# Supplementary material for: Hologenome analysis reveals dual symbiosis in the deep-sea hydrothermal vent snail Gigantopelta aegis
Source: Nat Commun. 2021 Feb 19;12:1165. doi: 10.1038/s41467-021-21450-7 (PMC7895826; doi:10.1038/s41467-021-21450-7)
Supplement: Supplementary file 5 — Supplementary Data 1 [file 41467_2021_21450_MOESM5_ESM.xlsx]

## Sheet:  Host annotation
Supplementary Data 1 The functional annotation of genes in Gigantopelta aegis.
Sequence ID	NR description	KEGG ID	Gene Ontology	KOG description	KOG ID	KOG categorary	COG decription	COG prefered name
ctg999-1.9-1
ctg999-1.32-1	40S ribosomal protein S18	K02964	GO:0005737, GO:0003723, GO:0003735, GO:0030529, GO:0019843, GO:0005840, GO:0006412, GO:0003676, GO:0005622	Ribosomal protein S18	KOG3311	J	rRNA binding	RpS18
ctg999-1.26-1	vacuolar protein sorting-associated protein 52 homolog isoform X3	K20298	GO:0005515, GO:0005768, GO:0048611, GO:0016020, GO:1990745, GO:0055037, GO:0032456, GO:0032588, GO:0010668, GO:0010008, GO:0048471, GO:0007041, GO:0019905, GO:0000938, GO:0015031, GO:0005794, GO:0006810	Vacuolar sorting protein VPS52/suppressor of actin Sac2	KOG1961	UZ	Vacuolar protein sorting-associated protein 52 homolog	VPS52
ctg999-1.20-1	cholesterol 7-desaturase-like	K14938					Cholesterol desaturase daf-36-like	nvd
ctg999-1.18-1	cell division cycle 7-related protein kinase-like	K02214		Serine/threonine protein kinase of the CDC7 subfamily involved in DNA synthesis, repair and recombination	KOG1167	L	double-strand break repair via break-induced replication	CDC7
ctg999-1.17-1	signal transduction protein with efhand domain			Reticulocalbin, calumenin, DNA supercoiling factor, and related Ca2+-binding proteins of the CREC family (EF-Hand protein superfamily)	KOG4223	TU
ctg999-1.15-1	ankyrin repeat and KH domain-containing protein mask-like			Ankyrin	KOG4177	M	Ankyrin repeat
ctg999-1.10-1	WD repeat-containing protein 46	K14768	GO:0032040, GO:0000462, GO:0030686, GO:0005730	WD40-repeat-containing subunit of the 18S rRNA processing complex	KOG1272	A	WD repeat-containing protein	WDR46
ctg999-0.8-1	cholesterol 7-desaturase-like	K14938					2 iron, 2 sulfur cluster binding	nvd
ctg999-0.6-1	ankyrin repeat and KH domain-containing protein mask-like			Ankyrin	KOG4177	M	Ankyrin repeat
ctg998-1.9-1	serine incorporator 1-like isoform X3			Tumor differentially expressed (TDE) protein	KOG2592	S	serine transport	SERINC3
ctg998-1.11-1	sphingosine-1-phosphate lyase-like	K01634	GO:0030170, GO:0003824, GO:0016829, GO:0019752, GO:0016831	Glutamate decarboxylase/sphingosine phosphate lyase	KOG1383	E	Pyridoxal-dependent decarboxylase conserved domain
ctg998-1.10-1	sphingomyelin phosphodiesterase-like	K12350	GO:0004767, GO:0006685, GO:0016787	Acid sphingomyelinase and PHM5 phosphate metabolism protein	KOG3770	I	sphingomyelin phosphodiesterase	SMPD1
ctg998-0.2-1	cAMP-dependent protein kinase inhibitor beta		GO:0005737, GO:2000480, GO:0004862, GO:0006469, GO:0005634
ctg9976-0.0-1
ctg997-1.5-1
ctg997-1.4-1	oxidation resistance protein 1-like isoform X1
ctg997-1.3-1	oxidation resistance protein 1-like isoform X3						Lysin motif
ctg997-1.2-1	oxidation resistance protein 1-like isoform X3			Oxidation resistance protein	KOG2372	L	Nuclear receptor coactivator 7
ctg997-1.1-1	squalene synthase-like	K00801	GO:0009058, GO:0016021, GO:0008610, GO:0004310, GO:0016740, GO:0016765	Squalene synthetase	KOG1459	I	farnesyl-diphosphate farnesyltransferase activity
ctg996-3.9-1	serine/threonine-protein kinase/endoribonuclease IRE1-like			Serine/threonine protein kinase and endoribonuclease ERN1/IRE1, sensor of the unfolded protein response pathway	KOG1027	T	peptidyl-serine trans-autophosphorylation	ERN1
ctg996-3.11-1	ER degradation-enhancing alpha-mannosidase-like 2
ctg996-3.10-1	serine/threonine-protein kinase/endoribonuclease IRE1-like	K08852		Serine/threonine protein kinase and endoribonuclease ERN1/IRE1, sensor of the unfolded protein response pathway	KOG1027	T	peptidyl-serine trans-autophosphorylation	ERN1
ctg996-1.2-1	testis-expressed sequence 2 protein			Uncharacterized conserved protein TEX2, contains PH domain	KOG2238	R	lipid binding	TEX2
ctg996-1.1-1	trinucleotide repeat-containing gene 6C protein-like isoform X1	K18412		RNA polymerase II transcription elongation factor DSIF/SUPT5H/SPT5	KOG1999	K	miRNA mediated inhibition of translation	TNRC6C
ctg996-0.1-1	hypothetical protein KP79_PYT09479
ctg995-5.30-1	alpha-L-fucosidase-like isoform X1			Alpha-L-fucosidase	KOG3340	G	alpha-L-fucosidase activity	FUCA1
ctg995-5.27-1	universal stress protein A-like protein						Universal stress protein family
ctg995-5.26-1	universal stress protein A-like protein						Universal stress protein family
ctg995-5.25-1
ctg995-5.24-1	alpha-L-fucosidase-like isoform X1	K01206		Alpha-L-fucosidase	KOG3340	G	alpha-L-fucosidase activity	FUCA1
ctg995-5.23-1
ctg995-5.22-1	glycine receptor subunit beta-like isoform X1						extracellular ligand-gated ion channel activity
ctg995-5.10-1	Transposable element Tcb2 transposase
ctg995-4.3-1	peptidoglycan binding domain-containing protein						Belongs to the glycosyl hydrolase 5 (cellulase A) family
ctg995-4.2-1	neuroglian-like	K06756		Neural cell adhesion molecule L1	KOG3513	T	cell adhesion
ctg995-2.7-1	hypothetical protein LOTGIDRAFT_236294
ctg995-2.2-1	bifunctional arginine demethylase and lysyl-hydroxylase JMJD6 isoform X3			O-linked N-acetylglucosamine transferase OGT	KOG4626	GOT	Cupin-like domain
ctg995-1.6-1	Atrial natriuretic peptide receptor 2		GO:0016849, GO:0016020, GO:0016021, GO:0035556, GO:0009190, GO:0005622	Adenylate/guanylate kinase	KOG4171	F	Adenylyl- / guanylyl cyclase, catalytic domain
ctg995-1.5-1	Atrial natriuretic peptide receptor 2		GO:0016849, GO:0016020, GO:0016021, GO:0035556, GO:0009190, GO:0005622				Adenylyl- / guanylyl cyclase, catalytic domain
ctg995-0.6-1	dual specificity protein phosphatase 7-like	K04459	GO:0000188, GO:0004725, GO:0006470, GO:0016791, GO:0008138, GO:0016311, GO:0035335, GO:0017017, GO:0004721, GO:0016787	Dual specificity phosphatase	KOG1717	V	MAP kinase tyrosine/serine/threonine phosphatase activity	DUSP6
ctg9945-0.0-1							Transcription factor
ctg994-2.29-1	Zinc finger CCCH-type with G patch domain-containing protein			Predicted RNA-processing protein, contains G-patch domain	KOG2185	A	metal ion binding
ctg994-2.25-1	hypothetical protein BOX15_Mlig009694g1		GO:0016020, GO:0016021	Vesicle coat complex COPII, subunit SFB3	KOG1984	U	structural constituent of cuticle
ctg994-2.21-1	protein KTI12 homolog	K15456		RNA polymerase II elongator associated protein	KOG3062	R	KTI12 homolog	KTI12
ctg994-2.18-1
ctg994-2.17-1	hypothetical protein			RhoA GTPase effector DIA/Diaphanous	KOG1924	TZ
ctg994-2.15-1	Aminopeptidase N	K11140		Puromycin-sensitive aminopeptidase and related aminopeptidases	KOG1046	EO	metalloaminopeptidase activity
ctg993-1.3-1	putative succinate dehydrogenase [ubiquinone] cytochrome b small subunit, mitochondrial	K00237		Succinate dehydrogenase membrane anchor subunit and related proteins	KOG4097	CU	ubiquinone binding	SDHD
ctg993-1.0-1	cGMP-specific 3',5'-cyclic phosphodiesterase isoform X1	K13763		Cyclic nucleotide phosphodiesterase	KOG3689	T	3',5'-cyclic-GMP phosphodiesterase activity
ctg992-2.9-1	reverse transcriptase
ctg992-2.7-1	relaxin receptor 2-like	K04306	GO:0016020, GO:0016021, GO:0007186, GO:0016500, GO:0004930	Glycoprotein hormone receptor	KOG2087	T	G-protein coupled receptor activity	GPRGPH
ctg992-2.6-1
ctg992-2.20-1							ATPase activity, coupled to transmembrane movement of substances	ABCB11
ctg992-1.3-1	relaxin receptor 2-like			Glycoprotein hormone receptor	KOG2087	T
ctg992-1.2-1	relaxin receptor 2-like		GO:0016020, GO:0016021, GO:0007186, GO:0016500, GO:0004930	Glycoprotein hormone receptor	KOG2087	T	G-protein coupled receptor activity	GPRGPH
ctg991-2.8-1	predicted protein
ctg991-2.5-1	protein unc-93 homolog A-like			Predicted membrane protein	KOG3097	S	unc-93 homolog A	unc-93
ctg991-2.4-1	SUMO-activating enzyme subunit 2	K10685	GO:0019948, GO:0016925, GO:0008641	SMT3/SUMO-activating complex, catalytic component UBA2	KOG2013	O	SUMO activating enzyme activity	UBA2
ctg991-2.3-1	Conodipine-M alpha chain
ctg991-2.2-1	Conodipine-M alpha chain
ctg991-2.10-1	HAUS augmin-like complex subunit 4	K16587	GO:0051225, GO:0070652, GO:0051297				spindle assembly	HAUS4
ctg991-2.0-1	diacylglycerol O-acyltransferase 1-like isoform X1	K11155	GO:0005789, GO:0003846, GO:0016020, GO:0043231, GO:0016021, GO:0019432, GO:0034379, GO:0035336, GO:0019915, GO:0008374, GO:0055089, GO:0004144, GO:0046339	Sterol O-acyltransferase/Diacylglycerol O-acyltransferase	KOG0380	I	Diacylglycerol O-acyltransferase	DGAT1
ctg991-1.0-1	hemocyte protein-glutamine gamma-glutamyltransferase-like isoform X1	K05619					coagulation factor XIII	F13A1
ctg991-0.4-1	NEDD8-activating enzyme E1 regulatory subunit-like	K04532		NEDD8-activating complex, APP-BP1/UBA5 component	KOG2016	O	NEDD8-activating enzyme E1 regulatory	APP-BP1
ctg991-0.3-1	NEDD8-activating enzyme E1 regulatory subunit isoform X2		GO:0051402, GO:0031625, GO:0046982, GO:0019781, GO:0005829, GO:0033314, GO:0045116, GO:0042981, GO:0008641, GO:0043523, GO:0005634	NEDD8-activating complex, APP-BP1/UBA5 component	KOG2016	O	NEDD8 activating enzyme activity	NAE1
ctg990-2.8-1	Endoglucanase E-4						Glycosyl hydrolase family 9
ctg990-2.4-1	degenerin-like protein del-10			Non voltage-gated ion channels (DEG/ENaC family)	KOG4294	PT	Amiloride-sensitive sodium channel
ctg990-2.25-1	DUF1592 domain-containing protein						Protein of unknown function (DUF1595)	cyc4
ctg990-2.24-1	Endoglucanase E-4	K01179					Glycosyl hydrolase family 9
ctg990-2.21-1	degenerin-like protein del-10	K04828		Non voltage-gated ion channels (DEG/ENaC family)	KOG4294	PT	acid-sensing ion channel activity
ctg990-2.20-1	endoglucanase 2-like		GO:0016020, GO:0016021				Glycosyl hydrolase family 9
ctg990-2.16-1	endo-beta-1,4-glucanase						Glycosyl hydrolase family 9
ctg990-2.15-1	vitelline envelope zona pellucida domain 9
ctg990-2.13-1	endoglucanase A-like						Glycosyl hydrolase family 9
ctg99-8.18-1	nuclear fragile X mental retardation-interacting protein 1		GO:0030515, GO:0051259, GO:0003723, GO:0005726, GO:0046872, GO:0070761, GO:0048786, GO:0000492, GO:0016363, GO:0030674, GO:0051117, GO:0042802, GO:0008023, GO:0043234, GO:0022626, GO:0005730, GO:0005634, GO:0045944				box C/D snoRNP assembly	NUFIP1
ctg99-8.17-1	integral membrane protein 2B-like	K18264		Uncharacterized conserved protein	KOG4681	S	integral membrane protein	ITM2B
ctg99-8.16-1	glycogenin-1-like isoform X3	K00750	GO:0016757, GO:0016740	Glycosyl transferase, family 8 - glycogenin	KOG1950	G	Glycosyl transferase family 8
ctg99-8.15-1	coiled-coil domain-containing protein 160 homolog			Myosin class II heavy chain	KOG0161	Z
ctg99-7.8-1	U2 snRNP-associated SURP motif-containing protein-like	K12842		Predicted splicing regulator, contains RRM, SWAP and RPR domains	KOG0151	R	U2 snRNP-associated SURP	U2SURP
ctg99-7.6-1	Collagen alpha-1(IV) chain		GO:0005581, GO:0005201, GO:0005578	Collagens (type XV)	KOG3546	W
ctg99-7.52-1	baculoviral IAP repeat-containing protein 2-like		GO:0047485, GO:0043161, GO:0070266, GO:0071356, GO:0051087, GO:0006915, GO:2000377, GO:0051726, GO:0090307, GO:0035631, GO:0008270, GO:1902443, GO:0034121, GO:1902524, GO:0043123, GO:0043027, GO:1902523, GO:0098770, GO:0060546, GO:1902527, GO:1990001, GO:0005737, GO:0003713, GO:0043130, GO:0045595, GO:0050727, GO:0000209, GO:1901222, GO:0009898, GO:0001890, GO:0005876, GO:0004842, GO:1903506	Apoptosis inhibitor IAP1 and related BIR domain proteins	KOG1101	DR	inhibition of cysteine-type endopeptidase activity involved in apoptotic process	IAP1
ctg99-7.5-1	collagen alpha-5(IV) chain-like	K06237		Collagens (type IV and type XIII), and related proteins	KOG3544	W	Belongs to the type IV collagen family	emb-9
ctg99-7.44-1	U2 snRNP-associated SURP motif-containing protein-like	K12842		Predicted splicing regulator, contains RRM, SWAP and RPR domains	KOG0151	R	U2 snRNP-associated SURP	U2SURP
ctg99-7.2-1	Collagen alpha-1(IV) chain	K06237	GO:0005581, GO:0005201, GO:0005578	Collagens (type XV)	KOG3546	W
ctg99-7.12-1
ctg99-7.11-1	N-acetylated-alpha-linked acidic dipeptidase-like protein			Transferrin receptor and related proteins containing the protease-associated (PA) domain	KOG2195	OPR	acidic dipeptidase
ctg99-7.10-1	cell division cycle protein 20 homolog	K03363		Anaphase promoting complex, Cdc20, Cdh1, and Ama1 subunits	KOG0305	DO	Cell division cycle	CDC20
ctg99-7.1-1	probable phospholipid-transporting ATPase IF isoform X8	K01530		P-type ATPase	KOG0206	R	Belongs to the cation transport ATPase (P-type) (TC 3.A.3) family. Type IV subfamily	ATP11B
ctg99-7.0-1	ATP-binding cassette sub-family A member 5 isoform X2	K05648	GO:0006869, GO:0042626, GO:0000166, GO:0055085, GO:0016020, GO:0016021, GO:0043231, GO:0006810, GO:0005524, GO:0005215, GO:0016887	Lipid exporter ABCA1 and related proteins, ABC superfamily	KOG0059	IR	ATPase activity, coupled to transmembrane movement of substances	ABCA5
ctg99-0.8-1	hypothetical protein LOTGIDRAFT_169491						Methyltransferase FkbM domain
ctg989-2.1-1	protein lifeguard 3-like	K06890	GO:0016020, GO:0016021	N-methyl-D-aspartate receptor glutamate-binding subunit	KOG2322	T	cerebellar Purkinje cell differentiation
ctg989-2.0-1	tetratricopeptide repeat protein 21B-like	K19673	GO:0030991, GO:0005929, GO:0060271, GO:0061512, GO:0035721, GO:0007369	Anaphase-promoting complex (APC), Cdc23 subunit	KOG1155	DO	intraciliary retrograde transport	TTC21B
ctg989-0.1-1	thiamin pyrophosphokinase 1 isoform X2	K00949	GO:0004788, GO:0006772, GO:0005524, GO:0009229, GO:0030975	Thiamine pyrophosphokinase	KOG3153	H	Thiamin pyrophosphokinase 1	TPK1
ctg988-2.6-1	receptor-type tyrosine-protein phosphatase kappa-like isoform X1			Protein tyrosine phosphatase	KOG4228	T	Protein tyrosine phosphatase, receptor type F	PTPRF
ctg988-2.5-1	RNA-directed DNA polymerase from mobile element jockey						Reverse transcriptase (RNA-dependent DNA polymerase)
ctg988-1.4-1	multiple epidermal growth factor-like domains protein 10
ctg988-0.2-1	PREDICTED: uncharacterized protein LOC106814923
ctg987-1.14-1	Retrovirus-related Pol polyprotein from transposon 17.6						SCAN domain
ctg986-1.5-1	cysteine protease inhibitor	K13899					Belongs to the cystatin family
ctg986-1.4-1	cathepsin F	K01373		Cysteine proteinase Cathepsin F	KOG1542	O	Belongs to the peptidase C1 family	CTSF
ctg986-1.3-1	cathepsin F						Belongs to the cystatin family
ctg986-1.2-1	heterogeneous nuclear ribonucleoprotein U-like protein 1	K15047		Scaffold/matrix specific factor hnRNP-U/SAF-A, contains SPRY domain	KOG2242	A	RNA localization to chromatin	HNRNPU
ctg986-1.12-1	caspase-3 isoform X1		GO:0005737, GO:0008233, GO:0006915, GO:0006508, GO:0004197, GO:0008234, GO:0016787	Caspase, apoptotic cysteine protease	KOG3573	D	intrinsic apoptotic signaling pathway in response to osmotic stress	CASP3
ctg986-0.1-1	EF-hand calcium-binding domain-containing protein 2		GO:0005509	Calmodulin and related proteins (EF-Hand superfamily)	KOG0027	T	EF-hand calcium-binding domain-containing protein 2	EFCAB2
ctg986-0.0-1	tyrosine-protein phosphatase non-receptor type 14-like isoform X1	K18025	GO:0005856, GO:0004725, GO:0006470, GO:0016791, GO:0016311, GO:0035335, GO:0016787, GO:0004721	Protein tyrosine phosphatase PTPMEG, contains FERM domain	KOG0792	T	protein tyrosine phosphatase activity	PTPN14
ctg985-3.3-1	DTW domain-containing protein 2			Uncharacterized conserved protein, contains DTW domain	KOG4382	S	DTW domain containing 2	DTWD2
ctg985-3.2-1	transducin-like enhancer protein 4 isoform X4			Transducin-like enhancer of split protein (contains WD40 repeats)	KOG0639	B	cell-cell signaling by wnt	TLE1
ctg985-3.1-1	3-hydroxy-3-methylglutaryl-coenzyme A reductase	K00021	GO:0005515, GO:0005789, GO:0050662, GO:0042282, GO:0016491, GO:0050661, GO:0016020, GO:0006629, GO:0016021, GO:0055114, GO:0015936, GO:0016126, GO:0016616, GO:0008299, GO:0008203, GO:0004420, GO:0006694, GO:0008202, GO:0006695, GO:0005783	3-hydroxy-3-methylglutaryl-CoA (HMG-CoA) reductase	KOG2480	I	3-hydroxy-3-methylglutaryl-coenzyme A reductase	HMGCR
ctg985-3.0-1	putative amine oxidase [copper-containing]	K11182		Copper amine oxidase	KOG1186	Q	histamine oxidase activity
ctg985-2.6-1	COP9 signalosome complex subunit 2	K12176		COP9 signalosome, subunit CSN2	KOG1464	OT	protein deneddylation	csn-2
ctg984-2.9-1	PR domain zinc finger protein 10-like			Zn finger proteins	KOG3608	R	PR domain zinc finger protein 10-like
ctg984-2.7-1	integrator complex subunit 10-like	K13147					integrator complex subunit 10	INTS10
ctg984-2.5-1	transmembrane protein 218						Transmembrane protein 218	TMEM218
ctg984-2.4-1	uncharacterized protein LOC110460687						Polysaccharide deacetylase
ctg984-2.14-1	integrator complex subunit 10-like	K13147	GO:0016180, GO:0032039				integrator complex subunit 10	INTS10
ctg984-1.2-1
ctg984-1.1-1	uncharacterized protein LOC111134632 isoform X3
ctg984-0.4-1
ctg984-0.0-1	limbic system-associated membrane protein-like			Neural cell adhesion molecule L1	KOG3513	T
ctg9833-0.1-1	histone H2B		GO:0003677, GO:0046982, GO:0005694, GO:0000786, GO:0005634	Histone H2B	KOG1744	B
ctg983-3.8-1
ctg983-3.17-1	complement C1q-like protein 4			Collagens (type XV)	KOG3546	W	negative regulation of fibroblast proliferation	C1QL4
ctg983-3.15-1	guanine nucleotide-binding protein G(s) subunit alpha-like	K04632		G protein subunit Galphas, small G protein superfamily	KOG0099	T	Guanine nucleotide binding protein (G protein), alpha activating activity polypeptide, olfactory type	GNAL
ctg983-3.14-1	beta-1,3-galactosyl-O-glycosyl-glycoprotein beta-1,6-N-acetylglucosaminyltransferase-like	K00727	GO:0008375, GO:0016020	Branching enzyme	KOG0799	G	beta-1,3-galactosyl-O-glycosyl-glycoprotein beta-1,6-N-acetylglucosaminyltransferase activity	gly-18
ctg983-2.5-1	alkylglycerol monooxygenase	K15537		Sterol C5 desaturase	KOG0872	I	Belongs to the sterol desaturase family	AGMO
ctg983-2.4-1	PREDICTED: uncharacterized protein C17orf98						Domain of unknown function (DUF4542)	C17orf98
ctg983-1.4-1	ubiquitin carboxyl-terminal hydrolase 1-like	K11832		Ubiquitin-specific protease	KOG1864	O	Belongs to the peptidase C19 family	USP1
ctg983-1.2-1	hypothetical protein KP79_PYT05034						Domain of unknown function (DUF4542)
ctg983-1.1-1	zinc finger BED domain-containing protein 1-like			Tam3-transposase (Ac family)	KOG1121	L	Conserved hypothetical protein
ctg983-0.3-1
ctg982-1.5-1	tankyrase-like protein	K10798		NAD+ ADP-ribosyltransferase Parp, required for poly-ADP ribosylation of nuclear proteins	KOG1037	KLO	ankyrin repeats
ctg982-1.4-1	WD repeat-containing protein 36-like	K14554	GO:0001895, GO:0032040, GO:0030516, GO:0006364, GO:0044822, GO:0005730	WD repeat protein	KOG1539	R	Utp21 specific WD40 associated putative domain	WDR36
ctg982-1.3-1	ATPase ASNA1 homolog	K01551	GO:0070062, GO:0046872, GO:0045048, GO:0005783, GO:0006810, GO:0005730, GO:0005524, GO:0016887	Putative arsenite-translocating ATPase	KOG2825	P	ATPase activity	ASNA1
ctg982-1.2-1	NAD-dependent protein deacetylase sirtuin-6-like	K11416	GO:0070403	Class IV sirtuins (SIR2 family)	KOG1905	BK	Sir2 family
ctg982-0.3-1	Ceramide kinase	K04715	GO:0000287, GO:0005739, GO:0016021, GO:0006672, GO:0001729, GO:0016301, GO:0046834	Ceramide kinase	KOG1115	IT	Ceramide kinase	CERK
ctg9817-0.0-1	hemocyanin isoform 1						Common central domain of tyrosinase
ctg981-1.8-1	transcription factor MafK isoform X3	K09037	GO:0003677, GO:0003700, GO:0006355, GO:0043565, GO:0005634	bZIP transcription factor MafK	KOG4196	K	Belongs to the bZIP family	MAFG
ctg981-1.5-1	aconitate hydratase, mitochondrial-like	K01681		Aconitase/homoaconitase (aconitase superfamily)	KOG0453	CE	Aconitase C-terminal domain
ctg981-1.16-1	PHD finger protein 6-like			Chitinase	KOG4701	M
ctg981-1.15-1	nuclear distribution protein nudE homolog 1 isoform X1	K16738		LIS1-interacting protein NUDE	KOG1853	Z	Nuclear distribution protein nudE homolog 1	NDE1
ctg981-1.14-1	hypothetical protein LOTGIDRAFT_211017		GO:0016020, GO:0016021				negative regulation of smoothened signaling pathway	C16orf52
ctg981-0.3-1	brain-specific angiogenesis inhibitor 1-associated protein 2-like	K05627	GO:0051764, GO:0051017, GO:0030838, GO:0005829, GO:0008286, GO:2000251, GO:0015629, GO:0016310, GO:0008093, GO:0016301, GO:0007009	Myosin class I heavy chain	KOG0162	Z	It is involved in the biological process described with plasma membrane organization
ctg981-0.2-1	coiled-coil domain-containing protein 57-like			Endocytic adaptor protein intersectin	KOG1029	TU	coiled-coil domain containing 57	CCDC57
ctg981-0.1-1	leucine-rich repeat protein lrrA-like			Leucine-rich repeat protein	KOG0472	S	Leucine rich repeat
ctg980-3.32-1	Toll-like receptor 1		GO:0007165, GO:0016020, GO:0016021				TIR domain
ctg980-3.31-1	Toll-like receptor 4		GO:0007165, GO:0016020, GO:0016021				TIR domain
ctg980-3.26-1
ctg980-3.25-1	toll-like receptor 6		GO:0007165, GO:0016020, GO:0016021				TIR domain
ctg980-3.24-1	Toll-like receptor 1		GO:0007165, GO:0016020, GO:0016021				TIR domain
ctg980-3.23-1
ctg980-3.12-1
ctg980-3.11-1	proprotein convertase subtilisin/kexin type 5-like
ctg980-2.5-1	probable RNA-dependent RNA polymerase 5 isoform X3
ctg980-2.4-1	probable E3 ubiquitin-protein ligase HECTD4	K17849	GO:0005737, GO:0042787, GO:0005634, GO:0004842	E3 ubiquitin-protein ligase/Putative upstream regulatory element binding protein	KOG0939	OK	E3 ubiquitin protein ligase 4
ctg980-1.6-1	sterile alpha and TIR motif-containing protein 1-like isoform X1			SARM protein (with sterile alpha and armadillo motifs)	KOG3678	W	regulation of neuron death	SARM1
ctg980-1.5-1	T-box transcription factor TBX10-like	K10175	GO:0003677, GO:0003700, GO:0006351, GO:0006355, GO:0005634	TBX1 and related T-box transcription factors	KOG3586	K	T-box transcription factor	TBX10
ctg98-9.2-1	zinc finger protein 208-like isoform X5			Zn finger proteins	KOG3608	R	nucleic acid binding	ZNF462
ctg98-9.1-1	THAP domain-containing protein 1-like						Zinc finger domain in CG10631, C. elegans LIN-15B and human P52rIPK.	THAP8
ctg98-8.0-1
ctg98-7.0-1	breast cancer anti-estrogen resistance protein 1-like isoform X2	K05726		Adaptor protein CMS/SETA	KOG4348	T	Breast cancer anti-estrogen resistance	NEDD9
ctg98-6.39-1	prefoldin subunit 2-like	K09549	GO:0044183, GO:0005737, GO:0070062, GO:0005739, GO:0016272, GO:0051495, GO:0005654, GO:0005730, GO:0051082, GO:0005634, GO:0006457	Molecular chaperone Prefoldin, subunit 2	KOG4098	O	prefoldin subunit 2	PFDN2
ctg98-6.36-1	Cleavage and polyadenylation specificity factor subunit 1	K14401		mRNA cleavage and polyadenylation factor II complex, subunit CFT1 (CPSF subunit)	KOG1896	A	mRNA cleavage	CPSF1
ctg98-6.35-1	cleavage and polyadenylation specificity factor subunit 1-like	K14401	GO:0006378, GO:0005634, GO:0060216, GO:0003676	mRNA cleavage and polyadenylation factor II complex, subunit CFT1 (CPSF subunit)	KOG1896	A	mRNA cleavage	CPSF1
ctg98-6.12-1	galactose-3-O-sulfotransferase 2-like	K01019	GO:0001733, GO:0016021, GO:0009247, GO:0005794				galactosylceramide sulfotransferase activity	GAL3ST1
ctg98-10.8-1	cAMP and cAMP-inhibited cGMP 3',5'-cyclic phosphodiesterase 10A		GO:0007165, GO:0046872, GO:0004114, GO:0008081, GO:0016787	Cyclic nucleotide phosphodiesterase	KOG3689	T	phosphodiesterase 10A	PDE10A
ctg98-10.7-1	cAMP and cAMP-inhibited cGMP 3',5'-cyclic phosphodiesterase 10A-like			Cyclic nucleotide phosphodiesterase	KOG3689	T	3',5'-cyclic-GMP phosphodiesterase activity
ctg98-10.6-1	cAMP and cAMP-inhibited cGMP 3',5'-cyclic phosphodiesterase 10A isoform X1		GO:0004118, GO:0007165, GO:0046872, GO:0043949, GO:0010738, GO:0030552, GO:0004114, GO:0008081, GO:0016787	Cyclic nucleotide phosphodiesterase	KOG3689	T	cAMP and cAMP-inhibited cGMP 3',5'-cyclic phosphodiesterase 10A	Pde10a
ctg98-10.5-1	cAMP and cAMP-inhibited cGMP 3',5'-cyclic phosphodiesterase 10A isoform X4			Cyclic nucleotide phosphodiesterase	KOG3689	T	cAMP and cAMP-inhibited cGMP 3',5'-cyclic phosphodiesterase 10A	Pde10a
ctg98-10.4-1	Interferon regulatory factor 8	K09446					negative regulation of growth of symbiont in host	IRF8
ctg98-10.25-1	zinc finger CCHC domain-containing protein 2-like	K22700		Phosphoinositide 3-kinase	KOG0905	T	Zinc knuckle
ctg98-10.24-1	TBC1 domain family member 20-like	K20372	GO:0001675, GO:0005789, GO:0043010, GO:0016020, GO:0072520, GO:0019068, GO:0016021, GO:0034389, GO:0017137, GO:0031965, GO:0007030, GO:0007283, GO:0070309, GO:0005096, GO:0030173, GO:0008584, GO:0044829, GO:0090110, GO:1902953, GO:0002088, GO:0005783, GO:0046726, GO:0006888, GO:0043547	Predicted GTPase activator protein	KOG2595	T	TBC1 domain family member	TBC1D20
ctg98-10.22-1	Interferon regulatory factor 8		GO:0003700, GO:0019221, GO:0006355, GO:0051607, GO:0000975, GO:0006357				negative regulation of growth of symbiont in host	IRF8
ctg98-10.21-1	transmembrane protein 189	K20656	GO:0016020, GO:0016021	Ubiquitin-conjugating enzyme	KOG3011	O	protein modification by small protein conjugation	TMEM189
ctg98-10.20-1	cell adhesion molecule 2-like isoform X1			Neural cell adhesion molecule L1	KOG3513	T
ctg98-10.19-1	mitochondrial ribosome-associated GTPase 2-like	K03979	GO:0005525, GO:0000287, GO:0003924	Predicted GTP-binding protein (ODN superfamily)	KOG1489	R	magnesium ion binding	MTG2
ctg98-1.3-1	inositol 1,4,5-trisphosphate receptor type 2-like			Inositol 1,4,5-trisphosphate receptor	KOG3533	T	inositol 1,4,5-trisphosphate-sensitive calcium-release channel activity
ctg98-1.2-1	Membrane-bound transcription factor site-1 protease	K08653	GO:0007040, GO:0016020, GO:0006629, GO:0006508, GO:0042990, GO:0016021, GO:0004175, GO:0004252, GO:0005795	Subtilisin kexin isozyme-1/site 1 protease, subtilase superfamily	KOG4266	O	lytic vacuole organization	MBTPS1
ctg98-1.1-1	Retrovirus-related Pol polyprotein from transposon 17.6						SCAN domain
ctg98-1.0-1	dentin sialophosphoprotein-like isoform X3
ctg979-2.4-1	DNA repair protein complementing XP-G cells-like	K10846		5'-3' exonuclease	KOG2520	L	nucleotide-excision repair, DNA incision, 3'-to lesion	ERCC5
ctg979-2.13-1	sodium-coupled monocarboxylate transporter 1-like		GO:0070062, GO:0055085, GO:0035873, GO:0016020, GO:0016021, GO:0006810, GO:0015129, GO:0005215	Na+:iodide/myo-inositol/multivitamin symporters	KOG2349	P	propionate transmembrane transporter activity	SLC5A8
ctg979-1.8-1	stress response protein nst1-like isoform X2			Calmodulin and related proteins (EF-Hand superfamily)	KOG0027	T	EF-hand domain pair
ctg978-5.84-1	hypothetical protein EGW08_011716
ctg978-5.82-1	Chitinase-3-like protein 1		GO:0004568, GO:0008061, GO:0005615, GO:0006032, GO:0006030, GO:0005576, GO:0004553, GO:0005975, GO:0008843	Chitinase	KOG2806	G	chitin catabolic process	Cht6
ctg978-5.75-1	probable serine/threonine-protein kinase MARK-A			Mismatch repair ATPase MSH4 (MutS family)	KOG0220	L
ctg978-5.64-1	guanylate cyclase 32E-like	K01769	GO:0000166, GO:0016020, GO:0016021, GO:0035556, GO:0009190, GO:0006182, GO:0016849, GO:0004383, GO:0016829, GO:0004672, GO:0005524, GO:0006468, GO:0005622	Natriuretic peptide receptor, guanylate cyclase	KOG1023	T	It is involved in the biological process described with
ctg978-5.59-1	cytosolic endo-beta-N-acetylglucosaminidase	K01227		Predicted glycosylhydrolase	KOG2331	R	mannosyl-glycoprotein endo-beta-N-acetylglucosaminidase activity	eng-1
ctg978-5.55-1	membrane metallo-endopeptidase-like 1	K09610		M13 family peptidase	KOG3624	E	metalloendopeptidase activity. It is involved in the biological process described with proteolysis
ctg978-5.54-1	membrane metallo-endopeptidase-like 1	K08635		M13 family peptidase	KOG3624	E	metalloendopeptidase activity. It is involved in the biological process described with proteolysis
ctg978-5.48-1	guanylate cyclase 32E-like		GO:0000166, GO:0016020, GO:0016021, GO:0035556, GO:0009190, GO:0006182, GO:0016849, GO:0004383, GO:0016829, GO:0004672, GO:0005524, GO:0006468, GO:0005622				guanylate cyclase activity
ctg977-1.4-1	cytochrome P450 4A25-like			Cytochrome P450 CYP4/CYP19/CYP26 subfamilies	KOG0157	QI	heme binding
ctg977-1.18-1	cytochrome P450 4A25-like			Cytochrome P450 CYP4/CYP19/CYP26 subfamilies	KOG0157	QI	heme binding
ctg977-1.17-1	IgGFc-binding protein-like						sensory perception of sound
ctg977-1.16-1	39S ribosomal protein L47, mitochondrial-like
ctg977-1.15-1	probable G-protein coupled receptor Mth-like 1			G protein-coupled receptors	KOG4193	T	G-protein coupled receptor activity. It is involved in the biological process described with
ctg977-1.14-1	ubiquitin carboxyl-terminal hydrolase 5	K11836		Ubiquitin-specific protease UBP14	KOG0944	O	Ubiquitin carboxyl-terminal hydrolase	USP5
ctg977-1.13-1	ubiquitin carboxyl-terminal hydrolase 5	K11836		Ubiquitin-specific protease UBP14	KOG0944	O	ubiquitin-specific protease activity involved in positive regulation of ERAD pathway	USP5
ctg977-1.12-1							retrotransposable element Tf2 155 kDa protein type 1-like
ctg977-1.10-1	cell division cycle-associated protein 3-like
ctg977-1.0-1	dihydrofolate reductase-like	K00287	GO:0050661, GO:0009165, GO:0055114, GO:0004146, GO:0006545	Dihydrofolate reductase	KOG1324	H	dihydrofolate reductase	DHFR
ctg9768-0.4-1	hypothetical protein EGW08_013823, partial
ctg976-3.1-1
ctg976-3.0-1	zwei Ig domain protein zig-8-like			Receptor mediating netrin-dependent axon guidance	KOG4221	T	cell adhesion
ctg976-2.3-1	Transposable element Tcb2 transposase						Transposase
ctg976-1.9-1	thrombospondin type-1 domain-containing protein 4-like isoform X1			Serine proteinase inhibitor (KU family) with thrombospondin repeats	KOG4597	O	extracellular matrix organization	THSD4
ctg976-1.8-1	sodium- and chloride-dependent glycine transporter 2	K05038	GO:0005328, GO:0006836, GO:0055085, GO:0016020, GO:0016021, GO:0015293, GO:0006810	Sodium-neurotransmitter symporter	KOG3660	T	neurotransmitter:sodium symporter activity
ctg975-1.2-1	cysteine and glycine-rich protein 1-like	K09377	GO:0008270, GO:0046872	Regulatory protein MLP and related LIM proteins	KOG1700	TZ	cysteine and glycine-rich protein	mlp-1
ctg974-1.7-1	fatty acid desaturase 1-like isoform X1			Delta 6-fatty acid desaturase/delta-8 sphingolipid desaturase	KOG4232	I	Fatty acid desaturase	FADS2
ctg974-1.3-1
ctg974-1.2-1	fatty acid desaturase 2-like isoform X1	K10224		Delta 6-fatty acid desaturase/delta-8 sphingolipid desaturase	KOG4232	I	Fatty acid desaturase
ctg974-1.1-1	myosin light chain kinase, smooth muscle-like		GO:0070062, GO:0071476, GO:0006939, GO:0046872, GO:0001725, GO:0071277, GO:0016740, GO:0030027, GO:0016301, GO:0019899, GO:0032060, GO:0035690, GO:0004672, GO:0042995, GO:0004674, GO:0005524, GO:0005911, GO:0005515, GO:0005856, GO:0000166, GO:0005737, GO:0003779, GO:0005516, GO:0016310, GO:0030335, GO:0035865, GO:0014820, GO:0090303, GO:0032154, GO:0051928, GO:0060414, GO:0006468, GO:0004687	Ca2+/calmodulin-dependent protein kinase, EF-Hand protein superfamily	KOG0032	T	myosin light chain kinase activity	MYLK
ctg974-1.0-1	myosin light chain kinase, smooth muscle-like	K00907	GO:0000166, GO:0016310, GO:0004672, GO:0016740, GO:0016301, GO:0004674, GO:0005524, GO:0006468	Ca2+/calmodulin-dependent protein kinase, EF-Hand protein superfamily	KOG0032	T	myosin light chain kinase activity
ctg973-1.29-1	DTW domain-containing protein 1			Uncharacterized conserved protein	KOG3795	S	DTW domain containing 1	DTWD1
ctg973-1.28-1	Transcription factor GATA-4	K09183	GO:0007507, GO:0003700, GO:0042493, GO:0045165, GO:0001085, GO:0008270, GO:0008134, GO:0090575, GO:0006355, GO:0009887, GO:0044212, GO:0000977, GO:0003682, GO:0043565, GO:0001228, GO:0005667, GO:0045944, GO:0009888, GO:0003677, GO:0003713, GO:0001076, GO:0048468, GO:0045893, GO:0070410, GO:0048565, GO:0060575, GO:0003290, GO:0008584, GO:0006366, GO:0003197, GO:0048646, GO:0060413, GO:0005634				atrial septum secundum morphogenesis	GATA4
ctg973-1.27-1	hypothetical protein E3U43_006115
ctg9726-0.0-1
ctg972-3.9-1	neuroblastoma-amplified sequence-like	K20473					sequence	NBAS
ctg972-3.8-1	neuroblastoma-amplified sequence-like						sequence	NBAS
ctg972-3.20-1	golgin subfamily A member 4-like isoform X1			Myosin class II heavy chain	KOG0161	Z
ctg972-3.16-1				Myosin class II heavy chain	KOG0161	Z
ctg972-3.15-1	Asparagine--tRNA ligase, cytoplasmic			Asparaginyl-tRNA synthetase	KOG0555	J	asparagine-tRNA ligase activity	NARS
ctg972-3.14-1	asparagine--tRNA ligase, cytoplasmic	K01893	GO:0006418, GO:0000166, GO:0005737, GO:0070062, GO:0004812, GO:0005739, GO:0004816, GO:0006421, GO:0016874, GO:0005524, GO:0006412, GO:0003676	Asparaginyl-tRNA synthetase	KOG0555	J	asparaginyl-tRNA synthetase	NARS
ctg972-3.11-1	neuroblastoma-amplified sequence-like						sequence	NBAS
ctg972-3.10-1	Neuroblastoma-amplified sequence	K20473		Uncharacterized conserved protein (Neuroblastoma-amplified protein)	KOG1797	S	sequence	NBAS
ctg972-1.8-1	organic cation transporter protein-like	K08202	GO:0022891, GO:0055085, GO:0016020, GO:0016021, GO:0022857, GO:0005887	Synaptic vesicle transporter SVOP and related transporters (major facilitator superfamily)	KOG0255	R	Sugar (and other) transporter
ctg972-1.7-1	organic cation transporter protein-like		GO:0022891, GO:0055085, GO:0016020, GO:0016021, GO:0022857, GO:0005887	Synaptic vesicle transporter SVOP and related transporters (major facilitator superfamily)	KOG0255	R	Sugar (and other) transporter
ctg972-1.5-1	Phosphopantothenoylcysteine decarboxylase	K01598	GO:0003824	Halotolerance protein HAL3 (contains flavoprotein domain)	KOG0672	PD	phosphopantothenoylcysteine decarboxylase activity	PPCDC
ctg972-0.6-1	organic cation transporter protein-like			Synaptic vesicle transporter SVOP and related transporters (major facilitator superfamily)	KOG0255	R	Sugar (and other) transporter
ctg972-0.5-1	zinc finger MYM-type protein 2-like		GO:0000981, GO:0003677, GO:0005737, GO:0005654, GO:0006357	Hsp27-ERE-TATA-binding protein/Scaffold attachment factor (SAF-B)	KOG4661	K	DNA-binding transcription factor activity, RNA polymerase II-specific	KIAA1958
ctg972-0.1-1	Putative inhibitor of apoptosis			Apoptosis inhibitor IAP1 and related BIR domain proteins	KOG1101	DR	Zinc ion binding	Iap2
ctg971-2.18-1	zinc finger protein castor homolog 1-like isoform X2			Zn-finger protein	KOG4377	R	generation of neurons	CASZ1
ctg971-2.17-1	zinc finger protein castor homolog 1-like isoform X2
ctg971-2.14-1	5'-3' exoribonuclease 1-like	K12618	GO:0004527, GO:0003676	5'-3' exonuclease XRN1/KEM1/SEP1 involved in DNA strand exchange and mRNA turnover	KOG2045	LD	5'-3' exoribonuclease 1	XRN1
ctg971-2.13-1	5'-3' exoribonuclease 1-like	K12618	GO:0090305, GO:0004527, GO:0003676	5'-3' exonuclease XRN1/KEM1/SEP1 involved in DNA strand exchange and mRNA turnover	KOG2045	LD	5'-3' exoribonuclease activity	XRN1
ctg971-2.12-1	leucine-rich repeat-containing protein 23-like			Protein phosphatase 1, regulatory subunit, and related proteins	KOG0531	T	Leucine-rich repeat	LRRC23
ctg971-1.10-1
ctg971-0.3-1	PREDICTED: uncharacterized protein LOC101856720						Protein of unknown function (DUF1647)
ctg9709-0.1-1	Transposable element Tcb1 transposase						DDE superfamily endonuclease
ctg970-1.23-1	SCO-spondin-like isoform X3			Netrin transmembrane receptor unc-5	KOG1480	T	Thrombospondin type 1 repeats
ctg970-1.21-1	WD repeat-containing protein 97-like						WD repeat-containing protein	KIAA1875
ctg970-1.18-1	SCO-spondin-like isoform X2		GO:0016020, GO:0005044, GO:0006898	Trypsin	KOG3627	E	Thrombospondin type 1 repeats
ctg970-1.14-1	golgin subfamily B member 1 isoform X10	K23223		Myosin class II heavy chain	KOG0161	Z
ctg970-0.2-1	phytanoyl-CoA hydroxylase-interacting protein-like						mRNA, complete cds
ctg97-8.0-1	Bardet-Biedl syndrome 4 protein-like	K16531	GO:0034464	O-linked N-acetylglucosamine transferase OGT	KOG4626	GOT	dynactin binding	BBS4
ctg97-7.6-1	uncharacterized protein LOC111134855 isoform X6
ctg97-7.5-1	glycine cleavage system H protein, mitochondrial	K02437	GO:0019464, GO:0005960	Glycine cleavage system H protein (lipoate-binding)	KOG3373	E	The H protein shuttles the methylamine group of glycine from the P protein to the T protein
ctg97-7.15-1	adenosylhomocysteinase A	K01251	GO:0033353, GO:0005829, GO:0006730, GO:0004013, GO:0016787	S-adenosylhomocysteine hydrolase	KOG1370	H	S-adenosylhomocysteine catabolic process	AHCY
ctg97-7.12-1	V-type proton ATPase subunit d 1	K02146		Vacuolar H+-ATPase V0 sector, subunit d	KOG2957	C	Subunit of the integral membrane V0 complex of vacuolar ATPase. Vacuolar ATPase is responsible for acidifying a variety of intracellular compartments in eukaryotic cells, thus providing most of the energy required for transport processes in the vacuolar system
ctg97-7.1-1	fatty acid-binding protein homolog 6-like	K08756	GO:0008289, GO:0006810, GO:0005215	Fatty acid-binding protein FABP	KOG4015	I	regulation of retrograde trans-synaptic signaling by endocanabinoid	FABP5
ctg97-5.7-1	genetic suppressor element 1
ctg97-5.6-1	transmembrane protein 143-like		GO:0016020, GO:0016021				Protein of unknown function (DUF3754)
ctg97-5.5-1	DNA replication complex GINS protein PSF2	K10733	GO:0006260, GO:0005634	Uncharacterized conserved protein	KOG4071	S	cell cycle DNA replication initiation	GINS2
ctg97-4.0-1	protein IWS1 homolog		GO:0016020, GO:0016021					KIAA0513
ctg97-3.9-1	solute carrier family 12 member 4-like isoform X1	K14427		K+/Cl- cotransporter KCC1 and related transporters	KOG2082	P	Solute carrier family 12
ctg97-3.6-1	testis-specific serine/threonine-protein kinase 4-like	K08811	GO:0000166, GO:0004672, GO:0004674, GO:0005524, GO:0006468	Serine/threonine protein kinase	KOG0583	T	Testis-specific serine threonine-protein kinase	TSSK4
ctg97-3.5-1	homocysteine-responsive endoplasmic reticulum-resident ubiquitin-like domain member 2 protein		GO:0007283, GO:0016020, GO:0016021	Membrane-associated ER protein involved in stress response (contains ubiquitin-like domain)	KOG4583	O	Homocysteine-responsive endoplasmic reticulum-resident ubiquitin-like domain member 2	HERPUD2
ctg97-3.4-1
ctg97-3.3-1	cytochrome b5-like			Cytochrome b5	KOG0537	C	Cytochrome b5 type	CYB5B
ctg97-3.18-1	Metallophosphoesterase 1			Cell division control protein/predicted DNA repair exonuclease	KOG3662	L	GPI anchor binding	MPPE1
ctg97-3.12-1	protein GVQW3-like
ctg97-10.8-1	bactericidal permeability increasing protein	K05399		BPI/LBP/CETP family protein	KOG4160	V	lipopolysaccharide binding	BPIFC
ctg97-10.7-1	bactericidal permeability increasing protein			BPI/LBP/CETP family protein	KOG4160	V	lipopolysaccharide binding	BPIFC
ctg97-10.6-1	bactericidal permeability increasing protein			BPI/LBP/CETP family protein	KOG4160	V	lipopolysaccharide binding	BPIFC
ctg97-10.5-1	zinc finger homeobox protein 4-like
ctg97-10.4-1	UPF0489 protein C5orf22 homolog						chromosome 5 open reading frame 22	C5orf22
ctg97-10.3-1	synaptic vesicle membrane protein VAT-1 homolog-like			Predicted quinone oxidoreductase	KOG1197	CR	Alcohol dehydrogenase GroES-like domain
ctg97-10.11-1	nucleolar protein 9-like isoform X2	K14790		Predicted RNA-binding protein, contains Pumilio domains	KOG2188	J	RNA binding	NOP9
ctg97-10.10-1	protein arginine N-methyltransferase 5-like	K02516	GO:0005737, GO:0034969, GO:0048742, GO:0005829, GO:0016020, GO:0016021, GO:0016740, GO:0032259, GO:0035246, GO:0008168, GO:0005634, GO:0008469, GO:0006479	Protein kinase inhibitor	KOG0822	D	positive regulation of adenylate cyclase-inhibiting dopamine receptor signaling pathway	PRMT5
ctg97-10.0-1	ankyrin repeat protein	K15502		Ankyrin	KOG4177	M	response to abiotic stimulus
ctg97-1.2-1	solute carrier family 12 member 4	K14427	GO:0006813, GO:0016020, GO:0016021, GO:0019901, GO:0015379, GO:0055085, GO:0015377, GO:0007268, GO:0015293, GO:0006810, GO:0006811, GO:0005215, GO:0022820, GO:0005765	K+/Cl- cotransporter KCC1 and related transporters	KOG2082	P	Solute carrier family 12
ctg97-1.1-1	solute carrier family 12 member 4-like isoform X1			K+/Cl- cotransporter KCC1 and related transporters	KOG2082	P	Solute carrier family 12
ctg97-0.5-1	tRNA (cytosine(34)-C(5))-methyltransferase-like		GO:0003723, GO:0016428, GO:0016020, GO:0016021, GO:0008168, GO:0030488, GO:0032259				Belongs to the class I-like SAM-binding methyltransferase superfamily. RsmB NOP family
ctg969-1.2-1	Coiled-coil domain-containing protein 9			Predicted ubiquitin-protein ligase/hyperplastic discs protein, HECT superfamily	KOG0943	O	Domain of unknown function (DUF4594)	CCDC9
ctg969-1.0-1	Transposable element Tcb2 transposase			Calmodulin and related proteins (EF-Hand superfamily)	KOG0027	T
ctg969-0.6-1
ctg9687-0.1-1	Transposable element Tcb2 transposase						DDE superfamily endonuclease
ctg968-3.9-1	DENN domain-containing protein 1A	K20160		RAS signaling inhibitor ST5	KOG3569	T	DENN domain-containing protein	DENND1A
ctg968-3.21-1	histone H3-like centromeric protein A			Histones H3 and H4	KOG1745	B	protein heterodimerization activity	CENPA
ctg968-3.20-1
ctg968-3.19-1	sushi, von Willebrand factor type A, EGF and pentraxin domain-containing protein 1-like		GO:0005509, GO:0030246	Uncharacterized conserved protein, contains laminin, cadherin and EGF domains	KOG1219	T	negative regulation of growth rate
ctg968-3.15-1	Notch-regulated ankyrin repeat-containing protein		GO:0060828	Myosin phosphatase, regulatory subunit	KOG0505	OT	blood vessel endothelial cell proliferation involved in sprouting angiogenesis	NRARP
ctg968-2.9-1	BEN domain-containing protein 4
ctg968-2.8-1				E93 protein involved in programmed cell death, putative transcription regulator	KOG4565	K
ctg968-2.7-1	uncharacterized protein LOC112564034
ctg968-2.24-1	actin-related protein 5-like	K11672		Actin-related protein - Arp5p	KOG0681	Z	actin-related protein 5	ACTR5
ctg968-2.22-1	zinc finger protein 483 isoform X1		GO:0003700, GO:0006351, GO:0046872, GO:0006355, GO:0005634, GO:0003676, GO:0005622	Ovo and related transcription factors	KOG3576	K	nucleic acid binding
ctg968-2.21-1	protein FAM166B-like						Protein of unknown function (DUF2475)	FAM166B
ctg968-2.20-1	uncharacterized protein LOC112565033 isoform X4
ctg968-2.15-1	inhibitor of apoptosis-like protein		GO:0008270, GO:0042981	Apoptosis inhibitor IAP1 and related BIR domain proteins	KOG1101	DR	Baculoviral IAP repeat-containing	BIRC2
ctg968-2.10-1	gastrula zinc finger protein XlCGF57.1-like			Zn finger proteins	KOG3608	R
ctg968-0.3-1	hypothetical protein LOTGIDRAFT_159120
ctg968-0.2-1	histone acetyltransferase KAT7	K11307		Histone acetyltransferase (MYST family)	KOG2747	B	histone acetyltransferase activity	KAT7
ctg9678-0.1-1	folylpolyglutamate synthase, mitochondrial-like isoform X2	K11754		Folylpolyglutamate synthase	KOG2525	H	tetrahydrofolylpolyglutamate synthase activity	FPGS
ctg9673-0.0-1
ctg967-2.7-1	Tripartite motif-containing protein 45	K08883		Predicted E3 ubiquitin ligase	KOG2177	O	zinc ion binding
ctg967-2.5-1	IgGFc-binding protein						chitin binding	MUC20
ctg967-2.2-1	zinc metalloproteinase nas-13-like			Meprin A metalloprotease	KOG3714	O	metalloendopeptidase activity	MEP1B
ctg967-2.11-1	IgGFc-binding protein						chitin binding	MUC20
ctg967-1.3-1	Tripartite motif-containing protein 45		GO:0008270, GO:0046872, GO:0005622	Predicted E3 ubiquitin ligase	KOG2177	O	zinc ion binding
ctg967-1.0-1	neuroligin-4, Y-linked-like isoform X2	K07378	GO:0016020, GO:0016021				neurexin family protein binding	Ces3
ctg966-2.4-1	Sushi, von Willebrand factor type A, EGF and pentraxin domain-containing protein 1	K17495		Uncharacterized conserved protein, contains laminin, cadherin and EGF domains	KOG1219	T	transmembrane receptor protein tyrosine kinase activity
ctg966-2.12-1	sushi, von Willebrand factor type A, EGF and pentraxin domain-containing protein 1-like	K17495		Disintegrin metalloproteinases with thrombospondin repeats	KOG3538	O	HYR domain
ctg966-2.10-1	sushi, von Willebrand factor type A, EGF and pentraxin domain-containing protein 1-like isoform X1						Sushi, von Willebrand factor type A, EGF and pentraxin domain-containing protein 1-like
ctg966-0.9-1
ctg966-0.11-1
ctg965-1.8-1	RNA-directed DNA polymerase						Integrase core domain
ctg965-1.1-1	WAP four-disulfide core domain protein 18-like		GO:0005576, GO:0030414, GO:0010466	Adhesion-type protein	KOG4802	W	Four-disulfide core domains
ctg965-1.0-1	WAP four-disulfide core domain protein 2-like			Adhesion-type protein	KOG4802	W	WAP four-disulfide core domain
ctg965-0.0-1	cytoplasmic tRNA 2-thiolation protein 1-like	K14168		Uncharacterized conserved protein with similarity to predicted ATPase of the PP-loop superfamily	KOG2840	R	Plays a central role in 2-thiolation of mcm(5)S(2)U at tRNA wobble positions of tRNA(Lys), tRNA(Glu) and tRNA(Gln). Directly binds tRNAs and probably acts by catalyzing adenylation of tRNAs, an intermediate required for 2-thiolation. It is unclear whether it acts as a sulfurtransferase that transfers sulfur from thiocarboxylated urm1 onto the uridine of tRNAs at wobble position	CTU1
ctg964-2.18-1	Zinc finger protein GLIS2	K09233	GO:0046872, GO:0003676	C2H2-type Zn-finger protein	KOG2462	K	Zinc finger protein GLIS2	GLIS2
ctg964-2.17-1	Transcription factor AP-4	K09108	GO:0046983	bHLH transcription factor	KOG0561	K	Helix-loop-helix DNA-binding domain	TFAP4
ctg964-0.3-1	leucine-rich repeat-containing protein 59		GO:0016020, GO:0016021, GO:0005783, GO:0044822, GO:0042645	Leucine-rich repeat protein	KOG0473	S	Leucine-rich repeat-containing protein 59	LRRC59
ctg964-0.2-1	mitochondrial import inner membrane translocase subunit Tim16	K17805	GO:0030150, GO:0008566, GO:0016787, GO:0005744	Uncharacterized conserved protein	KOG3442	S	protein import into mitochondrial matrix	PAM16
ctg963-4.8-1	E3 ubiquitin-protein ligase MIB2-like isoform X1			Ankyrin	KOG4177	M	Mib_herc2
ctg963-4.5-1	E3 ubiquitin-protein ligase MIB2 isoform X2		GO:0008270, GO:0046872, GO:0004842, GO:0016567	Ankyrin	KOG4177	M	Mib_herc2
ctg963-4.10-1	E3 ubiquitin-protein ligase MIB2-like		GO:0008270, GO:0046872, GO:0004842, GO:0016567				It is involved in the biological process described with protein ubiquitination
ctg963-3.8-1	baculoviral IAP repeat-containing protein 3-like		GO:0003677	Apoptosis inhibitor IAP1 and related BIR domain proteins	KOG1101	DR	Encoded by
ctg963-2.9-1				Chitinase	KOG4701	M
ctg963-2.8-1
ctg963-2.6-1	Transposon Ty3-G Gag-Pol polyprotein						K02A2.6-like
ctg963-2.2-1	uncharacterized protein LOC112564034
ctg963-1.3-1	zinc finger protein 84 isoform X2			Transcription factor (contains Zn finger)	KOG3993	K	Metal ion binding
ctg963-1.2-1
ctg963-1.1-1	Gis1p		GO:0001300, GO:0000122, GO:0051864, GO:0001078, GO:0005739, GO:0046872, GO:0005829, GO:0070544, GO:0016577, GO:0060275, GO:0000978, GO:0043565, GO:0005634, GO:0003676, GO:0045944, GO:0071071	C2H2-type Zn-finger protein	KOG2462	K
ctg963-1.0-1	growth hormone secretagogue receptor type 1-like	K04284		G protein-coupled receptor	KOG4219	T	Belongs to the G-protein coupled receptor 1 family	Ethr
ctg962-5.16-1	E3 ubiquitin-protein ligase makorin-1 isoform X1	K15687	GO:0008270, GO:0046872	Predicted E3 ubiquitin ligase	KOG1039	O	protein modification by small protein conjugation	Mkrn1
ctg962-5.14-1	serine/threonine-protein kinase TBK1-like isoform X1
ctg962-5.13-1	serine/threonine-protein kinase TBK1	K05410	GO:0000166, GO:0008384, GO:0007252, GO:0016310, GO:0016740, GO:0004672, GO:0016301, GO:0005524, GO:0006468, GO:0005622	TANK binding protein kinase TBK1	KOG4250	T	Protein tyrosine kinase	ik2
ctg962-3.5-1	succinate-semialdehyde dehydrogenase, mitochondrial		GO:0008152, GO:0009450, GO:0016491, GO:0009013, GO:0055114, GO:0016620	Aldehyde dehydrogenase	KOG2451	C	succinate-semialdehyde dehydrogenase [NAD(P)+] activity	ALDH5A1
ctg962-3.2-1	succinate-semialdehyde dehydrogenase, mitochondrial-like isoform X2			Aldehyde dehydrogenase	KOG2451	C	Dehydrogenase	ALDH5A1
ctg962-2.16-1	atrial natriuretic peptide receptor 1-like			Natriuretic peptide receptor, guanylate cyclase	KOG1023	T	guanylate cyclase activity
ctg962-2.15-1	atrial natriuretic peptide receptor 1-like			Natriuretic peptide receptor, guanylate cyclase	KOG1023	T	guanylate cyclase activity
ctg962-2.10-1	baculoviral IAP repeat-containing protein 3		GO:0047485, GO:0043161, GO:0070266, GO:0071356, GO:0051087, GO:0006915, GO:2000377, GO:0051726, GO:0090307, GO:0035631, GO:0008270, GO:1902443, GO:0034121, GO:1902524, GO:0043123, GO:0043027, GO:1902523, GO:0098770, GO:0060546, GO:1902527, GO:1990001, GO:0005737, GO:0003713, GO:0043130, GO:0045595, GO:0050727, GO:0000209, GO:1901222, GO:0009898, GO:0001890, GO:0005876, GO:0004842, GO:1903506	Apoptosis inhibitor IAP1 and related BIR domain proteins	KOG1101	DR	inhibition of cysteine-type endopeptidase activity involved in apoptotic process	BIRC3
ctg9611-0.0-1	galactoside 2-alpha-L-fucosyltransferase 2-like	K00718					Belongs to the glycosyltransferase 11 family	FUT1
ctg961-3.21-1	vacuolar protein 8-like	K08332		Armadillo repeat protein VAC8 required for vacuole fusion, inheritance and cytosol-to-vacuole protein targeting	KOG4224	U	Vacuolar protein	VAC8
ctg961-3.20-1	vacuolar protein 8-like
ctg961-3.19-1	protein odd-skipped-related 1-like isoform X2		GO:0046872, GO:0003676	Homeobox transcription factor SIP1	KOG3623	K	C2H2-type zinc finger	OSR1
ctg961-3.18-1	40S ribosomal protein S8	K02995	GO:0003735, GO:0030529, GO:0051726, GO:0005840, GO:0043009, GO:0006412, GO:0005622	40S ribosomal protein S8	KOG3283	J	structural constituent of ribosome	RPS8
ctg961-3.17-1	hypothetical protein LOTGIDRAFT_239286
ctg961-2.4-1	PREDICTED: uncharacterized protein LOC107334229
ctg960-1.9-1	PREDICTED: uncharacterized protein LOC105341499
ctg960-1.5-1	SWI/SNF-related matrix-associated actin-dependent regulator of chromatin subfamily E member 1-like isoform X19	K11651		SWI/SNF-related matrix-associated actin-dependent regulator of chromatin	KOG4715	B	regulator of chromatin, subfamily e, member	SMARCE1
ctg960-1.4-1	neuropeptide F	K05233					Pancreatic hormone peptide
ctg960-1.2-1	neuronal acetylcholine receptor subunit alpha-10-like		GO:0045211, GO:0005230, GO:0016020, GO:0098655, GO:0030054, GO:0034220, GO:0016021, GO:0045202, GO:0006810, GO:0006811, GO:0005216, GO:0005886	Acetylcholine receptor	KOG3645	T	Neurotransmitter-gated ion-channel transmembrane region
ctg960-1.14-1	neuronal acetylcholine receptor subunit alpha-10-like		GO:0045211, GO:0005230, GO:0016020, GO:0098655, GO:0030054, GO:0034220, GO:0016021, GO:0045202, GO:0006810, GO:0006811, GO:0005216, GO:0005886	Acetylcholine receptor	KOG3645	T	Neurotransmitter-gated ion-channel transmembrane region
ctg960-1.11-1	neuronal acetylcholine receptor subunit alpha-10-like		GO:0045211, GO:0005230, GO:0016020, GO:0098655, GO:0030054, GO:0034220, GO:0016021, GO:0045202, GO:0006810, GO:0006811, GO:0005216, GO:0005886	Acetylcholine receptor	KOG3645	T	Neurotransmitter-gated ion-channel transmembrane region
ctg960-1.0-1	Ankyrin repeat protein			Ankyrin	KOG4177	M	response to abiotic stimulus
ctg960-0.0-1	Mariner Mos1 transposase
ctg96-8.30-1	dentin sialophosphoprotein-like
ctg96-8.29-1	protein starmaker-like
ctg96-8.28-1	dentin sialophosphoprotein-like			Transcription regulator XNP/ATRX, DEAD-box superfamily	KOG1015	K
ctg96-8.27-1	cell cycle checkpoint control protein RAD9A-like	K10994		Checkpoint 9-1-1 complex, RAD9 component	KOG2810	DL	intra-S DNA damage checkpoint	RAD9B
ctg96-8.25-1	vacuolar protein sorting-associated protein 29	K18467		Membrane coat complex Retromer, subunit VPS29/PEP11	KOG3325	U	Acts as component of the retromer cargo-selective complex (CSC). The CSC is believed to be the core functional component of retromer or respective retromer complex variants acting to prevent missorting of selected transmembrane cargo proteins into the lysosomal degradation pathway	VPS29
ctg96-8.24-1	acyl-CoA dehydrogenase family member 11-like		GO:0008152, GO:0016627, GO:0016491, GO:0050660, GO:0055114, GO:0003995	Very-long-chain acyl-CoA dehydrogenase	KOG0137	I	Acyl-CoA dehydrogenase, C-terminal domain
ctg96-8.12-1	synaptic vesicle 2-related protein-like		GO:0055085, GO:0016020, GO:0016021, GO:0022857	Synaptic vesicle transporter SV2 (major facilitator superfamily)	KOG0253	R	Synaptic vesicle 2-related protein	SVOP
ctg96-5.18-1	short-chain specific acyl-CoA dehydrogenase, mitochondrial	K00248	GO:0008152, GO:0016627, GO:0016491, GO:0050660, GO:0005739, GO:0055114, GO:0005634, GO:0003995	Short-chain acyl-CoA dehydrogenase	KOG0139	I	flavin adenine dinucleotide binding. It is involved in the biological process described with oxidation-reduction process	Arc42
ctg96-5.17-1	hypothetical protein LOTGIDRAFT_236148		GO:0007165	Vesicle coat complex AP-1/AP-2/AP-4, beta subunit	KOG1061	U	HEAT repeats
ctg96-5.16-1	thioredoxin-related transmembrane protein 2 homolog		GO:0003756, GO:0045454, GO:0016020, GO:0016021, GO:0016853, GO:0005623	Thioredoxin-like protein	KOG0914	O	cell redox homeostasis	TMX2
ctg96-5.14-1	shell matrix protein-like
ctg96-5.1-1	Transcription elongation factor B polypeptide 2	K03873	GO:0003746, GO:0006414	RNA polymerase II transcription elongation factor Elongin/SIII, subunit elongin B	KOG4495	K	protein modification by small protein conjugation	TCEB2
ctg96-4.8-1	adenosine deaminase domain-containing protein 1-like	K12968		tRNA-specific adenosine deaminase 1	KOG2777	A	adenosine deaminase activity	ADAD1
ctg96-4.2-1	solute carrier family 13 member 5-like	K14445		Na+/dicarboxylate, Na+/tricarboxylate and phosphate transporters	KOG1281	P	Solute carrier family 13	SLC13A5
ctg96-4.0-1
ctg96-2.4-1
ctg96-2.3-1	uncharacterized protein KIAA1841-like isoform X4						Domain of unknown function (DUF3342)	KIAA1841
ctg96-2.2-1	uncharacterized protein KIAA1841-like isoform X4						Domain of unknown function (DUF3342)	KIAA1841
ctg96-2.1-1	uncharacterized protein KIAA1841-like isoform X2						Si ch211-189k9.2	KIAA1841
ctg96-2.0-1	CD2 antigen cytoplasmic tail-binding protein 2-like	K13099	GO:0005682	Uncharacterized protein involved in protein-protein interaction, contains polyproline-binding GYF domain	KOG2950	R	CD2 antigen cytoplasmic tail-binding protein 2	CD2BP2
ctg96-1.7-1	hypothetical protein LOTGIDRAFT_174904
ctg96-1.3-1	RILP-like protein 1 isoform X2	K20173					Rab interacting lysosomal protein-like 1	RILPL1
ctg96-1.1-1	transmembrane emp24 domain-containing protein 2	K20347	GO:0016020, GO:0016021, GO:0006810	Putative cargo transport protein EMP24 (p24 protein family)	KOG1692	U	somite rostral/caudal axis specification	TMED2
ctg96-1.0-1	GTP-binding protein 128up		GO:0005525	GTP-binding protein DRG1 (ODN superfamily)	KOG1487	T	GTP binding	DRG1
ctg96-0.5-1	eukaryotic translation initiation factor 4E transporter-like isoform X3	K18728		Predicted coiled-coil protein	KOG1103	S	stem cell population maintenance	EIF4ENIF1
ctg96-0.10-1	eukaryotic translation initiation factor 4E transporter-like isoform X3	K18728					stem cell population maintenance	EIF4ENIF1
ctg959-1.20-1	keratin, type I cytoskeletal 9-like isoform X2						nucleic acid binding	NKRF
ctg959-1.19-1	DBH-like monooxygenase protein 1			Dopamine beta-monooxygenase	KOG3568	E	DBH-like monooxygenase protein 1
ctg959-1.18-1	LIM domain transcription factor LMO4		GO:0003712, GO:0046872, GO:0030154, GO:0008270, GO:0007275, GO:0006351, GO:0006355, GO:0005575, GO:0045665, GO:0007498, GO:0007399, GO:0007369, GO:0045944	Transcription factor LIM3, contains LIM and HOX domains	KOG4577	K	LIM domain
ctg958-1.8-1	Retrovirus-related Pol polyprotein from transposon 17.6						SCAN domain
ctg958-1.6-1	FMRFamide-activated amiloride-sensitive sodium channel-like isoform X1		GO:0006814, GO:0005272, GO:0016020, GO:0016021, GO:0035725, GO:0006810, GO:0006811	Non voltage-gated ion channels (DEG/ENaC family)	KOG4294	PT	Amiloride-sensitive sodium channel
ctg958-1.3-1	protein asunder homolog			Uncharacterized conserved protein	KOG3711	S	regulation of fertilization	ASUN
ctg958-1.2-1	EF-hand calcium-binding domain-containing protein 10-like							EFCAB10
ctg958-1.13-1
ctg958-1.0-1	Rab family GTPase		GO:0007165, GO:0016020, GO:0016021, GO:0007186, GO:0004871, GO:0004930, GO:0005886
ctg957-5.22-1	Signaling mucin HKR1			Nidogen and related basement membrane protein proteins	KOG1214	MW
ctg957-5.21-1	protein HEG-like			Nidogen and related basement membrane protein proteins	KOG1214	MW
ctg957-3.15-1	basic leucine zipper and W2 domain-containing protein 1-like		GO:0006351, GO:0006355	Predicted translation factor, contains W2 domain	KOG2297	J	regulation of cellular macromolecule biosynthetic process	BZW2
ctg957-3.14-1	3-hydroxyisobutyryl-CoA hydrolase, mitochondrial-like isoform X2	K05605		Enoyl-CoA hydratase	KOG1684	I	Belongs to the enoyl-CoA hydratase isomerase family
ctg957-3.13-1
ctg957-3.11-1	probable 39S ribosomal protein L45, mitochondrial	K17426	GO:0005739	Putative mitochondrial/chloroplast ribosomal protein L45	KOG4599	J	39S ribosomal protein L45	mRpL45
ctg957-2.5-1	5-hydroxytryptamine receptor 4-like			Muscarinic acetylcholine receptor	KOG4220	T	Belongs to the G-protein coupled receptor 1 family	HTR4
ctg957-2.4-1	5-hydroxytryptamine receptor 4-like		GO:0007165, GO:0016020, GO:0007186, GO:0016021, GO:0004871, GO:0001594, GO:0004930	Muscarinic acetylcholine receptor	KOG4220	T	Belongs to the G-protein coupled receptor 1 family	HTR4
ctg957-2.3-1	5-hydroxytryptamine receptor 4-like		GO:0007165, GO:0016020, GO:0007186, GO:0032098, GO:0016021, GO:0007268, GO:0007214, GO:0004871, GO:0004993, GO:0005887, GO:0004930	Muscarinic acetylcholine receptor	KOG4220	T	Belongs to the G-protein coupled receptor 1 family	HTR4
ctg957-2.2-1	peroxisomal trans-2-enoyl-CoA reductase-like	K07753		Reductases with broad range of substrate specificities	KOG0725	R	trans-2-enoyl-CoA reductase (NADPH) activity	PECR
ctg957-0.3-1	Carbohydrate sulfotransferase 3	K01022					Belongs to the sulfotransferase 1 family
ctg955-1.4-1	filamin A-interacting protein 1-like isoform X1			Rho-associated, coiled-coil containing protein kinase	KOG0612	T
ctg955-1.3-1	surfeit locus protein 1 isoform X2	K14998		Mitochondrial protein Surfeit 1/SURF1/SHY1, required for expression of cytochrome oxidase	KOG1563	C	mitochondrial respiratory chain complex IV assembly	SURF1
ctg955-1.2-1	mucin-5AC-like isoform X1			Ficolin and related extracellular proteins	KOG2579	R	Fibrinogen-related domains (FReDs)	FGL1
ctg955-1.13-1	E3 ubiquitin-protein ligase CBL-C-like
ctg955-1.11-1	hepatocyte growth factor-like			Nerve growth factor receptor TRKA and related tyrosine kinases	KOG1026	TU	Plasmin dissolves the fibrin of blood clots and acts as a proteolytic factor in a variety of other processes including embryonic development, tissue remodeling, tumor invasion, and inflammation. In ovulation, weakens the walls of the Graafian follicle. It activates the urokinase-type plasminogen activator, collagenases and several complement zymogens, such as C1 and C5. Cleavage of fibronectin an…
ctg955-1.1-1				Ficolin and related extracellular proteins	KOG2579	R
ctg955-1.0-1	fibrinogen-like protein 1		GO:0051258, GO:0007165, GO:0005102, GO:0030674, GO:0030168, GO:0005577	Ficolin and related extracellular proteins	KOG2579	R	Fibrinogen-related domains (FReDs)	FGL1
ctg955-0.2-1	muscle, skeletal receptor tyrosine-protein kinase		GO:0051056, GO:0005096, GO:0050790, GO:0030695, GO:0043547	Nerve growth factor receptor TRKA and related tyrosine kinases	KOG1026	TU	Plasmin dissolves the fibrin of blood clots and acts as a proteolytic factor in a variety of other processes including embryonic development, tissue remodeling, tumor invasion, and inflammation. In ovulation, weakens the walls of the Graafian follicle. It activates the urokinase-type plasminogen activator, collagenases and several complement zymogens, such as C1 and C5. Cleavage of fibronectin an…
ctg955-0.1-1	hyaluronan-binding protein 2-like		GO:0008270, GO:0050982, GO:0046872, GO:0016020, GO:0005509, GO:0016021, GO:0005262, GO:0070588	Nerve growth factor receptor TRKA and related tyrosine kinases	KOG1026	TU	detection of mechanical stimulus	PKD1L2
ctg9547-0.1-1	Histone H2B 7		GO:0003677, GO:0046982, GO:0005694, GO:0000786, GO:0005634	Histone H2B	KOG1744	B	protein heterodimerization activity
ctg954-4.6-1	Transposable element Tcb1 transposase			E3 ubiquitin ligase	KOG0802	O	DDE superfamily endonuclease
ctg954-4.10-1	Aurora kinase A		GO:0000166, GO:0051321, GO:0051297, GO:0016310, GO:0016301, GO:0007052, GO:0007100, GO:0007049, GO:0004672, GO:0000226, GO:0004674, GO:0005524, GO:0006468, GO:0000212, GO:0000278	Serine/threonine protein kinase	KOG0580	D	aurora kinase	AURKA
ctg954-3.9-1	angiogenic factor with G patch and FHA domains 1 isoform X1			Predicted RNA-binding protein, contains SWAP and G-patch domains	KOG0965	R	Angiogenic factor with G patch and FHA domains 1	AGGF1
ctg954-3.3-1	Transposable element Tcb1 transposase						DDE superfamily endonuclease
ctg954-3.10-1	Splicing factor 45		GO:0016020, GO:0016021	Uncharacterized conserved protein	KOG2812	S
ctg954-1.6-1	transmembrane protein 192-like		GO:0016020, GO:0016021				TMEM192 family	TMEM192
ctg954-1.5-1	beta-1,3-galactosyl-O-glycosyl-glycoprotein beta-1,6-N-acetylglucosaminyltransferase-like			Branching enzyme	KOG0799	G	acetylglucosaminyltransferase activity
ctg953-1.3-1	chitotriosidase-1	K01183	GO:0004568, GO:0005615, GO:0008061, GO:0006032, GO:0006030, GO:0005576, GO:0004553, GO:0005975, GO:0008843	Chitinase	KOG2806	G	Belongs to the glycosyl hydrolase 18 family	CHIT1
ctg953-1.14-1	collagen alpha-1(XIV) chain-like			Vitronectin receptor, alpha subunit	KOG3637	W	biological adhesion
ctg953-1.13-1	Innexin unc-9		GO:0003824				DegT/DnrJ/EryC1/StrS aminotransferase family
ctg953-1.12-1	SET and MYND domain-containing protein 5			Molecular co-chaperone STI1	KOG0548	O	MYND finger
ctg953-0.0-1	collagen alpha-1(XIV) chain-like						biological adhesion
ctg952-1.2-1	arginine-glutamic acid dipeptide repeats protein-like isoform X3	K05628		Transcriptional corepressor Atrophin-1/DRPLA	KOG2133	R	cerebellar Purkinje cell layer maturation	Gug
ctg952-0.1-1	calmodulin-like protein 5		GO:0005509	Calmodulin and related proteins (EF-Hand superfamily)	KOG0027	T	Calmodulin mediates the control of a large number of enzymes, ion channels and other proteins by Ca(2 ). Among the enzymes to be stimulated by the calmodulin-Ca(2 ) complex are a number of protein kinases and phosphatases
ctg951-3.27-1	PREDICTED: galectin-3		GO:0030246	Galectin, galactose-binding lectin	KOG3587	W
ctg951-3.26-1	U4/U6 small nuclear ribonucleoprotein Prp3	K12843	GO:0000398, GO:0030529, GO:0046540, GO:0019013, GO:0006397	Putative u4/u6 small nuclear ribonucleoprotein	KOG2769	A	spliceosomal tri-snRNP complex assembly	PRPF3
ctg951-3.23-1
ctg951-3.17-1	zinc finger protein 665-like			Transcriptional repressor SALM	KOG1074	K
ctg951-3.15-1	gastrula zinc finger protein XlCGF57.1-like			C2H2-type Zn-finger protein	KOG2462	K
ctg951-3.14-1	zinc finger protein 99-like			C2H2-type Zn-finger protein	KOG2462	K
ctg951-3.13-1
ctg951-3.12-1	gastrula zinc finger protein XlCGF57.1-like isoform X2			C2H2-type Zn-finger protein	KOG2462	K
ctg951-1.7-1	pyruvate kinase PKM-like isoform X5	K00873		Pyruvate kinase	KOG2323	G	pyruvate kinase activity	PKM
ctg951-1.10-1	Pyruvate kinase isozymes M1/M2	K00873		Pyruvate kinase	KOG2323	G	pyruvate kinase activity	PKM
ctg951-0.0-1	transmembrane emp24 domain-containing protein 7-like	K20349		emp24/gp25L/p24 family of membrane trafficking proteins	KOG1693	U	protein transport	TMED7
ctg950-2.34-1	receptor-transporting protein 4-like isoform X1		GO:0007606, GO:0031849, GO:0006612, GO:0051205, GO:0005622				Zinc-binding domain	RTP4
ctg950-2.32-1	N-acetylated-alpha-linked acidic dipeptidase 2-like	K01301		Transferrin receptor and related proteins containing the protease-associated (PA) domain	KOG2195	OPR	acidic dipeptidase 2	NAALAD2
ctg95-8.7-1	A disintegrin and metalloproteinase with thrombospondin motifs 6-like		GO:0008270, GO:0035904, GO:0008233, GO:0006508, GO:0004222, GO:0003279, GO:0060976, GO:0005578	Disintegrin metalloproteinases with thrombospondin repeats	KOG3538	O	A disintegrin and metalloproteinase with thrombospondin motifs	ADAMTS6
ctg95-8.17-1	Condensin complex subunit 1
ctg95-8.16-1	trafficking protein particle complex subunit 5-like	K20280		Transport protein particle (TRAPP) complex subunit	KOG3315	U	Golgi vesicle transport	TRAPPC5
ctg95-8.15-1
ctg95-7.4-1	FRAS1-related extracellular matrix protein 1 isoform X1		GO:0005604, GO:0007160, GO:0007154, GO:0016021, GO:0097094	Proteoglycan	KOG3597	R	extracellular matrix	FREM1
ctg95-7.3-1	A disintegrin and metalloproteinase with thrombospondin motifs 6		GO:0008270, GO:0008233, GO:0006508, GO:0008237, GO:0004222, GO:0031012, GO:0005578	Disintegrin metalloproteinases with thrombospondin repeats	KOG3538	O	ADAM metallopeptidase with thrombospondin type 1 motif, 6	ADAMTS6
ctg95-7.2-1	A disintegrin and metalloproteinase with thrombospondin motifs 6-like			Disintegrin metalloproteinases with thrombospondin repeats	KOG3538	O	ADAM metallopeptidase with thrombospondin type 1 motif, 6	ADAMTS6
ctg95-7.1-1	A disintegrin and metalloproteinase with thrombospondin motifs 6-like		GO:0008270, GO:0008233, GO:0006508, GO:0008237, GO:0031012, GO:0004222, GO:0005578	Serine proteinase inhibitor (KU family) with thrombospondin repeats	KOG4597	O	PLAC (protease and lacunin) domain	ADAMTS6
ctg95-5.6-1	Transposon Ty3-G Gag-Pol polyprotein						K02A2.6-like
ctg95-5.5-1	39S ribosomal protein L22, mitochondrial		GO:0003677, GO:0003676				DDE superfamily endonuclease
ctg95-5.0-1	Retrovirus-related Pol polyprotein from transposon 17.6						Integrase core domain
ctg95-4.3-1	protein FAM49B isoform X3		GO:0070062, GO:0005929	Uncharacterized conserved protein	KOG3951	S	Family with sequence similarity 49, member B	FAM49B
ctg95-3.3-1	Myc protein	K04377	GO:0003700, GO:0046983, GO:0006355, GO:0005634	Upstream transcription factor 2/L-myc-2 protein	KOG2483	K	negative regulation of monocyte differentiation	MYC
ctg95-1.5-1
ctg95-0.5-1	Retrovirus-related Pol polyprotein from transposon						retrotransposable element Tf2 155 kDa protein type 1-like
ctg95-0.2-1
ctg95-0.1-1	Retrovirus-related Pol polyprotein from transposon 412						retrotransposable element Tf2 155 kDa protein type 1-like
ctg95-0.0-1	F-box only protein 32-like	K10305	GO:0019005, GO:0005634, GO:0016567, GO:0006511, GO:0004842	F-box proteins	KOG3926	E	response to muscle inactivity involved in regulation of muscle adaptation	FBXO32
ctg9499-0.0-1	forkhead box protein E4-like		GO:0003677, GO:0003700, GO:0006355, GO:0043565	Forkhead/HNF-3-related transcription factor	KOG3562	K	sequence-specific DNA binding
ctg949-2.20-1	solute carrier family 43 member 3-like						transmembrane transport
ctg949-2.17-1	gonadotropin-releasing hormone II receptor-like	K04280	GO:0007165, GO:0016020, GO:0007186, GO:0016021, GO:0005000, GO:0004871, GO:0004930	G protein-coupled receptor	KOG4219	T	Serpentine type 7TM GPCR chemoreceptor Srsx	Akhr
ctg949-2.16-1	kielin/chordin-like protein isoform X1
ctg949-0.3-1	Transposon Ty3-I Gag-Pol polyprotein						SCAN domain
ctg949-0.2-1
ctg949-0.1-1	aldehyde dehydrogenase, mitochondrial-like	K00128		Aldehyde dehydrogenase	KOG2450	C	glyceraldehyde-3-phosphate dehydrogenase (NAD+) (non-phosphorylating) activity	ALDH2
ctg9488-0.1-1	amyloid beta A4 protein-like isoform X2	K04520		Beta amyloid precursor protein	KOG3540	R	Amyloid beta (A4)	APLP2
ctg948-3.4-1	glutamate receptor ionotropic, NMDA 2B isoform X1			Glutamate-gated NMDA-type ion channel receptor subunit GRIN2A and related subunits	KOG1053	PET	glutamate-gated calcium ion channel activity	GRIN2B
ctg947-2.9-1	carcinoembryonic antigen-related cell adhesion molecule 5-like			Neural cell adhesion molecule L1	KOG3513	T	carbohydrate binding	SIGLEC1
ctg947-2.8-1	Transposable element Tcb1 transposase						DDE superfamily endonuclease
ctg947-2.4-1
ctg947-0.2-1
ctg945-1.1-1	gamma-aminobutyric acid type B receptor subunit 2 isoform X1	K04615		GABA-B ion channel receptor subunit GABABR1 and related subunits, G-protein coupled receptor superfamily	KOG1055	PET	G-protein coupled GABA receptor activity. It is involved in the biological process described with G-protein coupled receptor signaling pathway	GABA-B-R2
ctg945-1.0-1	flocculation protein FLO11-like						7 transmembrane sweet-taste receptor of 3 GCPR
ctg944-3.17-1	inhibitor of apoptosis-like protein		GO:0008270, GO:0042981	Apoptosis inhibitor IAP1 and related BIR domain proteins	KOG1101	DR	inhibition of cysteine-type endopeptidase activity involved in apoptotic process	IAP1
ctg944-3.10-1	PREDICTED: uncharacterized protein LOC106811642
ctg944-2.9-1	villin-1-like isoform X1	K08017		Actin regulatory proteins (gelsolin/villin family)	KOG0443	Z	actin filament capping	qua
ctg944-2.8-1	cilia- and flagella-associated protein 65-like isoform X1						coiled-coil domain-containing protein 108	CCDC108
ctg944-2.7-1	cilia- and flagella-associated protein 65-like isoform X1						coiled-coil domain-containing protein 108	CCDC108
ctg944-2.6-1	cilia- and flagella-associated protein 65-like isoform X1						coiled-coil domain-containing protein 108	CCDC108
ctg944-2.0-1	protein FAM207A-like						Ribosome biogenesis protein SLX9	FAM207A
ctg944-0.3-1	receptor-type tyrosine-protein phosphatase T-like			Protein tyrosine phosphatase	KOG4228	T	Protein tyrosine phosphatase, receptor type, E	PTPRE
ctg944-0.2-1	multiple epidermal growth factor-like domains protein 10						engulfment of apoptotic cell
ctg944-0.12-1
ctg943-1.7-1	transmembrane channel-like protein 7 isoform X8			Putative RNA binding protein	KOG2888	R	ion transport	TMC7
ctg943-1.4-1	inosine-5'-monophosphate dehydrogenase 1b-like isoform X2
ctg943-1.21-1	calcium uptake protein 1, mitochondrial-like	K22827	GO:1990246, GO:0005758, GO:0046872, GO:0005739, GO:0016020, GO:0006816, GO:0005509, GO:0051561, GO:0016021, GO:0070509, GO:0032592, GO:0006851, GO:0006810, GO:0006811, GO:0005743	Ca2+ binding protein, contains EF-hand motifs	KOG2643	P	positive regulation of mitochondrial calcium ion concentration	MICU1
ctg943-1.20-1	calcium uptake protein 1, mitochondrial-like isoform X1	K22827		Ca2+ binding protein, contains EF-hand motifs	KOG2643	P	positive regulation of mitochondrial calcium ion concentration	MICU1
ctg943-1.17-1	proliferating cell nuclear antigen	K04802		DNA polymerase delta processivity factor (proliferating cell nuclear antigen)	KOG1636	L	DNA polymerase processivity factor activity	PCNA
ctg943-1.16-1	transmembrane channel-like protein 7 isoform X3	K21988	GO:0016020, GO:0016021				ion transport	TMC7
ctg943-1.15-1	Translation machinery-associated protein 16	K14860					Translation machinery associated 16 homolog (S. cerevisiae)	TMA16
ctg943-1.12-1	mucin-5AC-like isoform X3
ctg943-1.0-1	sperm-specific protein PHI-2B/PHI-3-like		GO:0003677, GO:0005694, GO:0006334, GO:0000786, GO:0005634	Histone H1	KOG4012	B	histone h1
ctg942-3.6-1	nephrin-like isoform X3		GO:0016020, GO:0016021
ctg942-3.22-1
ctg942-3.19-1
ctg942-3.18-1
ctg942-2.27-1	adenosine deaminase CECR1			Adenine deaminase/adenosine deaminase	KOG1097	F	inosine biosynthetic process	CECR1
ctg942-2.13-1	synaptogenesis protein syg-2-like
ctg942-2.11-1	adenosine deaminase AGSA-like	K19572		Adenine deaminase/adenosine deaminase	KOG1097	F	inosine biosynthetic process	CECR1
ctg942-2.10-1	RNA-directed DNA polymerase from mobile element jockey-like						Reverse transcriptase (RNA-dependent DNA polymerase)
ctg942-0.4-1
ctg941-1.23-1	acetyl-coenzyme A transporter 1-like	K03372		Acetyl-CoA transporter	KOG3574	P	acetyl-CoA transmembrane transporter activity	SLC33A1
ctg941-1.21-1	Connector enhancer of kinase suppressor of ras 1						Pleckstrin homology domain.
ctg941-1.20-1	G-protein coupled receptor 161-like	K04145	GO:0007165, GO:0016020, GO:0016021, GO:0007186, GO:0004871, GO:0004930	Muscarinic acetylcholine receptor	KOG4220	T	Serpentine type 7TM GPCR chemoreceptor Srsx
ctg941-1.18-1
ctg9406-0.1-1	tubulin alpha chain-like		GO:0005515, GO:0005856, GO:0005525, GO:0000166, GO:0070062, GO:0005737, GO:0031625, GO:0003725, GO:0003924, GO:0071353, GO:0043209, GO:0005881, GO:0005200, GO:0005874, GO:0007017	Alpha tubulin	KOG1376	Z
ctg940-1.21-1	shootin-1-like isoform X1			Myosin class II heavy chain	KOG0161	Z	endoplasmic reticulum polarization	KIAA1598
ctg940-1.20-1	LIM domain-binding protein 2-like isoform X1	K15617		LIM domain binding protein LDB1/NLI/CLIM	KOG2181	K	histone H3-K4 acetylation	LDB2
ctg940-1.19-1	PC-esterase domain-containing protein 1A-like		GO:0016788				GDSL/SGNH-like Acyl-Esterase family found in Pmr5 and Cas1p	PCED1A
ctg940-0.1-1	ankyrin repeat domain-containing protein 53	K21441		Myosin phosphatase, regulatory subunit	KOG0505	OT	Ankyrin repeat domain-containing protein 53	ANKRD53
ctg940-0.0-1	enolase 4-like isoform X1	K01689		Enolase	KOG2670	G	phosphopyruvate hydratase activity
ctg94-7.17-1	mitochondrial carrier homolog 2-like	K17885	GO:0043065, GO:0005739, GO:0016020, GO:0016021, GO:0006810	Mitochondrial carrier protein	KOG2745	R	Belongs to the mitochondrial carrier (TC 2.A.29) family	MTCH2
ctg94-7.16-1	c-Myc-binding protein-like							MYCBP
ctg94-7.15-1	androglobin-like isoform X21						calcium-dependent cysteine-type endopeptidase activity	ADGB
ctg94-7.14-1	serine-protein kinase ATM-like isoform X1	K04728	GO:0000166, GO:0000077, GO:0016572, GO:0016310, GO:0016740, GO:0010212, GO:0016301, GO:0006281, GO:0090399, GO:0000723, GO:0004674, GO:0005524, GO:0006974	Protein kinase ATM/Tel1, involved in telomere length regulation and DNA repair	KOG0892	TBLD	signal transduction involved in mitotic G2 DNA damage checkpoint
ctg94-7.13-1	serine-protein kinase ATM	K04728		Protein kinase ATM/Tel1, involved in telomere length regulation and DNA repair	KOG0892	TBLD	signal transduction involved in mitotic G2 DNA damage checkpoint	ATM
ctg94-6.3-1	prostaglandin E2 receptor EP4 subtype-like
ctg94-6.2-1
ctg94-6.1-1	zinc metalloproteinase nas-4-like			Meprin A metalloprotease	KOG3714	O	Astacin (Peptidase family M12A)
ctg94-6.0-1	uncharacterized protein LOC110455113 isoform X3
ctg94-3.9-1	G patch domain-containing protein 11			Predicted RNA binding protein, contains G-patch and Zn-finger domains	KOG1994	A	nucleic acid binding	GPATCH11
ctg94-3.10-1	uncharacterized protein LOC112566241	K21754					protein homooligomerization	KCTD1
ctg94-2.1-1	tissue specific transplantation antigen P35B	K02377	GO:0050577, GO:0050662, GO:0070062, GO:0003824, GO:0016491, GO:0019673, GO:0042351, GO:0009226, GO:0055114, GO:0019835	GDP-L-fucose synthetase	KOG1431	GO	GDP-L-fucose synthase activity	TSTA3
ctg94-2.0-1	E3 ubiquitin-protein ligase synoviolin isoform X1	K10601	GO:0046872, GO:0016020, GO:0051087, GO:0016021, GO:0018279, GO:0030970, GO:0036513, GO:0030433, GO:0036503, GO:0016567, GO:0051117, GO:0050821, GO:0061630, GO:0070936, GO:1904264, GO:0008270, GO:0005790, GO:0000836, GO:1990381, GO:1902236, GO:0005783, GO:0005654, GO:0042787, GO:0051082	E3 ubiquitin ligase	KOG0802	O	ubiquitin-specific protease binding	SYVN1
ctg94-1.4-1	TIP41-like protein	K17607	GO:0005737, GO:0043066, GO:0043009	Uncharacterized conserved protein	KOG3224	S	DNA damage checkpoint	TIPRL
ctg94-1.3-1	RIKEN cDNA 2700097O09 gene		GO:0005737, GO:0008757, GO:0032259				Zgc 109986
ctg94-1.2-1	hsp90 co-chaperone Cdc37	K09554	GO:0051301, GO:0019901	Cell division cycle 37 protein, CDC37	KOG2260	D	protein kinase binding	CDC37
ctg94-1.13-1	Speedy protein A	K08694					speedy RINGO cell cycle regulator family member A	SPDYA
ctg94-1.1-1	carboxypeptidase O-like isoform X1		GO:0004181, GO:0008270, GO:0005615, GO:0006508	Zinc carboxypeptidase	KOG2650	S	Zn_pept
ctg94-1.0-1	myosin-11-like isoform X1
ctg94-0.1-1	serine/threonine-protein kinase 40	K16312	GO:0005977, GO:0005737, GO:0048286, GO:0043066, GO:0010468, GO:0030324, GO:0043408, GO:0035264, GO:0004672, GO:0005654, GO:0005524, GO:0060425, GO:0006468, GO:0003016	Serine/threonine protein kinase	KOG0583	T	Serine threonine-protein kinase 40	STK40
ctg94-0.0-1	periodic tryptophan protein 1 homolog	K14791		WD40 repeat-containing protein	KOG0270	S	H4K20me3 modified histone binding	PWP1
ctg9395-0.1-1	sushi, von Willebrand factor type A, EGF and pentraxin domain-containing protein 1-like						calcium ion binding	clec-78
ctg939-1.5-1	phosphatidylinositol 4-phosphate 3-kinase C2 domain-containing subunit alpha-like	K00923		Phosphoinositide 3-kinase	KOG0905	T	Belongs to the PI3 PI4-kinase family	PIK3C2A
ctg939-1.3-1	twitchin-like isoform X3			Ca2+/calmodulin-dependent protein kinase, EF-Hand protein superfamily	KOG0032	T	myosin light chain kinase activity	unc-22
ctg939-1.0-1	CD9 antigen-like	K06460	GO:0007166, GO:0016020, GO:0016021, GO:0005887	Tetraspanin family integral membrane protein	KOG3882	R	negative regulation of hemostasis	TSPAN8
ctg939-0.9-1
ctg939-0.4-1	uncharacterized protein LOC110448443						transposition
ctg939-0.3-1	UPF0565 protein C2orf69 homolog			Conserved developmentally regulated protein	KOG2800	R	Uncharacterised protein family UPF0565	C2orf69
ctg939-0.1-1	inhibitor of apoptosis-like protein			Apoptosis inhibitor IAP1 and related BIR domain proteins	KOG1101	DR	Baculoviral IAP	BIRC7
ctg9380-0.0-1
ctg938-1.9-1	WD40 repeat-containing protein SMU1	K13111	GO:0005737, GO:0005634	Conserved WD40 repeat-containing protein	KOG0275	R	regulation of alternative mRNA splicing, via spliceosome	SMU1
ctg938-1.8-1	mesoderm development candidate 1			Talin	KOG4261	Z	Mesoderm development candidate 1	MESDC1
ctg938-1.2-1	ankyrin repeat protein	K15502		Ankyrin	KOG4177	M	growth
ctg938-1.13-1	uncharacterized protein LOC112558170 isoform X1
ctg938-1.12-1	leucine-rich repeat-containing protein C10orf11 homolog			U2-associated snRNP A' protein	KOG1644	A	Leucine-rich repeat
ctg938-1.11-1	GA-binding protein subunit beta-1-like	K09454		DHHC-type Zn-finger proteins	KOG1311	R	protein-cysteine S-acyltransferase activity	ZDHHC24
ctg938-1.10-1	acidic leucine-rich nuclear phosphoprotein 32 family member A	K18646		Leucine-rich acidic nuclear protein	KOG2739	DR	histone binding	ANP32A
ctg937-3.18-1	kynureninase-like isoform X2		GO:0005737, GO:0030429, GO:0030170, GO:0019805, GO:0003824, GO:0019363, GO:0034354, GO:0009435, GO:0043420, GO:0097053, GO:0006569, GO:0016787	L-kynurenine hydrolase	KOG3846	E	Catalyzes the cleavage of L-kynurenine (L-Kyn) and L-3- hydroxykynurenine (L-3OHKyn) into anthranilic acid (AA) and 3- hydroxyanthranilic acid (3-OHAA), respectively	KYNU
ctg937-3.17-1	Transposon Ty3-I Gag-Pol polyprotein						SCAN domain
ctg937-3.16-1	ankyrin repeat and SOCS box protein 8-like			Ankyrin	KOG4177	M
ctg937-3.15-1	galactoside 2-alpha-L-fucosyltransferase 2-like	K00718					Belongs to the glycosyltransferase 11 family	FUT1
ctg937-3.14-1	putative homeodomain transcription factor 2 isoform X1						homeodomain transcription factor	PHTF1
ctg937-2.6-1	galactoside 2-alpha-L-fucosyltransferase 2-like	K00718					Belongs to the glycosyltransferase 11 family	FUT1
ctg937-1.4-1	palmitoyltransferase ZDHHC22-like isoform X1	K18932		DHHC-type Zn-finger proteins	KOG1311	R	protein-cysteine S-palmitoyltransferase activity
ctg937-1.1-1	calpain-3-like isoform X1			Cytosolic Ca2+-dependent cysteine protease (calpain), large subunit (EF-Hand protein superfamily)	KOG0045	OT	It is involved in the biological process described with proteolysis
ctg937-0.8-1	PREDICTED: uncharacterized protein LOC106880171
ctg936-2.6-1
ctg936-2.5-1	phosphatidylserine synthase 2-like	K08730	GO:0006659, GO:0016020, GO:0016021, GO:0008654, GO:0016740, GO:0003882	Phosphatidylserine synthase	KOG2735	I	phosphatidylserine biosynthetic process	PTDSS2
ctg936-2.12-1	catenin beta-like		GO:0005856, GO:0005737, GO:0034333, GO:0007165, GO:0007155, GO:0004871	Armadillo/beta-Catenin/plakoglobin	KOG4203	TZ	Catenin (cadherin-associated protein), beta 1	CTNNB1
ctg936-1.3-1	chondroitin sulfate synthase 1-like		GO:0016757, GO:0016020	Chondroitin synthase 1	KOG3588	G	Chondroitin sulfate synthase	CHSY1
ctg936-1.2-1	Retrovirus-related Pol polyprotein from transposon 17.6						Integrase core domain
ctg935-1.4-1	transmembrane protein 145-like isoform X1			Predicted membrane protein	KOG4290	S	Transmembrane protein 145	TMEM145
ctg935-1.3-1	etoposide-induced protein 2.4 homolog	K10134		p53-mediated apoptosis protein EI24/PIG8	KOG3966	TV	macroautophagy	EI24
ctg935-1.2-1	transmembrane protein 145-like			Predicted membrane protein	KOG4290	S	response to pheromone	TMEM145
ctg935-1.10-1	sulfite oxidase-like	K00387		Sulfite oxidase, molybdopterin-binding component	KOG0535	C	electron carrier activity. It is involved in the biological process described with oxidation-reduction process
ctg935-1.0-1	40S ribosomal protein S25	K02975	GO:0005840	40S ribosomal protein S25	KOG1767	J	ribosomal small subunit assembly	RPS25
ctg934-1.8-1							Arsenite methyltransferase	AS3MT
ctg934-1.7-1	arsenite methyltransferase-like	K07755		Ubiquinone biosynthesis methyltransferase COQ5	KOG1540	H	Protein-L-isoaspartate(D-aspartate) O-methyltransferase (PCMT)
ctg933-1.7-1	reverse transcriptase						transposition
ctg933-1.3-1	proteasome subunit beta type-5-like	K02737	GO:0005737, GO:0008233, GO:0006508, GO:0005839, GO:0004175, GO:0004298, GO:0000502, GO:0051603, GO:0016787, GO:0005634	20S proteasome, regulatory subunit beta type PSMB5/PSMB8/PRE2	KOG0175	O	threonine-type endopeptidase activity	PSMB5
ctg933-1.1-1	proteasome subunit beta type-5-like	K02737		20S proteasome, regulatory subunit beta type PSMB5/PSMB8/PRE2	KOG0175	O	threonine-type endopeptidase activity	PSMB5
ctg933-1.0-1	sulfhydryl oxidase 1-like	K10758	GO:0003756, GO:0005615, GO:0030173, GO:0016491, GO:0045454, GO:0016020, GO:0016021, GO:0055114, GO:0016971, GO:0016972, GO:0006457	FAD-dependent sulfhydryl oxidase/quiescin and related proteins	KOG1731	D	sulfhydryl oxidase	QSOX2
ctg933-0.4-1	paired mesoderm homeobox protein 2-like	K09329	GO:0003677, GO:0006355, GO:0043565, GO:0005634	Transcription factor PHOX2/ARIX, contains HOX domain	KOG0484	K	Paired mesoderm homeobox protein 1	PRRX1
ctg932-1.8-1	Transposable element Tcb1 transposase						DDE superfamily endonuclease
ctg932-1.10-1
ctg932-1.1-1	hemicentin-1-like isoform X2			Receptor mediating netrin-dependent axon guidance	KOG4221	T	carbohydrate binding	SIGLEC1
ctg932-0.3-1				Neural cell adhesion molecule L1	KOG3513	T
ctg931-1.2-1	probable G-protein coupled receptor No9	K04165		Muscarinic acetylcholine receptor	KOG4220	T	octopamine receptor activity	GPROAR1
ctg931-1.1-1	cilia- and flagella-associated protein 99-like			Translation initiation factor 3, subunit a (eIF-3a)	KOG2072	J	Cilia and flagella associated protein 99	CFAP99
ctg931-1.0-1	PREDICTED: uncharacterized protein ZK1073.1-like isoform X2			Differentiation-related gene 1 protein (NDR1 protein), related proteins	KOG2931	S	Ndr family
ctg930-1.6-1	Mitotic spindle assembly checkpoint protein MAD2B						PDGF/VEGF domain
ctg930-1.5-1	tubulin beta chain		GO:0005856, GO:0005525, GO:0000166, GO:0005737, GO:0005200, GO:0005874, GO:0007017	Beta tubulin	KOG1375	Z	structural constituent of cytoskeleton	TUBB4A
ctg930-1.4-1	tubulin beta chain		GO:0051225, GO:0005856, GO:0005525, GO:0000166, GO:0070062, GO:0005737, GO:0031625, GO:0044297, GO:0003924, GO:0045298, GO:0031012, GO:0032794, GO:0032403, GO:0036464, GO:0019904, GO:0043234, GO:0042288, GO:0005641, GO:0005200, GO:0005874, GO:0007017, GO:0005634, GO:0009987	Beta tubulin	KOG1375	Z	structural constituent of cytoskeleton
ctg930-1.10-1	Gem-associated protein 5						U4atac snRNA binding	GEMIN5
ctg930-0.9-1	cyclic nucleotide-binding domain-containing protein 2-like						Cyclic nucleotide-monophosphate binding domain
ctg930-0.8-1	cAMP-dependent protein kinase regulatory subunit-like						Cyclic nucleotide-monophosphate binding domain
ctg930-0.6-1	mitochondrial import inner membrane translocase subunit Tim8	K17780		Mitochondrial import inner membrane translocase, subunit TIM8	KOG3489	U	Mitochondrial import inner membrane translocase subunit	TIMM8B
ctg930-0.12-1	39S ribosomal protein L22, mitochondrial	K02890	GO:0003735, GO:0030529, GO:0015934, GO:0005840, GO:0006412	Mitochondrial/chloroplast ribosomal protein L22	KOG1711	J	Belongs to the universal ribosomal protein uL22 family	MRPL22
ctg930-0.10-1	gem-associated protein 5	K13133		WD40 repeat-containing protein	KOG0269	S	U4atac snRNA binding	GEMIN5
ctg93-7.1-1	cartilage oligomeric matrix protein-like	K04659	GO:0007155, GO:0005509, GO:0005576				heparin binding	COMP
ctg93-7.0-1	insulin gene enhancer protein ISL-1-like isoform X1	K09370		Transcription factor LIM3, contains LIM and HOX domains	KOG4577	K	Insulin gene enhancer protein	ISL1
ctg93-5.13-1	Survival motor neuron protein	K13129		mRNA splicing protein SMN (survival motor neuron)	KOG4327	A	DNA-templated transcription, termination	SMN1
ctg93-5.12-1	S phase cyclin A-associated protein in the endoplasmic reticulum-like			Zn-finger protein	KOG4722	R	cyclin A-associated protein in the	SCAPER
ctg93-4.8-1	nuclear receptor 2C2-associated protein		GO:0070062, GO:0005654					NR2C2AP
ctg93-4.4-1	Snurportin-1	K13151		m3G-cap-specific nuclear import receptor (Snurportin1)	KOG3132	A	snRNA import into nucleus	SNUPN
ctg93-4.3-1	UPF0235 protein C15orf40 homolog	K09131		Uncharacterized conserved protein, contains YggU domain	KOG3276	S	DUF167
ctg93-4.1-1	Fatty acid synthase			Animal-type fatty acid synthase and related proteins	KOG1202	I	fatty acid synthase	FASN
ctg93-4.0-1	flap endonuclease GEN homolog 1	K15338	GO:0003677, GO:0071140, GO:0070062, GO:0005813, GO:0003824, GO:0004518, GO:0010824, GO:0071139, GO:0090305, GO:0006281, GO:0090267, GO:0000724, GO:0008821	5'-3' exonuclease	KOG2519	L	resolution of mitotic recombination intermediates	GEN1
ctg93-3.0-1	stomatin-like protein 2, mitochondrial		GO:0016020	Prohibitins and stomatins of the PID superfamily	KOG2620	C	stress-induced mitochondrial fusion	STOML2
ctg93-0.0-1	chitin binding beak protein 1						chitin binding	MUC20
ctg929-1.7-1	ATP-dependent RNA helicase DEAH12, chloroplastic-like			Predicted E3 ubiquitin ligase	KOG1812	O	Helicase associated domain (HA2) Add an annotation
ctg929-1.6-1	protein ZINC INDUCED FACILITATOR-LIKE 1-like isoform X1		GO:0055085, GO:0016020, GO:0016021, GO:0005215	Permease of the major facilitator superfamily	KOG2615	R	mfs general substrate transporter
ctg929-1.5-1	proteoglycan 4-like isoform X2			Protein tyrosine kinase	KOG4278	T
ctg929-1.4-1	beta-adrenergic receptor kinase 2-like	K00910		G protein-coupled receptor kinase	KOG0986	T	beta-adrenergic receptor kinase activity	ADRBK2
ctg929-0.1-1	density-regulated protein homolog		GO:0003743, GO:0006413	Density-regulated protein related to translation initiation factor 1 (eIF-1/SUI1)	KOG3239	R	density-regulated protein	DENR
ctg929-0.0-1	ADP-ribosyl-[dinitrogen reductase] glycohydrolase-like						ADP-ribosylglycohydrolase
ctg9286-0.1-1
ctg928-2.47-1	stAR-related lipid transfer protein 3-like isoform X1	K22291		MLN, STAR and related lipid-binding proteins	KOG3845	I	vesicle tethering to endoplasmic reticulum	STARD3
ctg928-2.39-1	aldose reductase-like		GO:0016491, GO:0055114	Aldo/keto reductase family proteins	KOG1577	R	Aldo/keto reductase family
ctg928-2.31-1	neurogenic protein mastermind-like						cell cycle switching, mitotic to meiotic cell cycle	C17orf104
ctg928-2.28-1	uncharacterized protein LOC112555000 isoform X3						Catalytic activity. It is involved in the biological process described with nucleoside metabolic process
ctg928-2.26-1	uncharacterized transporter slc-17.2-like isoform X1	K12301		Permease of the major facilitator superfamily	KOG2532	G	It is involved in the biological process described with transmembrane transport
ctg928-2.25-1	heterogeneous nuclear ribonucleoprotein 87F-like isoform X3	K12741		RNA-binding protein musashi/mRNA cleavage and polyadenylation factor I complex, subunit HRP1	KOG4205	A	mRNA transport	HNRNPA2B1
ctg927-1.9-1	contactin-like			Neural cell adhesion molecule L1	KOG3513	T	Cell adhesion molecule	CNTN3
ctg927-1.8-1	sorting nexin-4	K17919		Membrane coat complex Retromer, subunit VPS5/SNX1, Sorting nexins, and related PX domain-containing proteins	KOG2273	U	leptin receptor binding	SNX4
ctg927-1.7-1	Sorting nexin-4	K17919		Membrane coat complex Retromer, subunit VPS5/SNX1, Sorting nexins, and related PX domain-containing proteins	KOG2273	U	leptin receptor binding	SNX4
ctg927-1.6-1	serine/threonine-protein kinase DCLK2 isoform X1	K17530		Ca2+/calmodulin-dependent protein kinase, EF-Hand protein superfamily	KOG0032	T	negative regulation of protein localization to nucleus	DCLK3
ctg927-1.16-1	serine/threonine-protein kinase DCLK2 isoform X1	K16579	GO:0035556, GO:0005622	Microtubule assembly protein Doublecortin and related proteins, contain DCX domain	KOG3757	DZ	Doublecortin	DCLK2
ctg927-1.11-1	Tetratricopeptide repeat protein 25			TPR repeat-containing protein	KOG0553	R	Tetratricopeptide repeats	TTC25
ctg927-1.10-1	contactin-like isoform X2		GO:0070062, GO:0071674, GO:0016020, GO:0031012, GO:0071677, GO:0030246, GO:0045806, GO:1902041, GO:0042056, GO:0005743, GO:0030855, GO:0005737, GO:0005615, GO:0002548, GO:0048246, GO:0070232, GO:0048245, GO:2001237, GO:0019863, GO:0050918, GO:0030593, GO:0043236, GO:0044822, GO:0005634, GO:0090280, GO:0001772, GO:0042129	Neural cell adhesion molecule L1	KOG3513	T	Cell adhesion molecule	CNTN3
ctg926-2.4-1	A disintegrin and metalloproteinase with thrombospondin motifs 9-like isoform X4			Disintegrin metalloproteinases with thrombospondin repeats	KOG3538	O	A disintegrin and metalloproteinase with thrombospondin motifs
ctg926-2.3-1
ctg926-2.2-1	A disintegrin and metalloproteinase with thrombospondin motifs 20-like			Inhibitor of type V adenylyl cyclases/Neuronal presynaptic protein Highwire/PAM/RPM-1	KOG1428	T
ctg926-2.1-1	A disintegrin and metalloproteinase with thrombospondin motifs 20-like			Serine proteinase inhibitor (KU family) with thrombospondin repeats	KOG4597	O	A disintegrin and metalloproteinase with thrombospondin motifs
ctg926-2.0-1	A disintegrin and metalloproteinase with thrombospondin motifs 8			Disintegrin metalloproteinases with thrombospondin repeats	KOG3538	O	negative regulation of cellular response to hepatocyte growth factor stimulus	ADAMTS12
ctg926-1.6-1	helicase SKI2W-like	K12599		Cytoplasmic exosomal RNA helicase SKI2, DEAD-box superfamily	KOG0947	A	nuclear-transcribed mRNA catabolic process, 3'-5' exonucleolytic nonsense-mediated decay
ctg926-1.4-1	transcriptional protein SWT1-like			Peptidyl-prolyl cis-trans isomerase	KOG3259	O	SWT1, RNA endoribonuclease homolog	SWT1
ctg925-1.9-1	zinc fingers and homeoboxes protein 1-like		GO:0008150, GO:0005575					C8orf76
ctg925-1.8-1	WASH complex subunit 5			Uncharacterized conserved protein	KOG3666	S	protein transport	KIAA0196
ctg925-1.7-1	WASH complex subunit 5-like	K18464		Uncharacterized conserved protein	KOG3666	S	protein transport	KIAA0196
ctg925-1.5-1	coiled-coil domain-containing protein 25			Predicted coiled-coil protein	KOG3272	R	Coiled-coil domain-containing protein 25	CCDC25
ctg925-1.4-1	lactase-phlorizin hydrolase	K01229	GO:0008152, GO:0016020, GO:0016021, GO:0008422, GO:0004553, GO:1901657, GO:0000016, GO:0005887, GO:0005975, GO:0016787, GO:0016798	Beta-glucosidase, lactase phlorizinhydrolase, and related proteins	KOG0626	G	Lactase-phlorizin hydrolase	LCT
ctg925-1.3-1	Lactase-phlorizin hydrolase			Beta-glucosidase, lactase phlorizinhydrolase, and related proteins	KOG0626	G	Glycosyl hydrolase family 1
ctg925-1.2-1	lactase-phlorizin hydrolase-like		GO:0008152, GO:0008422, GO:0004553, GO:1901657, GO:0016798, GO:0005975, GO:0016787	Beta-glucosidase, lactase phlorizinhydrolase, and related proteins	KOG0626	G	beta-glucosidase activity	LCTL
ctg925-1.10-1	PREDICTED: uncharacterized protein LOC106012228
ctg925-1.1-1	Lactase-phlorizin hydrolase			Beta-glucosidase, lactase phlorizinhydrolase, and related proteins	KOG0626	G	glycosylceramidase activity
ctg925-1.0-1	mitochondrial enolase superfamily member 1-like	K18334					L-fuconate dehydratase activity	ENOSF1
ctg925-0.6-1	cystinosin homolog						Subtilase family
ctg925-0.5-1	cystinosin homolog
ctg925-0.4-1	cystinosin homolog						Subtilase family
ctg9242-0.1-1	Retrovirus-related Pol polyprotein from transposon 17.6						SCAN domain
ctg924-2.9-1	Somatostatin receptor type 4		GO:0016020, GO:0007186, GO:0016021, GO:0004930				7 transmembrane receptor (rhodopsin family)	OR1L8
ctg924-2.4-1	uncharacterized protein LOC112563758 isoform X2						von Willebrand factor D and EGF
ctg924-2.3-1	von Willebrand factor D and EGF domain-containing protein			Teneurin-1 and related extracellular matrix proteins, contain EGF-like repeats	KOG1225	TW	von Willebrand factor D and EGF
ctg924-2.12-1	monocarboxylate transporter 12-B isoform X1		GO:0055085, GO:0016020, GO:0016021	Monocarboxylate transporter	KOG2504	G	It is involved in the biological process described with transmembrane transport
ctg924-2.11-1	monocarboxylate transporter 13-like	K11810	GO:0055085, GO:0016020, GO:0016021	Monocarboxylate transporter	KOG2504	G	Major Facilitator Superfamily
ctg924-2.1-1	reverse transcriptase						transposition
ctg922-1.9-1	solute carrier family 25 member 51-like		GO:0003735, GO:0016020, GO:0016021, GO:0006810, GO:0006412	Predicted mitochondrial carrier protein	KOG1519	R	mitochondrial transport	SLC25A51
ctg922-1.5-1	hypothetical protein LOTGIDRAFT_232026
ctg922-1.4-1	hypothetical protein LOTGIDRAFT_232026
ctg922-1.3-1	CD151 antigen-like	K17353		Tetraspanin family integral membrane protein	KOG3882	R
ctg922-1.2-1	CD82 antigen-like		GO:0007166, GO:0016020, GO:0016021, GO:0005887	Tetraspanin family integral membrane protein	KOG3882	R
ctg922-1.1-1	cubilin		GO:0070062, GO:0042803, GO:0016020, GO:0005509, GO:0006898, GO:0004872, GO:0016324, GO:0030139	CUB domain-containing protein	KOG4586	R	Cubilin (intrinsic factor-cobalamin receptor)	CUBN
ctg922-1.0-1	WASH complex subunit FAM21	K18462					retrograde transport, endosome to Golgi	FAM21A
ctg921-1.5-1	chitinase domain-containing protein 1 isoform X2	K17525		Predicted member of glycosyl hydrolase family 18	KOG2091	G	chitinase activity	CHID1
ctg921-1.4-1	transmembrane protein 205			Uncharacterized conserved protein	KOG2886	S	Domain of unknown function (DUF4149)	TMEM205
ctg921-1.2-1	cubilin		GO:0005515, GO:0030858, GO:0005737, GO:0070062, GO:0005615, GO:0001833, GO:0001824, GO:0016020, GO:0016021, GO:0031410, GO:0030154, GO:0031012, GO:0019898, GO:0035375, GO:0007275, GO:0030670, GO:0015031, GO:0005044, GO:0006810, GO:0005576, GO:0042589, GO:0005622, GO:0005578	CUB domain-containing protein	KOG4586	R	Domain first found in C1r, C1s, uEGF, and bone morphogenetic protein.
ctg921-1.1-1	cubilin		GO:0005768, GO:0005737, GO:0070062, GO:0005903, GO:0016020, GO:0005905, GO:0005509, GO:0045177, GO:0016324, GO:0030139, GO:0042803, GO:0005783, GO:0005794, GO:0006898, GO:0004872, GO:0042953
ctg921-1.0-1	protein odd-skipped-related 1	K09215		Homeobox transcription factor SIP1	KOG3623	K	Zinc finger, C2H2 type
ctg921-0.3-1	reverse transcriptase						transposition
ctg921-0.1-1	chitinase domain-containing protein 1		GO:0004568, GO:0008061, GO:0006032, GO:0005764, GO:0004553, GO:0005576, GO:0006954, GO:0005975	Predicted member of glycosyl hydrolase family 18	KOG2091	G	Chitinase domain containing 1	CHID1
ctg921-0.0-1	lysophospholipid acyltransferase 2	K13517		Predicted membrane protein	KOG2704	S	Lysophospholipid acyltransferase 2	MBOAT2
ctg920-6.41-1	inosine-5'-monophosphate dehydrogenase 1b-like isoform X1
ctg920-6.40-1
ctg920-6.37-1	macro domain-containing protein			Hismacro and SEC14 domain-containing proteins	KOG2633	BK
ctg920-6.28-1
ctg920-6.26-1	insulin-degrading enzyme isoform X3	K01408		N-arginine dibasic convertase NRD1 and related Zn2+-dependent endopeptidases, insulinase superfamily	KOG0959	O	Belongs to the peptidase M16 family	IDE
ctg920-6.22-1	protein C19orf12 homolog	K23168
ctg920-6.21-1	zwei Ig domain protein zig-4-like			Neural cell adhesion molecule L1	KOG3513	T	Neural ectodermal development factor	ImpL2
ctg920-3.9-1	multiple epidermal growth factor-like domains protein 9			Netrin, axonal chemotropic factor	KOG3512	T	Laminin-type epidermal growth factor-like domai	MEGF9
ctg920-3.8-1	Deoxyhypusine synthase	K00809	GO:0042593, GO:0042102, GO:0008612	Deoxyhypusine synthase	KOG2924	O	deoxyhypusine synthase activity	DHPS
ctg920-3.11-1	insulin-degrading enzyme			N-arginine dibasic convertase NRD1 and related Zn2+-dependent endopeptidases, insulinase superfamily	KOG0959	O	Belongs to the peptidase M16 family	IDE
ctg920-3.10-1	protein-associating with the carboxyl-terminal domain of ezrin-like	K17542		Protein kinase	KOG1243	R	ATP binding	SCYL3
ctg920-0.3-1	Transposable element Tcb1 transposase						DDE superfamily endonuclease
ctg920-0.2-1	protein SCAI-like						Transcription corepressor activity. It is involved in the biological process described with transcription, DNA-templated
ctg920-0.1-1	Ectoine hydroxylase			Peroxisomal phytanoyl-CoA hydroxylase	KOG3290	I	Phytanoyl-CoA dioxygenase (PhyH)
ctg920-0.0-1
ctg92-9.13-1	vitelline envelope zona pellucida domain 7
ctg92-9.12-1	vitelline envelope zona pellucida domain 10
ctg92-8.1-1	LIM/homeobox protein Awh-like			Transcription factor LIM3, contains LIM and HOX domains	KOG4577	K	Zinc ion binding	Awh
ctg92-7.9-1	hypothetical protein LOTGIDRAFT_222342			Predicted Zn2+-dependent endopeptidase, insulinase superfamily	KOG0961	O	Peptidase M16 inactive domain
ctg92-7.7-1	cyclic AMP-dependent transcription factor ATF-6 beta-like isoform X2	K09049	GO:0003700, GO:0006355, GO:0043565	bZIP transcription factor ATF6	KOG4343	K	positive regulation of ATF6-mediated unfolded protein response	ATF6
ctg92-7.12-1	patatin-like phospholipase domain-containing protein 7		GO:0008152, GO:0046470, GO:0006629, GO:0004622	Predicted esterase of the alpha-beta hydrolase superfamily (Neuropathy target esterase), contains cAMP-binding domains	KOG2968	R	lysophospholipase activity	PNPLA6
ctg92-7.11-1	Patatin-like phospholipase domain-containing protein 7	K14676	GO:0008152, GO:0046470, GO:0006629, GO:0004622	Predicted esterase of the alpha-beta hydrolase superfamily (Neuropathy target esterase), contains cAMP-binding domains	KOG2968	R	lysophospholipase activity	PNPLA6
ctg92-7.10-1	hypothetical protein LOTGIDRAFT_222342			Predicted Zn2+-dependent endopeptidase, insulinase superfamily	KOG0961	O	Peptidase M16 inactive domain
ctg92-6.3-1	collagen alpha-1(XI) chain-like	K19721		Collagens (type XV)	KOG3546	W
ctg92-6.11-1	serine/threonine-protein kinase TNNI3K-like isoform X1	K17535		Tyrosine kinase specific for activated (GTP-bound) p21cdc42Hs	KOG0192	T	bundle of His cell to Purkinje myocyte communication	TNNI3K
ctg92-5.4-1	uncharacterized protein LOC111125594 isoform X7			Neural cell adhesion molecule L1	KOG3513	T
ctg92-4.0-1	coiled-coil domain-containing protein 151-like			Myosin class II heavy chain	KOG0161	Z
ctg92-3.29-1	DNA repair protein SWI5 homolog		GO:0000724, GO:0071479, GO:0032798, GO:0005634				Swi5	SWI5
ctg92-3.28-1	Tyramine beta-hydroxylase			Dopamine beta-monooxygenase	KOG3568	E	DBH-like monooxygenase protein 1
ctg92-3.27-1	tyramine beta-hydroxylase-like			Dopamine beta-monooxygenase	KOG3568	E	DBH-like monooxygenase protein 1
ctg92-3.25-1	Transposon Ty3-I Gag-Pol polyprotein						genomic stop codons
ctg92-2.0-1	cytosolic phospholipase A2-like	K16342	GO:0009395, GO:0008152, GO:0004623, GO:0005737, GO:0046872, GO:0006629, GO:0016042, GO:0004620, GO:0016787	Lysophospholipase	KOG1325	I	C2 domain	PLA2G4A
ctg92-10.0-1	histone-lysine N-methyltransferase EHMT2-like	K11420		Histone H3 (Lys9) methyltransferase SUV39H1/Clr4, required for transcriptional silencing	KOG1082	BK	histone methyltransferase activity (H3-K27 specific)	EHMT1
ctg92-1.6-1	protein crumbs-like		GO:0016020, GO:0005509, GO:0016021	Cadherin EGF LAG seven-pass G-type receptor	KOG4289	T	Laminin G domain
ctg92-1.3-1	prostaglandin G/H synthase 2-like	K11987		Peroxidase/oxygenase	KOG2408	R	synthase	PTGS2
ctg92-0.0-1
ctg919-4.9-1	hypothetical protein LOTGIDRAFT_236277
ctg919-4.8-1	zinc finger protein 208-like			Transcriptional repressor SALM	KOG1074	K
ctg919-4.7-1	S-antigen protein			Serine/threonine protein kinase	KOG0588	D
ctg919-4.15-1	tripartite motif-containing protein 2-like	K11997		Predicted E3 ubiquitin ligase	KOG2177	O	Filamin-type immunoglobulin domains
ctg919-4.11-1	hypothetical protein LOTGIDRAFT_236277
ctg919-4.10-1	hypothetical protein LOTGIDRAFT_236277
ctg919-3.17-1	abnormal spindle-like microcephaly-associated protein homolog	K16743		Microtubule-associated protein Asp	KOG0165	Z	Abnormal spindle-like microcephaly-associated protein homolog	ASPM
ctg919-3.16-1	abnormal spindle-like microcephaly-associated protein homolog						negative regulation of asymmetric cell division	ASPM
ctg919-3.15-1	transcription initiation factor IIB-like	K03124	GO:0008270, GO:0006352, GO:0006355, GO:0017025	Transcription initiation factor TFIIB	KOG1597	K	DNA-templated transcriptional preinitiation complex assembly	GTF2B
ctg919-3.14-1	pappalysin-1-like	K07762	GO:0008270, GO:0006508, GO:0008237				response to follicle-stimulating hormone	PAPPA
ctg919-3.13-1	protein zer-1 homolog	K10350		ZYG-1-like serine/threonine protein kinases	KOG3665	R	regulation of ligase activity
ctg919-2.3-1	high affinity copper uptake protein 1-like	K14686		Copper transporter	KOG3386	P	Ctr copper transporter family
ctg919-2.2-1	Endonuclease G, mitochondrial	K01173	GO:0090305, GO:0046872, GO:0004519, GO:0016787, GO:0003676	Mitochondrial endonuclease	KOG3721	F	DNA/RNA non-specific endonuclease
ctg918-1.6-1	beta-2 adrenergic receptor-like	K08411	GO:0004989, GO:0007210, GO:0004715, GO:0016020, GO:0016021, GO:0007186, GO:0016740, GO:0004993, GO:0018108, GO:0004930	G protein-coupled receptor	KOG4219	T	G-protein coupled receptor activity
ctg918-1.14-1
ctg918-1.12-1	methyltransferase-like protein 24						Methyltransferase domain
ctg917-1.8-1	protein piccolo			Cytoplasmic protein Max-1, contains PH, MyTH4 and FERM domains	KOG0248	Z	Pleckstrin homology domain.
ctg917-1.5-1	Transposable element Tcb2 transposase						DDE superfamily endonuclease
ctg917-1.2-1	neural cell adhesion molecule L1-like protein			Neural cell adhesion molecule L1	KOG3513	T	cell adhesion
ctg917-1.1-1	peptidylglycine alpha-hydroxylating monooxygenase-like			Peptidylglycine alpha-amidating monooxygenase	KOG3567	O	peptidyl-glycine alpha-amidating monooxygenase
ctg916-1.3-1	hypothetical protein CGI_10017518		GO:0000166, GO:0004672, GO:0005524, GO:0006468				lens induction in camera-type eye	HIPK1
ctg916-1.2-1	protein DPCD-like	K20800					third ventricle development	DPCD
ctg916-1.1-1	CDK2-associated and cullin domain-containing protein 1-like		GO:0031625, GO:0006511	Cullins	KOG2166	D	cell cycle G1/S phase transition	CACUL1
ctg916-1.0-1	protein FAM53A-like
ctg916-0.7-1	cilia- and flagella-associated protein 46-like isoform X2						Cilia and flagella associated protein 46	CFAP46
ctg916-0.6-1	PACRG-like protein			Uncharacterized conserved protein	KOG3961	S	Parkin co-regulated protein	PACRGL
ctg9155-0.0-1	receptor-type tyrosine-protein phosphatase epsilon-like			Protein tyrosine phosphatase	KOG4228	T	Receptor-type tyrosine-protein phosphatase	PTPRT
ctg9152-0.1-1	receptor-type tyrosine-protein phosphatase kappa-like			Protein tyrosine phosphatase	KOG4228	T
ctg915-1.7-1	mucin-4-like isoform X2
ctg9144-0.0-1	Fucolectin
ctg914-2.7-1	ubiquitin-protein ligase E3A isoform X1	K10587	GO:0003713, GO:0005829, GO:2000058, GO:0031398, GO:0030521, GO:0016874, GO:0016567, GO:0051865, GO:0061630, GO:0070936, GO:0014068, GO:0035037, GO:0060736, GO:0042752, GO:0006511, GO:0001541, GO:0005634, GO:0004842, GO:0045944	E3 ubiquitin protein ligase	KOG0941	O	Amino-terminal Zinc-binding domain of ubiquitin ligase E3A	UBE3A
ctg914-2.24-1	large neutral amino acids transporter small subunit 1-like			Amino acid transporters	KOG1287	E	Amino acid permease
ctg914-2.23-1	large neutral amino acids transporter small subunit 1-like			Amino acid transporters	KOG1287	E	Amino acid permease
ctg914-1.1-1	proline-rich protein 36-like isoform X1			Integrin beta subunit (N-terminal portion of extracellular region)	KOG1226	TW
ctg913-5.5-1	Collagen alpha-4(VI) chain	K10955		RhoA GTPase effector DIA/Diaphanous	KOG1924	TZ	structural constituent of cuticle
ctg913-5.10-1	Collagen alpha-3(VI) chain						collagen
ctg913-4.6-1	carcinoembryonic antigen-related cell adhesion molecule 6-like isoform X1			Neural cell adhesion molecule L1	KOG3513	T
ctg913-4.4-1				Dihydrolipoamide succinyltransferase (2-oxoglutarate dehydrogenase, E2 subunit)	KOG0559	C
ctg913-4.3-1	muscle M-line assembly protein unc-89			Receptor mediating netrin-dependent axon guidance	KOG4221	T	cytoskeletal protein binding	CCDC141
ctg913-4.12-1	Pol, env						Integrase core domain
ctg913-4.11-1	B-cell receptor CD22-like			Neural cell adhesion molecule L1	KOG3513	T	coreceptor activity involved in Wnt signaling pathway, planar cell polarity pathway
ctg913-3.9-1	collagen alpha-1(XII) chain-like						collagen
ctg913-3.6-1	Low-density lipoprotein receptor			Low-density lipoprotein receptors containing Ca2+-binding EGF-like domains	KOG1215	T
ctg913-3.11-1	Collagen alpha-4(VI) chain						collagen
ctg913-3.10-1	Collagen alpha-4(VI) chain	K06238					collagen
ctg913-3.1-1	Collagen alpha-4(VI) chain			Vitronectin receptor, alpha subunit	KOG3637	W	collagen
ctg913-2.1-1	transmembrane protein 208-like			Predicted membrane protein	KOG3269	S	vacuolar protein processing	TMEM208
ctg913-2.0-1	WD repeat-containing protein 59-like	K20409		Conserved WD40 repeat-containing protein	KOG0309	S	response to amino acid starvation
ctg913-1.7-1	WD repeat-containing protein 59	K20409		Conserved WD40 repeat-containing protein	KOG0309	S	WD repeat domain 59	WDR59
ctg913-1.6-1	WD repeat-containing protein 59-like			Conserved WD40 repeat-containing protein	KOG0309	S	response to amino acid starvation	WDR59
ctg913-1.5-1	hypothetical protein LOTGIDRAFT_229846						zinc finger
ctg912-1.8-1	McKusick-Kaufman/Bardet-Biedl syndromes putative chaperonin	K09492	GO:0007608, GO:0038108, GO:0050910, GO:0031514, GO:0034260, GO:0007286, GO:0036064, GO:0033210, GO:0035176, GO:0021756, GO:0042311, GO:0045444, GO:0048854, GO:0060324, GO:0051082, GO:0005524, GO:0040018, GO:0006457, GO:0005622, GO:0001103, GO:0045494, GO:0005813, GO:0030837, GO:0051131, GO:0044321, GO:0010629, GO:0014824, GO:0060271, GO:0051216, GO:0060296, GO:0051492, GO:0045776, GO:0021766, GO:…	Chaperonin complex component, TCP-1 alpha subunit (CCT1)	KOG0360	O	McKusick-Kaufman Bardet-Biedl syndromes	MKKS
ctg912-1.20-1	tectonin beta-propeller repeat-containing protein 2-like isoform X2			WD40 repeat-containing protein	KOG3621	R	tectonin beta-propeller	TECPR2
ctg912-1.19-1	spermatogenesis-defective protein 39 homolog isoform X2			Golgi integral membrane protein	KOG4677	UR	peptidyl-lysine hydroxylation	VIPAS39
ctg912-1.17-1	pyruvate carboxylase, mitochondrial-like isoform X1	K01958		Pyruvate carboxylase	KOG0369	C	pyruvate carboxylase activity	PC
ctg912-1.16-1	pyruvate carboxylase, mitochondrial	K01958	GO:0003677, GO:0006094, GO:0000166, GO:0046959, GO:0004736, GO:0046872, GO:0003824, GO:0004075, GO:0009374, GO:0006090, GO:0016874, GO:0005524	Pyruvate carboxylase	KOG0369	C	pyruvate carboxylase activity	PC
ctg912-1.15-1	dehydrogenase/reductase SDR family member 7-like	K11165		Predicted dehydrogenase	KOG1205	Q	Dehydrogenase reductase SDR family member	DHRS7
ctg912-1.14-1	suppressor protein SRP40-like
ctg912-1.13-1	acid phosphatase type 7	K22390		Purple acid phosphatase	KOG1378	G	Iron/zinc purple acid phosphatase-like protein C
ctg912-1.12-1	TAF6-like RNA polymerase II p300/CBP-associated factor-associated factor 65 kDa subunit 6L	K03131		Transcription initiation factor TFIID, subunit TAF6 (also component of histone acetyltransferase SAGA)	KOG2549	K	histone H3 acetylation	TAF6L
ctg912-0.1-1	PREDICTED: uncharacterized protein LOC106059109
ctg911-1.10-1	zinc metalloproteinase nas-13-like			Meprin A metalloprotease	KOG3714	O	metalloendopeptidase activity	MEP1B
ctg9102-0.1-1	hypothetical protein LOTGIDRAFT_171851
ctg910-4.45-1	muscarinic acetylcholine receptor M1-like		GO:0007165, GO:0016020, GO:0007186, GO:0016021, GO:0007213, GO:0016907, GO:0004871, GO:0005887, GO:0004930	Muscarinic acetylcholine receptor	KOG4220	T	G-protein coupled acetylcholine receptor activity	gar-1
ctg910-4.44-1	muscarinic acetylcholine receptor M3		GO:0006939, GO:0045211, GO:0016020, GO:0016021, GO:0046541, GO:0007271, GO:0007165, GO:0030054, GO:0007186, GO:0007197, GO:0016907, GO:0045202, GO:0004871, GO:0003056, GO:0007586, GO:0007207, GO:0005887, GO:0004930, GO:0045987, GO:0005886	Muscarinic acetylcholine receptor	KOG4220	T	G-protein coupled acetylcholine receptor activity	gar-1
ctg910-4.43-1	muscarinic acetylcholine receptor M1-like			Muscarinic acetylcholine receptor	KOG4220	T	G-protein coupled acetylcholine receptor activity	gar-1
ctg910-4.40-1
ctg910-4.35-1	sperm-associated antigen 16 protein-like isoform X1			U4/U6 small nuclear ribonucleoprotein Prp4 (contains WD40 repeats)	KOG0272	A	cell motility in response to calcium ion	SPAG16
ctg910-4.31-1	uridine phosphorylase 2	K00757		Uridine phosphorylase	KOG3728	F	Catalyzes the reversible phosphorylytic cleavage of uridine and deoxyuridine to uracil and ribose- or deoxyribose-1- phosphate. The produced molecules are then utilized as carbon and energy sources or in the rescue of pyrimidine bases for nucleotide synthesis	UPP1
ctg910-4.27-1	cyclin-dependent kinase 6-like	K02091		Protein kinase PCTAIRE and related kinases	KOG0594	R	cyclin-dependent protein serine/threonine kinase activity	CDK6
ctg910-4.25-1	Transposable element Tcb1 transposase						DDE superfamily endonuclease
ctg910-4.22-1	Calcium-binding mitochondrial carrier protein Aralar1	K15105		Mitochondrial aspartate/glutamate carrier protein Aralar/Citrin (contains EF-hand Ca2+-binding domains)	KOG0751	C	Belongs to the mitochondrial carrier (TC 2.A.29) family	SLC25A12
ctg910-4.21-1	EGF-like domain-containing protein 1			Uncharacterized conserved protein, contains laminin, cadherin and EGF domains	KOG1219	T
ctg910-4.20-1	cullin-1	K03347	GO:0005515, GO:0031625, GO:0006915, GO:0016032, GO:0031146, GO:0019005, GO:0016567, GO:0008283, GO:0061630, GO:0031461, GO:0009887, GO:0006513, GO:0042787, GO:0006511, GO:0004842, GO:1990452	E3 ubiquitin ligase, Cullin 2 component	KOG2284	O	Belongs to the cullin family	CUL1
ctg910-4.17-1	RUN domain-containing protein 3B			RUN domain-containing protein	KOG4381	T	RUN domain containing 3b	RUNDC3B
ctg910-2.6-1	speckle-type POZ protein-like	K10523		Speckle-type POZ protein SPOP and related proteins with TRAF, MATH and BTB/POZ domains	KOG1987	DR	ubiquitin protein ligase binding	SPOPL
ctg910-2.5-1	cyclin-T isoform X3	K15188	GO:0006355, GO:0019901	CDK9 kinase-activating protein cyclin T	KOG0834	D
ctg910-2.2-1	Histone acetyltransferase type B catalytic subunit	K11303	GO:0000781, GO:0016573, GO:0006348, GO:0004402, GO:0005634	Histone acetyltransferase type b catalytic subunit	KOG2696	B	chromatin silencing at telomere	HAT1
ctg910-0.2-1	Aspartate aminotransferase		GO:0030170, GO:0003824, GO:0009058	Kynurenine aminotransferase, glutamine transaminase K	KOG0257	E	Aminotransferase class I and II
ctg91-8.7-1	G protein-coupled receptor kinase 5	K08291	GO:0000166, GO:0004703, GO:0007165, GO:0016310, GO:0016740, GO:0004672, GO:0016301, GO:0004674, GO:0005524, GO:0006468	G protein-coupled receptor kinase	KOG0986	T	G-protein coupled receptor kinase activity	GRK6
ctg91-8.5-1	uncharacterized protein LOC115219716 isoform X2						Coiled-coil protein 142	CCDC142
ctg91-8.4-1	phospholysine phosphohistidine inorganic pyrophosphate phosphatase	K11725		Predicted sugar phosphatase (HAD superfamily)	KOG3040	R	protein histidine phosphatase activity	LHPP
ctg91-7.8-1	golgin subfamily A member 7-like			Uncharacterized conserved protein	KOG4069	S	peptidyl-S-diacylglycerol-L-cysteine biosynthetic process from peptidyl-cysteine	GOLGA7
ctg91-7.5-1	reverse transcriptase						transposition
ctg91-7.4-1	Succinyl-CoA ligase [ADP/GDP-forming] subunit alpha, mitochondrial	K01899	GO:0009142, GO:0008152, GO:0005759, GO:0003824, GO:0006099, GO:0048037, GO:0005829, GO:0016874, GO:0006104, GO:0004776, GO:0004775, GO:0006105	Succinyl-CoA synthetase, alpha subunit	KOG1255	C	Succinyl-CoA synthetase functions in the citric acid cycle (TCA), coupling the hydrolysis of succinyl-CoA to the synthesis of either ATP or GTP and thus represents the only step of substrate-level phosphorylation in the TCA. The alpha subunit of the enzyme binds the substrates coenzyme A and phosphate, while succinate binding and specificity for either ATP or GTP is provided by different beta sub…	SUCLG1
ctg91-6.7-1	bis(5'-adenosyl)-triphosphatase enpp4-like	K18398	GO:0008152, GO:0003824	Type I phosphodiesterase/nucleotide pyrophosphatase	KOG2645	R	bis(5'-adenosyl)-triphosphatase activity	ENPP4
ctg91-6.4-1	bis(5'-adenosyl)-triphosphatase enpp4-like	K18398	GO:0008152, GO:0003824	Type I phosphodiesterase/nucleotide pyrophosphatase	KOG2645	R	bis(5'-adenosyl)-triphosphatase activity	ENPP4
ctg91-6.3-1	bis(5'-adenosyl)-triphosphatase enpp4-like		GO:0008152, GO:0003824	Type I phosphodiesterase/nucleotide pyrophosphatase	KOG2645	R	sn-1-glycerol-3-phosphate C16:0-DCA-CoA acyl transferase activity	GPAM
ctg91-6.2-1	chromo domain and integrase core domain-containing protein						Integrase core domain
ctg91-6.0-1	bis(5'-adenosyl)-triphosphatase enpp4-like			Type I phosphodiesterase/nucleotide pyrophosphatase	KOG2645	R	bis(5'-adenosyl)-triphosphatase activity	ENPP4
ctg91-5.7-1	Retrovirus-related Pol polyprotein from transposon 17.6						Integrase core domain
ctg91-5.1-1	bis(5'-adenosyl)-triphosphatase enpp4-like	K18398		Type I phosphodiesterase/nucleotide pyrophosphatase	KOG2645	R	bis(5'-adenosyl)-triphosphatase activity	ENPP4
ctg91-4.0-1	homeobox protein Nkx-6.2	K09350	GO:0003677, GO:0006355, GO:0043565, GO:0005634	Transcription factor, contains HOX domain	KOG0847	K	regulation of transcription from RNA polymerase II promoter involved in spinal cord motor neuron fate specification	NKX6-1
ctg91-3.9-1	peptidoglycan-recognition protein SC2-like	K01446					N-acetylmuramoyl-L-alanine amidase activity
ctg91-3.7-1	homeobox protein GBX-1-like			Transcription factor NKX-5.1/HMX1, contains HOX domain	KOG0485	K	DNA binding
ctg91-2.8-1	tubulin alpha-3 chain	K07374	GO:0005525, GO:0000166, GO:0003924, GO:0005200, GO:0005874, GO:0007017	Alpha tubulin	KOG1376	Z	structural constituent of cytoskeleton
ctg91-2.27-1	T-cell leukemia homeobox protein 3	K15607		Transcription factor BarH and related HOX domain proteins	KOG0488	R	regulation of respiratory gaseous exchange by neurological system process	tlx
ctg91-2.26-1	T-cell leukemia homeobox protein 3-like
ctg91-2.24-1	tubulin alpha chain-like		GO:0000166, GO:0005525, GO:0003924, GO:0005200, GO:0005874, GO:0007017	Alpha tubulin	KOG1376	Z	structural constituent of cytoskeleton
ctg91-2.23-1	predicted protein	K07374	GO:0005856, GO:0005525, GO:0000166, GO:0005737, GO:0003924, GO:0005200, GO:0005874, GO:0007017	Alpha tubulin	KOG1376	Z	structural constituent of cytoskeleton
ctg91-2.22-1	Tubulin alpha-1A chain	K07374	GO:0005856, GO:0005525, GO:0000166, GO:0005737, GO:0003924, GO:0005200, GO:0005874, GO:0007017	Alpha tubulin	KOG1376	Z	structural constituent of cytoskeleton
ctg91-2.21-1	Tubulin alpha-1A chain	K07374	GO:0005856, GO:0005525, GO:0000166, GO:0005737, GO:0003924, GO:0005200, GO:0005874, GO:0007017	Alpha tubulin	KOG1376	Z	structural constituent of cytoskeleton
ctg91-2.20-1	Tubulin alpha-1A chain	K07374	GO:0005856, GO:0005525, GO:0000166, GO:0005737, GO:0003924, GO:0005200, GO:0005874, GO:0007017	Alpha tubulin	KOG1376	Z	structural constituent of cytoskeleton
ctg91-1.3-1	MAM domain-containing glycosylphosphatidylinositol anchor protein 1
ctg91-1.1-1	MAM domain-containing glycosylphosphatidylinositol anchor protein 1						MAM domain, meprin/A5/mu
ctg91-1.0-1	hypothetical protein PGTG_08059
ctg91-0.0-1	Tubulin alpha-1A chain	K07374	GO:0005856, GO:0005525, GO:0000166, GO:0005737, GO:0003924, GO:0005200, GO:0005874, GO:0007017	Alpha tubulin	KOG1376	Z	structural constituent of cytoskeleton
ctg9092-0.0-1							Integrase core domain
ctg909-2.8-1	5-hydroxytryptamine receptor 4-like		GO:0007165, GO:0016020, GO:0007186, GO:0016021, GO:0004871, GO:0001594, GO:0004930	G protein-coupled receptor	KOG4219	T	Belongs to the G-protein coupled receptor 1 family	HTR4
ctg909-2.19-1
ctg909-2.18-1	5-hydroxytryptamine receptor 4-like		GO:0001588, GO:0001963, GO:0016020, GO:0016021, GO:0007191, GO:0060158, GO:0007165, GO:0035240, GO:0007186, GO:0004871, GO:0004930, GO:0005887, GO:0004952, GO:0007612	Muscarinic acetylcholine receptor	KOG4220	T	Belongs to the G-protein coupled receptor 1 family	HTR4
ctg909-2.17-1	5-hydroxytryptamine receptor 1E		GO:0051378, GO:0030815, GO:0016020, GO:0016021, GO:0007193, GO:0007165, GO:0007210, GO:0007186, GO:0007268, GO:0004871, GO:0004993, GO:0004930, GO:0005887, GO:0005886	Glycoprotein hormone receptor	KOG2087	T
ctg909-2.11-1
ctg909-0.1-1	ras-related protein Rab-22A-like	K07891		GTPase Rab5/YPT51 and related small G protein superfamily GTPases	KOG0092	U	RAB22A, member RAS oncogene family	RAB22A
ctg9088-0.0-1	putative zinc finger CCHC domain-containing protein 3-like
ctg9086-0.2-1
ctg908-1.27-1	dolichyl-diphosphooligosaccharide--protein glycosyltransferase subunit STT3B	K07151	GO:0016020, GO:0016021, GO:0006486, GO:0016740, GO:0004576	Oligosaccharyltransferase, STT3 subunit	KOG2292	O	co-translational protein modification	STT3B
ctg908-1.24-1
ctg908-1.23-1
ctg908-1.22-1	uncharacterized protein LOC112556968
ctg908-1.20-1	carboxymethylenebutenolidase homolog isoform X2	K01061		Predicted hydrolase related to dienelactone hydrolase	KOG3043	R	Dienelactone hydrolase family
ctg908-1.11-1
ctg908-0.2-1
ctg9075-0.0-1	Retrovirus-related Pol polyprotein from transposon 17.6						SCAN domain
ctg907-1.17-1	PREDICTED: uncharacterized protein LOC105322593
ctg907-1.16-1	von Willebrand factor A domain-containing protein 3A-like						Von Willebrand factor A	VWA3A
ctg907-1.15-1	coagulation factor XI		GO:0008233, GO:0006508, GO:0008236, GO:0004252, GO:0016787	Trypsin	KOG3627	E	Belongs to the peptidase S1 family
ctg907-1.14-1	dynein assembly factor 5, axonemal-like	K19759		TATA-binding protein-interacting protein	KOG1824	R	inner dynein arm assembly	HEATR2
ctg907-1.13-1	prolyl 4-hydroxylase subunit alpha-1-like isoform X1	K00472		Prolyl 4-hydroxylase alpha subunit	KOG1591	E	procollagen-proline 4-dioxygenase activity	P4HA2
ctg907-0.1-1	transmembrane protein 180-like						MFS/sugar transport protein	MFSD13B
ctg907-0.0-1	protein KIAA0556 isoform X6	K22858		Uncharacterized conserved protein	KOG2812	S	protein KIAA0556 homolog	KIAA0556
ctg9060-0.0-1	galactoside 3(4)-L-fucosyltransferase-like	K14464		Fucosyltransferase	KOG2619	GE	Fucosyltransferase activity. It is involved in the biological process described with protein glycosylation	FUT7
ctg906-4.18-1	glycine receptor subunit alpha-2-like	K05195		Ligand-gated ion channel	KOG3644	T	Glycine receptor	GLRA3
ctg906-4.17-1	glycine receptor subunit alpha-2-like			GABA receptor	KOG3643	T	extracellularly glycine-gated chloride channel activity	GLRA3
ctg906-4.16-1	glycine receptor subunit alpha-3 isoform X1			Ligand-gated ion channel	KOG3644	T	Glycine receptor	GLRA3
ctg906-3.7-1	transcription factor SPT20 homolog	K21245		Thyroid hormone receptor-associated protein complex, subunit TRAP230	KOG3598	K	transcription coregulator activity
ctg906-0.5-1	putative bifunctional UDP-N-acetylglucosamine transferase and deubiquitinase ALG13	K07432
ctg9058-0.0-1
ctg905-2.16-1	cell wall protein DAN4-like			Mab-21-like cell fate specification proteins	KOG3963	T
ctg905-2.15-1	multiple banded antigen			Regucalcin gene promoter region-related protein (RGPR)	KOG1913	K
ctg905-2.14-1	tryptophan--tRNA ligase, mitochondrial	K01867	GO:0006418, GO:0000166, GO:0005737, GO:0004812, GO:0006436, GO:0016874, GO:0006412, GO:0005524, GO:0004830	Mitochondrial tryptophanyl-tRNA synthetase	KOG2713	J	tryptophan-tRNA ligase activity	WARS2
ctg905-1.9-1	alpha-L-glutamate ligase		GO:0003824, GO:0046872, GO:0055114, GO:0004497, GO:0005524, GO:0005886				RimK-like ATP-grasp domain
ctg905-1.8-1
ctg905-1.6-1	leucine-rich repeat-containing protein 74A-like			Ran GTPase-activating protein	KOG1909	AYT	Leucine Rich repeat
ctg9041-0.0-1	Transposable element Tc1 transposase			Topoisomerase TOP1-interacting protein BTBD1	KOG2075	S	DDE superfamily endonuclease
ctg904-1.18-1	uncharacterized protein LOC111632256
ctg904-1.17-1	Protein FAM92A1	K02258					cilium assembly	FAM92A1
ctg904-1.15-1	Protein FAM92A1						cilium assembly	FAM92A1
ctg904-1.10-1	fibrinogen-like protein 1			Ficolin and related extracellular proteins	KOG2579	R	Fibrinogen-related domains (FReDs)	ANGPT4
ctg903-1.8-1	receptor for egg jelly protein 9		GO:0016020, GO:0016021	G protein-coupled receptors	KOG4193	T
ctg903-1.7-1	cathepsin L1-like		GO:0008233, GO:0006508, GO:0008234	Cysteine proteinase Cathepsin F	KOG1542	O	Papain family cysteine protease
ctg903-1.6-1	little elongation complex subunit 2-like		GO:0008023				Interactor of little elongator complex ELL subunit 2	ICE2
ctg903-1.5-1	tRNA wybutosine-synthesizing protein 2 homolog	K07055	GO:0008033, GO:0016740	Putative methyltransferase	KOG1227	R	tRNA wybutosine-synthesizing protein 2 homolog	TRMT12
ctg903-1.4-1	LPXTG cell wall anchor domain-containing protein			Teneurin-1 and related extracellular matrix proteins, contain EGF-like repeats	KOG1225	TW
ctg903-0.3-1	Transposable element Tcb1 transposase						DDE superfamily endonuclease
ctg903-0.0-1	farnesyl pyrophosphate synthase-like	K00787		Polyprenyl synthetase	KOG0711	H	dimethylallyltranstransferase activity	FDPS
ctg902-2.2-1	lachesin-like isoform X2			Neural cell adhesion molecule L1	KOG3513	T	Immunoglobulin
ctg902-2.14-1	deleted in malignant brain tumors 1 protein-like						scavenger receptor activity
ctg902-2.1-1	arrestin domain-containing protein 3-like			Thioredoxin binding protein TBP-2/VDUP1	KOG3780	R	negative regulation of heat generation
ctg902-2.0-1	arrestin domain-containing protein 17-like			Thioredoxin binding protein TBP-2/VDUP1	KOG3780	R	negative regulation of heat generation
ctg902-1.6-1	cilia- and flagella-associated protein 53-like		GO:0003341	Myosin class II heavy chain	KOG0161	Z	Cilia and flagella associated protein 53	CCDC11
ctg902-1.5-1	solute carrier family 28 member 3-like	K11536		Concentrative Na+-nucleoside cotransporter CNT1/CNT2	KOG3747	FP	nucleoside:sodium symporter activity
ctg902-0.1-1	skeletal aspartic acid-rich protein 2-like
ctg901-2.3-1	putative methyltransferase DDB_G0268948		GO:0008152, GO:0005737, GO:0008168, GO:0008757, GO:0032259	Methyltransferase	KOG3010	R	Methyltransferase domain
ctg901-2.19-1	carboxypeptidase D-like	K01296	GO:0004181, GO:0008270, GO:0006508	Zinc carboxypeptidase	KOG2649	R	Zn_pept
ctg901-2.16-1	putative methyltransferase DDB_G0268948			Methyltransferase	KOG3010	R	Methyltransferase domain
ctg901-2.15-1	carboxypeptidase D-like			Zinc carboxypeptidase	KOG2649	R	metallocarboxypeptidase activity	CPM
ctg901-2.14-1	carboxypeptidase M-like			Zinc carboxypeptidase	KOG2649	R
ctg901-2.12-1	small G protein signaling modulator 1-like isoform X6	K21847		Uncharacterized conserved protein, contains RUN, BRK and TBC domains	KOG1648	R	regulation of vesicle fusion	SGSM2
ctg901-2.0-1	small G protein signaling modulator 1-like isoform X3	K21847		Uncharacterized conserved protein, contains RUN, BRK and TBC domains	KOG1648	R	regulation of vesicle fusion	SGSM2
ctg901-1.6-1	beta-1,4-galactosyltransferase galt-1-like			Extracellular protein with conserved cysteines	KOG4735	S	Glycosyltransferase family 92
ctg901-1.5-1	beta-1,4-galactosyltransferase galt-1-like						Glycosyltransferase family 92
ctg901-0.8-1	putative M-phase phosphoprotein 8-like isoform X2
ctg901-0.0-1	beta-1,4-galactosyltransferase galt-1-like			Extracellular protein with conserved cysteines	KOG4735	S	Glycosyltransferase family 92
ctg900-3.15-1	nucleolar protein 14-like	K14766		Nucleolar protein involved in 40S ribosome biogenesis	KOG2147	J	snoRNA binding	NOP14
ctg900-3.14-1	HAUS augmin-like complex subunit 8	K16591
ctg900-3.13-1	Retrovirus-related Pol polyprotein from transposon 17.6						K02A2.6-like
ctg900-3.12-1	nicotinamide/nicotinic acid mononucleotide adenylyltransferase 1-like isoform X2	K06210	GO:0000166, GO:0016779, GO:0004515, GO:0003824, GO:0009058, GO:0019363, GO:0000309, GO:0009435, GO:0016740, GO:0005524	Nicotinamide mononucleotide adenylyl transferase	KOG3199	H	nicotinamide-nucleotide adenylyltransferase activity	NMNAT1
ctg900-2.3-1	E3 ubiquitin-protein ligase TM129	K22380		Uncharacterized conserved protein	KOG3899	S	Transmembrane protein 129	TMEM129
ctg900-2.15-1	tyrosine-protein kinase receptor torso-like	K12378	GO:0004713, GO:0004672, GO:0005524, GO:0018108, GO:0006468	Fibroblast/platelet-derived growth factor receptor and related receptor tyrosine kinases	KOG0200	T	Peyer's patch morphogenesis
ctg900-2.14-1	tyrosine-protein kinase receptor torso-like		GO:0000166, GO:0004713, GO:0016020, GO:0016021, GO:0016310, GO:0004672, GO:0016740, GO:0016301, GO:0005524, GO:0018108, GO:0006468	Fibroblast/platelet-derived growth factor receptor and related receptor tyrosine kinases	KOG0200	T	Peyer's patch morphogenesis
ctg90-7.9-1	inhibitor of apoptosis-like protein		GO:0008270, GO:0042981	Apoptosis inhibitor IAP1 and related BIR domain proteins	KOG1101	DR	inhibition of cysteine-type endopeptidase activity involved in apoptotic process	IAP1
ctg90-7.26-1	inhibitor of apoptosis-like protein		GO:0008270, GO:0042981	Apoptosis inhibitor IAP1 and related BIR domain proteins	KOG1101	DR	inhibition of cysteine-type endopeptidase activity involved in apoptotic process	BIRC3
ctg90-7.23-1							ATPase activity, coupled to transmembrane movement of substances	ABCB11
ctg90-7.21-1	inhibitor of apoptosis-like protein			Apoptosis inhibitor IAP1 and related BIR domain proteins	KOG1101	DR	inhibition of cysteine-type endopeptidase activity involved in apoptotic process	IAP1
ctg90-7.14-1	prestin-like	K14703	GO:0015116, GO:0008272, GO:0008271, GO:0055085, GO:0016020, GO:0016021, GO:1902358, GO:0006810	Sulfate/bicarbonate/oxalate exchanger SAT-1 and related transporters (SLC26 family)	KOG0236	P	secondary active sulfate transmembrane transporter activity
ctg90-7.10-1
ctg90-7.1-1	potassium voltage-gated channel protein Shaw-like		GO:0006813, GO:0016020, GO:0016021, GO:0034765, GO:0055085, GO:0071805, GO:0008076, GO:0005267, GO:0051260, GO:0005244, GO:0006810, GO:0006811, GO:0005216, GO:0005249	Voltage-gated K+ channel KCNB/KCNC	KOG3713	P	BTB/POZ domain
ctg90-6.11-1	Mariner Mos1 transposase	K11433
ctg90-4.10-1	ropporin-1-like protein						sperm capacitation	ROPN1L
ctg90-3.6-1							ATPase activity, coupled to transmembrane movement of substances	ABCB11
ctg90-3.3-1	Potassium voltage-gated channel protein Shaker	K04874		Voltage-gated shaker-like K+ channel KCNA	KOG1545	P	delayed rectifier potassium channel activity	KCNA5
ctg90-3.0-1	Transposable element Tcb1 transposase						DDE superfamily endonuclease
ctg90-2.9-1	uncharacterized protein LOC110463708			Chromatin remodeling protein, contains PHD Zn-finger	KOG1973	B	YqaJ-like viral recombinase domain
ctg90-1.7-1	Transposable element Tcb1 transposase
ctg9-9.2-1	hypothetical protein LOTGIDRAFT_233655						response to salt stress
ctg9-9.17-1	TM2 domain-containing protein CG10795-like			Predicted GTP-binding protein	KOG4272	R	amyloid-beta binding	TM2D1
ctg9-9.16-1
ctg9-8.33-1	coiled-coil domain-containing protein 22 homolog		GO:2000060, GO:0097602, GO:0015031, GO:0005575, GO:0006810	Uncharacterized conserved protein	KOG1937	S	cullin family protein binding	CCDC22
ctg9-8.30-1	Carbohydrate sulfotransferase 11	K01017	GO:0016051, GO:0016021, GO:0008146	Chondroitin 6-sulfotransferase and related sulfotransferases	KOG4651	MW	polysaccharide localization
ctg9-8.21-1	glutaredoxin-1 isoform X3		GO:0015035, GO:0045454, GO:0009055, GO:0055114, GO:0035556, GO:0005623, GO:0005622	Glutaredoxin and related proteins	KOG1752	O	Protein of unknown function, DUF547
ctg9-8.20-1	malignant T-cell-amplified sequence 1 homolog	K07575	GO:0005737, GO:0003723	Predicted RNA-binding protein with PUA domain	KOG2523	J	Malignant T-cell-amplified sequence	MCTS1
ctg9-8.19-1	sodium channel and clathrin linker 1 isoform X1			Structural maintenance of chromosome protein 3 (sister chromatid cohesion complex Cohesin, subunit SMC3)	KOG0964	D	Sodium channel and clathrin linker 1	SCLT1
ctg9-8.18-1	sodium channel and clathrin linker 1-like			Myosin class II heavy chain	KOG0161	Z	clustering of voltage-gated sodium channels	SCLT1
ctg9-8.17-1	vesicular inhibitory amino acid transporter-like	K15015		Vesicular inhibitory amino acid transporter	KOG4303	ET	Vesicular inhibitory amino acid
ctg9-8.16-1	extracellular signal-regulated kinase 2-like isoform X1	K19603		Mitogen-activated protein kinase	KOG0660	T	positive regulation of metaphase/anaphase transition of meiosis I	MAPK15
ctg9-8.13-1	R-spondin-2-like isoform X1	K23097					negative regulation of odontogenesis of dentin-containing tooth	RSPO2
ctg9-8.12-1	eukaryotic translation initiation factor 3 subunit E	K03250	GO:0003743, GO:0047485, GO:0001731, GO:0070062, GO:0005737, GO:0016282, GO:0000184, GO:0016020, GO:0016605, GO:0044822, GO:0005852, GO:0033290, GO:0006412, GO:0005634, GO:0006413, GO:0006446	Translation initiation factor 3, subunit e (eIF-3e)	KOG2758	J	translation initiation factor activity	EIF3E
ctg9-8.11-1	1-acyl-sn-glycerol-3-phosphate acyltransferase epsilon	K19007	GO:0008152, GO:0016746, GO:0006639, GO:0005739, GO:0016020, GO:0016021, GO:0002244, GO:0003841	Lysophosphatidic acid acyltransferase LPAAT and related acyltransferases	KOG1505	I	1-acylglycerol-3-phosphate O-acyltransferase 5	AGPAT5
ctg9-4.5-1	lethal(3)malignant brain tumor-like protein 1 isoform X1			Polycomb group protein SCM/L(3)MBT (tumor-supressor in Drosophila and humans)	KOG3766	K	SAM domain binding	L3MBTL3
ctg9-4.4-1	ras-related protein Rab-10-like	K07903		GTP-binding protein SEC4, small G protein superfamily, and related Ras family GTP-binding proteins	KOG0078	TU	establishment of protein localization to endoplasmic reticulum membrane	RAB10
ctg9-4.3-1	serine/threonine-protein kinase ICK isoform X1	K08828	GO:0000287, GO:0000166, GO:0042073, GO:0097542, GO:0036064, GO:0004672, GO:0004674, GO:0035556, GO:0005524, GO:0006468	MAPK related serine/threonine protein kinase	KOG0661	T	negative regulation of non-motile cilium assembly	ICK
ctg9-4.2-1	serine/threonine-protein kinase MAK isoform X1			MAPK related serine/threonine protein kinase	KOG0661	T	negative regulation of non-motile cilium assembly	ICK
ctg9-3.27-1	spindle assembly abnormal protein 6 homolog	K16487		WD repeat protein TSSC1, WD repeat superfamily	KOG1007	S	tumor suppressing subtransferable candidate 1	TSSC1
ctg9-3.24-1	Kyphoscoliosis peptidase
ctg9-3.23-1	Kyphoscoliosis peptidase
ctg9-3.22-1	Kyphoscoliosis peptidase
ctg9-3.21-1	kyphoscoliosis peptidase
ctg9-3.20-1	Kyphoscoliosis peptidase
ctg9-3.19-1	Kyphoscoliosis peptidase
ctg9-3.17-1	protein-L-isoaspartate O-methyltransferase domain-containing protein 2-like		GO:0004719, GO:0008168, GO:0006464, GO:0016740, GO:0032259, GO:0006479	Protein-L-isoaspartate(D-aspartate) O-methyltransferase	KOG1661	O	Protein-L-isoaspartate(D-aspartate) O-methyltransferase (PCMT)
ctg9-3.16-1	Origin recognition complex subunit 1	K02603		Origin recognition complex, subunit 1, and related proteins	KOG1514	L	DNA replication	ORC1
ctg9-3.15-1	myelin transcription factor 1-like protein isoform X2	K23193		Transcription factor containing C2HC type Zn finger	KOG3803	K	Myelin transcription factor	MYT1
ctg9-3.12-1	Pre-mRNA-splicing factor 38A	K12849	GO:0071011	Predicted PRP38-like splicing factor	KOG2889	S	factor 38A	PRPF38A
ctg9-14.9-1	receptor-type tyrosine-protein phosphatase kappa-like isoform X4						protein tyrosine phosphatase activity
ctg9-14.8-1	lipoxygenase homology domain-containing protein 1-like isoform X2	K19538		Microtubule assembly protein Doublecortin and related proteins, contain DCX domain	KOG3757	DZ	retinal rod cell development	RP1
ctg9-14.12-1	growth arrest and DNA damage-inducible protein GADD45 gamma	K04402		40S ribosomal protein S12	KOG3406	J	activation of MAPKKK activity	GADD45A
ctg9-14.11-1	receptor-type tyrosine-protein phosphatase kappa-like isoform X4	K18032		Protein tyrosine phosphatase	KOG4228	T	protein tyrosine phosphatase activity
ctg9-14.10-1	receptor-type tyrosine-protein phosphatase T-like	K05693		Protein tyrosine phosphatase	KOG4228	T	protein tyrosine phosphatase activity
ctg9-13.9-1	uncharacterized protein C8orf74 homolog						protein C8orf74 homolog	C8orf74
ctg9-13.6-1	calcyphosin-like protein isoform X2			Ca2+/calmodulin-dependent protein kinase, EF-Hand protein superfamily	KOG0032	T	calcium ion binding
ctg9-11.9-1	HAUS augmin-like complex subunit 3	K16586					spindle assembly	HAUS3
ctg9-11.8-1	centromere protein C-like	K11497					Mif2/CENP-C like	CENPC
ctg9-11.7-1	cyclin-G-associated kinase-like	K08855	GO:0005829, GO:0048471	Clathrin coat dissociation kinase GAK/PTEN/Auxilin and related tyrosine phosphatases	KOG2283	TR	clathrin-coated pit assembly	GAK
ctg9-11.6-1	cyclin-G-associated kinase-like	K08855		ARK protein kinase family	KOG1989	T	It is involved in the biological process described with protein phosphorylation
ctg9-11.1-1	tyrosine-type recombinase/integrase						transposition
ctg9-10.7-1	glucosidase 2 subunit beta-like isoform X1	K08288		Protein kinase C substrate, 80 KD protein, heavy chain	KOG2397	T	N-glycan processing	PRKCSH
ctg9-10.6-1	N-acetylglucosamine-6-phosphate deacetylase	K01443	GO:0006044, GO:0006046, GO:0016787, GO:0008448, GO:0005975, GO:0005634, GO:0016810	N-acetyl-glucosamine-6-phosphate deacetylase	KOG3892	G	N-acetylglucosamine-6-phosphate deacetylase
ctg9-0.0-1	EF-hand calcium-binding domain-containing protein 7-like isoform X2			Predicted Ras related/Rac-GTP binding protein	KOG1707	V	positive regulation of protein localization to ciliary membrane	EFCAB7
ctg899-1.5-1	gastrin/cholecystokinin type B receptor-like	K08375	GO:0007165, GO:0016020, GO:0007186, GO:0016021, GO:0004871, GO:0004983, GO:0007218, GO:0004930	G protein-coupled receptor	KOG4219	T	G-protein coupled receptor activity
ctg899-1.4-1	Transposable element Tcb1 transposase						DDE superfamily endonuclease
ctg899-1.3-1	gastrin/cholecystokinin type B receptor-like	K08378	GO:0007165, GO:0016020, GO:0007186, GO:0016021, GO:0004871, GO:0004983, GO:0007218, GO:0004930	G protein-coupled receptor	KOG4219	T	Belongs to the G-protein coupled receptor 1 family
ctg899-1.2-1	Transposable element Tcb2 transposase						DDE superfamily endonuclease
ctg898-1.5-1	tetratricopeptide repeat protein 39C		GO:0032474, GO:0061371	Uncharacterized conserved protein	KOG3783	S	tetratricopeptide repeat	TTC39C
ctg898-1.3-1
ctg898-1.21-1	adhesin		GO:0070062, GO:0048471, GO:0017137, GO:0030425, GO:0006886
ctg898-1.2-1	YTH domain-containing family protein 1-like			Uncharacterized high-glucose-regulated protein	KOG1901	R	YTH domain family	YTHDF2
ctg898-1.1-1	nuclear pore complex protein DDB_G0274915-like isoform X1			Nuclear pore complex, p54 component (sc Nup57)	KOG3091	YU	nuclear export signal receptor activity	NUPL2
ctg898-0.9-1	Retrovirus-related Pol polyprotein from transposon 297						Integrase core domain
ctg898-0.2-1
ctg8979-0.1-1	predicted protein		GO:0008270, GO:0046872, GO:0005622	Predicted Zn-finger protein	KOG4367	S	zinc ion binding	TRIM45
ctg897-1.7-1	alpha-crystallin A chain-like	K09542		Alpha crystallins	KOG3591	O	Belongs to the small heat shock protein (HSP20) family
ctg897-1.6-1	alpha-crystallin A chain-like			Alpha crystallins	KOG3591	O	Hsp20/alpha crystallin family
ctg897-1.5-1	alpha-crystallin A chain-like	K09542		Alpha crystallins	KOG3591	O	Belongs to the small heat shock protein (HSP20) family
ctg897-1.4-1	coiled-coil domain-containing protein 61-like isoform X1	K16755		Predicted splicing regulator, contains RRM, SWAP and RPR domains	KOG0151	R		CCDC61
ctg897-1.2-1	beta-1,4-N-acetylgalactosaminyltransferase bre-4-like	K09905		UDP-Gal:glucosylceramide beta-1,4-galactosyltransferase	KOG3916	G	N-terminal region of glycosyl transferase group 7
ctg897-1.1-1	predicted protein		GO:0008061, GO:0006030, GO:0005576				Transposase
ctg897-1.0-1	ninein-like protein isoform X1	K16477		Myosin class II heavy chain	KOG0161	Z	Ninein-like	NINL
ctg897-0.1-1	plectin-like isoform X4	K10383		Dystonin, GAS (Growth-arrest-specific protein), and related proteins	KOG0516	Z	cytoskeletal protein binding
ctg897-0.0-1	E3 ubiquitin-protein ligase FANCL-like	K10606	GO:0006281, GO:0043240, GO:0016567, GO:0004842	Predicted E3 ubiquitin ligase	KOG3268	O	protein monoubiquitination	FANCL
ctg896-1.39-1	protein PIF-like						UPF0686 protein C11orf1 homolog	C11orf1
ctg896-1.38-1
ctg896-1.37-1	uncharacterized protein LOC110448452
ctg896-1.36-1	ETS homologous factor		GO:0003677, GO:0003700, GO:0006355, GO:0043565, GO:0005634	Predicted transcription factor	KOG3806	K	ETS homologous factor	EHF
ctg896-1.3-1
ctg896-0.4-1	homeobox protein DBX1-B-like		GO:0003677, GO:0006355, GO:0043565, GO:0005634	Transcription factor BarH and related HOX domain proteins	KOG0488	R	homeobox
ctg8959-0.0-1	KRAB-A domain-containing protein 2-like						KRAB-A domain containing 2
ctg895-1.1-1
ctg895-0.4-1	protein farnesyltransferase/geranylgeranyltransferase type-1 subunit alpha	K05955	GO:0018342, GO:0008318	Protein farnesyltransferase, alpha subunit/protein geranylgeranyltransferase type I, alpha subunit	KOG0530	O	Protein farnesyltransferase geranylgeranyltransferase type-1 subunit	FNTA
ctg895-0.3-1	protein FAM160B1-like isoform X2			Uncharacterized conserved protein	KOG3695	S	Retinoic acid induced 16-like protein	FAM160B1
ctg895-0.2-1	hypothetical protein LOTGIDRAFT_168802
ctg8942-0.0-1
ctg894-3.9-1	fibrocystin-L-like isoform X1			Plexins (functional semaphorin receptors)	KOG3610	T	G8	PKHD1L1
ctg894-3.7-1	E3 ubiquitin-protein ligase TRIM56-like isoform X1	K12003		Predicted E3 ubiquitin ligase	KOG2177	O	zinc ion binding
ctg894-3.6-1	tripartite motif-containing protein 3-like	K12029	GO:0008270, GO:0046872, GO:0016787, GO:0005622	Predicted E3 ubiquitin ligase	KOG2177	O	FinTRIM family, member 86
ctg894-3.58-1	unnamed protein product						DDE superfamily endonuclease
ctg894-3.5-1	tripartite motif-containing protein 16-like			Predicted E3 ubiquitin ligase	KOG2177	O	FinTRIM family, member 86
ctg894-3.4-1	E3 ubiquitin-protein ligase TRIM56-like isoform X1			Predicted E3 ubiquitin ligase	KOG2177	O	Tripartite motif-containing protein 59
ctg894-3.3-1	E3 ubiquitin-protein ligase TRIM56-like isoform X1			Predicted E3 ubiquitin ligase	KOG2177	O	positive regulation of viral entry into host cell
ctg894-3.11-1	E3 ubiquitin-protein ligase TRIM56-like isoform X1		GO:0008270, GO:0046872	Predicted E3 ubiquitin ligase	KOG2177	O	NHL repeat
ctg894-3.1-1	B-cell receptor CD22 isoform X1		GO:0070062, GO:0016020, GO:0016021	Receptor mediating netrin-dependent axon guidance	KOG4221	T	carbohydrate binding	CD22
ctg893-6.4-1	inhibitor of apoptosis protein 1		GO:0008270, GO:0042981	Apoptosis inhibitor IAP1 and related BIR domain proteins	KOG1101	DR	Baculoviral IAP repeat-containing protein	BIRC3
ctg893-5.18-1	lipoxygenase homology domain-containing protein 1-like		GO:0007605, GO:0050982, GO:0016020, GO:0005262, GO:0032420, GO:0070588				Lipoxygenase homology 2 (beta barrel) domain
ctg893-5.17-1
ctg893-5.15-1	zinc finger protein 391-like			C2H2-type Zn-finger protein	KOG2462	K	Zinc finger protein
ctg893-4.4-1	alpha-(1,3)-fucosyltransferase C-like	K14464		Fucosyltransferase	KOG2619	GE	Fucosyltransferase activity. It is involved in the biological process described with protein glycosylation	FUT7
ctg893-4.0-1	alpha-(1,3)-fucosyltransferase C-like	K00753		Fucosyltransferase	KOG2619	GE	Glycosyltransferase family 10 (fucosyltransferase) C-term
ctg893-2.6-1	glycoprotein 3-alpha-L-fucosyltransferase A			Fucosyltransferase	KOG2619	GE	3-galactosyl-N-acetylglucosaminide 4-alpha-L-fucosyltransferase activity	FUT3
ctg893-2.2-1	glycoprotein 3-alpha-L-fucosyltransferase A-like			Fucosyltransferase	KOG2619	GE	Fucosyltransferase activity. It is involved in the biological process described with protein glycosylation
ctg893-2.12-1	alpha-(1,3)-fucosyltransferase C-like			Fucosyltransferase	KOG2619	GE	Glycosyltransferase family 10 (fucosyltransferase) C-term
ctg893-2.0-1	glycoprotein 3-alpha-L-fucosyltransferase A-like			Fucosyltransferase	KOG2619	GE	Glycosyltransferase family 10 (fucosyltransferase) C-term
ctg893-1.6-1	probable serine/threonine-protein kinase DDB_G0282963 isoform X2			Ste20-like serine/threonine protein kinase	KOG0579	T
ctg893-1.5-1
ctg893-1.4-1	alpha-(1,3)-fucosyltransferase C-like	K14464		Fucosyltransferase	KOG2619	GE	Glycosyltransferase family 10 (fucosyltransferase) C-term
ctg893-0.5-1	39S ribosomal protein L17, mitochondrial	K02879	GO:0003735, GO:0005840, GO:0006412, GO:0005622	Mitochondrial/chloroplast ribosomal protein L17	KOG3280	J	Structural constituent of ribosome. It is involved in the biological process described with translation	mRpL17
ctg892-3.25-1
ctg892-3.14-1	Retrovirus-related Pol polyprotein from transposon 412						K02A2.6-like
ctg892-3.1-1
ctg892-3.0-1	Calcium-dependent protein kinase C	K02677		Serine/threonine protein kinase	KOG0696	T	protein kinase C activity	PRKCA
ctg892-0.1-1	Peroxisomal 2,4-dienoyl-CoA reductase	K13237		Reductases with broad range of substrate specificities	KOG0725	R	2,4-dienoyl CoA reductase 2, peroxisomal	DECR2
ctg892-0.0-1	heparan-alpha-glucosaminide N-acetyltransferase-like isoform X2	K10532		Uncharacterized conserved protein	KOG4683	S	Heparan-alpha-glucosaminide N-acetyltransferase	HGSNAT
ctg891-3.5-1	reverse transcriptase						transposition
ctg891-3.3-1	rotatin-like	K16484	GO:0005813, GO:0036064, GO:0044782				cilium organization	RTTN
ctg891-3.26-1	SET and MYND domain-containing protein 5	K11426		Predicted histone tail methylase containing SET domain	KOG2084	B	MYND finger
ctg891-3.25-1	centromere protein L	K11504					centromere protein L	CENPL
ctg891-3.2-1	acyl-coenzyme A:6-aminopenicillanic-acid-acyltransferase 40 kDa form-like		GO:0016020, GO:0016021				Acyl-coenzyme A:6-aminopenicillanic acid acyl-transferase
ctg891-3.18-1	Rotatin	K16484	GO:0005813, GO:0036064, GO:0044782, GO:0007368				cilium organization	RTTN
ctg891-3.16-1	probable RNA polymerase II nuclear localization protein SLC7A6OS			Uncharacterized conserved protein	KOG4852	S	protein transport	SLC7A6OS
ctg891-3.13-1	calcium-transporting ATPase type 2C member 1-like isoform X1	K01537		Ca2+ transporting ATPase	KOG0202	P	manganese-transporting ATPase activity	ATP2C1
ctg891-3.11-1	RNA polymerase II subunit A C-terminal domain phosphatase-like	K15732		TFIIF-interacting CTD phosphatases, including NLI-interacting factor	KOG0323	K	phosphoprotein phosphatase activity	CTDP1
ctg891-3.10-1	arylsulfatase I-like			Sulfatase	KOG3867	R	Arylsulfatase
ctg891-3.1-1	carboxypeptidase B-like			Zinc carboxypeptidase	KOG2650	S	metallocarboxypeptidase activity. It is involved in the biological process described with proteolysis
ctg891-0.9-1	inhibitor of apoptosis-like protein		GO:0005737, GO:0006915, GO:0031398, GO:0090307, GO:0016567, GO:0008270, GO:0034121, GO:0043027, GO:0005654, GO:0005634, GO:0005876, GO:0004842, GO:0060546, GO:1990001	Apoptosis inhibitor IAP1 and related BIR domain proteins	KOG1101	DR	inhibition of cysteine-type endopeptidase activity involved in apoptotic process	IAP1
ctg891-0.7-1	carboxypeptidase B-like		GO:0004181, GO:0004180, GO:0008270, GO:0006508	Zinc carboxypeptidase	KOG2650	S	metallocarboxypeptidase activity. It is involved in the biological process described with proteolysis
ctg891-0.3-1	inhibitor of apoptosis-like protein		GO:0005737, GO:0006915, GO:0031398, GO:0090307, GO:0016567, GO:0008270, GO:0034121, GO:0043027, GO:0005654, GO:0005634, GO:0005876, GO:0004842, GO:0060546, GO:1990001	Apoptosis inhibitor IAP1 and related BIR domain proteins	KOG1101	DR	inhibition of cysteine-type endopeptidase activity involved in apoptotic process	IAP1
ctg891-0.13-1	carboxypeptidase			Zinc carboxypeptidase	KOG2650	S	metallocarboxypeptidase activity. It is involved in the biological process described with proteolysis
ctg890-3.6-1	calponin homolog, putative		GO:0003779, GO:0005516, GO:0031032	Calponin	KOG2046	Z	actin binding	SCP1
ctg890-3.5-1	alpha amylase, catalytic domain protein		GO:0003824, GO:0043169, GO:0005975				alpha-amylase	AMY2A
ctg890-3.48-1	BTB/POZ domain-containing protein 6			Topoisomerase TOP1-interacting protein BTBD1	KOG2075	S	PHR domain
ctg890-3.45-1	cell adhesion molecule 2-like isoform X1
ctg890-3.40-1	zinc finger protein 665-like		GO:0046872, GO:0003676	C2H2-type Zn-finger protein	KOG2462	K
ctg890-3.4-1	BTB/POZ domain-containing protein 2	K10478		Topoisomerase TOP1-interacting protein BTBD1	KOG2075	S	BTB (POZ) domain containing 2	BTBD2
ctg890-3.37-1	Calponin OV9M		GO:0003779, GO:0005516, GO:0031032	Calponin	KOG2046	Z
ctg890-3.3-1	BTB/POZ domain-containing protein 6	K10478		Topoisomerase TOP1-interacting protein BTBD1	KOG2075	S	PHR domain
ctg890-3.0-1	palmitoyltransferase ZDHHC3-like	K20029		DHHC-type Zn-finger proteins	KOG1311	R	protein-cysteine S-acyltransferase activity
ctg89-7.14-1	palmitoyltransferase ZDHHC23 isoform X1	K18932	GO:0016746, GO:0008270, GO:0019706, GO:0046872, GO:0016020, GO:0016021, GO:0018345, GO:0016740, GO:0072659	Predicted DHHC-type Zn-finger protein	KOG1315	R	Belongs to the DHHC palmitoyltransferase family	ZDHHC23
ctg89-7.13-1	dynein beta chain, flagellar outer arm-like isoform X5	K10408		Dyneins, heavy chain	KOG3595	Z	dynein light chain binding
ctg89-7.12-1	dynein beta chain, flagellar outer arm						dynein light chain binding
ctg89-7.11-1	Dynein beta chain, flagellar outer arm						dynein light chain binding
ctg89-7.0-1	cilia- and flagella-associated protein 44-like isoform X1			Uncharacterized conserved protein, contains HELP and WD40 domains	KOG2106	S	cilium-dependent cell motility
ctg89-6.21-1	zinc finger protein 665-like		GO:0003700, GO:0006355, GO:0005575	C2H2-type Zn-finger protein	KOG2462	K
ctg89-6.20-1	predicted protein			U2 snRNP splicing factor, small subunit, and related proteins	KOG2202	A
ctg89-6.19-1	Splicing factor U2AF 35 kDa subunit	K12836	GO:0000398, GO:0089701, GO:0000166, GO:0003723, GO:0046872, GO:0003676	U2 snRNP splicing factor, small subunit, and related proteins	KOG2202	A	pre-mRNA 3'-splice site binding	U2AF1
ctg89-6.18-1	gamma-secretase subunit PEN-2-like	K06170	GO:0070765, GO:0055037, GO:0005770	Predicted membrane protein	KOG3402	S	Gamma-secretase subunit
ctg89-6.17-1	persulfide dioxygenase ETHE1, mitochondrial	K17725		Glyoxylase	KOG0814	R	sulfur dioxygenase activity	ETHE1
ctg89-5.4-1	family 10 cellulase						hydrolase family 10
ctg89-5.3-1	cellulase EGX3						endo-1,4-beta-xylanase activity	xlnC
ctg89-5.2-1	family 10 cellulase						endo-1,4-beta-xylanase activity	xlnC
ctg89-5.1-1	cellulase EGX3						Glycosyl hydrolase family 10
ctg89-4.14-1	Anaphase-promoting complex subunit 13	K12456					protein K11-linked ubiquitination	ANAPC13
ctg89-4.13-1	roundabout homolog 1-like isoform X1	K06754		Axon guidance receptor Dscam	KOG4222	T	roundabout	robo
ctg889-5.64-1	sodium-coupled monocarboxylate transporter 1		GO:0070062, GO:0055085, GO:0015293, GO:0005887	Na+:iodide/myo-inositol/multivitamin symporters	KOG2349	P	propionate transmembrane transporter activity
ctg889-5.62-1	purine nucleoside phosphorylase-like isoform X2	K03783		Purine nucleoside phosphorylase	KOG3984	F	nicotinamide riboside catabolic process
ctg889-5.61-1	early endosome antigen 1-like isoform X6			Myosin class II heavy chain	KOG0161	Z
ctg889-5.59-1	probable leucine--tRNA ligase, mitochondrial isoform X2	K01869	GO:0006429, GO:0006418, GO:0000166, GO:0004812, GO:0004823, GO:0006450, GO:0002161, GO:0016874, GO:0006412, GO:0005524	Leucyl-tRNA synthetase	KOG0435	J	Belongs to the class-I aminoacyl-tRNA synthetase family
ctg889-5.58-1
ctg889-5.56-1	uncharacterized protein LOC111341563
ctg889-5.54-1	acidic mammalian chitinase-like		GO:0004568, GO:0008061, GO:0006032, GO:0006030, GO:0004553, GO:0005576, GO:0005975	Chitinase	KOG2806	G	Belongs to the glycosyl hydrolase 18 family	CHIA
ctg889-5.52-1	nibrin-like isoform X1	K10867					mitotic G2 DNA damage checkpoint	NBN
ctg889-5.19-1	GTP-binding protein GEM	K07847	GO:0005525, GO:0000166, GO:0007165, GO:0007264, GO:0016020, GO:0005622	Ras-related GTPase	KOG0395	R	negative regulation of high voltage-gated calcium channel activity	REM1
ctg889-5.12-1	probable G-protein coupled receptor 139 isoform X1	K08428	GO:0016020, GO:0016021, GO:0007186, GO:0004930				7 transmembrane receptor (rhodopsin family)
ctg888-1.16-1	adiponectin receptor protein-like	K07297		Predicted membrane proteins, contain hemolysin III domain	KOG0748	RT	adipokinetic hormone receptor activity	ADIPOR2
ctg888-1.14-1	RNA polymerase II-associated protein 3	K23002		Uncharacterized conserved protein, contains LRR repeats	KOG4648	S	RNA polymerase II associated protein 3	RPAP3
ctg888-0.0-1	Transmembrane protein 229A		GO:0016020, GO:0016021				Transmembrane protein 229A	TMEM229A
ctg887-3.8-1	Golgi-associated plant pathogenesis-related protein 1		GO:0005576	Defense-related protein containing SCP domain	KOG3017	S	Belongs to the CRISP family
ctg887-3.7-1	uncharacterized protein LOC115232540 isoform X1
ctg887-3.4-1	hypothetical protein LOTGIDRAFT_235676, partial						Domain of unknown function (DUF4647)
ctg887-1.7-1	inhibitor of apoptosis-like protein		GO:0008270, GO:0042981	Apoptosis inhibitor IAP1 and related BIR domain proteins	KOG1101	DR	inhibition of cysteine-type endopeptidase activity involved in apoptotic process	BIRC3
ctg887-1.13-1
ctg887-0.8-1	sushi, von Willebrand factor type A, EGF and pentraxin domain-containing protein 1
ctg887-0.1-1	HLH domain-containing protein			RNA polymerase II, large subunit	KOG0260	K
ctg886-1.5-1
ctg886-1.1-1	nucleotide exchange factor SIL1 isoform X1	K14001	GO:0005615, GO:0005783	Armadillo/beta-catenin-like repeat-containing protein	KOG2160	O	protein transport	SIL1
ctg885-5.12-1	basic helix-loop-helix neural transcription factor TAP-like	K09081		Transcription factor NeuroD and related HTH proteins	KOG3898	K	helix loop helix domain
ctg885-2.1-1	basic helix-loop-helix neural transcription factor TAP	K09081		Transcription factor NeuroD and related HTH proteins	KOG3898	K	helix loop helix domain
ctg885-1.2-1	neurogenin 1	K09081	GO:0048699, GO:0071698, GO:0070888, GO:0048918, GO:0006351, GO:0021516, GO:0007422, GO:0006355, GO:0045666, GO:0022008, GO:0003682, GO:0021772, GO:0021575, GO:0048935, GO:0045944, GO:0005515, GO:0003677, GO:0046983, GO:0048884, GO:0030154, GO:0031103, GO:0050768, GO:0048909, GO:0007275, GO:0000989, GO:0007399, GO:0005634, GO:0007413, GO:0021884, GO:0051091	Transcription factor NeuroD and related HTH proteins	KOG3898	K	Neurogenin 1	NEUROG1
ctg885-1.16-1	Sodium- and chloride-dependent glycine transporter 2			Sodium-neurotransmitter symporter	KOG3660	T	Belongs to the sodium neurotransmitter symporter (SNF) (TC 2.A.22) family	SLC6A7
ctg885-1.15-1	sodium- and chloride-dependent glycine transporter 1-like			Sodium-neurotransmitter symporter	KOG3660	T	Belongs to the sodium neurotransmitter symporter (SNF) (TC 2.A.22) family	SLC6A7
ctg885-1.14-1	sodium- and chloride-dependent glycine transporter 1-like			Sodium-neurotransmitter symporter	KOG3660	T	neurotransmitter:sodium symporter activity
ctg885-1.13-1	sodium- and chloride-dependent glycine transporter 1-like			Sodium-neurotransmitter symporter	KOG3660	T	gamma-aminobutyric acid:sodium symporter activity	SLC6A1
ctg8849-0.0-1	Delta-like protein 1						calcium ion binding
ctg884-2.7-1	hypothetical protein C0Q70_19279
ctg884-2.1-1	huntingtin-interacting protein K			Huntingtin interacting protein HYPK	KOG3450	R	huntingtin interacting protein K	HYPK
ctg884-1.2-1	ubiquitin carboxyl-terminal hydrolase CYLD-like isoform X1	K08601	GO:0036459, GO:0016579	Familial cylindromatosis protein	KOG3556	R	Belongs to the peptidase C19 family	CYLD
ctg884-1.1-1	ubiquitin carboxyl-terminal hydrolase CYLD-like			Alpha-tubulin folding cofactor B	KOG3206	O	Belongs to the peptidase C19 family	CYLD
ctg884-0.5-1	dehydrogenase/reductase SDR family member 4-like	K11147	GO:0042180, GO:0005778, GO:0005789, GO:0000253, GO:0070062, GO:0016491, GO:0005739, GO:0042572, GO:0052650, GO:0043231, GO:0055114, GO:0018455, GO:0031965, GO:0016655, GO:0004090, GO:0006066, GO:0051262, GO:0005102, GO:0008202, GO:0005634, GO:0005777	Reductases with broad range of substrate specificities	KOG0725	R	alcohol dehydrogenase [NAD(P)+] activity	DHRS2
ctg883-4.57-1	caspase-7 isoform X2			Caspase, apoptotic cysteine protease	KOG3573	D	Caspase 8, apoptosis-related cysteine peptidase	CASP8
ctg883-4.53-1	neuronal acetylcholine receptor subunit alpha-10-like	K05312		Acetylcholine receptor	KOG3645	T	acetylcholine-gated cation-selective channel activity
ctg883-4.5-1
ctg883-4.46-1	neuronal acetylcholine receptor subunit alpha-10-like isoform X3	K05312	GO:0045211, GO:0016020, GO:0098655, GO:0030054, GO:0005230, GO:0034220, GO:0016021, GO:0045202, GO:0006810, GO:0006811, GO:0005216, GO:0005886	Acetylcholine receptor	KOG3645	T	acetylcholine-gated cation-selective channel activity
ctg883-4.4-1	alpha-(1,3)-fucosyltransferase 10-like	K09669	GO:0032580, GO:0016757, GO:0036065, GO:0016020, GO:0016021, GO:0005794, GO:0006486, GO:0016740, GO:0008417	Fucosyltransferase	KOG2619	GE	alpha-(1->3)-fucosyltransferase activity
ctg882-1.9-1	E3 ubiquitin-protein ligase RNF14-like	K11971		Predicted E3 ubiquitin ligase	KOG1814	O	ubiquitin-protein transferase activity	RNF14
ctg882-1.8-1	inositol monophosphatase 1-like	K01092	GO:0046854	Inositol monophosphatase	KOG2951	G	inositol monophosphate 1-phosphatase activity	IMPA2
ctg882-1.7-1	tyrosinase-like protein 1						tyrosinase
ctg882-1.12-1	Transposable element Tc1 transposase						Transposase
ctg882-1.11-1	probable ATP-dependent RNA helicase DHX35 isoform X1	K13117	GO:0000166, GO:0008026, GO:0004386, GO:0005524, GO:0016787, GO:0003676	DEAH-box RNA helicase	KOG0922	A	ATP-dependent RNA helicase	DHX35
ctg882-0.3-1	Putative tyrosinase-like protein tyr-3	K00505					tyrosinase
ctg8815-0.1-1	uncharacterized protein LOC112561152						Major Facilitator Superfamily
ctg881-1.9-1	hypothetical protein KP79_PYT22231
ctg881-1.13-1	zinc finger protein ZFAT-like		GO:0003700, GO:0001077, GO:0007275, GO:0046872, GO:0030097, GO:0006366, GO:0000977, GO:0002244, GO:0045944, GO:0003676	C2H2-type Zn-finger protein	KOG2462	K	nucleic acid binding
ctg881-1.11-1	hypothetical protein KP79_PYT22231
ctg8800-0.0-1	Transposable element Tcb1 transposase						DDE superfamily endonuclease
ctg880-1.6-1	aminopeptidase O-like	K09606		Bifunctional leukotriene A4 hydrolase/aminopeptidase LTA4H	KOG1047	IOVE	metalloaminopeptidase activity	C9orf3
ctg880-1.2-1	KRAB-A domain-containing protein 2-like		GO:0015074, GO:0003676				KRAB-A domain containing 2
ctg880-1.13-1	BTB/POZ domain-containing protein 19-like			Proteins containing BTB/POZ and Kelch domains, involved in regulatory/signal transduction processes	KOG4441	TR	BTB And C-terminal Kelch	BTBD19
ctg880-1.12-1	uncharacterized protein LOC112574066
ctg880-0.2-1	Methylthioribose-1-phosphate isomerase		GO:0009086, GO:0019284, GO:0005737, GO:0019509, GO:0044237, GO:0046523, GO:0008652, GO:0044249, GO:0016853, GO:0005634	Predicted translation initiation factor related to eIF-2B alpha/beta/delta subunits (CIG2/IDI2)	KOG1468	J	Belongs to the eIF-2B alpha beta delta subunits family. MtnA subfamily
ctg880-0.1-1	putative TBC1 domain family member 2A			40S ribosomal protein S21	KOG3486	J
ctg880-0.0-1	Transposon Ty3-I Gag-Pol polyprotein						SCAN domain
ctg88-7.6-1	otoferlin isoform X8	K19949		Predicted Ca2+-dependent phospholipid-binding protein	KOG1030	R	Protein kinase C conserved region 2 (CalB)
ctg88-7.5-1	otoferlin-like isoform X10						Protein kinase C conserved region 2 (CalB)
ctg88-7.4-1	otoferlin-like isoform X9			Membrane-associated protein FER-1 and related ferlins, contain multiple C2 domains	KOG1326	M	C2 domain
ctg88-7.3-1	otoferlin-like isoform X3	K19949		Membrane-associated protein FER-1 and related ferlins, contain multiple C2 domains	KOG1326	M	plasma membrane repair
ctg88-7.20-1
ctg88-7.1-1	alpha-1A adrenergic receptor-like			G protein-coupled receptor	KOG4219	T	Serpentine type 7TM GPCR chemoreceptor Srsx
ctg88-3.1-1	eyes absent homolog 1 isoform X1	K15616		Predicted haloacid dehalogenase-like hydrolase (eyes absent)	KOG3107	R	histone dephosphorylation	EYA4
ctg88-1.0-1	regulator of G-protein signaling 22-like isoform X3						GTPase activator activity	RGS22
ctg879-1.7-1	2-hydroxyacyl-CoA lyase 1	K12261		Thiamine pyrophosphate-requiring enzyme	KOG1185	EH	thiamine pyrophosphate binding	HACL1
ctg879-1.16-1	FAS-associated death domain protein		GO:0097342, GO:0000077, GO:0097202, GO:0043065, GO:0097049, GO:0005829, GO:0032729, GO:0006915, GO:0097527, GO:0051607, GO:2000454, GO:0035877, GO:1902043, GO:0032760, GO:0089720, GO:0033077, GO:0060340, GO:0036462, GO:0048538, GO:0043123, GO:0045862, GO:0048536, GO:0048535, GO:0043029, GO:0060546, GO:0005886, GO:0045944, GO:0032813, GO:0005737, GO:0002821, GO:0045651, GO:2001238, GO:0001916, GO:…
ctg879-1.14-1	enkurin						Enkurin, TRPC channel interacting protein	ENKUR
ctg879-1.13-1	tubulin alpha-3 chain		GO:0005856, GO:0000166, GO:0005525, GO:0005737, GO:0003924, GO:0005200, GO:0005874, GO:0007017	Alpha tubulin	KOG1376	Z	Tubulin C-terminal domain	TUBA3E
ctg879-1.12-1	solute carrier family 40 member 1-like isoform X1	K14685		Iron transporter	KOG2601	P	spleen trabecula formation	SLC40A1
ctg879-1.11-1	HMG box-containing protein C28F2.11-like isoform X1	K11680		Nucleosome-binding factor SPN, POB3 subunit	KOG0526	KLB	high mobility group
ctg879-1.10-1	tyrosine-protein phosphatase non-receptor type 4-like isoform X3	K18037		Protein tyrosine phosphatase PTPMEG, contains FERM domain	KOG0792	T	protein tyrosine phosphatase activity	PTPN3
ctg879-0.0-1	tyrosine-protein phosphatase non-receptor type 4-like isoform X4	K18037		FERM domain protein EHM2	KOG3530	R	FERM N-terminal domain
ctg878-2.0-1				Myosin class VI heavy chain	KOG0163	Z
ctg877-1.35-1	ZP domain-containing protein-like		GO:0016020, GO:0016021, GO:0005044, GO:0006898				trypsinogen activation
ctg877-1.30-1	deleted in malignant brain tumors 1 protein			CUB domain-containing protein	KOG4586	R	Deleted in malignant brain tumors 1	DMBT1
ctg876-1.26-1	Ankyrin repeat protein			Ankyrin	KOG4177	M	response to abiotic stimulus
ctg876-1.19-1	hypothetical protein LOTGIDRAFT_230443			Nidogen and related basement membrane protein proteins	KOG1214	MW	MHC class II protein binding, via antigen binding groove
ctg876-1.17-1	Ankyrin repeat protein			Ankyrin repeat protein	KOG0510	R	response to abiotic stimulus
ctg876-1.14-1
ctg876-1.13-1	Fas apoptotic inhibitory molecule 1		GO:0043066	Fas-mediated apoptosis inhibitor FAIM	KOG4352	T	Fas apoptotic inhibitory molecule	FAIM
ctg876-1.12-1
ctg875-1.36-1	metallophosphoesterase domain-containing protein 1-like		GO:0016787	Phosphoesterases	KOG3947	R	hydrolase activity
ctg875-1.35-1	alanyl-tRNA editing protein Aarsd1	K07050	GO:0005515, GO:0006419, GO:0000166, GO:0005737, GO:0004813, GO:0046872, GO:0016876, GO:0006450, GO:0002161, GO:0002196, GO:0043039, GO:0000049, GO:0006412, GO:0005524, GO:0005634, GO:0003676	Predicted metal-dependent hydrolase, contains AlaS domain	KOG2105	R	alanyl-tRNA editing protein	AARSD1
ctg875-1.18-1	Ankyrin repeat and MYND domain-containing protein 2		GO:0046872	MYND Zn-finger and ankyrin repeat protein	KOG1710	R	ankyrin repeat and mynd	ANKMY2
ctg875-1.16-1	calcium-binding and coiled-coil domain-containing protein 2-like	K21347					apoptotic process
ctg875-1.15-1	Methyl-CpG-binding domain protein 5	K23219		Transcription regulator XNP/ATRX, DEAD-box superfamily	KOG1015	K	domain protein 6	MBD6
ctg875-1.14-1	transmembrane protein 245			Uncharacterized membrane protein	KOG2365	S	Transmembrane protein 245	TMEM245
ctg874-1.11-1	protein sidekick-like	K16353		Neural cell adhesion molecule L1	KOG3513	T	Sidekick cell adhesion molecule	SDK2
ctg873-3.6-1	Protein gooseberry-neuro			Transcription factor PHOX2/ARIX, contains HOX domain	KOG0484	K	Homeodomain-like domain
ctg873-3.5-1	hypothetical protein LOTGIDRAFT_231022
ctg873-3.16-1	inhibitor of apoptosis-like protein		GO:0005737, GO:0006915, GO:0031398, GO:0090307, GO:0016567, GO:0008270, GO:0034121, GO:0043027, GO:0005654, GO:0060546, GO:0005634, GO:0005876, GO:0004842, GO:1990001	Apoptosis inhibitor IAP1 and related BIR domain proteins	KOG1101	DR	inhibition of cysteine-type endopeptidase activity involved in apoptotic process	IAP1
ctg873-3.1-1	dihydrolipoyl dehydrogenase, mitochondrial	K00382		Dihydrolipoamide dehydrogenase	KOG1335	C	dihydrolipoyl dehydrogenase	DLD
ctg873-3.0-1	PREDICTED: uncharacterized protein LOC105333573
ctg873-2.4-1	early endosome antigen 1-like isoform X1	K12478		Myosin class II heavy chain	KOG0161	Z
ctg873-2.2-1	ubiquitin carboxyl-terminal hydrolase 15-like	K21343		Ubiquitin C-terminal hydrolase	KOG1870	O	Belongs to the peptidase C19 family	USP15
ctg873-2.11-1	E3 ubiquitin-protein ligase RNF123-like	K12169		Predicted E3 ubiquitin ligase	KOG4692	O	metal ion binding	RNF123
ctg873-0.1-1	rab GDP dissociation inhibitor beta-like	K17255	GO:0005092, GO:0005093, GO:0016491, GO:0007264, GO:0050790, GO:0015031, GO:0055114, GO:0005622	RAB proteins geranylgeranyltransferase component A (RAB escort protein)	KOG1439	O	Rab GDP-dissociation inhibitor activity	Gdi
ctg8724-0.1-1	Receptor-type tyrosine-protein phosphatase F
ctg872-1.28-1	Sodium/glucose cotransporter 4			Na+:iodide/myo-inositol/multivitamin symporters	KOG2349	P	Sodium myo-inositol cotransporter 2	SLC5A11
ctg872-1.27-1	b(0,+)-type amino acid transporter 1 isoform X4	K13868		Amino acid transporters	KOG1287	E	amino acid transmembrane transporter activity. It is involved in the biological process described with amino acid transmembrane transport
ctg872-1.24-1	KRAB-A domain-containing protein 2-like						KRAB-A domain containing 2
ctg872-1.23-1	b(0,+)-type amino acid transporter 1 isoform X4			Amino acid transporters	KOG1287	E	amino acid transmembrane transporter activity. It is involved in the biological process described with amino acid transmembrane transport
ctg872-0.1-1	glycine receptor subunit alphaZ1-like isoform X1			Ligand-gated ion channel	KOG3644	T	extracellularly glycine-gated chloride channel activity	GLRA3
ctg871-2.6-1	adenomatous polyposis coli protein-like		GO:0008013, GO:0030178	Beta-catenin-binding protein APC, contains ARM repeats	KOG2122	TZ	beta-catenin binding	APC2
ctg871-2.5-1	adenomatous polyposis coli protein-like isoform X3	K02085	GO:0008013, GO:0030178	Beta-catenin-binding protein APC, contains ARM repeats	KOG2122	TZ	Beta-catenin binding. It is involved in the biological process described with negative regulation of Wnt signaling pathway
ctg871-2.4-1	calpain-5-like			Cytosolic Ca2+-dependent cysteine protease (calpain), large subunit (EF-Hand protein superfamily)	KOG0045	OT	Calpain-5-like
ctg871-2.37-1	deleted in malignant brain tumors 1 protein						neurogenic locus notch homolog protein
ctg871-2.31-1	uncharacterized protein LOC106173269
ctg871-2.3-1	calpain-5-like isoform X1		GO:0070062, GO:0008233, GO:0005925, GO:0006508, GO:0004198, GO:0009986, GO:0008234, GO:0016787, GO:0005622	Cytosolic Ca2+-dependent cysteine protease (calpain), large subunit (EF-Hand protein superfamily)	KOG0045	OT	Belongs to the peptidase C2 family	capn5
ctg871-2.0-1	plasminogen-like isoform X1		GO:0016020, GO:0016021	Nerve growth factor receptor TRKA and related tyrosine kinases	KOG1026	TU	Plasmin dissolves the fibrin of blood clots and acts as a proteolytic factor in a variety of other processes including embryonic development, tissue remodeling, tumor invasion, and inflammation. In ovulation, weakens the walls of the Graafian follicle. It activates the urokinase-type plasminogen activator, collagenases and several complement zymogens, such as C1 and C5. Cleavage of fibronectin an…
ctg870-1.5-1	monocarboxylate transporter 12-like isoform X1	K11810		Monocarboxylate transporter	KOG2504	G	creatine transmembrane transporter activity	SLC16A12
ctg870-1.21-1	solute carrier family 22 member 4-like	K08202		Synaptic vesicle transporter SVOP and related transporters (major facilitator superfamily)	KOG0255	R	organic anion transmembrane transporter activity
ctg870-1.2-1	aldehyde dehydrogenase, mitochondrial-like	K07249		Aldehyde dehydrogenase	KOG2450	C	retinal dehydrogenase activity
ctg870-1.18-1	indian hedgehog protein		GO:0048794, GO:0005615, GO:0016020, GO:0006508, GO:0001957, GO:0048795, GO:0001649, GO:0016787, GO:0016539, GO:0007275, GO:0008233, GO:0007224, GO:0007267, GO:0005576, GO:0005886	Sonic hedgehog and related proteins	KOG3638	T	Intercellular signal essential for a variety of patterning events during development	IHH
ctg870-1.15-1	reverse transcriptase						transposition
ctg870-1.1-1	cytoplasmic dynein 1 intermediate chain 2-like isoform X6	K10415		Cytoplasmic dynein intermediate chain	KOG1587	Z	regulation of ATP-dependent microtubule motor activity, plus-end-directed	DYNC1I1
ctg870-1.0-1	Pol, env						Integrase core domain
ctg870-0.1-1	eukaryotic translation initiation factor 4E type 2 isoform X4	K03259	GO:0003743, GO:0005845, GO:0005737, GO:0003723, GO:0031625, GO:0044822, GO:0017148, GO:0006413	Predicted mRNA cap-binding protein related to eIF-4E	KOG1669	J	translation initiation factor activity	EIF4E2
ctg87-9.5-1	proline iminopeptidase	K01259		Predicted hydrolase/acyltransferase (alpha/beta hydrolase superfamily)	KOG1454	R	Alpha/beta hydrolase family
ctg87-9.4-1	cell differentiation protein RCD1 homolog	K12606	GO:0005515, GO:0006977, GO:0005737, GO:0006417, GO:0016020, GO:0005829, GO:0019221, GO:0031047, GO:0030014, GO:0033147, GO:2000327, GO:0017148, GO:0030015, GO:0042803, GO:0019904, GO:0006351, GO:0006355, GO:0000932, GO:0007548, GO:0005634, GO:0000289, GO:0006402	Protein involved in cell differentiation/sexual development	KOG3036	R	positive regulation of nuclear receptor transcription coactivator activity	RQCD1
ctg87-9.2-1	26S protease regulatory subunit 8	K03066	GO:0000166, GO:0005737, GO:0030163, GO:0000502, GO:0005524, GO:0005634, GO:0016787	26S proteasome regulatory complex, ATPase RPT6	KOG0728	O	thyrotropin-releasing hormone receptor binding
ctg87-9.1-1	ATP-dependent RNA helicase DDX42-like	K12835	GO:0005737, GO:0016020, GO:0008104, GO:0004386, GO:0005654, GO:0044822, GO:0005634, GO:0005524, GO:0016787, GO:0003676	ATP-dependent RNA helicase	KOG0339	A	RNA secondary structure unwinding	DDX42
ctg87-9.0-1	Autophagy-related protein 9A	K17907		Integral membrane protein	KOG2173	R	Involved in autophagy and cytoplasm to vacuole transport (Cvt) vesicle formation. Plays a key role in the organization of the preautophagosomal structure phagophore assembly site (PAS), the nucleating site for formation of the sequestering vesicle	ATG9A
ctg87-8.13-1	chondroitin sulfate synthase 2-like	K00747	GO:0032580, GO:0008376, GO:0016020, GO:0016021	Uncharacterized conserved protein	KOG3708	S	Chondroitin	CHPF
ctg87-8.12-1	transmembrane protein 19-like			Predicted membrane protein	KOG4491	S	Transmembrane protein 19	TMEM19
ctg87-8.10-1	PREDICTED: uncharacterized protein LOC105346399 isoform X1
ctg87-7.6-1	fibrillin-1 isoform X4			Epithelin/granulin	KOG4296	T	male mating behavior	GRN
ctg87-7.4-1	solute carrier family 28 member 3-like	K11536		Concentrative Na+-nucleoside cotransporter CNT1/CNT2	KOG3747	FP	nucleoside:sodium symporter activity
ctg87-7.3-1	Putative methyltransferase NSUN6	K21971	GO:0003723, GO:0008168, GO:0032259	tRNA and rRNA cytosine-C5-methylase (nucleolar protein NOL1/NOP2)	KOG1122	A	tRNA (cytosine-5-)-methyltransferase activity	NSUN6
ctg87-5.6-1	twist-related protein 2-like	K09069	GO:0046983	Transcription factor TWIST	KOG4447	K	negative regulation of osteoblast differentiation	TWIST2
ctg87-5.4-1	twist	K09069	GO:0046983	Transcription factor TWIST	KOG4447	K	negative regulation of osteoblast differentiation	TWIST2
ctg87-4.2-1	Ras-associated and pleckstrin homology domains-containing protein 1		GO:0007165	Growth factor receptor-bound proteins (GRB7, GRB10, GRB14)	KOG3751	T	T cell activation via T cell receptor contact with antigen bound to MHC molecule on antigen presenting cell	RAPH1
ctg87-4.1-1	inosine-5'-monophosphate dehydrogenase 1b-like isoform X1
ctg87-2.4-1	secernin-2-like	K14358	GO:0016805, GO:0006508, GO:0006887				secernin	SCRN2
ctg87-2.3-1	Protein SpAN			Meprin A metalloprotease	KOG3714	O	neurocan	NCAN
ctg87-2.2-1	cGMP-specific 3',5'-cyclic phosphodiesterase isoform X1	K13298		Cyclic nucleotide phosphodiesterase	KOG3689	T	3',5'-cyclic-GMP phosphodiesterase activity
ctg87-2.0-1	uncharacterized protein LOC114949234
ctg87-1.4-1	glycoprotein-N-acetylgalactosamine 3-beta-galactosyltransferase 1	K00731	GO:0016757, GO:0016020, GO:0016021, GO:0016740	Galactosyltransferases	KOG2246	G	Glycosyltransferase that generates the core 1 O-glycan Gal-beta1-3GalNAc-alpha1-Ser Thr (T antigen), which is a precursor for many extended O-glycans in glycoproteins
ctg87-0.8-1	hepatic lectin-like		GO:0046872, GO:0030246, GO:0005576				carbohydrate binding
ctg87-0.7-1	Transposon Ty3-I Gag-Pol polyprotein						SCAN domain
ctg87-0.6-1	neuronal acetylcholine receptor subunit alpha-10-like		GO:0045211, GO:0016020, GO:0005230, GO:0098655, GO:0030054, GO:0016021, GO:0034220, GO:0045202, GO:0006810, GO:0006811, GO:0005216, GO:0005886	Acetylcholine receptor	KOG3645	T	acetylcholine-gated cation-selective channel activity	lgc-4
ctg869-7.18-1	arginase-1-like isoform X1	K01476	GO:0016813, GO:0046872, GO:0004053, GO:0000050, GO:0006525, GO:0016787	Arginase	KOG2965	E	Arginase, liver	ARG1
ctg869-6.1-1	Scavenger receptor class B member 1			Plasma membrane glycoprotein CD36 and related membrane receptors	KOG3776	T	Belongs to the CD36 family
ctg869-5.9-1	uncharacterized protein LOC111030109
ctg869-5.4-1	RNA polymerase II-associated factor 1 homolog	K15174		Putative RNA polymerase II regulator	KOG2478	K	transcription elongation from RNA polymerase II promoter	PAF1
ctg869-5.3-1	transcriptional repressor protein YY1-like isoform X1	K09201		C2H2-type Zn-finger protein	KOG2462	K	transcriptional repressor protein	YY1
ctg869-4.4-1	sphingolipid delta(4)-desaturase DES1	K04712		Fatty acid desaturase	KOG2987	I	sphingolipid delta(4)-desaturase	DEGS1
ctg869-4.3-1	proline-rich extensin-like protein EPR1
ctg869-3.7-1	disheveled-associated activator of morphogenesis 1-A-like isoform X1	K04512		RhoA GTPase effector DIA/Diaphanous	KOG1924	TZ	binding. It is involved in the biological process described with actin cytoskeleton organization	DAAM
ctg869-2.2-1	kinesin-like protein KIF6	K10397		Kinesin-like protein	KOG4280	Z	Belongs to the TRAFAC class myosin-kinesin ATPase superfamily. Kinesin family	KIF6
ctg869-2.1-1	kinesin-like protein KIF6	K10397		Kinesin-like protein	KOG4280	Z	regulation of podosome assembly	KIF6
ctg869-2.0-1	kinesin-like protein KIF6						DNA binding
ctg869-1.7-1	GTP-binding protein 2-like			Predicted translation elongation factor	KOG1143	J	GTPase activity	GTPBP2
ctg869-1.6-1	predicted protein
ctg869-1.5-1	abscission/NoCut checkpoint regulator-like isoform X1			Kinesin-like protein	KOG4280	Z	mitotic cytokinesis checkpoint	ZFYVE19
ctg869-0.1-1	Transposon Ty3-I Gag-Pol polyprotein						SCAN domain
ctg8681-0.0-1	putative enzymatic polyprotein						transposition
ctg868-1.15-1	microfibril-associated glycoprotein 4-like	K10104		Ficolin and related extracellular proteins	KOG2579	R	Fibrinogen-related domains (FReDs)
ctg868-1.14-1	techylectin-5A-like isoform X1			Ficolin and related extracellular proteins	KOG2579	R	cell surface pattern recognition receptor signaling pathway
ctg868-1.13-1				Ficolin and related extracellular proteins	KOG2579	R
ctg868-1.12-1	fibrinogen C domain-containing protein 1		GO:0008061, GO:0016020	Ficolin and related extracellular proteins	KOG2579	R	Fibrinogen C	FIBCD1
ctg868-1.11-1	hypothetical protein VD0004_g1839
ctg868-1.10-1	hypothetical protein		GO:0010388, GO:0008180, GO:0010387
ctg868-0.3-1	intercellular adhesion molecule 5-like			Neural cell adhesion molecule L1	KOG3513	T	carbohydrate binding	SIGLEC1
ctg868-0.0-1	carcinoembryonic antigen-related cell adhesion molecule 5-like			Receptor mediating netrin-dependent axon guidance	KOG4221	T	carbohydrate binding	SIGLEC1
ctg8679-0.0-1	histone H2B type 1-A		GO:0003677, GO:0031639, GO:0071674, GO:0046982, GO:0051099, GO:0019897, GO:0005694, GO:0006334, GO:0035093, GO:0000788, GO:0005654, GO:0006337, GO:0000786, GO:0003674, GO:0006954, GO:0005634, GO:0000784, GO:0006325	Histone H2B	KOG1744	B	protein heterodimerization activity
ctg8678-0.1-1	dynein heavy chain 7, axonemal-like		GO:0005856, GO:0003777, GO:0000166, GO:0005737, GO:0005858, GO:0001539, GO:0005509, GO:0005929, GO:0030286, GO:0016887, GO:0036156, GO:0036159, GO:0003341, GO:0005874, GO:0042995, GO:0003774, GO:0005524, GO:0007018				heavy chain
ctg8678-0.0-1
ctg866-1.7-1							ATPase activity, coupled to transmembrane movement of substances	ABCB11
ctg866-1.4-1	Peroxisomal sarcosine oxidase	K00306		FAD-dependent oxidoreductase	KOG2820	R	Peroxisomal sarcosine oxidase	PIPOX
ctg866-1.18-1	calcium-transporting ATPase sarcoplasmic/endoplasmic reticulum type-like isoform X2	K05853		Ca2+ transporting ATPase	KOG0202	P	calcium-transporting ATPase activity	ATP2A2
ctg866-1.17-1	Calcium-transporting ATPase sarcoplasmic/endoplasmic reticulum type	K01537		Ca2+ transporting ATPase	KOG0202	P	calcium-transporting ATPase activity	ATP2A2
ctg866-1.16-1	coiled-coil domain-containing protein 157-like isoform X1			Myosin class II heavy chain	KOG0161	Z	Coiled-coil domain containing 157	CCDC157
ctg866-1.14-1	serine racemase	K12235	GO:0030170, GO:0006520	Serine racemase	KOG1251	TE	D-serine biosynthetic process
ctg866-1.13-1	putative RNA-binding protein EEED8.10			Leucine rich repeat proteins, some proteins contain F-box	KOG1947	R	nucleic acid binding
ctg866-1.0-1	rab5 GDP/GTP exchange factor-like isoform X1	K20131		Vacuolar assembly/sorting protein VPS9	KOG2319	U	Rab guanyl-nucleotide exchange factor activity	RABGEF1
ctg866-0.1-1	SJCHGC07163 protein
ctg866-0.0-1
ctg865-2.19-1	Ankyrin repeat and protein kinase domain-containing protein 1			Ankyrin	KOG4177	M	ankyrin repeats
ctg865-2.18-1	catalase	K03781		Catalase	KOG0047	P	Occurs in almost all aerobically respiring organisms and serves to protect cells from the toxic effects of hydrogen peroxide
ctg865-2.17-1	reverse transcriptase						Reverse transcriptase (RNA-dependent DNA polymerase)
ctg865-2.16-1	cysteine-rich motor neuron 1 protein-like isoform X1			Adhesion-type protein	KOG4802	W	serine-type endopeptidase inhibitor activity
ctg865-2.15-1	Nucleoporin Nup43	K14305	GO:0000776, GO:0031080	Nucleoporin	KOG4714	Y	Nucleoporin	NUP43
ctg865-2.14-1
ctg865-2.13-1	ankyrin repeat and SOCS box protein 11-like	K21433		Ankyrin repeat and DHHC-type Zn-finger domain containing proteins	KOG0509	R	Ankyrin repeat and SOCS box	ASB16
ctg865-1.4-1	hypothetical protein LOTGIDRAFT_155606			Transcription factor containing C2HC type Zn finger	KOG3803	K
ctg865-1.2-1	balbiani ring protein 3			Adhesion-type protein	KOG4802	W
ctg865-1.1-1	polymeric immunoglobulin receptor		GO:0001895, GO:0070062, GO:0005615, GO:0002415, GO:0016020, GO:0016021, GO:0007173, GO:0043113, GO:0001580, GO:0043235, GO:0001792, GO:0005886, GO:0038093
ctg865-1.0-1	antistasin/WAP-like serine protease inhibitor						Four-disulfide core domains
ctg865-0.2-1	transcription factor SUM-1-like	K18484		Myogenic helix-loop-helix transcription factor	KOG3960	K	as a transcriptional activator that promotes transcription of muscle-specific target genes and plays a role in muscle differentiation	MYOD1
ctg864-4.5-1	Transposable element Tcb1 transposase						DDE superfamily endonuclease
ctg864-4.2-1	Transposable element Tc3 transposase						DDE superfamily endonuclease
ctg864-4.16-1	putative glucose-6-phosphate 1-epimerase	K01792	GO:0003824, GO:0030246, GO:0016853, GO:0005975	Uncharacterized enzymes related to aldose 1-epimerase	KOG1594	G	Aldose 1-epimerase
ctg864-4.15-1	carcinoembryonic antigen-related cell adhesion molecule 5-like						Immunoglobulin V-set domain	CEACAM5
ctg864-4.14-1	uncharacterized protein LOC111112563
ctg864-4.13-1	failed axon connections homolog			Failed axon connections (fax) protein/glutathione S-transferase-like protein	KOG4244	T	stress response to cadmium ion	FAXC
ctg864-4.12-1	4-coumarate--CoA ligase family protein			Acyl-CoA synthetase	KOG1176	I	catalytic activity. It is involved in the biological process described with metabolic process
ctg864-3.0-1	FAS-associated factor 2-like	K18726		Predicted regulator of the ubiquitin pathway (contains UAS and UBX domains)	KOG1363	T	Fas associated factor family member 2	FAF2
ctg864-2.8-1	Zinc finger MYM-type protein 3			Vesicle coat complex COPII, subunit SEC24/subunit SFB2	KOG1985	U	Domain of unknown function (DUF3504)
ctg864-2.10-1
ctg864-1.0-1	tetratricopeptide repeat protein 38-like			Uncharacterized conserved protein	KOG2610	S		TTC38
ctg864-0.1-1	TRAP-like protein
ctg864-0.0-1	uncharacterized protein LOC112557662
ctg8637-0.0-1	tripartite motif-containing protein 2-like						zinc ion binding
ctg8633-0.0-1	synaptogenesis protein syg-2-like
ctg863-5.1-1	zinc transporter ZIP10-like	K14716		Putative zinc transporter	KOG2693	P	positive regulation of protein tyrosine phosphatase activity
ctg863-4.1-1	zinc transporter 2-like isoform X2	K14689	GO:0006812, GO:0016491, GO:0016020, GO:0098655, GO:0016021, GO:0055114, GO:0071577, GO:0010043, GO:0055085, GO:0032440, GO:0061088, GO:0008324, GO:0005385	Zn2+ transporter	KOG1482	P	Cation transmembrane transporter activity. It is involved in the biological process described with transmembrane transport
ctg863-2.2-1	hypothetical protein LOTGIDRAFT_164515
ctg863-1.6-1	uncharacterized protein LOC100891453			Translation initiation factor 3, subunit a (eIF-3a)	KOG2072	J
ctg863-0.7-1	carbohydrate sulfotransferase 11-like	K07779		Chondroitin 6-sulfotransferase and related sulfotransferases	KOG4651	MW	polysaccharide localization
ctg863-0.4-1	Transposable element Tcb2 transposase						DDE superfamily endonuclease
ctg862-1.9-1	xanthine dehydrogenase/oxidase		GO:0004855, GO:0004854, GO:0005506, GO:0046872, GO:0003824, GO:0005829, GO:0006919, GO:2000379, GO:0016903, GO:0016529, GO:0043546, GO:1900745, GO:1900747, GO:0045602, GO:0030856, GO:0005515, GO:0005737, GO:0005615, GO:0050660, GO:0045453, GO:0016491, GO:0001933, GO:0010629, GO:0001937, GO:0055114, GO:0051537, GO:0051898, GO:2001213, GO:0051536, GO:0016614, GO:0042803, GO:0010044, GO:0030151, GO:…	Xanthine dehydrogenase	KOG0430	F	Xanthine dehydrogenase	xdh
ctg862-1.12-1	tRNA (guanine(37)-N1)-methyltransferase-like	K15429	GO:0005759, GO:0005737, GO:0005739, GO:0008033, GO:0016740, GO:0008168, GO:0030488, GO:0032259, GO:0005634, GO:0009019	tRNA modification enzyme	KOG2078	A	tRNA (guanine(37)-N(1))-methyltransferase activity	TRMT5
ctg862-1.11-1	Fork head domain transcription factor slp2	K09385	GO:0000981, GO:0003677, GO:0003700, GO:0006355, GO:0043565, GO:0005634, GO:0006357	Transcription factor of the Forkhead/HNF3 family	KOG2294	K	pyramidal neuron migration	FOXG1
ctg862-1.10-1	Xanthine dehydrogenase/oxidase	K00087	GO:0004855, GO:0004854, GO:0005506, GO:0003824, GO:0046872, GO:0006919, GO:2000379, GO:0016529, GO:1900745, GO:0043546, GO:0045602, GO:1900747, GO:0030856, GO:0005615, GO:0016491, GO:0050660, GO:0001933, GO:0010629, GO:0001937, GO:0055114, GO:0051537, GO:2001213, GO:0051898, GO:0051536, GO:0016614, GO:0042803, GO:0030151, GO:0009055, GO:0009115	Xanthine dehydrogenase	KOG0430	F	Xanthine dehydrogenase	xdh
ctg861-2.9-1	WD repeat-containing protein 61-like	K12602	GO:0032968, GO:0055087, GO:0016020, GO:0016593, GO:0016021, GO:0003674, GO:0035327	WD40 repeat-containing protein	KOG0266	R	WD repeat-containing protein 61	WDR61
ctg861-2.6-1	TBC1 domain family member 15			Ypt/Rab-specific GTPase-activating protein GYP7 and related proteins	KOG2197	T	TBC1 domain family member 15-like
ctg861-2.5-1	neuronal acetylcholine receptor subunit alpha-10-like			Acetylcholine receptor	KOG3645	T	Neuronal acetylcholine receptor subunit alpha-10	CHRNA10
ctg861-2.43-1	tetratricopeptide repeat protein 23-like			Kinesin light chain	KOG1840	Z	TeTratriCopeptide repeat	TTC23
ctg861-2.40-1	neuronal acetylcholine receptor subunit alpha-10-like			Acetylcholine receptor	KOG3645	T	Neurotransmitter-gated ion-channel ligand binding domain	acr-25
ctg861-2.33-1	Transposable element Tcb2 transposase						DDE superfamily endonuclease
ctg861-2.3-1	neuronal acetylcholine receptor subunit alpha-10-like			Acetylcholine receptor	KOG3646	U	Neurotransmitter-gated ion-channel transmembrane region
ctg861-2.2-1	neuronal acetylcholine receptor subunit alpha-10-like		GO:0045211, GO:0005230, GO:0016020, GO:0098655, GO:0030054, GO:0034220, GO:0016021, GO:0045202, GO:0006810, GO:0006811, GO:0005216, GO:0005886	Acetylcholine receptor	KOG3646	U	acetylcholine-gated cation-selective channel activity
ctg860-2.9-1	3-hydroxyanthranilate 3,4-dioxygenase-like	K00452		3-hydroxyanthranilate oxygenase HAAO	KOG3995	E	3-hydroxyanthranilate 3,4-dioxygenase activity	HAAO
ctg860-2.8-1	RPA-related protein RADX-like						negative regulation of double-strand break repair via homologous recombination	CXorf57
ctg860-2.2-1	E3 ubiquitin-protein ligase TRIM56			Predicted Zn-finger protein	KOG4367	S	MATH (Meprin-associated Traf homology) domain containing
ctg860-2.12-1	transmembrane protein 229B		GO:0016020, GO:0016021				Transmembrane protein 229b	TMEM229B
ctg860-2.11-1	transport and Golgi organization protein 1 homolog isoform X2			Peroxisomal biogenesis protein peroxin	KOG3875	U	lipoprotein transporter activity	MIA3
ctg860-2.10-1	melanoma inhibitory activity protein 3 isoform X3			Myosin class II heavy chain	KOG0161	Z	lipoprotein transporter activity	MIA3
ctg860-1.0-1	1-phosphatidylinositol 4,5-bisphosphate phosphodiesterase beta-4-like isoform X2	K05858		Phospholipase C	KOG1265	I	phosphatidylinositol phospholipase C activity
ctg86-9.2-1	ubiquitin thioesterase zranb1-B-like	K11862		NF-kappa B regulator AP20/Cezanne	KOG4345	T	protein K33-linked deubiquitination	ZRANB1
ctg86-9.0-1	alpha-1,6-mannosyl-glycoprotein 2-beta-N-acetylglucosaminyltransferase-like	K00736	GO:0016021, GO:0008455, GO:0005795, GO:0009312	N-acetylglucosaminyltransferase	KOG2791	G	alpha-1,6-mannosylglycoprotein 2-beta-N-acetylglucosaminyltransferase activity	MGAT2
ctg86-7.6-1	neurotrophin receptor-interacting factor homolog isoform X1		GO:0003700, GO:0005813, GO:0006351, GO:0006355, GO:0043565, GO:0005634, GO:0003676, GO:0005622	C2H2-type Zn-finger protein	KOG2462	K
ctg86-7.15-1	uncharacterized protein LOC112564034
ctg86-7.0-1	zinc finger MYM-type protein 2-like						DNA-binding transcription factor activity, RNA polymerase II-specific
ctg86-6.9-1	zinc finger protein 836		GO:0046872, GO:0006355, GO:0003676, GO:0005622	Transcriptional repressor SALM	KOG1074	K
ctg86-6.8-1	inositol hexakisphosphate and diphosphoinositol-pentakisphosphate kinase 2-like	K13024		Arp2/3 complex-interacting protein VIP1/Asp1, involved in regulation of actin cytoskeleton	KOG1057	Z	5-diphosphoinositol pentakisphosphate 3-kinase activity	PPIP5K2
ctg86-6.10-1	zinc finger protein OZF-like			Homeobox protein	KOG1146	R
ctg86-6.1-1	uncharacterized protein LOC112564034
ctg86-5.6-1	catenin alpha-2-like isoform X1	K05691		Alpha-catenin	KOG3681	W	cadherin binding	CTNNA1
ctg86-5.14-1	putative F-type lectin						F5/8 type C domain
ctg86-5.13-1	tetraspanin-33-like	K17346		Tetraspanin family integral membrane protein	KOG3882	R	Tetraspanin family
ctg86-4.0-1	Vesicular integral-membrane protein VIP36	K10082	GO:0016020, GO:0016021	Lectin VIP36, involved in the transport of glycoproteins carrying high mannose-type glycans	KOG3839	U	carbohydrate binding	LMAN2
ctg86-3.9-1	Interferon-induced helicase C domain-containing protein 1		GO:0032727, GO:0003677, GO:0045087, GO:0032728, GO:0005737, GO:0043021, GO:0003725, GO:0003727, GO:0016787, GO:0008270, GO:0016925, GO:0039530, GO:0016817, GO:0009615, GO:0005524	DEAD-box like helicase	KOG0354	R	Interferon induced with helicase C domain 1	IFIH1
ctg86-3.8-1	probable ATP-dependent RNA helicase DDX58	K12646		DEAD-box like helicase	KOG0354	R	cytoplasmic pattern recognition receptor signaling pathway in response to virus	DDX58
ctg86-3.6-1	cell growth-regulating nucleolar protein	K15263	GO:0044822, GO:0005730, GO:0005634	Cell growth-regulating nucleolar protein	KOG2186	D	Cell growth-regulating nucleolar	LYAR
ctg86-2.5-1	reverse transcriptase-like protein						transposition
ctg86-11.6-1	centrosome-associated protein 350-like	K16768		Cytoskeleton-associated protein and related proteins	KOG4568	ZR	microtubule binding	CEP350
ctg86-11.18-1	protein transport protein Sec16A-like isoform X7	K20353		Nuclear pore complex, Nup214/CAN component	KOG3630	YU	protein localization to endoplasmic reticulum exit site	SEC16A
ctg86-11.17-1	hypothetical protein XELAEV_18004234mg, partial
ctg86-11.16-1	Protein transport protein Sec16A
ctg86-11.14-1	dnaJ homolog subfamily C member 13
ctg86-11.13-1	centrosome-associated protein 350-like isoform X1
ctg86-10.3-1	lysosomal thioesterase PPT2-A-like isoform X1	K01074		Palmitoyl protein thioesterase	KOG2541	IO	thioesterase	PPT2
ctg86-10.2-1	sperm flagellar protein 1-like isoform X1						CH-like domain in sperm protein	SPEF1
ctg86-10.1-1	sperm flagellar protein 1		GO:0008150, GO:0005575, GO:0003674				CH-like domain in sperm protein	SPEF1
ctg86-10.0-1	protein D2-like isoform X2			Phosphatidylethanolamine binding protein	KOG3346	R	Phosphatidylethanolamine-binding protein
ctg86-0.8-1	Negative elongation factor E	K15182	GO:0000166, GO:0003746, GO:0032021, GO:0006355, GO:0006414, GO:0003676	Apoptosis-promoting RNA-binding protein TIA-1/TIAR (RRM superfamily)	KOG0148	AJ	RNA recognition motif	Nelf-E
ctg86-0.7-1	Retrovirus-related Pol polyprotein from transposon opus						K02A2.6-like
ctg86-0.6-1	Retrovirus-related Pol polyprotein from transposon 297						K02A2.6-like
ctg86-0.3-1	probable calcium-binding protein CML15			Calmodulin and related proteins (EF-Hand superfamily)	KOG0027	T
ctg86-0.0-1	hypothetical protein LOTGIDRAFT_158735			Predicted mitochondrial carrier protein	KOG0036	F
ctg8599-0.1-1
ctg859-1.48-1	probable chitinase 3
ctg859-1.34-1	Calmodulin-like protein 8		GO:0005509	Calmodulin and related proteins (EF-Hand superfamily)	KOG0027	T	Calmodulin
ctg859-1.31-1	membrane-bound O-acyltransferase domain-containing protein 2-like isoform X2	K13517	GO:0016020, GO:0016021	Predicted membrane protein	KOG2704	S	transferase activity, transferring acyl groups
ctg859-1.29-1	FAD-dependent oxidoreductase			Amine oxidase	KOG0029	Q	oxidoreductase activity
ctg859-1.28-1	hypothetical protein
ctg859-1.27-1	protein FAM167A-like						FAM167	FAM167A
ctg858-1.3-1	tetraspanin-18-like isoform X2	K17353		Tetraspanin family integral membrane protein	KOG3882	R	tetraspanin	TSPAN18
ctg858-1.25-1	pol-like protein			Ribonuclease H	KOG3752	L	Endonuclease-reverse transcriptase
ctg858-1.2-1	tetraspanin-18-like isoform X4	K17353		Tetraspanin family integral membrane protein	KOG3882	R	tetraspanin	TSPAN18
ctg858-1.1-1	Tudor domain-containing protein 1	K18405		Transcriptional coactivator p100	KOG2039	K	Tudor domain containing 6	tud
ctg858-0.0-1	inhibitor of apoptosis-like protein			Apoptosis inhibitor IAP1 and related BIR domain proteins	KOG1101	DR	inhibition of cysteine-type endopeptidase activity involved in apoptotic process	IAP1
ctg857-3.3-1	proline-rich transmembrane protein 4-like			Microtubule-associated protein TAU	KOG2418	Z
ctg857-3.25-1	GTP-binding protein RAD		GO:0005525, GO:0000166, GO:0007165, GO:0007264, GO:0016020, GO:0005622				negative regulation of high voltage-gated calcium channel activity	REM1
ctg857-3.23-1	uncharacterized protein LOC111133469
ctg857-3.15-1	RNA-binding protein 12-like			RNA binding protein RBM12/SWAN	KOG4307	R	nucleic acid binding
ctg857-3.0-1	small conductance calcium-activated potassium channel protein 2-like isoform X3	K04944		Ca2+-activated K+ channel proteins (intermediate/small conductance classes)	KOG3684	P	Potassium intermediate small conductance calcium-activated channel, subfamily N, member 2	KCNN2
ctg857-1.1-1	meckelin-like	K19348	GO:0036038, GO:0016020, GO:0010826, GO:0016021	Uncharacterized conserved protein	KOG4611	S	negative regulation of centrosome duplication	TMEM67
ctg857-1.0-1	Ser/Thr phosphatase family superfamily protein	K22390	GO:0046872, GO:0006629, GO:0016311, GO:0003993, GO:0016787	Purple acid phosphatase	KOG1378	G	Iron/zinc purple acid phosphatase-like protein C
ctg857-0.0-1	tripartite motif-containing protein 2-like isoform X3	K11997	GO:0008270, GO:0046872, GO:0005622	Predicted Zn-finger protein	KOG4367	S	zinc ion binding
ctg8565-0.0-1
ctg855-6.13-1	Transposon Ty3-I Gag-Pol polyprotein						Integrase core domain
ctg855-6.12-1	Retrovirus-related Pol polyprotein from transposon 297						Integrase core domain
ctg855-5.8-1	inositol polyphosphate 5-phosphatase OCRL-1-like isoform X2	K01099		Inositol-1,4,5-triphosphate 5-phosphatase (synaptojanin), INP51/INP52/INP53 family	KOG0566	U	phosphatidylinositol dephosphorylation	OCRL
ctg855-5.3-1	Retrovirus-related Pol polyprotein from transposon 17.6						SCAN domain
ctg855-5.10-1	Transposon Ty3-I Gag-Pol polyprotein						SCAN domain
ctg855-5.1-1	inositol polyphosphate 5-phosphatase OCRL-1-like isoform X2			GTPase-activator protein	KOG4270	T	phosphatidylinositol dephosphorylation	OCRL
ctg855-4.4-1	anoctamin-4-like isoform X9	K19499		Uncharacterized conserved protein	KOG2514	S	Anoctamin	ANO4
ctg855-3.8-1
ctg855-3.7-1	organic cation transporter protein-like			Synaptic vesicle transporter SVOP and related transporters (major facilitator superfamily)	KOG0255	R	organic anion transmembrane transporter activity
ctg855-3.10-1
ctg855-2.1-1
ctg855-2.0-1	Organic cation transporter protein			Synaptic vesicle transporter SVOP and related transporters (major facilitator superfamily)	KOG0255	R	organic anion transmembrane transporter activity
ctg855-1.5-1	putative neutral sphingomyelinase	K12351		Sphingomyelinase family protein	KOG3873	T	sphingomyelin phosphodiesterase activity	SMPD2
ctg855-1.4-1	protein-methionine sulfoxide oxidase mical3b-like isoform X1	K19947	GO:0008270, GO:0016491, GO:0055114	Ca2+-binding actin-bundling protein (actinin), alpha chain (EF-Hand protein superfamily)	KOG0035	Z	NADPH:sulfur oxidoreductase activity
ctg855-0.4-1	baculoviral IAP repeat-containing protein 7-like	K16061		Apoptosis inhibitor IAP1 and related BIR domain proteins	KOG1101	DR	Zinc ion binding	Iap2
ctg854-1.9-1	dynein heavy chain 8, axonemal-like			Dyneins, heavy chain	KOG3595	Z	ATP-dependent microtubule motor activity, minus-end-directed	DNAH8
ctg854-1.7-1	dynein heavy chain 8, axonemal-like						ATP-dependent microtubule motor activity, minus-end-directed	DNAH8
ctg854-1.11-1	DDE-type integrase/transposase/recombinase			Uncharacterized conserved protein, contains chromo domain	KOG2748	B	Ribonuclease H protein
ctg854-1.10-1	dynein heavy chain 8, axonemal-like	K10408	GO:0000166, GO:0003777, GO:0030286, GO:0005524, GO:0016887, GO:0007018	AAA ATPase containing von Willebrand factor type A (vWA) domain	KOG1808	R	ATP-dependent microtubule motor activity, minus-end-directed
ctg854-1.0-1	zinc finger protein 271-like		GO:0008150, GO:0005575, GO:0003674	Homeobox transcription factor SIP1	KOG3623	K
ctg854-0.9-1	glycerol kinase-like isoform X2	K00864		Ribulose kinase and related carbohydrate kinases	KOG2517	G	glycerol kinase activity	GK
ctg854-0.8-1	glycerol kinase-like			Ribulose kinase and related carbohydrate kinases	KOG2517	G	glycerol kinase activity	GK
ctg854-0.3-1	tigger transposable element-derived protein 4-like		GO:0003735, GO:0005840, GO:0006412, GO:0005622	DNA-binding centromere protein B (CENP-B)	KOG3105	BD	Tigger transposable	TIGD4
ctg854-0.2-1	Tigger transposable element-derived protein 4		GO:0003677, GO:0003676	DNA-binding centromere protein B (CENP-B)	KOG3105	BD	DNA binding
ctg854-0.14-1	tyrosine kinase receptor Cad96Ca isoform X1			Fibroblast/platelet-derived growth factor receptor and related receptor tyrosine kinases	KOG0200	T	binding. It is involved in the biological process described with
ctg8537-0.0-1	Retrovirus-related Pol polyprotein from transposon 17.6						SCAN domain
ctg853-1.19-1	N-lysine methyltransferase SETD8-A-like isoform X2			Transcriptional coactivator	KOG2712	K	SET (Su(var)3-9, Enhancer-of-zeste, Trithorax) domain
ctg853-1.18-1				Ficolin and related extracellular proteins	KOG2579	R
ctg853-1.17-1	microfibril-associated glycoprotein 4-like			Ficolin and related extracellular proteins	KOG2579	R	cell surface pattern recognition receptor signaling pathway
ctg853-1.16-1	carcinoembryonic antigen-related cell adhesion molecule 5-like		GO:0016020, GO:0016021	Receptor mediating netrin-dependent axon guidance	KOG4221	T	carbohydrate binding	SIGLEC1
ctg853-1.14-1
ctg853-0.0-1	inosine-5'-monophosphate dehydrogenase 1b-like isoform X2
ctg852-2.33-1	SCO-spondin-like isoform X2			Netrin transmembrane receptor unc-5	KOG1480	T	Thrombospondin type 1 repeats
ctg852-2.32-1	tyrosine kinase receptor Cad96Ca isoform X2	K05094		Fibroblast/platelet-derived growth factor receptor and related receptor tyrosine kinases	KOG0200	T	Tyrosine kinase, catalytic domain
ctg852-2.30-1	putative TBC1 domain family member 2A						Reverse transcriptase (RNA-dependent DNA polymerase)
ctg852-2.29-1	uncharacterized protein LOC110448443						transposition, RNA-mediated
ctg852-2.28-1
ctg852-2.24-1	G protein pathway suppressor 2-like	K15307		Thyroid hormone receptor-associated protein complex, subunit TRAP230	KOG3598	K	negative regulation of B cell receptor signaling pathway	GPS2
ctg852-2.18-1
ctg852-2.17-1	IgGFc-binding protein-like isoform X1						Zonadhesin (gene pseudogene)	ZAN
ctg852-2.16-1	echinoderm microtubule-associated protein-like CG42247	K16579		Microtubule assembly protein Doublecortin and related proteins, contain DCX domain	KOG3757	DZ	HELP motif
ctg852-2.13-1	MFS-type transporter SLC18B1-like		GO:0055085, GO:0016020, GO:0016021	Vesicular amine transporter	KOG3764	U	Solute carrier family 18, subfamily B, member 1	SLC18B1
ctg852-1.0-1	multiple epidermal growth factor-like domains protein 6			Extracellular matrix glycoprotein Laminin subunit beta	KOG0994	W	Multiple epidermal growth factor-like domains protein 6	MEGF6
ctg851-3.4-1	gonadotropin-releasing hormone II receptor-like	K08376	GO:0007165, GO:0016020, GO:0007186, GO:0016021, GO:0005000, GO:0004871, GO:0004930, GO:0005886	G protein-coupled receptor	KOG4219	T	7 transmembrane receptor (rhodopsin family)
ctg851-3.27-1
ctg851-3.1-1	Retrovirus-related Pol polyprotein from transposon 17.6						SCAN domain
ctg851-1.12-1	Guanylate cyclase 32E			Adenylate/guanylate kinase	KOG4171	F	Adenylyl- / guanylyl cyclase, catalytic domain
ctg8508-0.0-1	Transcription elongation factor SPT5		GO:0005737, GO:0051301, GO:0001965, GO:0050790, GO:0030695, GO:0035556, GO:0005092, GO:0007051, GO:0007165, GO:0005096, GO:0008017, GO:0005057, GO:0005886, GO:0043547
ctg850-1.15-1	gamma-aminobutyric acid type B receptor subunit 2-like			GABA-B ion channel receptor subunit GABABR1 and related subunits, G-protein coupled receptor superfamily	KOG1055	PET	gamma-aminobutyric acid type B receptor subunit
ctg850-1.14-1	lysine-specific histone demethylase 1A-like isoform X2	K11450		Amine oxidase	KOG0029	Q	telomeric repeat-containing RNA binding	KDM1A
ctg850-1.11-1	probable beta-D-xylosidase 7	K05349					beta-D-xylosidase
ctg850-1.10-1	E3 UFM1-protein ligase 1	K22755	GO:0005737, GO:0032088, GO:0005829, GO:0071568, GO:0071569, GO:0031397, GO:0033146, GO:0005783, GO:1990592, GO:0016874	Uncharacterized conserved protein	KOG2235	S	ligase 1	UFL1
ctg850-1.0-1	dynein heavy chain 5, axonemal-like	K10408		Dyneins, heavy chain	KOG3595	Z	ATP-dependent microtubule motor activity, minus-end-directed
ctg85-9.0-1	SAM pointed domain-containing Ets transcription factor-like	K09442		ERG and related ETS transcription factors	KOG3805	K	lung goblet cell differentiation	SPDEF
ctg85-8.1-1	Retrovirus-related Pol polyprotein from transposon 17.6						SCAN domain
ctg85-7.10-1	transcription elongation factor SPT5-like isoform X1
ctg85-7.1-1	multiple epidermal growth factor-like domains protein 11 isoform X1			Extracellular matrix glycoprotein Laminin subunit beta	KOG0994	W
ctg85-7.0-1	multiple epidermal growth factor-like domains protein 6			Extracellular matrix glycoprotein Laminin subunit beta	KOG0994	W	negative regulation of canonical Wnt signaling pathway involved in cardiac muscle cell fate commitment
ctg85-6.4-1	60S ribosomal protein L12	K02870	GO:0003735, GO:0030529, GO:0022625, GO:0000027, GO:0019843, GO:0005840, GO:0006412	40S ribosomal protein S2	KOG0886	J	ribosomal large subunit assembly	RPL12
ctg85-6.3-1	DNA topoisomerase 3-beta-1-like	K03165	GO:0003677, GO:0003916, GO:0003917, GO:0006265, GO:0016853	DNA topoisomerase III beta	KOG1957	L	DNA topoisomerase type I activity	TOP3B
ctg85-5.7-1	DNA helicase MCM9 isoform X1	K10738	GO:0003677, GO:0006260, GO:0000166, GO:0007292, GO:0007276, GO:0000724, GO:0005524, GO:0006974, GO:0097362	DNA replication licensing factor, MCM2 component	KOG0477	L	DNA replication initiation	MCM9
ctg85-5.6-1	transcription elongation factor SPT5-like	K15172	GO:0000122, GO:0046982, GO:0003729, GO:0032785, GO:0032786, GO:0032784, GO:0019899, GO:0016239, GO:0032044, GO:0006351, GO:1900364, GO:0006355, GO:0043566, GO:0003682, GO:0006397, GO:0006354, GO:0044822, GO:0005654, GO:0006368, GO:0006357, GO:0005634, GO:0045944	RNA polymerase II transcription elongation factor DSIF/SUPT5H/SPT5	KOG1999	K	regulation of DNA-templated transcription, elongation	SUPT5H
ctg85-4.14-1
ctg85-4.13-1	HEAT repeat-containing protein 1 homolog
ctg85-4.12-1	ferritin	K00522	GO:0006826, GO:0005737, GO:0006879, GO:0016491, GO:0046872, GO:0008199, GO:0055114, GO:0004322	Ferritin	KOG2332	P	oxidoreductase activity, oxidizing metal ions, oxygen as acceptor
ctg85-4.11-1	ATP-binding cassette sub-family B member 6, mitochondrial-like	K05661		Heavy metal exporter HMT1, ABC superfamily	KOG0056	P	heme-transporting ATPase activity	ABCB6
ctg85-4.10-1	ATP-binding cassette sub-family B member 6, mitochondrial-like	K05661	GO:0000166, GO:0042626, GO:0055085, GO:0016020, GO:0016021, GO:0006810, GO:0005524, GO:0016887	Heavy metal exporter HMT1, ABC superfamily	KOG0056	P	heme-transporting ATPase activity	ABCB6
ctg85-3.15-1	Glycoprotein-N-acetylgalactosamine 3-beta-galactosyltransferase 1		GO:0016020, GO:0016021	Galactosyltransferases	KOG2246	G
ctg85-3.13-1
ctg85-3.12-1	inhibitor of apoptosis-like protein			Apoptosis inhibitor IAP1 and related BIR domain proteins	KOG1101	DR	inhibition of cysteine-type endopeptidase activity involved in apoptotic process	IAP1
ctg85-3.11-1	PREDICTED: uncharacterized protein LOC106057772			Netrin transmembrane receptor unc-5	KOG1480	T	ZU5 domain
ctg85-3.1-1	coiled-coil domain-containing protein 177-like			Phospholipase C	KOG1265	I	Domain of unknown function (DUF4659)
ctg85-3.0-1	coiled-coil domain-containing protein 177-like						Domain of unknown function (DUF4659)	CCDC177
ctg85-2.6-1	ankyrin repeat and SOCS box protein 7-like			26S proteasome regulatory complex, subunit PSMD10	KOG4412	O
ctg85-2.5-1	NSFL1 cofactor p47 isoform X2	K14012	GO:0007030, GO:0061025, GO:0043161, GO:0043130, GO:0005829, GO:0005634, GO:0031468	Protein tyrosine phosphatase SHP1/Cofactor for p97 ATPase-mediated vesicle membrane fusion	KOG2086	Y	negative regulation of protein localization to centrosome	NSFL1C
ctg85-2.4-1	predicted protein						ankyrin repeats
ctg85-2.3-1	zinc transporter ZIP14-like	K14720	GO:0006826, GO:0006829, GO:0046873, GO:0016020, GO:0016021, GO:0030001, GO:0071577, GO:0071578, GO:0055085, GO:0015684, GO:1903874, GO:0005385, GO:0005783, GO:0005794, GO:0006882, GO:0015093, GO:0005887, GO:0005886	Putative zinc transporter	KOG2693	P	manganese ion transmembrane transporter activity	SLC39A14
ctg85-2.2-1	zinc transporter ZIP14-like	K14714		Putative zinc transporter	KOG2693	P	manganese ion transmembrane transporter activity	SLC39A14
ctg85-2.1-1	peroxisomal membrane protein PEX16-like	K13335	GO:0005778, GO:0007031	Peroxisomal biogenesis protein (peroxin 16)	KOG4546	U	ER-dependent peroxisome localization	PEX16
ctg85-2.0-1	dnaJ homolog subfamily C member 25 homolog	K19371		Molecular chaperone (DnaJ superfamily)	KOG0722	O	dnaJ homolog subfamily C member 25
ctg85-17.1-1
ctg85-17.0-1	transcriptional activator protein Pur-beta-like isoform X13	K21772		Transcriptional regulator of the PUR family, single-stranded-DNA-binding	KOG3074	K	purine-rich negative regulatory element binding	PURA
ctg85-16.5-1	arylsulfatase B			Sulfatase	KOG3867	R	sulfuric ester hydrolase activity. It is involved in the biological process described with metabolic process
ctg85-14.9-1	Retrovirus-related Pol polyprotein from transposon 17.6						SCAN domain
ctg85-14.5-1	inhibitor of apoptosis-like protein		GO:0008270, GO:0042981	Apoptosis inhibitor IAP1 and related BIR domain proteins	KOG1101	DR	inhibition of cysteine-type endopeptidase activity involved in apoptotic process
ctg85-14.23-1	ADAM family mig-17			Disintegrin metalloproteinases with thrombospondin repeats	KOG3538	O	Metallo-peptidase family M12B Reprolysin-like
ctg85-14.22-1	cell wall protein DAN4-like isoform X2
ctg85-14.21-1
ctg85-14.0-1	A disintegrin and metalloproteinase with thrombospondin motifs 18-like			Disintegrin metalloproteinases with thrombospondin repeats	KOG3538	O	Metallo-peptidase family M12B Reprolysin-like
ctg85-13.9-1
ctg85-13.6-1	glycine-rich cell wall structural protein 1.8-like
ctg85-13.3-1	zinc transporter 1-like	K14688		Zn2+ transporter ZNT1 and related Cd2+/Zn2+ transporters (cation diffusion facilitator superfamily)	KOG1483	P	negative regulation of zinc ion transmembrane import
ctg85-12.5-1	NACHT and WD repeat domain-containing protein 2			WD40 repeat-containing protein	KOG3602	R	NACHT and WD repeat
ctg85-12.2-1	SAP domain-containing ribonucleoprotein-like	K18732		Putative nucleic acid-binding protein Hcc-1/proliferation associated cytokine-inducible protein, contains SAP domain	KOG4259	D
ctg85-12.0-1	phospholipase B1, membrane-associated-like			Phospholipase	KOG3670	I	hydrolase activity, acting on ester bonds	PLB1
ctg85-11.0-1	Transposable element Tc1 transposase						Transposase
ctg85-10.4-1	Sorting nexin-33			Sorting nexin SNX9/SH3PX1 and related proteins	KOG2528	U	sorting nexin	SNX9
ctg85-10.0-1	Sorting nexin-33	K17923		Sorting nexin SNX9/SH3PX1 and related proteins	KOG2528	U	sorting nexin	SNX9
ctg85-1.1-1	serine/threonine-protein phosphatase 6 regulatory ankyrin repeat subunit B-like			Ankyrin	KOG4177	M	Ankyrin repeats (many copies)
ctg85-1.0-1	actin-like protein 6B	K11652		Actin-related protein - Arp4p/Act3p	KOG0679	Z	cytoskeleton organization	ACTL6A
ctg85-0.3-1	xanthine dehydrogenase-like			Xanthine dehydrogenase	KOG0430	F	xanthine catabolic process
ctg85-0.2-1	xanthine dehydrogenase-like			Xanthine dehydrogenase	KOG0430	F	xanthine catabolic process
ctg85-0.1-1	Protein TSSC4
ctg849-7.6-1	Retrovirus-related Pol polyprotein from transposon 412						multicellular organism development
ctg849-7.2-1	TBC1 domain family member 12-like	K20167		Uncharacterized conserved protein, contains TBC domain	KOG2223	TR	TBC1 domain family member	TBC1D12
ctg849-7.12-1	Retrovirus-related Pol polyprotein from transposon 17.6						SCAN domain
ctg849-7.11-1	nuclear transcription factor Y subunit alpha-like	K08064		CCAAT-binding factor, subunit B (HAP2)	KOG1561	K	nuclear transcription factor Y	nfya-1
ctg849-7.0-1	TBC1 domain family member 12-like						TBC1 domain family member	TBC1D12
ctg849-6.6-1	bridging integrator 3-like	K20120		Amphiphysin	KOG3771	U	bridging integrator 3	BIN3
ctg849-6.4-1	myb-like protein X isoform X1
ctg849-6.3-1
ctg849-6.1-1	zinc finger protein 862-like						thioredoxin-disulfide reductase activity
ctg849-6.0-1	Zinc finger and BTB domain-containing protein 40
ctg849-5.4-1	phospholipid scramblase 1-like		GO:0005737, GO:0016020, GO:0044782, GO:0060271, GO:0017128	Phospholipid scramblase	KOG0621	M	May mediate accelerated ATP-independent bidirectional transbilayer migration of phospholipids upon binding calcium ions that results in a loss of phospholipid asymmetry in the plasma membrane
ctg849-4.3-1	ice-structuring glycoprotein-like		GO:0006281	Discoidin domain receptor DDR1	KOG1094	T
ctg849-3.4-1	zinc finger protein 668		GO:0046872, GO:0003676	C2H2-type Zn-finger protein	KOG2462	K
ctg849-3.13-1	uncharacterized threonine-rich GPI-anchored glycoprotein PJ4664.02-like		GO:0046872, GO:0003676	C2H2-type Zn-finger protein	KOG2462	K
ctg849-3.12-1	Zinc finger protein 64 homolog			Homeobox transcription factor SIP1	KOG3623	K
ctg849-3.11-1	zinc finger protein 792-like			Homeobox transcription factor SIP1	KOG3623	K
ctg849-3.10-1	zinc finger protein 271-like		GO:0046872, GO:0003676	Ovo and related transcription factors	KOG3576	K
ctg849-2.7-1	zinc finger protein 853-like isoform X2		GO:0046872, GO:0003676	C2H2-type Zn-finger protein	KOG2462	K
ctg849-2.6-1	putative M-phase phosphoprotein 8-like isoform X2
ctg849-2.5-1	protein PTCD3 homolog, mitochondrial-like	K17659		Uncharacterized conserved protein	KOG4422	S	belongs to the gamma- glutamyl phosphate reductase family
ctg849-1.5-1	amiloride-sensitive amine oxidase [copper-containing]-like	K11182		Copper amine oxidase	KOG1186	Q	histamine oxidase activity	AOC1
ctg849-1.4-1	protein SERAC1 isoform X1			Uncharacterized conserved protein	KOG2029	S	serine active site containing 1	SERAC1
ctg849-0.1-1	chorion peroxidase-like	K19511		Peroxidase/oxygenase	KOG2408	R	Animal haem peroxidase
ctg849-0.0-1	thrombospondin type 1 domain-containing protein		GO:0008270, GO:0006508, GO:0008237, GO:0004222	Netrin transmembrane receptor unc-5	KOG1480	T
ctg848-4.47-1	serpin B3	K13963		Serpin	KOG2392	V	Serpin B6-like	SERPINB6
ctg848-4.46-1	leukocyte elastase inhibitor-like			Serpin	KOG2392	V	serine-type endopeptidase inhibitor activity
ctg848-4.45-1	leukocyte elastase inhibitor-like isoform X1	K13963		Serpin	KOG2392	V	serine-type endopeptidase inhibitor activity
ctg848-4.44-1	serpin B11 isoform X2		GO:0005615	Serpin	KOG2392	V	serine-type endopeptidase inhibitor activity	SERPINB1
ctg848-4.43-1	leukocyte elastase inhibitor-like isoform X2	K13963		Serpin	KOG2392	V	Belongs to the serpin family
ctg848-4.35-1	very long-chain specific acyl-CoA dehydrogenase, mitochondrial-like	K09479	GO:0033539, GO:0050660, GO:0016491, GO:0005739, GO:0000062, GO:0017099, GO:0055114, GO:0008152, GO:0060322, GO:0016627, GO:0055088, GO:0009055, GO:0042760, GO:0052890, GO:0003995	Very-long-chain acyl-CoA dehydrogenase	KOG0137	I	acyl-CoA dehydrogenase	ACADVL
ctg848-4.34-1	mediator of RNA polymerase II transcription subunit 11-like	K15131		Uncharacterized conserved protein	KOG4057	S	mediator of RNA polymerase II transcription subunit	MED11
ctg848-4.33-1	regucalcin			Ca2+-binding protein Regucalcin/SMP30	KOG4499	PT	gluconolactonase activity	RGN
ctg847-1.8-1	Retrovirus-related Pol polyprotein from transposon 17.6						SCAN domain
ctg847-1.12-1	NADH:ubiquinone oxidoreductase, NDUFB6/B17 subunit	K03962		NADH:ubiquinone oxidoreductase, NDUFB6/B17 subunit	KOG4633	C	NADH:ubiquinone oxidoreductase, NDUFB6/B17 subunit
ctg847-1.11-1	LMBR1 domain-containing protein 2-like			Integral membrane protein	KOG2296	R	LMBR1-like membrane protein	LMBRD2
ctg847-1.10-1	Glycogen debranching enzyme	K01196		Alpha amylase	KOG3625	G	4-alpha-glucanotransferase activity	agl-1
ctg847-1.1-1	DNA-directed RNA polymerase III subunit RPC9			Predicted RNA polymerase III subunit C17	KOG4168	K	DNA-directed RNA-polymerase II subunit	CRCP
ctg847-0.3-1	ADP,ATP carrier protein 3, mitochondrial-like	K05863	GO:0055085, GO:0016020, GO:0016021, GO:0006810, GO:0005743, GO:0005215	Mitochondrial ADP/ATP carrier proteins	KOG0749	C	ATP:ADP antiporter activity	SLC25A31
ctg847-0.0-1	coiled-coil domain-containing protein 130 homolog	K13115		C2C2-type Zn-finger protein	KOG2990	S	response to virus	CCDC130
ctg846-1.8-1	EF-hand domain-containing protein D1
ctg846-1.7-1
ctg846-1.6-1
ctg846-1.5-1	uncharacterized protein LOC108863737						DNA-binding transcription factor activity, RNA polymerase II-specific
ctg846-1.35-1	EF-hand domain-containing protein D1
ctg846-1.33-1	gastrula zinc finger protein XlCGF8.2DB-like			C2H2-type Zn-finger protein	KOG2462	K
ctg846-1.32-1	zinc finger protein 239-like		GO:0046872, GO:0003676	C2H2-type Zn-finger protein	KOG2462	K
ctg846-1.31-1	Zinc finger protein 583			C2H2-type Zn-finger protein	KOG2462	K
ctg846-1.30-1	zinc finger protein 480-like			C2H2-type Zn-finger protein	KOG2462	K
ctg846-1.2-1	zinc metalloproteinase nas-13-like			Meprin A metalloprotease	KOG3714	O	metalloendopeptidase activity	MEP1B
ctg846-0.2-1	CD209 antigen-like protein E	K17514					C-type lectin (CTL) or carbohydrate-recognition domain (CRD)
ctg846-0.1-1	predicted protein			Sonic hedgehog and related proteins	KOG3638	T	Intercellular signal essential for a variety of patterning events during development	IHH
ctg845-1.27-1	insulin-like growth factor-binding protein complex acid labile subunit		GO:0048495, GO:0030308, GO:0005615, GO:0010629, GO:0005509, GO:0070100, GO:0051414, GO:0032870, GO:0050919, GO:0035385, GO:0008285, GO:0061364, GO:0007411, GO:0048846, GO:0009887	Extracellular matrix protein slit, contains leucine-rich and EGF-like repeats	KOG4237	WT
ctg845-1.24-1	Alpha-1A adrenergic receptor						G-protein coupled receptor activity
ctg845-1.16-1	sodium-dependent phosphate transporter 1-like	K14640		Na+/Pi symporter	KOG2493	P	Sodium-phosphate symporter which plays a fundamental housekeeping role in phosphate transport
ctg845-1.15-1	sodium-dependent phosphate transporter 1 isoform X1	K14640		Na+/Pi symporter	KOG2493	P	inorganic phosphate transmembrane transporter activity	SLC20A2
ctg845-1.14-1	uncharacterized protein LOC111137970
ctg845-1.13-1	calponin homology domain-containing protein DDB_G0272472-like			Vesicle coat complex COPII, subunit SEC31	KOG0307	U
ctg844-1.4-1	tctex1 domain-containing protein 2			Dynein light chain	KOG4108	N	tctex1 domain-containing protein
ctg844-1.2-1	baculoviral IAP repeat-containing protein 2-like			Apoptosis inhibitor IAP1 and related BIR domain proteins	KOG1101	DR	Baculoviral inhibition of apoptosis protein repeat	Iap2
ctg844-1.1-1	zinc finger protein 862-like						thioredoxin-disulfide reductase activity
ctg843-2.2-1	solute carrier family 26 member 10-like isoform X1			Sulfate/bicarbonate/oxalate exchanger SAT-1 and related transporters (SLC26 family)	KOG0236	P	secondary active sulfate transmembrane transporter activity
ctg843-2.0-1	solute carrier family 26 member 10-like isoform X1			Sulfate/bicarbonate/oxalate exchanger SAT-1 and related transporters (SLC26 family)	KOG0236	P	secondary active sulfate transmembrane transporter activity
ctg843-1.5-1	60S ribosomal protein L31-like	K02910	GO:0003735, GO:0005840, GO:0006412, GO:0005622	60S ribosomal protein L31	KOG0893	J	structural constituent of ribosome	RPL31
ctg843-1.4-1	Cyclic nucleotide-binding domain-containing protein 2						cAMP-dependent protein kinase regulator activity
ctg843-1.3-1	subtilisin inhibitor-like		GO:0004867, GO:0009611, GO:0010951				Potato inhibitor I family
ctg843-0.0-1	CD109 antigen-like	K06530		Alpha-macroglobulin	KOG1366	O	endopeptidase inhibitor activity
ctg842-3.9-1	exostosin-2	K02367	GO:0070062, GO:0046982, GO:0001503, GO:0016021, GO:0030154, GO:0001707, GO:0042803, GO:0015014, GO:0008375, GO:0015012, GO:0015020, GO:0043541, GO:0005794, GO:0006024	Acetylglucosaminyltransferase EXT2/exostosin 2	KOG1022	GMW	Exostosin glycosyltransferase 2	EXT2
ctg842-3.13-1	protein CIP2A homolog		GO:0007283, GO:0005737, GO:2000179, GO:0005886				Protein CIP2A homolog	KIAA1524
ctg842-3.12-1
ctg842-1.6-1	gamma-tubulin complex component 2-like isoform X1		GO:0005856, GO:0005737, GO:0005813, GO:0051298, GO:0005816, GO:0005815, GO:0051011, GO:0031122, GO:0090307, GO:0051415, GO:0007020, GO:0008275, GO:0000923, GO:0000922, GO:0007126, GO:0043015, GO:0005200, GO:0000226, GO:0005874	Gamma-tubulin complex, DGRIP84/SPC97 component	KOG2001	Z	microtubule nucleation by interphase microtubule organizing center	TUBGCP2
ctg842-1.2-1	gamma-tubulin complex component 2-like isoform X1	K16569		Gamma-tubulin complex, DGRIP84/SPC97 component	KOG2001	Z	microtubule nucleation by interphase microtubule organizing center	TUBGCP2
ctg842-0.6-1
ctg842-0.5-1	baculoviral IAP repeat-containing protein 2-like			Apoptosis inhibitor IAP1 and related BIR domain proteins	KOG1101	DR	Baculoviral IAP repeat-containing	BIRC2
ctg842-0.0-1	centrosomal protein of 290 kDa-like	K16533	GO:0005737, GO:0005813, GO:0045893, GO:0070201, GO:0005829, GO:0016020, GO:0035869, GO:0060271, GO:0090316, GO:0034451, GO:0043234, GO:0000930, GO:0005634	Extracellular matrix glycoprotein Laminin subunit beta	KOG0994	W	otic vesicle formation
ctg841-8.27-1
ctg841-8.20-1	achaete-scute homolog 4	K09067	GO:0003677, GO:0046983	Transcription factor HAND2/Transcription factor TAL1/TAL2/LYL1	KOG4029	K	helix loop helix domain	ASCL4
ctg841-5.8-1	guanine nucleotide exchange factor for Rab-3A isoform X1	K16779		Guanine nucleotide exchange factor	KOG4324	U	Rab guanyl-nucleotide exchange factor activity	RAB3IL1
ctg841-5.6-1	probable ATP-dependent RNA helicase DDX10	K14776	GO:0010501, GO:0044822, GO:0004004, GO:0005524	RNA Helicase	KOG0343	A	DUF4217	DDX10
ctg841-5.5-1	5-methylcytosine rRNA methyltransferase NSUN4-like	K21970	GO:0070131, GO:0005739, GO:0005762, GO:0042256, GO:0008168, GO:0031167, GO:0070181	tRNA cytosine-5-methylases and related enzymes of the NOL1/NOP2/sun superfamily	KOG2198	J	rRNA methylation	NSUN4
ctg841-3.7-1	probable cytochrome P450 49a1 isoform X1			Cytochrome P450 CYP11/CYP12/CYP24/CYP27 subfamilies	KOG0159	Q	cytochrome P450
ctg841-3.12-1	mitochondrial chaperone BCS1	K08900	GO:0000166, GO:0033617, GO:0005739, GO:0016020, GO:0034551, GO:0016021, GO:0007005, GO:0032981, GO:0005524, GO:0005743	AAA+-type ATPase	KOG0743	O	Belongs to the AAA ATPase family	BCS1L
ctg841-3.11-1	Steryl-sulfatase	K01131	GO:0008152, GO:0004725, GO:0003824, GO:0008484, GO:0016020, GO:0016791, GO:0016021, GO:0016311, GO:0035335	Sulfatase	KOG3867	R	Steroid sulfatase (microsomal), isozyme S	STS
ctg841-3.10-1	ARSE isoform 4			Sulfatase	KOG3867	R	Arylsulfatase E (chondrodysplasia punctata 1)	ARSE
ctg841-3.0-1	serine/threonine-protein kinase VRK1	K08816	GO:0005737, GO:0072355, GO:0072354, GO:0018105, GO:0019901, GO:0008360, GO:0035175, GO:0031493, GO:0046777, GO:0090166, GO:0005795, GO:0005654, GO:0004674, GO:0005730, GO:0005524, GO:0005634, GO:0043987	Casein kinase (serine/threonine/tyrosine protein kinase)	KOG1164	T	histone kinase activity (H3-S10 specific)	VRK1
ctg841-2.9-1	KRAB-A domain-containing protein 2-like			Glutamate-gated kainate-type ion channel receptor subunit GluR5 and related subunits	KOG1052	PET	glutamate receptor
ctg841-2.8-1	Protein phosphatase 1 regulatory subunit 37	K17576		Ribonuclease inhibitor type leucine-rich repeat proteins	KOG1908	A	protein phosphatase inhibitor activity	PPP1R37
ctg841-2.7-1	ESF1 homolog		GO:0005615, GO:0044822, GO:0005634	Uncharacterized conserved protein	KOG2318	S	NUC153 domain	ESF1
ctg841-2.6-1	GRIP and coiled-coil domain-containing protein 1-like	K20281	GO:0000042, GO:0005794	Myosin class II heavy chain	KOG0161	Z	GRIP domain	GCC1
ctg841-10.7-1	tandem-repeat galectin			Galectin, galactose-binding lectin	KOG3587	W	Lectin, galactoside-binding, soluble, 8	LGALS8
ctg841-10.5-1	oligodendrocyte transcription factor 2-like	K09085	GO:0003700, GO:0001764, GO:0048666, GO:0071542, GO:0046983, GO:0050769, GO:0048709, GO:0014003, GO:0030182, GO:0006355, GO:0021754, GO:0007400, GO:0042552, GO:0021778, GO:0021514, GO:0021520, GO:0007403, GO:0021742, GO:0021522	Transcription factor NeuroD and related HTH proteins	KOG3898	K	Oligodendrocyte lineage transcription factor 2	OLIG2
ctg841-10.3-1	deoxyribose-phosphate aldolase-like	K01619		Deoxyribose-phosphate aldolase	KOG3981	F	deoxyribose-phosphate aldolase activity	DERA
ctg841-10.29-1
ctg841-10.27-1	galectin 4-like protein transcript variant	K10093		Galectin, galactose-binding lectin	KOG3587	W	Lectin, galactoside-binding, soluble, 8	LGALS8
ctg841-10.26-1	UPF0692 protein C19orf54 homolog						Chromosome 19 open reading frame 54	C19orf54
ctg841-10.24-1	clionin-like peptide
ctg841-10.23-1	signal recognition particle 14 kDa protein-like	K03104		Signal recognition particle, subunit Srp14	KOG1761	U	Galectin	GALE5
ctg841-10.17-1	Protein htrL						Bacterial protein of unknown function (HtrL_YibB)
ctg841-0.2-1	Glutamate receptor ionotropic, kainate 2		GO:0035235, GO:0016020, GO:0016021, GO:0004970	Glutamate-gated kainate-type ion channel receptor subunit GluR5 and related subunits	KOG1052	PET	Periplasmic binding protein
ctg84-8.9-1	KICSTOR complex protein kaptin-like		GO:0003779, GO:0007015, GO:0015629				negative regulation of TORC1 signaling	KPTN
ctg84-8.8-1	RNA-binding protein PNO1	K11884	GO:0003723, GO:0003676	Predicted RNA-binding protein Pno1p interacting with Nob1p and involved in 26S proteasome assembly	KOG3273	O	partner of NOB1 homolog	PNO1
ctg84-8.7-1	protein-glutamate O-methyltransferase	K23114		Uncharacterized conserved protein	KOG3870	S	carboxyl-O-methyltransferase activity	C6orf211
ctg84-8.10-1	histone acetyltransferase KAT5-like	K11304	GO:0016747, GO:0006355, GO:0016573, GO:0016740, GO:0005634, GO:0004402	Histone acetyltransferase (MYST family)	KOG2747	B	Belongs to the MYST (SAS MOZ) family	KAT5
ctg84-7.19-1	N-acetyltransferase 6-like			Acetyltransferases	KOG3397	R	N-acetyltransferase 6	NAT6
ctg84-7.18-1	putative glutathione-specific gamma-glutamylcyclotransferase 2	K07232	GO:0016746, GO:0016740	Predicted cation transporter	KOG3182	P	Catalyzes the cleavage of glutathione into 5-oxo-L- proline and a Cys-Gly dipeptide. Acts specifically on glutathione, but not on other gamma-glutamyl peptides
ctg84-7.17-1	nuclear receptor ROR-beta-like isoform X2		GO:0003677, GO:0003700, GO:0008270, GO:0006351, GO:0046872, GO:0006355, GO:0043401, GO:0043565, GO:0005634	Steroid hormone nuclear receptor	KOG4216	K	Ligand binding domain of hormone receptors
ctg84-6.7-1	protein jagged-1b-like	K06052	GO:0007219, GO:0007154, GO:0007275, GO:0016020, GO:0016021, GO:0005509, GO:0030154, GO:0005112, GO:0042127, GO:0005887	Uncharacterized conserved protein, contains laminin, cadherin and EGF domains	KOG1219	T	endocardial cushion cell development	JAG1
ctg84-6.1-1	protein ARV1-like	K21848	GO:0097036, GO:0016020, GO:0016021, GO:0032541, GO:0032366, GO:0005794, GO:0016125, GO:0006665	Predicted membrane protein	KOG3134	S	ARV1 homolog, fatty acid homeostasis modulator	ARV1
ctg84-6.0-1	PREDICTED: uncharacterized protein LOC106071250
ctg84-4.4-1	transcription factor IIIB 90 kDa subunit-like	K15196	GO:0003743, GO:0008270, GO:0006384, GO:0006352, GO:0006355, GO:0017025, GO:0000126, GO:0006413	Transcription initiation factor TFIIIB, Brf1 subunit	KOG1598	K	DNA-templated transcriptional preinitiation complex assembly	BRF1
ctg84-4.3-1	Transcription factor IIIB 90 kDa subunit	K15196		Transcription initiation factor TFIIIB, Brf1 subunit	KOG1598	K	Transcription factor IIIB 90 kDa subunit	BRF1
ctg84-4.2-1	UPF0394 inner membrane protein yeeE		GO:0016020, GO:0016021				Sulphur transport
ctg84-4.13-1	ATP-binding cassette sub-family B member 10, mitochondrial-like	K05657	GO:0042626, GO:0000166, GO:0055085, GO:0042803, GO:0005739, GO:0016020, GO:0032592, GO:0016021, GO:0006810, GO:0005524, GO:0016887, GO:0005743	Peptide exporter, ABC superfamily	KOG0058	U	ATPase activity, coupled to transmembrane movement of substances	ABCB10
ctg84-4.1-1	kelch-like protein 9	K10447		Proteins containing BTB/POZ and Kelch domains, involved in regulatory/signal transduction processes	KOG4441	TR	protein modification by small protein conjugation
ctg84-4.0-1	BTB/POZ domain-containing protein 3 isoform X2	K10478	GO:0005829, GO:0048813, GO:0021987, GO:0005634	Topoisomerase TOP1-interacting protein BTBD1	KOG2075	S	ubiquitin protein ligase binding	BTBD6
ctg84-3.1-1	G patch domain-containing protein 2-like isoform X2	K17569					negative regulation of phosphatase activity	GPATCH2
ctg84-3.0-1
ctg84-25.2-1	transmembrane and TPR repeat-containing protein 2-like		GO:0016020, GO:0016021	O-linked N-acetylglucosamine transferase OGT	KOG4626	GOT	calcium ion homeostasis	TMTC2
ctg84-25.1-1	golgin subfamily A member 6-like protein 22			Endocytic adaptor protein intersectin	KOG1029	TU
ctg84-25.0-1	calcyphosin-2-like isoform X2			Calmodulin and related proteins (EF-Hand superfamily)	KOG0027	T	Calcyphosine 2	CAPS2
ctg84-23.1-1
ctg84-23.0-1	O-acetyl-ADP-ribose deacetylase 1						deacetylase activity	OARD1
ctg84-22.2-1	CUGBP Elav-like family member 2 isoform X30	K13207		RNA-binding protein CUGBP1/BRUNO (RRM superfamily)	KOG0144	A	Cugbp, Elav-like family member
ctg84-20.10-1	N-alpha-acetyltransferase 30-like	K00670	GO:0016746, GO:0031417, GO:0004596, GO:0006474, GO:0016740, GO:0008080	N-acetyltransferase	KOG3139	R	N-alpha-acetyltransferase 30, NatC catalytic subunit	NAA30
ctg84-2.3-1	gremlin-2-like isoform X2						C-terminal cystine knot-like domain (CTCK)
ctg84-2.2-1
ctg84-2.1-1	formin-like isoform X1	K02184	GO:0045010, GO:0008017, GO:0005884	Rho GTPase effector BNI1 and related formins	KOG1922	TZ	homologous chromosome movement towards spindle pole involved in homologous chromosome segregation	FMN2
ctg84-19.4-1	ryanodine receptor 1						transposition, RNA-mediated
ctg84-19.3-1	kanadaptin			Anion exchanger adaptor protein Kanadaptin, contains FHA domain	KOG1881	R	Solute carrier family 4 (anion exchanger), member 1, adaptor protein	SLC4A1AP
ctg84-18.8-1	dynein regulatory complex subunit 7-like			U1 snRNP complex, subunit SNU71 and related PWI-motif proteins	KOG2253	A	Dynein regulatory complex subunit 7	CCDC135
ctg84-17.4-1	EF-hand calcium-binding domain-containing protein 5
ctg84-17.0-1	ribonuclease HI						Reverse transcriptase (RNA-dependent DNA polymerase)
ctg84-15.8-1	Bardet-Biedl syndrome 1 protein-like	K16746					smoothened binding	BBS1
ctg84-14.14-1	Transposon Ty3-G Gag-Pol polyprotein	K08991		Putative transcription factor HALR/MLL3, involved in embryonic development	KOG4443	R	K02A2.6-like
ctg84-14.13-1	crossover junction endonuclease MUS81	K08991		Endonuclease MUS81	KOG2379	L	3'-flap endonuclease activity	MUS81
ctg84-12.8-1	Bifunctional protein GlmU	K06934					Domain of unknown function (DUF296)
ctg84-12.7-1	zinc finger MYM-type protein 1-like		GO:0003676				Domain of unknown function (DUF4371)	ZMYM1
ctg84-12.6-1	putative E3 ubiquitin-protein ligase UBR7	K11979	GO:0008270	Uncharacterized conserved protein, contains N-recognin-type Zn-finger	KOG2752	R	zinc ion binding	UBR7
ctg84-12.3-1	PREDICTED: uncharacterized protein LOC102802789						transposition, RNA-mediated
ctg84-12.15-1	adenosine receptor A2b-like	K04267		Glycoprotein hormone receptor	KOG2087	T	Si dkey-206f10.5
ctg84-12.14-1	adenosine receptor A2b-like	K04266		G protein-coupled receptor	KOG4219	T	Si dkey-206f10.5
ctg84-12.11-1	cilia- and flagella-associated protein 61-like						Cilia and flagella associated protein 61	CFAP61
ctg84-10.4-1	crooked neck-like protein 1	K12869	GO:0006396	Cell cycle control protein (crooked neck)	KOG1915	D	Crooked neck pre-mRNA splicing factor-like 1 (Drosophila)	CRNKL1
ctg84-10.3-1	follistatin-related protein 3			Matricellular protein Osteonectin/SPARC/BM-40	KOG4004	W	positive regulation of synaptic growth at neuromuscular junction	AGRN
ctg84-10.2-1	solute carrier family 25 member 45-like	K15123		Mitochondrial carnitine-acylcarnitine carrier protein	KOG0758	C	Solute carrier family 25 member	SLC25A45
ctg84-10.1-1	N-alpha-acetyltransferase 20	K17972		Acetyltransferase, (GNAT) family	KOG3234	R	N-terminal peptidyl-methionine acetylation	NAA20
ctg84-10.0-1	DNA-directed RNA polymerase III subunit RPC6	K03025	GO:0003899, GO:0001056, GO:0060041, GO:0006383, GO:0032774, GO:0006359, GO:0005666	RNA polymerase III, subunit C34	KOG3233	K	DNA-dependent RNA polymerase catalyzes the transcription of DNA into RNA using the four ribonucleoside triphosphates as substrates. Specific peripheric component of RNA polymerase III which synthesizes small RNAs, such as 5S rRNA and tRNAs	POLR3F
ctg839-5.21-1	dynein light chain 4, axonemal-like	K10412	GO:0030286, GO:0007017	Dynein light chain type 1	KOG3430	Z	light chain 4	DNAL4
ctg839-5.20-1	pyroglutamylated RFamide peptide receptor-like	K08378		G protein-coupled receptor	KOG4219	T	7 transmembrane receptor (rhodopsin family)	QRFPR
ctg839-5.2-1	testis-specific serine/threonine-protein kinase 1	K08811	GO:0000166, GO:0016310, GO:0004672, GO:0004683, GO:0016740, GO:0016301, GO:0004674, GO:0005524, GO:0006468	Serine/threonine protein kinase	KOG0583	T	protein serine threonine kinase activity. It is involved in the biological process described with protein phosphorylation
ctg839-5.19-1	Arsenite methyltransferase			Ubiquinone biosynthesis methyltransferase COQ5	KOG1540	H	arsonoacetate metabolic process	AS3MT
ctg839-5.18-1	thioredoxin domain-containing protein 15-like		GO:0045454, GO:0005623	Thioredoxin/protein disulfide isomerase	KOG0191	O	thioredoxin domain containing 15	TXNDC15
ctg839-5.17-1	unconventional myosin-XVIIIa-like isoform X2			Uncharacterized conserved coiled-coil protein	KOG4674	S
ctg839-5.16-1	telomere length regulation protein TEL2 homolog	K11137		Uncharacterized conserved protein	KOG4346	S	positive regulation of TORC2 signaling	TELO2
ctg839-5.15-1	WD repeat domain phosphoinositide-interacting protein 2	K17908	GO:0000045, GO:0006914, GO:0005737, GO:0005829, GO:0016020, GO:0010314, GO:0032266, GO:0019898, GO:0044804, GO:0034497, GO:0034045, GO:0000407, GO:0080025, GO:0043234, GO:0006497, GO:0005654, GO:0000422, GO:0005776	Uncharacterized conserved protein, contains WD40 repeats	KOG2110	S	protein lipidation involved in autophagosome assembly	WIPI2
ctg839-5.13-1	sperm-specific H1/protamine-like protein type 2			Histone H1	KOG4012	B
ctg839-3.9-1	Ankyrin repeat domain-containing protein 54	K21442		26S proteasome regulatory complex, subunit PSMD10	KOG4412	O	ankyrin repeat	ANKRD54
ctg839-3.4-1	nuclear receptor-binding factor 2-like	K21246					MIT domain of nuclear receptor-binding factor 2
ctg839-3.3-1
ctg839-3.11-1
ctg839-3.10-1	transmembrane 9 superfamily member 3	K17087		Endosomal membrane proteins, EMP70	KOG1277	U	Endomembrane protein 70	TM9SF3
ctg839-3.0-1	ankyrin repeat domain-containing protein 54-like
ctg839-2.8-1	unconventional myosin-XV isoform X1	K10361		Myosin VII, myosin IXB and related myosins	KOG4229	N	translation initiation factor activity	Myo15
ctg839-2.7-1	unconventional myosin-XV-like isoform X1
ctg839-2.11-1	chitobiosyldiphosphodolichol beta-mannosyltransferase-like	K03842	GO:0016757, GO:0000030, GO:0097502, GO:0006486, GO:0005783	Beta-1,4-mannosyltransferase	KOG2941	O	chitobiosyldiphosphodolichol beta-mannosyltransferase activity
ctg839-2.10-1	tripartite motif-containing protein 45		GO:0008270, GO:0046872, GO:0005622	Predicted E3 ubiquitin ligase	KOG2177	O	zinc ion binding
ctg839-0.2-1	acidic mammalian chitinase-like	K01183		Chitinase	KOG2806	G	Glyco_18	OVGP1
ctg838-1.2-1	SCO-spondin-like isoform X2			Netrin transmembrane receptor unc-5	KOG1480	T	Netrin receptor	SSPO
ctg838-1.1-1	unconventional myosin-Va-like isoform X5	K10357		Myosin class V heavy chain	KOG0160	Z	Belongs to the TRAFAC class myosin-kinesin ATPase superfamily. Myosin family	MYO5A
ctg838-0.9-1	HyTSR1 protein			Netrin transmembrane receptor unc-5	KOG1480	T	Scavenger receptor Cys-rich
ctg838-0.8-1
ctg8377-0.0-1	bifunctional 3'-phosphoadenosine 5'-phosphosulfate synthase 1-like			Bifunctional ATP sulfurylase/adenosine 5'-phosphosulfate kinase	KOG4238	F	3'-phosphoadenosine 5'-phosphosulfate synthase 1	PAPSS1
ctg837-2.9-1	JNK-interacting protein 1	K04434		Mitogen-activated protein kinase scaffold protein JIP	KOG3775	T	JUN phosphorylation	MAPK8IP1
ctg837-2.8-1	transmembrane protein 9-like isoform X1		GO:0016020, GO:0016021	Uncharacterized conserved protein	KOG4007	S	Transmembrane protein 9	TMEM9
ctg837-1.8-1	proteasome assembly chaperone 1-like	K11875	GO:0070628, GO:0005783, GO:0043248, GO:0080129				assembly chaperone 1	PSMG1
ctg837-1.7-1	CAAX prenyl protease 1 homolog	K06013	GO:0008233, GO:0071586, GO:0006508, GO:0016020, GO:0016021, GO:0004222	Metalloprotease	KOG2719	R	Zinc metallopeptidase, STE24 homolog	ZMPSTE24
ctg837-1.4-1	PREDICTED: uncharacterized protein LOC105329515 isoform X2			CASK-interacting adaptor protein (caskin) and related proteins with ankyrin repeats and SAM domain	KOG0507	T
ctg837-1.0-1	cytochrome P450 2J6-like			Cytochrome P450 CYP2 subfamily	KOG0156	Q	monooxygenase activity
ctg837-0.7-1	methylosome protein 50-like	K13221		Polyadenylation factor I complex, subunit PFS2	KOG0284	A	methyl-CpG binding	WDR77
ctg837-0.6-1	staphylococcal nuclease domain-containing protein 1-like	K15979		Transcriptional coactivator p100	KOG2039	K	Staphylococcal nuclease	Tudor-SN
ctg836-2.10-1	solute carrier family 43 member 3-like	K08230	GO:0055085, GO:0016020, GO:0016021				transmembrane transport
ctg835-5.9-1	transmembrane protein 199-like	K20187	GO:0016020, GO:0016021				transmembrane protein 199	TMEM199
ctg835-5.8-1	hypothetical protein BRAFLDRAFT_117813
ctg835-5.6-1	Transposable element Tcb2 transposase						DDE superfamily endonuclease
ctg835-5.4-1
ctg835-5.22-1	small integral membrane protein 14-like		GO:0016020, GO:0016021				Small integral membrane protein	SMIM14
ctg835-5.14-1	splicing factor, suppressor of white-apricot homolog isoform X2			mRNA splicing factor	KOG1847	A	splicing factor, suppressor of white-apricot	SFSWAP
ctg835-5.13-1	Zinc finger CCHC domain-containing protein 8	K13128	GO:0008150, GO:0008380, GO:0008270, GO:0046872, GO:0005681, GO:0071013, GO:0006397, GO:0044822, GO:0005634, GO:0003676	Uncharacterized conserved protein, contains PSP domain	KOG2673	S	zinc ion binding	ZCCHC8
ctg835-5.12-1	zinc finger CCHC domain-containing protein 8 homolog
ctg835-5.11-1	voltage-gated hydrogen channel 1-like	K22644	GO:0055085, GO:0016020, GO:0034220, GO:0016021, GO:0034765, GO:0005244, GO:0006810, GO:0006811, GO:0005216	T-type voltage-gated Ca2+ channel, pore-forming alpha1I subunit	KOG2302	PT	voltage-gated proton channel activity	HVCN1
ctg835-5.10-1	3 beta-hydroxysteroid dehydrogenase/Delta 5--	K00070	GO:0003854, GO:0016616, GO:0016491, GO:0055114, GO:0006694	C-3 sterol dehydrogenase/3-beta-hydroxysteroid dehydrogenase and related dehydrogenases	KOG1430	IE	activity. It is involved in the biological process described with nucleotide-sugar metabolic process
ctg835-5.1-1	spermatogenesis-associated protein 22-like isoform X1	K22421		Actin filament-binding protein Afadin	KOG1892	Z	meiotic DNA repair synthesis	SPATA22
ctg835-4.5-1	Autotransporter adhesin
ctg835-3.8-1	hypothetical protein CGI_10013165
ctg835-3.7-1	hypothetical protein LOTGIDRAFT_162595
ctg835-3.6-1	T9SS C-terminal target domain-containing protein						Domain of unknown function (DUF4832)
ctg835-3.12-1	hypothetical protein CGI_10013165
ctg835-3.11-1	DUF4832 domain-containing protein						Domain of unknown function (DUF4874)
ctg835-3.10-1	hypothetical protein LOTGIDRAFT_162595
ctg835-2.4-1	galactose-specific lectin nattectin-like						Lectin C-type domain
ctg835-1.8-1	Neuferricin		GO:0016020, GO:0012505, GO:0020037, GO:0045666, GO:0005576	Predicted heme/steroid binding protein	KOG1108	R	heme binding	CYB5D2
ctg835-0.5-1	inhibitor of apoptosis-like protein		GO:0047485, GO:0043161, GO:0070266, GO:0071356, GO:0051087, GO:0006915, GO:2000377, GO:0051726, GO:0090307, GO:0035631, GO:0008270, GO:1902443, GO:0034121, GO:1902524, GO:0043123, GO:0043027, GO:1902523, GO:0098770, GO:0060546, GO:1902527, GO:1990001, GO:0005737, GO:0003713, GO:0043130, GO:0045595, GO:0050727, GO:0000209, GO:1901222, GO:0009898, GO:0001890, GO:0005876, GO:0004842, GO:1903506	Apoptosis inhibitor IAP1 and related BIR domain proteins	KOG1101	DR	inhibition of cysteine-type endopeptidase activity involved in apoptotic process	IAP1
ctg835-0.2-1	Amyloid protein-binding protein 2			Kinesin light chain	KOG1840	Z	Amyloid beta precursor protein (cytoplasmic tail) binding protein 2	APPBP2
ctg835-0.1-1	E3 ubiquitin-protein ligase CHFR isoform X2	K10644	GO:0000166, GO:0031648, GO:0019941, GO:0031398, GO:0032436, GO:0061630, GO:0007093, GO:0016605, GO:0008270, GO:0000209, GO:0006511, GO:0005634, GO:0004842	E3 ubiquitin ligase	KOG0802	O	mitotic cell cycle checkpoint	CHFR
ctg835-0.0-1	hypothetical protein LOTGIDRAFT_232099
ctg834-2.21-1	A disintegrin and metalloproteinase with thrombospondin motifs 9-like			Uncharacterized conserved protein, contains laminin, cadherin and EGF domains	KOG1219	T
ctg834-1.5-1	ADAM family mig-17			Meltrins, fertilins and related Zn-dependent metalloproteinases of the ADAMs family	KOG3607	O	A disintegrin and metalloproteinase with thrombospondin motifs
ctg834-1.4-1	ADAM family mig-17-like
ctg834-1.2-1	MFS-type transporter SLC18B1-like isoform X1			Vesicular amine transporter	KOG3764	U	Major Facilitator Superfamily
ctg834-1.1-1	MFS-type transporter SLC18B1-like isoform X1			Vesicular amine transporter	KOG3764	U	Major Facilitator Superfamily
ctg834-0.1-1	probable serine/threonine-protein kinase kinX						ATPase activity, coupled to transmembrane movement of substances	ABCB11
ctg833-1.13-1	Retrovirus-related Pol polyprotein from transposon 17.6						Integrase core domain
ctg833-1.12-1	Lysyl oxidase-like protein 2	K00280	GO:0005507, GO:0016020, GO:0055114, GO:0005044, GO:0016641, GO:0006898				Scavenger receptor Cys-rich	SCRAL1
ctg833-1.11-1	cilia- and flagella-associated protein 43-like			Myosin class II heavy chain	KOG0161	Z		CFAP43
ctg833-1.10-1	cilia- and flagella-associated protein 43-like						WD repeat-containing protein 96-like
ctg833-0.5-1	alpha-mannosidase 2	K01231	GO:0006517, GO:0005801, GO:0070062, GO:0004559, GO:0046872, GO:0003824, GO:0001701, GO:0001889, GO:0016020, GO:0016021, GO:0015923, GO:0030246, GO:0016787, GO:0008152, GO:0006491, GO:0008270, GO:0060042, GO:0004572, GO:0007005, GO:0007585, GO:0006013, GO:0000139, GO:0004553, GO:0048286, GO:0005615, GO:0050769, GO:0016798, GO:0016799, GO:0007033, GO:0005794, GO:0005975	Glycosyl hydrolase, family 38 - alpha-mannosidase	KOG1958	G	mannosyl-oligosaccharide 1,3-1,6-alpha-mannosidase activity
ctg833-0.1-1	stAR-related lipid transfer protein 7, mitochondrial		GO:1903955, GO:0008289	START domain-containing proteins involved in steroidogenesis/phosphatidylcholine transfer	KOG2761	I	lipid binding	STARD7
ctg833-0.0-1	schlafen family member 13-like		GO:0051607, GO:2000134, GO:0000049, GO:0005634, GO:0005524				platelet maturation	SLFN14
ctg8310-0.0-1	histone H1-delta-like	K11275	GO:0003677, GO:0005694, GO:0006334, GO:0000786, GO:0005634	Histone H1	KOG4012	B	Histone H1-delta-like
ctg831-1.9-1	Ribosomal RNA small subunit methyltransferase H						Alcohol acetyltransferase
ctg831-1.8-1	uncharacterized protein LOC111323276						Alcohol acetyltransferase
ctg831-1.7-1	Ribosomal RNA small subunit methyltransferase H						Alcohol acetyltransferase
ctg831-1.12-1	serine/threonine-protein kinase mTOR-like	K07203	GO:0000166, GO:0016310, GO:0016740, GO:0016301, GO:0004674, GO:0005524, GO:0006468	DNA-dependent protein kinase	KOG0891	L	positive regulation of cholangiocyte proliferation	MTOR
ctg831-1.11-1	serine/threonine-protein kinase mTOR-like			DNA-dependent protein kinase	KOG0891	L	positive regulation of cholangiocyte proliferation	MTOR
ctg831-0.1-1	G-protein coupled receptor Mth2		GO:0004888, GO:0007166, GO:0016020, GO:0016021, GO:0007186, GO:0004930	G protein-coupled receptors	KOG4193	T	homophilic cell adhesion via plasma membrane adhesion molecules
ctg831-0.0-1	WAP four-disulfide core domain protein 1-like		GO:0005576, GO:0030414, GO:0010466				WAP four-disulfide core domain	WFDC1
ctg830-1.1-1	hypothetical protein			Apoptosis inhibitor IAP1 and related BIR domain proteins	KOG1101	DR	Chromatin organization modifier domain
ctg830-1.0-1	zinc finger protein 862-like						thioredoxin-disulfide reductase activity
ctg830-0.9-1	Transposon Ty3-I Gag-Pol polyprotein			Neural cell adhesion molecule L1	KOG3513	T	SCAN domain
ctg830-0.5-1	hemicentin-2-like
ctg830-0.4-1	Protein turtle			Neural cell adhesion molecule L1	KOG3513	T	carbohydrate binding	SIGLEC1
ctg83-9.9-1	tubulin polyglutamylase TTLL6-like	K16610		Tubulin-tyrosine ligase-related protein	KOG2156	O	Tubulin-tyrosine ligase family	ttll-15
ctg83-9.4-1
ctg83-9.2-1	tubulin polyglutamylase TTLL6-like	K16610		Tubulin-tyrosine ligase-related protein	KOG2156	O	ligase activity	ttll-15
ctg83-8.9-1	BTB/POZ domain-containing protein 17-like			Topoisomerase TOP1-interacting protein BTBD1	KOG2075	S	BTB And C-terminal Kelch	BTBD17
ctg83-8.5-1	G-protein coupled receptor 158						extracellular matrix
ctg83-8.10-1	PR domain zinc finger protein 4	K12463	GO:0003677, GO:0005737, GO:1990226, GO:0006351, GO:0046872, GO:0035097, GO:0006355, GO:0006366, GO:0005634, GO:0003676	Transcription factor BLIMP-1/PRDI-BF1, contains C2H2-type Zn-finger and SET domains	KOG2461	K	histone methyltransferase binding	PRDM4
ctg83-8.1-1	Transposable element Tcb1 transposase						DDE superfamily endonuclease
ctg83-7.15-1
ctg83-7.13-1	oxygen-dependent coproporphyrinogen-III oxidase	K00228		Coproporphyrinogen III oxidase CPO/HEM13	KOG1518	H	Coproporphyrinogen III oxidase
ctg83-6.4-1	palmitoleoyl-protein carboxylesterase notum1 isoform X1			Pectin acetylesterase and similar proteins	KOG4287	M	protein depalmitoleylation	NOTUM
ctg83-6.3-1	palmitoleoyl-protein carboxylesterase notum1a-like	K19882		Pectin acetylesterase and similar proteins	KOG4287	M	protein depalmitoleylation	notum
ctg83-6.2-1	mitogen-activated protein kinase kinase kinase 4-like	K04428		MAPKKK (MAP kinase kinase kinase) SSK2 and related serine/threonine protein kinases	KOG4645	T	male germ-line sex determination	MAP3K4
ctg83-6.1-1	5'-nucleotidase-like		GO:0000166, GO:0046872, GO:0009166, GO:0016787, GO:0016788	5' nucleotidase	KOG4419	F	AMP catabolic process	NT5E
ctg83-6.0-1	5'-nucleotidase isoform X2			5' nucleotidase	KOG4419	F	AMP catabolic process
ctg83-5.3-1	Serine/threonine/tyrosine-interacting protein	K18042		Dual specificity phosphatase	KOG1716	V	Dual specificity phosphatase, catalytic domain
ctg83-5.0-1	ubiquitin-conjugating enzyme E2 J1	K10578		Non-canonical ubiquitin conjugating enzyme 1	KOG0428	O	protein modification by small protein conjugation	UBE2J1
ctg83-3.3-1	probable insulin-like peptide 7	K19805	GO:0005179, GO:0005576				Insulin / insulin-like growth factor / relaxin family.
ctg83-2.22-1	sodium-dependent phosphate transport protein 2B	K14683	GO:0005737, GO:0044341, GO:0005903, GO:0016020, GO:0016021, GO:0006817, GO:0031982, GO:0035725, GO:0030643, GO:0016324, GO:0035435, GO:0031402, GO:0043627, GO:0015321, GO:0042301, GO:0005315, GO:0005436, GO:0005886				sodium-dependent phosphate transmembrane transporter activity	SLC34A2
ctg83-2.21-1	alpha-taxilin-like isoform X2			Myosin-like coiled-coil protein	KOG1850	Z	syntaxin binding	TXLNB
ctg83-12.40-1	testis-specific serine/threonine-protein kinase 3-like	K08811	GO:0000166, GO:0004672, GO:0004674, GO:0005524, GO:0006468	Serine/threonine protein kinase	KOG0583	T	Kinase-like
ctg83-12.33-1	neuroendocrine convertase 2	K01360	GO:0008233, GO:0006508, GO:0004252, GO:0008236, GO:0016787	Subtilisin-like proprotein convertase	KOG3526	O	Belongs to the peptidase S8 family	PCSK2
ctg83-12.3-1	testis-specific serine/threonine-protein kinase 1-like	K08811	GO:0000166, GO:0004672, GO:0004674, GO:0005524, GO:0006468	Serine/threonine protein kinase	KOG0583	T	protein serine/threonine kinase activity
ctg83-12.2-1	WD repeat-containing protein 64-like isoform X1			WD40 repeat-containing protein	KOG0266	R	WD40 repeats	WDR64
ctg83-12.1-1	annexin A13		GO:0005509, GO:0005544	Annexin	KOG0819	U	annexin A6	ANXA6
ctg83-12.0-1	annexin A6 isoform X2	K17094	GO:0005509, GO:0005544	Annexin	KOG0819	U	annexin A6	ANXA6
ctg8297-0.0-1	Transposable element Tcb1 transposase						DDE superfamily endonuclease
ctg829-7.5-1	uncharacterized protein LOC115223527						Sulfotransferase family
ctg829-7.47-1	hypothetical protein LOTGIDRAFT_235578
ctg829-7.46-1	LPXTG cell wall anchor domain-containing protein			Zn-finger protein	KOG4722	R
ctg829-7.44-1	cytochrome b-c1 complex subunit 7	K00417	GO:0005739, GO:0016020, GO:0070469, GO:0055114, GO:0006122, GO:0005750, GO:0005743	Ubiquinol cytochrome c reductase, subunit QCR7	KOG3440	C	component of the ubiquinol-cytochrome c reductase complex (complex III or cytochrome b-c1 complex), which is part of the mitochondrial respiratory chain
ctg829-7.41-1	nicotinate phosphoribosyltransferase-like	K00763		Nicotinic acid phosphoribosyltransferase	KOG2511	H	nicotinate nucleotide biosynthetic process	NAPRT
ctg829-7.39-1	endoplasmic reticulum-Golgi intermediate compartment protein 3-like	K20367	GO:0016020, GO:0016021	COPII vesicle protein	KOG2667	U	vesicle-mediated transport	ERGIC3
ctg829-7.38-1	CD209 antigen-like protein A isoform X5						Mannose receptor
ctg829-7.37-1	hypothetical protein LOTGIDRAFT_237696
ctg829-7.14-1	DNA mismatch repair protein Msh6-like	K08737		Mismatch repair ATPase MSH6 (MutS family)	KOG0217	L	guanine/thymine mispair binding	Msh6
ctg829-3.9-1	testicular haploid expressed gene protein-like isoform X1						Testicular haploid expressed gene	THEG
ctg829-3.7-1	3-hydroxymethyl-3-methylglutaryl-CoA lyase, cytoplasmic	K01640		Hydroxymethylglutaryl-CoA lyase	KOG2368	CE	hydroxymethylglutaryl-CoA lyase activity	HMGCL
ctg829-3.6-1
ctg829-3.5-1	phospholipase ABHD3-like	K13696	GO:0016020, GO:0016021	Alpha/beta hydrolase	KOG1838	R	1-acyl-2-lysophosphatidylserine acylhydrolase activity	ABHD3
ctg829-3.4-1	methenyltetrahydrofolate synthase domain-containing protein isoform X2			5-formyltetrahydrofolate cyclo-ligase	KOG4410	H	Methenyltetrahydrofolate synthetase domain containing	MTHFSD
ctg829-3.3-1				Centromere-associated protein HEC1	KOG0995	D
ctg829-3.28-1	AAC-rich mRNA clone AAC4 protein-like
ctg829-3.22-1	uncharacterized protein C2orf50-like isoform X1						protein C2orf50 homolog	C2orf50
ctg829-3.1-1	Protein FAN			Uncharacterized conserved protein	KOG4026	S
ctg829-3.0-1	Proteasomal ubiquitin receptor ADRM1	K06691		Cell membrane glycoprotein	KOG3037	R	proteasomal ubiquitin receptor	ADRM1
ctg828-3.6-1	pyroglutamyl-peptidase 1-like	K01304	GO:0008233, GO:0006508, GO:0005829, GO:0016920	Predicted pyroglutamyl peptidase	KOG4755	O	pyroglutamyl-peptidase activity	PGPEP1
ctg828-3.5-1	oligoribonuclease, mitochondrial	K13288	GO:0090305, GO:0008408, GO:0005739, GO:0005925, GO:0006139, GO:0005730, GO:0005634, GO:0003676	Oligoribonuclease (3'->5' exoribonuclease)	KOG3242	A	Small fragment nuclease	REXO2
ctg828-3.4-1	phospholipid-transporting ATPase ID-like isoform X1	K01530		P-type ATPase	KOG0206	R	Belongs to the cation transport ATPase (P-type) (TC 3.A.3) family. Type IV subfamily	ATP8B2
ctg828-1.8-1	laccase domain-containing protein 1	K05810					Laccase domain-containing protein 1	LACC1
ctg828-1.5-1	laccase domain-containing protein 1						domain containing 1	LACC1
ctg828-1.0-1	peptidoglycan-recognition protein SC2-like		GO:0008270, GO:0009253, GO:0008745				Ami_2
ctg828-0.5-1	organic cation transporter protein-like			Synaptic vesicle transporter SVOP and related transporters (major facilitator superfamily)	KOG0255	R	solute carrier family 22
ctg828-0.2-1	uncharacterized protein LOC112554534
ctg827-3.6-1	hypothetical protein LOTGIDRAFT_167454
ctg827-3.5-1
ctg827-3.3-1	DDE-type integrase/transposase/recombinase						Integrase core domain
ctg8263-0.2-1	PREDICTED: uncharacterized protein LOC100366718						Helix-turn-helix of DDE superfamily endonuclease
ctg826-2.4-1	E3 ubiquitin-protein ligase listerin-like	K22377		Predicted E3 ubiquitin ligase	KOG0803	O	protein modification by small protein conjugation
ctg826-2.3-1	E3 ubiquitin-protein ligase listerin	K22377	GO:0008270, GO:0046872	Predicted E3 ubiquitin ligase	KOG0803	O	Listerin E3 ubiquitin protein ligase 1	LTN1
ctg826-2.2-1	Proteasomal ATPase-associated factor 1	K11887		WD40 repeat-containing protein	KOG0266	R	WD domain, G-beta repeat	PAAF1
ctg826-2.1-1	WD and tetratricopeptide repeats protein 1-like	K11807		WD40 repeat protein	KOG1310	R	negative regulation of fatty acid biosynthetic process	WDTC1
ctg826-1.3-1	WD repeat and coiled-coil-containing protein C2orf44 homolog isoform X1						protein complex oligomerization	C2orf44
ctg826-1.1-1	poly [ADP-ribose] polymerase 4-like	K10798		NAD+ ADP-ribosyltransferase Parp, required for poly-ADP ribosylation of nuclear proteins	KOG1037	KLO	Vault protein inter-alpha-trypsin domain	PARP4
ctg826-1.0-1	ashwin-like isoform X1	K15432	GO:0048598, GO:0072669
ctg8257-0.1-1	histone H1-delta-like	K11275	GO:0003677, GO:0005694, GO:0006334, GO:0000786, GO:0005634	Histone H1	KOG4012	B	Histone H1-delta-like
ctg8257-0.0-1	histone H1-delta-like	K11275	GO:0003677, GO:0005694, GO:0006334, GO:0000786, GO:0005634	Histone H1	KOG4012	B	Histone H1-delta-like
ctg825-5.2-1
ctg825-5.1-1	trichohyalin isoform X8
ctg825-4.3-1	protein piccolo isoform X5
ctg825-4.1-1	putative leucine-rich repeat-containing protein DDB_G0290503			Uncharacterized coiled-coil protein	KOG4643	S
ctg825-3.0-1	protein piccolo-like isoform X2		GO:0005509
ctg825-2.3-1	AP-2 complex subunit beta isoform X1	K12392		Vesicle coat complex AP-1/AP-2/AP-4, beta subunit	KOG1061	U	intracellular protein transport	AP1B1
ctg825-2.16-1	inosine-5'-monophosphate dehydrogenase 1b-like isoform X1
ctg825-2.1-1	Peroxisome assembly protein 12	K13345	GO:0005779, GO:0016558, GO:0005778, GO:0006625, GO:0008270, GO:0016020, GO:0007031, GO:0008022, GO:0005777	Predicted E3 ubiquitin ligase involved in peroxisome organization	KOG0826	O	protein import into peroxisome matrix	PEX12
ctg825-2.0-1	probable NADH dehydrogenase	K17871		NADH-dehydrogenase (ubiquinone)	KOG2495	C	Pyridine nucleotide-disulphide oxidoreductase
ctg825-1.7-1	protein TAPT1 homolog isoform X1			Uncharacterized coiled-coil protein	KOG4643	S	Major Facilitator Superfamily
ctg825-1.6-1	60S ribosomal protein L6-like	K02934	GO:0003735, GO:0005840, GO:0006412, GO:0005622	60s ribosomal protein L6	KOG1694	J	60s ribosomal protein	RPL6
ctg825-1.5-1	INO80 complex subunit E	K11669					chromatin remodeling	ino80e
ctg825-1.4-1
ctg825-1.3-1	eukaryotic translation initiation factor 3 subunit C-like isoform X1			Translation initiation factor 3, subunit c (eIF-3c)	KOG1076	J	component of the eukaryotic translation initiation factor 3 (eIF-3) complex, which is involved in protein synthesis of a specialized repertoire of mRNAs and, together with other initiation factors, stimulates binding of mRNA and methionyl-tRNAi to the 40S ribosome. The eIF-3 complex specifically targets and initiates translation of a subset of mRNAs involved in cell proliferation	eIF3-S8
ctg825-1.2-1	eukaryotic translation initiation factor 3 subunit C-like isoform X2	K03252		Translation initiation factor 3, subunit c (eIF-3c)	KOG1076	J	translation initiation factor binding	EIF3C
ctg825-0.4-1	uncharacterized protein LOC110442518
ctg825-0.1-1	pre-rRNA processing protein FTSJ3	K14857		Putative SAM-dependent rRNA methyltransferase SPB1	KOG1098	AR	methyltransferase involved in the processing of the 34S pre-rRNA to 18S rRNA and in 40S ribosomal subunit formation	FTSJ3
ctg825-0.0-1	pre-rRNA processing protein FTSJ3-like		GO:0000453, GO:0043780, GO:0043782, GO:0018423, GO:0052735, GO:0016205, GO:0008174, GO:0009383, GO:0008173, GO:0043827, GO:0008172, GO:0008171, GO:0008650, GO:0018707, GO:0034541, GO:0080012, GO:0008175, GO:0042254, GO:0003880, GO:0000179, GO:0001510, GO:0052666, GO:0052667, GO:0000463, GO:0052665, GO:0043791, GO:0016273, GO:0016274, GO:0070677, GO:0034931, GO:0016278, GO:0016279, GO:0016433, GO:…	Putative SAM-dependent rRNA methyltransferase SPB1	KOG1098	AR	methyltransferase involved in the processing of the 34S pre-rRNA to 18S rRNA and in 40S ribosomal subunit formation	FTSJ3
ctg8244-0.0-1	fibrinogen C domain-containing protein 1-like			Ficolin and related extracellular proteins	KOG2579	R	chitin binding	FIBCD1
ctg824-2.9-1	Aldehyde dehydrogenase family 16 member A1	K00128	GO:0008152, GO:0016491, GO:0055114, GO:0016620	Aldehyde dehydrogenase	KOG2450	C	aldehyde dehydrogenase (NAD) activity	aldh16a1
ctg824-2.8-1	protein PAXX-like		GO:0006303				PAXX, PAralog of XRCC4 and XLF, also called C9orf142
ctg824-2.7-1	PIH1 domain-containing protein 1 isoform X1			Uncharacterized conserved protein	KOG4356	S	PIH1 domain-containing protein 1	PIH1D1
ctg824-1.8-1	solute carrier family 52, riboflavin transporter, member 3-B-like			Uncharacterized conserved protein	KOG4255	S	Zgc 91890
ctg824-1.7-1	StAR-related lipid transfer protein 9						START domain
ctg824-1.6-1	Mediator of RNA polymerase II transcription subunit 29	K15142	GO:0016592, GO:0005654				Mediator of RNA polymerase II transcription subunit 29	MED29
ctg824-0.2-1	Sjoegren syndrome/scleroderma autoantigen 1		GO:0008150, GO:0005575, GO:0003674	Zn-ribbon-containing protein implicated in mitosis	KOG4537	DV	identical protein binding	SSSCA1
ctg823-5.57-1	protein Wnt-11b-2-like	K01384		Wnt family of developmental regulators	KOG3913	T	mediolateral intercalation
ctg823-5.42-1	Eukaryotic translation initiation factor 2A	K15026	GO:0003743, GO:0072562, GO:0005737, GO:0005615, GO:0006417, GO:0043022, GO:0032933, GO:0042255, GO:0005850, GO:0009967, GO:0000049, GO:0006412, GO:0006413, GO:0006468	Predicted translation initiation factor related to eIF-3a	KOG2315	J	translation initiation factor binding	EIF2A
ctg823-5.41-1	Eukaryotic translation initiation factor 2A	K15026	GO:0003743, GO:0006417, GO:0022627, GO:0043022, GO:0003729, GO:0000049, GO:0006412, GO:0006413	Predicted translation initiation factor related to eIF-3a	KOG2315	J	Functions in the early steps of protein synthesis of a small number of specific mRNAs. Acts by directing the binding of methionyl-tRNAi to 40S ribosomal subunits. In contrast to the eIF- 2 complex, it binds methionyl-tRNAi to 40 S subunits in a codon- dependent manner, whereas the eIF-2 complex binds methionyl-tRNAi to 40 S subunits in a GTP-dependent manner. May act by impiging the expression of…	EIF2A
ctg823-5.38-1	UDP-glucose:glycoprotein glucosyltransferase 1-like	K11718	GO:0097359, GO:0003980, GO:0006486	UDP-glucose:glycoprotein glucosyltransferase	KOG1879	G	UDP-glucose:glycoprotein glucosyltransferase activity	UGGT2
ctg823-5.35-1	filamin-C isoform X2	K04437		Actin-binding cytoskeleton protein, filamin	KOG0518	Z	Calponin homology domain
ctg823-5.34-1	anosmin-1-like isoform X2		GO:0016020, GO:0016021, GO:0005576, GO:0030414, GO:0010466	Adhesion-type protein	KOG4802	W	peptidase inhibitor activity	KAL1
ctg823-5.33-1	protein unc-93 homolog A-like		GO:0016020, GO:0016021	Predicted membrane protein	KOG3097	S	unc-93 homolog A
ctg823-3.0-1	Gamma-glutamyltranspeptidase 1	K18592	GO:0006749, GO:0016020, GO:0016021, GO:0003840	Gamma-glutamyltransferase	KOG2410	E	Gamma-glutamyltransferase 1a	GGT1
ctg822-3.31-1	DNA polymerase delta subunit 2-like	K02328	GO:0003677, GO:0003887, GO:0006260, GO:0071897	DNA polymerase delta, regulatory subunit 55	KOG2732	L	DNA-directed DNA polymerase activity	POLD2
ctg822-3.29-1	FYVE and coiled-coil domain-containing protein 1			RUN domain-containing protein	KOG4381	T	RUN domain
ctg822-0.0-1	protein dimmed-like	K08040		Transcription factor NeuroD and related HTH proteins	KOG3898	K	Helix-loop-helix DNA-binding domain	dimm
ctg821-1.6-1	PREDICTED: uncharacterized protein LOC105347970
ctg821-1.28-1	probable glutathione S-transferase 7	K04097		Glutathione S-transferase	KOG1695	O	Glutathione S-transferase, C-terminal domain	HPGDS
ctg821-1.26-1
ctg821-1.25-1	uncharacterized protein LOC110446515 isoform X1
ctg821-1.24-1							ATPase activity, coupled to transmembrane movement of substances	ABCB11
ctg821-1.22-1	Propionyl-CoA carboxylase alpha chain, mitochondrial	K01965	GO:0000166, GO:0004658, GO:0046872, GO:0005739, GO:0003824, GO:0004075, GO:0019899, GO:0016874, GO:0005524	3-Methylcrotonyl-CoA carboxylase, biotin-containing subunit/Propionyl-CoA carboxylase, alpha chain/Acetyl-CoA carboxylase, biotin carboxylase subunit	KOG0238	IE	propionyl-CoA carboxylase activity	PCCA
ctg821-1.10-1	probable ubiquitin carboxyl-terminal hydrolase FAF-X	K11840	GO:0006511, GO:0036459, GO:0016579	Ubiquitin carboxyl-terminal hydrolase	KOG1866	O	positive regulation of DNA demethylation	USP9X
ctg820-2.8-1	neuroglian-like	K06756		Neural cell adhesion molecule L1	KOG3513	T	Bravo-like intracellular region
ctg820-2.3-1	DNA repair protein RAD50			Signal transduction protein Enabled, contains WH1 domain	KOG4590	T
ctg820-2.1-1	Transposon Ty3-I Gag-Pol polyprotein						SCAN domain
ctg820-1.5-1	Interleukin-17 receptor D						receptor A
ctg820-1.4-1	protein piccolo isoform X1	K16882		Ca2+-dependent phospholipid-binding protein Synaptotagmin, required for synaptic vesicle and secretory granule exocytosis	KOG1028	TU	Piccolo presynaptic cytomatrix protein	PCLO
ctg82-8.7-1
ctg82-8.6-1
ctg82-8.5-1	ribosome biogenesis protein NSA2 homolog	K14842	GO:0000460, GO:0000470, GO:0030687, GO:0005730	Uncharacterized conserved protein related to ribosomal protein S8E	KOG3163	R	maturation of LSU-rRNA	NSA2
ctg82-8.4-1	E3 ubiquitin-protein ligase HECTD3-like	K12233		E3 ubiquitin-protein ligase/Putative upstream regulatory element binding protein	KOG0939	OK	syntaxin binding	HECTD3
ctg82-8.3-1	kxDL motif-containing protein 1-like	K20818		Uncharacterized conserved protein	KOG3443	S	lysosome localization	KXD1
ctg82-8.2-1	spatacsin-like isoform X2						Spastic paraplegia 11 (autosomal recessive)
ctg82-8.14-1	spatacsin-like isoform X2	K19026		Uncharacterized conserved protein	KOG1884	S	phagosome maturation involved in apoptotic cell clearance	SPG11
ctg82-7.0-1	myotubularin-related protein 10-B-like	K18085		Myotubularin-related phosphatidylinositol 3-phosphate 3-phosphatase MTM6	KOG1089	R	phosphatase regulator activity	MTMR12
ctg82-6.56-1	DNA repair protein complementing XP-A cells	K10847		DNA excision repair protein XPA/XPAC/RAD14	KOG4017	L	nucleotide-excision repair involved in interstrand cross-link repair	XPA
ctg82-6.51-1	forkhead box protein D3-like		GO:0003677, GO:0003700, GO:0006355, GO:0043565	Transcription factor of the Forkhead/HNF3 family	KOG2294	K	FORKHEAD
ctg82-6.49-1	multiple epidermal growth factor-like domains protein 6			Tyrosine kinase, EPH (ephrin) receptor family	KOG0196	T
ctg82-6.48-1	Myosin-2 heavy chain			Extracellular matrix glycoprotein Laminin subunit beta	KOG0994	W	motor activity
ctg82-6.47-1	PREDICTED: uncharacterized protein LOC105348209			Tyrosine kinase, EPH (ephrin) receptor family	KOG0196	T	motor activity
ctg82-6.46-1	PREDICTED: uncharacterized protein LOC101861715			Teneurin-1 and related extracellular matrix proteins, contain EGF-like repeats	KOG1225	TW	motor activity
ctg82-6.45-1	uncharacterized protein LOC110453079			Tyrosine kinase, EPH (ephrin) receptor family	KOG0196	T	motor activity
ctg82-6.44-1	uncharacterized protein LOC110453079			Tyrosine kinase, EPH (ephrin) receptor family	KOG0196	T	motor activity
ctg82-6.43-1	PREDICTED: uncharacterized protein LOC101861715			Tyrosine kinase, EPH (ephrin) receptor family	KOG0196	T	motor activity
ctg82-6.42-1	PREDICTED: uncharacterized protein LOC101861715						motor activity
ctg82-6.41-1	PREDICTED: uncharacterized protein LOC101861715			Myosin class II heavy chain	KOG0161	Z	motor activity
ctg82-6.40-1	RNA-binding protein 8A	K12876	GO:0000166, GO:0005737, GO:0030163, GO:0016787, GO:0005524	RNA-binding protein RBM8/Tsunagi (RRM superfamily)	KOG0130	R	regulation of alternative mRNA splicing, via spliceosome	RBM8A
ctg82-6.38-1	T-complex protein 1 subunit gamma-like	K09495		Chaperonin complex component, TCP-1 gamma subunit (CCT3)	KOG0364	O	unfolded protein binding	CCT3
ctg82-6.36-1	sperm-associated antigen 8-like		GO:0005737, GO:0008017, GO:0005634, GO:0045944				single fertilization	SPAG8
ctg82-6.33-1	activated RNA polymerase II transcriptional coactivator p15-like			Transcriptional coactivator	KOG2712	K	Activated RNA polymerase II transcriptional coactivator	SUB1
ctg82-6.23-1	tyrosine-protein kinase CSK-like isoform X2	K05728		Tyrosine kinases	KOG0197	T	non-membrane spanning protein tyrosine kinase activity	CSK
ctg82-6.21-1	Inositol 1,4,5-trisphosphate receptor-interacting protein
ctg82-0.4-1	Krueppel-like factor 13	K09208	GO:0046872, GO:0003676	C2H2-type Zn-finger protein	KOG2462	K	factor 13	KLF13
ctg82-0.3-1	forkhead box protein B1-like	K09395	GO:0003677, GO:0003700, GO:0006351, GO:0006355, GO:0043565, GO:0005634	Forkhead/HNF-3-related transcription factor	KOG3562	K	FORKHEAD
ctg82-0.2-1	protein FAM184A			Myosin class II heavy chain	KOG0161	Z	Family with sequence similarity 184, A and B
ctg82-0.1-1	hypothetical protein LOTGIDRAFT_231912			Vesicle coat complex AP-3, beta subunit	KOG1060	U
ctg8198-0.1-1	Retrovirus-related Pol polyprotein from transposon 17.6						K02A2.6-like
ctg819-5.2-1	low affinity vacuolar monovalent cation/H(+) antiporter-like	K07300		Ca2+/H+ antiporter VCX1 and related proteins	KOG1397	P	Inner membrane component domain
ctg819-5.1-1	gamma-aminobutyric acid receptor alpha-like isoform X1			GABA receptor	KOG3642	T	Belongs to the ligand-gated ion channel (TC 1.A.9) family	GABRA4
ctg819-5.0-1	gamma-aminobutyric acid receptor alpha-like	K05175	GO:0016020, GO:0016021, GO:1902476, GO:0007165, GO:0005230, GO:0034220, GO:0005254, GO:0004890, GO:0006821, GO:0006810, GO:0006811, GO:0005216, GO:0005886	GABA receptor	KOG3642	T	Belongs to the ligand-gated ion channel (TC 1.A.9) family	Grd
ctg819-4.5-1	CD109 antigen-like	K06530		Alpha-macroglobulin	KOG1366	O	endopeptidase inhibitor activity
ctg819-3.15-1	sushi, von Willebrand factor type A, EGF and pentraxin domain-containing protein 1						calcium ion binding	SVEP1
ctg819-3.14-1	sushi, von Willebrand factor type A, EGF and pentraxin domain-containing protein 1		GO:0005509, GO:0003682				Sushi, von Willebrand factor type A, EGF and pentraxin	SVEP1
ctg819-3.13-1	U3 small nucleolar RNA-associated protein 18 homolog	K14553		WD40 repeat protein	KOG2055	R	maturation of SSU-rRNA from tricistronic rRNA transcript (SSU-rRNA, 5.8S rRNA, LSU-rRNA)	UTP18
ctg819-3.12-1	glycine receptor subunit alphaZ1-like isoform X1			Ligand-gated ion channel	KOG3644	T	extracellularly glycine-gated chloride channel activity	GLRA3
ctg819-3.1-1	glycine receptor subunit alpha-2-like			Ligand-gated ion channel	KOG3644	T	extracellularly glycine-gated chloride channel activity	GLRA3
ctg819-0.2-1	protein GVQW3-like
ctg818-6.9-1	Sortilin-related receptor			Low-density lipoprotein receptors containing Ca2+-binding EGF-like domains	KOG1215	T
ctg818-5.4-1	Ras-related and estrogen-regulated growth inhibitor	K07855	GO:0000166, GO:0005525, GO:0030308, GO:0007165, GO:0007264, GO:0003924, GO:0016020, GO:0005829, GO:0008285, GO:0009725, GO:0005634	Ras-related GTPase	KOG0395	R	Ras family
ctg818-5.3-1	adhesion G-protein coupled receptor D1 isoform X1	K08465	GO:0004888, GO:0007166, GO:0016020, GO:0016021, GO:0007186, GO:0010579, GO:0004930, GO:0005886	G protein-coupled receptors	KOG4193	T	G- protein-coupled receptor	GPR133
ctg818-5.2-1	glucose dehydrogenase [FAD, quinone]-like			Glucose dehydrogenase/choline dehydrogenase/mandelonitrile lyase (GMC oxidoreductase family)	KOG1238	R	choline dehydrogenase activity
ctg818-5.1-1	glucose dehydrogenase [FAD, quinone]-like			Glucose dehydrogenase/choline dehydrogenase/mandelonitrile lyase (GMC oxidoreductase family)	KOG1238	R	GMC oxidoreductase
ctg818-4.6-1	glucose dehydrogenase [FAD, quinone]			Glucose dehydrogenase/choline dehydrogenase/mandelonitrile lyase (GMC oxidoreductase family)	KOG1238	R	GMC oxidoreductase
ctg818-4.5-1	glucose dehydrogenase [FAD, quinone]-like			Glucose dehydrogenase/choline dehydrogenase/mandelonitrile lyase (GMC oxidoreductase family)	KOG1238	R	flavin adenine dinucleotide binding. It is involved in the biological process described with oxidation-reduction process
ctg818-4.4-1	Glucose dehydrogenase [acceptor]			Glucose dehydrogenase/choline dehydrogenase/mandelonitrile lyase (GMC oxidoreductase family)	KOG1238	R	Glucose dehydrogenase acceptor -like
ctg818-4.3-1	Glucose dehydrogenase [acceptor]			Glucose dehydrogenase/choline dehydrogenase/mandelonitrile lyase (GMC oxidoreductase family)	KOG1238	R	flavin adenine dinucleotide binding. It is involved in the biological process described with oxidation-reduction process
ctg818-4.12-1	carboxymethylenebutenolidase homolog isoform X2		GO:0016787	Predicted hydrolase related to dienelactone hydrolase	KOG3043	R	Dienelactone hydrolase family
ctg818-2.2-1	Biotin--protein ligase	K01942		Biotin holocarboxylase synthetase/biotin-protein ligase	KOG1536	H	biotin-[acetyl-CoA-carboxylase] ligase activity	HLCS
ctg818-2.0-1	single-minded homolog 2-like	K09100	GO:0000981, GO:0003989, GO:0007399, GO:0016874, GO:0006357	Transcriptional regulator SIM1	KOG3559	K	nervous system development	SIM2
ctg818-0.0-1	E3 ubiquitin-protein ligase SHPRH-like	K15710	GO:0003677, GO:0008270, GO:0046872, GO:0006334, GO:0000786, GO:0005524, GO:0005634	DEAD box-containing helicase-like transcription factor/DNA repair protein	KOG0298	L	nucleosome assembly	SHPRH
ctg817-2.14-1	anamorsin homolog	K22746	GO:0005737, GO:0005758, GO:0005739, GO:0046872, GO:0006915, GO:0043066, GO:0009055, GO:0051537, GO:0016226, GO:0051536	Protein DRE2, required for cell viability	KOG4020	S	iron-sulfur cluster assembly	CIAPIN1
ctg817-2.13-1	targeting protein for Xklp2 homolog isoform X1	K16812	GO:0032147, GO:0005819, GO:0060236, GO:0005874	Translation initiation factor 3, subunit a (eIF-3a)	KOG2072	J
ctg817-2.1-1	zinc finger protein 407		GO:0046872, GO:0003676	Zn finger proteins	KOG3608	R	nucleic acid binding	ZNF407
ctg817-1.2-1	zinc finger protein 236-like		GO:0046872, GO:0003676	Transcriptional repressor SALM	KOG1074	K	nucleic acid binding	ZNF236
ctg817-0.4-1	DNA repair-scaffolding protein-like	K22806					cellular response to camptothecin	SPIDR
ctg816-2.4-1	cilia- and flagella-associated protein 46-like isoform X1						Cilia and flagella associated protein 46	CFAP46
ctg816-2.3-1	cilia- and flagella-associated protein 46-like isoform X2						Cilia and flagella associated protein 46	CFAP46
ctg816-2.2-1	mannosyl-oligosaccharide glucosidase-like	K01228		Glucosidase I	KOG2161	G	mannosyl-oligosaccharide glucosidase activity	MOGS
ctg816-2.13-1	beta-centractin	K16575	GO:0000166, GO:1990752, GO:0070062, GO:0005869, GO:0005737, GO:0005813, GO:0015630, GO:0016020, GO:0005524	Actin and related proteins	KOG0676	Z	cytoskeleton organization	ACTR1A
ctg816-1.9-1	suppressor of fused homolog	K06229					smoothened signaling pathway involved in ventral spinal cord interneuron specification	SUFU
ctg816-1.7-1	mitoferrin-1	K15113		Mitochondrial carrier protein MRS3/4	KOG0760	C	iron import into the mitochondrion	SLC25A37
ctg816-1.0-1	biorientation of chromosomes in cell division protein 1-like 1			Smad anchor for receptor activation	KOG1841	V
ctg816-0.1-1
ctg8152-0.0-1	Ribosomal RNA small subunit methyltransferase H						Alcohol acetyltransferase
ctg815-2.8-1	kelch domain-containing protein 9-like			Kelch repeat-containing proteins	KOG0379	R	Kelch domain-containing protein 9	KLHDC9
ctg815-2.12-1	Vacuolar protein 8						TIR domain
ctg815-2.11-1	mRNA-capping enzyme		GO:0004725, GO:0016791, GO:0098507, GO:0016311, GO:0035335, GO:0016787, GO:0006370, GO:0006470, GO:0004484, GO:0008138, GO:0004651, GO:0006397, GO:0005634	mRNA capping enzyme, guanylyltransferase (alpha) subunit	KOG2386	A	Bifunctional mRNA-capping enzyme exhibiting RNA 5'- triphosphatase activity in the N-terminal part and mRNA guanylyltransferase activity in the C-terminal part. Catalyzes the first two steps of cap formation by removing the gamma-phosphate from the 5'-triphosphate end of nascent mRNA to yield a diphosphate end, and by transferring the gmp moiety of GTP to the 5'-diphosphate terminus
ctg815-2.10-1	Zinc finger protein 40	K09239		C2H2-type Zn-finger protein	KOG2462	K	Human immunodeficiency virus type I enhancer binding protein 3	HIVEP3
ctg815-1.14-1
ctg815-1.1-1	Myotubularin-related protein 9	K18084	GO:0050790, GO:0030234	Myotubularin-related phosphatidylinositol 3-phosphate 3-phosphatase MTM6	KOG1089	R	regulation of phosphatidylinositol dephosphorylation	MTMR9
ctg815-1.0-1	serine/arginine repetitive matrix protein 1-like	K13171
ctg8141-0.0-1	carcinoembryonic antigen-related cell adhesion molecule 6-like			Neural cell adhesion molecule L1	KOG3513	T	Immunoglobulin	CEACAM1
ctg814-2.8-1	transmembrane protein 50A		GO:0005737, GO:0016020, GO:0016021, GO:0005783	Predicted membrane protein	KOG3393	S	Uncharacterised protein family (UPF0220)	TMEM50A
ctg814-2.2-1	oligodendrocyte transcription factor 3-like	K09085	GO:0046983, GO:0045664	Transcription factor NeuroD and related HTH proteins	KOG3898	K	Oligodendrocyte transcription factor	olig4
ctg814-1.0-1	Protein downstream neighbor of son-like	K22422					replication fork protection	DONSON
ctg813-2.9-1	C-type lectin domain family 4 member E-like						Collectin subfamily member 11	COLEC11
ctg813-2.7-1	growth hormone secretagogue receptor type 1-like		GO:0007165, GO:0016020, GO:0016021, GO:0007186, GO:0004871, GO:0004930	G protein-coupled receptor	KOG4219	T	Belongs to the G-protein coupled receptor 1 family	Ethr
ctg813-2.5-1	WD repeat-containing protein 6-like			WD-repeat protein WDR6, WD repeat superfamily	KOG0974	R	cell cycle	WDR6
ctg813-2.14-1	estradiol 17-beta-dehydrogenase 8-like	K13370		Mitochondrial/plastidial beta-ketoacyl-ACP reductase	KOG1200	I	3-oxoacyl-[acyl-carrier-protein] reductase (NADH) activity
ctg813-2.12-1	WD repeat-containing protein 6						cell cycle	WDR6
ctg813-2.11-1
ctg813-2.10-1	macrophage mannose receptor 1-like isoform X2
ctg813-1.8-1	golgin subfamily A member 2-like isoform X2	K20358		Myosin class II heavy chain	KOG0161	Z	Putative golgin subfamily A member 2-like protein 5	GM130
ctg813-1.7-1	golgin subfamily A member 2-like isoform X2
ctg813-1.6-1	Deoxynucleotidyltransferase terminal-interacting protein 2			Uncharacterized conserved protein	KOG3100	S	deoxynucleotidyltransferase, terminal, interacting protein 2	DNTTIP2
ctg813-0.3-1	sacsin-like	K17592					negative regulation of inclusion body assembly	SACS
ctg813-0.1-1	hypothetical protein BSL78_13156						Gypsy retrotransposon	GIN1
ctg8127-0.1-1	zinc finger protein 862-like
ctg812-2.7-1	uncharacterized protein LOC110454293 isoform X1
ctg812-2.6-1	hypothetical protein LOTGIDRAFT_232718			Uncharacterized conserved protein, contains laminin, cadherin and EGF domains	KOG1219	T
ctg812-2.5-1	transcription initiation protein SPT3 homolog	K11313	GO:0003713, GO:0098779, GO:0030914, GO:0016578, GO:0033276, GO:0006366, GO:0002230, GO:0098792, GO:0005654, GO:0005634, GO:0004402, GO:0043966, GO:1903506	Histone acetyltransferase PCAF/SAGA, subunit SUPT3H/SPT3	KOG3902	K	SPT3 homolog, SAGA and STAGA complex component	SUPT3H
ctg812-1.7-1	runt-related transcription factor 1 isoform X5	K08367	GO:0003677, GO:0003700, GO:0006355, GO:0005634, GO:0005524	Runt and related transcription factors	KOG3982	K	positive regulation of CD8-positive, alpha-beta T cell differentiation	run
ctg812-1.6-1	Runt-related transcription factor 1	K09278
ctg812-0.1-1
ctg8117-0.0-1	BTB/POZ domain-containing protein 6			Topoisomerase TOP1-interacting protein BTBD1	KOG2075	S	BTB (POZ) domain containing 6	BTBD6
ctg8112-0.0-1	Transposable element Tcb2 transposase						Transposase
ctg811-2.22-1	Calcium-dependent protein kinase 4			Protein tyrosine kinase	KOG1095	T
ctg811-2.2-1	golgin subfamily A member 5-like isoform X1			Myosin class II heavy chain	KOG0161	Z
ctg811-2.19-1	vacuolar protein sorting-associated protein 11 homolog	K20179		Vacuolar assembly/sorting protein PEP5/VPS11	KOG2114	U	Vacuolar Protein	VPS11
ctg811-2.18-1	vacuolar protein sorting-associated protein 11 homolog	K20179		Vacuolar assembly/sorting protein PEP5/VPS11	KOG2114	U	Vacuolar Protein	VPS11
ctg811-2.17-1	Tyrosine-protein phosphatase non-receptor type 6			Phosphatidylethanolamine binding protein	KOG3346	R		C56G2.4
ctg811-2.15-1
ctg811-2.10-1	kynureninase isoform X1	K01556		L-kynurenine hydrolase	KOG3846	E	Catalyzes the cleavage of L-kynurenine (L-Kyn) and L-3- hydroxykynurenine (L-3OHKyn) into anthranilic acid (AA) and 3- hydroxyanthranilic acid (3-OHAA), respectively	KYNU
ctg810-2.4-1	leucine-rich melanocyte differentiation-associated protein-like		GO:0030318, GO:0043473	U2-associated snRNP A' protein	KOG1644	A	Leucine-rich repeat-containing protein C10orf11 homolog	C10orf11
ctg810-2.3-1
ctg810-2.23-1	testican-2-like isoform X2	K08136		Ca2+-binding proteoglycan Testican	KOG3555	R	Secreted protein acidic and rich in cysteine Ca binding region	SPOCK3
ctg810-2.2-1
ctg810-2.1-1	dexamethasone-induced Ras-related protein 1-like isoform X2	K07843		Ras-related GTPase	KOG0395	R	nitric oxide mediated signal transduction
ctg810-2.0-1	dexamethasone-induced Ras-related protein 1-like	K07843		Ras-related GTPase	KOG0395	R	Dexamethasone-induced Ras-related protein 1-like
ctg810-1.1-1	heterochromatin protein 1-binding protein 3-like		GO:0070828, GO:0003677, GO:0031491, GO:0097298, GO:0005694, GO:0006355, GO:0006334, GO:0071456, GO:0003682, GO:0000786, GO:0042127, GO:0005634	Histone H1	KOG4012	B	regulation of nucleus size	HP1BP3
ctg810-1.0-1	serine/threonine-protein kinase SBK1-like	K08858		Serine/threonine kinase	KOG1345	T	peptidyl-threonine phosphorylation
ctg81-8.1-1	PHD finger protein 12-like		GO:0000122, GO:0003712, GO:0008270, GO:0046872, GO:0042393, GO:0000977, GO:0003682, GO:0070822	PHD Zn-finger protein	KOG4299	R	transcription corepressor binding	PHF12
ctg81-8.0-1	dentin sialophosphoprotein isoform X1
ctg81-7.2-1	CDP-diacylglycerol--inositol 3-phosphatidyltransferase-like	K00999	GO:0016020, GO:0016780, GO:0016021, GO:0008654, GO:0016740	Phosphatidylinositol synthase	KOG3240	I	CDP-diacylglycerol-inositol 3-phosphatidyltransferase activity	CDIPT
ctg81-7.1-1	sodium/glucose cotransporter 4-like	K14158		Na+:iodide/myo-inositol/multivitamin symporters	KOG2349	P	sodium glucose cotransporter	SLC5A9
ctg81-6.3-1	phospholipase A2-like	K01047					Phospholipase A2, group III	PLA2G3
ctg81-6.13-1	tripartite motif-containing protein 2		GO:0008270, GO:0046872, GO:0030099, GO:0060215, GO:0005622	Predicted E3 ubiquitin ligase	KOG2177	O	Tripartite motif-containing protein 59
ctg81-6.11-1	reverse transcriptase						transposition
ctg81-6.1-1	vacuole membrane protein 1	K21248	GO:0010506, GO:0016020, GO:0016021, GO:0000407, GO:0005783, GO:0005730, GO:0034329, GO:0016337	Vacuole membrane protein VMP1	KOG1109	R	Vacuole membrane protein 1	VMP1
ctg81-6.0-1	histone-lysine N-methyltransferase SETD1	K11422	GO:0000166, GO:0008168, GO:0016740, GO:0032259, GO:0005634, GO:0003676	Histone H3 (Lys4) methyltransferase complex, subunit SET1 and related methyltransferases	KOG1080	BK	SET domain containing	SETD1B
ctg81-4.6-1	serine/threonine protein phosphatase, putative		GO:0006470, GO:0005509, GO:0016787, GO:0004721	Serine/threonine specific protein phosphatase PP1, catalytic subunit	KOG0374	TR	serine threonine-protein phosphatase
ctg81-4.3-1	beta-glucuronidase-like	K01195	GO:0008152, GO:0043231, GO:0005764, GO:0004553, GO:0005975, GO:0016787, GO:0016798, GO:0004566	Beta-Glucuronidase GUSB (glycosylhydrolase superfamily 2)	KOG2024	G	beta-glucuronidase activity	GUSB
ctg81-4.1-1	39S ribosomal protein L44, mitochondrial-like	K17425	GO:0004525, GO:0003723, GO:0090502, GO:0003725, GO:0031054, GO:0006396, GO:0031053, GO:0005840, GO:0030422, GO:0005634, GO:0016787	Ribonuclease III domain proteins	KOG3769	J	double-stranded RNA-specific ribonuclease activity	MRPL44
ctg81-4.0-1	zinc finger HIT domain-containing protein 3-like		GO:0008150, GO:0005575, GO:0003674	Predicted MYND Zn-finger protein/hormone receptor interactor	KOG2857	K	zinc finger	ZNHIT3
ctg81-3.5-1	rasGAP-activating-like protein 1	K17632		Ras GTPase-activating protein	KOG2059	T	RAS protein activator like 1 (GAP1 like)	RASAL1
ctg81-1.4-1	protein ABHD15-like	K07019	GO:0016020, GO:0016021	Alpha/beta hydrolase	KOG1838	R	cellular lipid metabolic process	ABHD15
ctg81-1.20-1	protein HIRA-like	K11293	GO:0031935, GO:0031491, GO:0000790, GO:0003714, GO:0006351, GO:1903507, GO:0006336	Histone transcription regulator HIRA, WD repeat superfamily	KOG0973	DK	DNA replication-independent nucleosome assembly	HIRA
ctg81-1.17-1	Peroxisomal sarcosine oxidase		GO:0016491, GO:0046653, GO:0050031, GO:0055114, GO:0008115, GO:0005102, GO:0033514, GO:0005777	FAD-dependent oxidoreductase	KOG2820	R	Pipecolic acid and sarcosine oxidase	PIPOX
ctg81-1.16-1	protein ABHD15-like	K13707		Alpha/beta hydrolase	KOG1838	R	cellular lipid metabolic process	ABHD15
ctg81-1.11-1	protein ABHD15-like		GO:0016020, GO:0016021	Alpha/beta hydrolase	KOG1838	R	cellular lipid metabolic process	ABHD15
ctg81-1.10-1	protein ABHD15-like	K07019	GO:0016020, GO:0016021	Alpha/beta hydrolase	KOG1838	R	cellular lipid metabolic process	ABHD15
ctg81-0.3-1	putative L-aspartate dehydrogenase	K06989	GO:0016491, GO:0019363, GO:0050661, GO:0016020, GO:0016021, GO:0055114, GO:0006742				aspartate dehydrogenase activity	ASPDH
ctg8097-0.2-1	histone H1-delta-like	K11275	GO:0003677, GO:0005694, GO:0006334, GO:0000786, GO:0005634	Histone H1	KOG4012	B	Histone H1-delta-like
ctg8097-0.1-1	histone H1-delta-like	K11275	GO:0003677, GO:0005694, GO:0006334, GO:0000786, GO:0005634	Histone H1	KOG4012	B	Histone H1-delta-like
ctg8097-0.0-1	histone H1-delta-like	K11275	GO:0003677, GO:0005694, GO:0006334, GO:0000786, GO:0005634	Histone H1	KOG4012	B	Histone H1-delta-like
ctg809-7.9-1	LOW QUALITY PROTEIN: uncharacterized protein LOC112564675			Predicted esterase of the alpha-beta hydrolase superfamily	KOG2214	R	Patatin-like phospholipase
ctg809-7.8-1	DUF4838 domain-containing protein			FYVE finger-containing proteins	KOG1819	R
ctg809-7.7-1	LOW QUALITY PROTEIN: uncharacterized protein LOC112564675						Patatin-like phospholipase
ctg809-7.6-1	hypothetical protein C0Q70_09317			Predicted esterase of the alpha-beta hydrolase superfamily	KOG2214	R	Patatin-like phospholipase
ctg809-7.5-1	hypothetical protein C0Q70_09317						Patatin-like phospholipase
ctg809-7.4-1	hypothetical protein C0Q70_09316			Predicted esterase of the alpha-beta hydrolase superfamily	KOG2214	R	Patatin-like phospholipase
ctg809-7.24-1	Glycoprotein-N-acetylgalactosamine 3-beta-galactosyltransferase 1		GO:0016757, GO:0016020, GO:0016263, GO:0016267	Galactosyltransferases	KOG2246	G	Glycosyltransferase that generates the core 1 O-glycan Gal-beta1-3GalNAc-alpha1-Ser Thr (T antigen), which is a precursor for many extended O-glycans in glycoproteins	C1GALT1
ctg809-7.22-1	Transposable element Tcb1 transposase						DDE superfamily endonuclease
ctg809-5.22-1	PREDICTED: uncharacterized protein LOC106061303			Predicted esterase of the alpha-beta hydrolase superfamily (Neuropathy target esterase), contains cAMP-binding domains	KOG2968	R	Patatin-like phospholipase
ctg809-5.19-1	secernin-2-like	K14358	GO:0016805, GO:0006508, GO:0006887				secernin	SCRN2
ctg809-4.9-1	putative transporter arsB		GO:0055085, GO:0016020, GO:0016021	Sodium sulfate symporter and related arsenite permeases	KOG2639	P	Citrate transporter
ctg809-4.8-1	fibroblast growth factor receptor 1-A-like		GO:0005768, GO:0043085, GO:0010715, GO:0042593, GO:0017134, GO:2000573, GO:0019216, GO:0018108, GO:0055062, GO:0046777, GO:0045862, GO:0005783, GO:0005524, GO:0005887, GO:0005911, GO:0070374, GO:0010628, GO:0030133, GO:2000188, GO:0070857, GO:0016477, GO:0008284, GO:0008543, GO:0005794, GO:0008201, GO:0005654	Neural cell adhesion molecule L1	KOG3513	T	fibroblast growth factor-activated receptor activity	htl
ctg809-4.5-1	putative transporter arsB		GO:0055085, GO:0016020, GO:0016021	Sodium sulfate symporter and related arsenite permeases	KOG2639	P	Citrate transporter
ctg809-3.6-1	sacsin-like						negative regulation of inclusion body assembly	SACS
ctg809-3.1-1	sacsin-like						Higher Eukarytoes and Prokaryotes Nucleotide-binding domain	SACS
ctg809-3.0-1	sacsin-like isoform X1	K17592					negative regulation of inclusion body assembly	SACS
ctg809-2.9-1	biotin--acetyl-CoA-carboxylase ligase						biotin-[acetyl-CoA-carboxylase] ligase activity	HLCS
ctg809-2.4-1
ctg809-2.3-1	predicted protein
ctg809-2.10-1	DNA polymerase delta catalytic subunit-like	K02327		DNA polymerase delta, catalytic subunit	KOG0969	L	DNA replication proofreading	POLD1
ctg809-2.1-1	heterogeneous nuclear ribonucleoprotein A1 isoform X1						transposition, RNA-mediated
ctg809-1.3-1	Short-chain dehydrogenase TIC 32, chloroplastic	K11153		Dehydrogenases with different specificities (related to short-chain alcohol dehydrogenases)	KOG1208	Q	Enoyl-(Acyl carrier protein) reductase
ctg809-1.17-1
ctg809-1.16-1	battenin-like isoform X1	K12389		Predicted small molecule transporter involved in cellular pH homeostasis (Batten disease protein in human)	KOG3880	R	CLN3 protein
ctg809-1.0-1	putative polypeptide N-acetylgalactosaminyltransferase 9 isoform X1			Polypeptide N-acetylgalactosaminyltransferase	KOG3736	O	Ricin-type beta-trefoil	gly-5
ctg809-0.1-1	polypeptide N-acetylgalactosaminyltransferase 5-like		GO:0016757, GO:0016020, GO:0016021, GO:0006486, GO:0000139, GO:0005794, GO:0016740, GO:0030246	Polypeptide N-acetylgalactosaminyltransferase	KOG3736	O	polypeptide N-acetylgalactosaminyltransferase activity
ctg809-0.0-1	Transposable element Tcb2 transposase						DDE superfamily endonuclease
ctg8081-0.2-1	Transposable element Tcb2 transposase						DDE superfamily endonuclease
ctg808-2.4-1	zinc finger protein 813 isoform X1		GO:0006606, GO:0005737, GO:0008565, GO:0005634	Transcriptional repressor SALM	KOG1074	K	double-stranded telomeric DNA binding	ZBTB48
ctg808-2.3-1	zinc finger protein 850-like			Homeobox transcription factor SIP1	KOG3623	K	Zinc finger protein
ctg808-2.18-1	zinc finger and BTB domain-containing protein 37		GO:0046872, GO:0003676	Transcriptional repressor SALM	KOG1074	K
ctg808-2.16-1	zinc finger protein 135-like			Transcriptional repressor SALM	KOG1074	K
ctg808-2.15-1	uncharacterized protein LOC112564034			Rho guanine nucleotide exchange factor CDEP	KOG3531	T
ctg808-2.14-1	zinc finger protein 420-like isoform X2			Homeobox transcription factor SIP1	KOG3623	K
ctg808-2.12-1	zinc finger protein 62 homolog isoform X2			Homeobox transcription factor SIP1	KOG3623	K
ctg808-2.1-1	zinc finger protein 91-like		GO:0046872, GO:0003676	Homeobox transcription factor SIP1	KOG3623	K	Zinc finger protein
ctg808-1.5-1	uncharacterized protein LOC112564034
ctg808-1.4-1	RE1-silencing transcription factor		GO:0046872, GO:0003676	Homeobox transcription factor SIP1	KOG3623	K
ctg808-1.2-1	zinc finger protein 271-like		GO:0046872, GO:0003676	Zn finger proteins	KOG3608	R	zinc finger and BTB	ZBTB41
ctg808-1.13-1	uncharacterized protein LOC112564034
ctg808-1.12-1	gastrula zinc finger protein XlCGF57.1-like		GO:0046872, GO:0003676	Transcriptional repressor SALM	KOG1074	K	zinc finger and BTB	ZBTB41
ctg808-1.11-1	zinc finger protein 665-like isoform X2		GO:0003700, GO:0046872, GO:0005622	Transcriptional repressor SALM	KOG1074	K
ctg808-1.1-1	gastrula zinc finger protein XlCGF57.1-like			Homeobox transcription factor SIP1	KOG3623	K
ctg808-0.4-1	gastrula zinc finger protein XlCGF8.2DB-like		GO:0046872, GO:0000978, GO:0006355, GO:0005634, GO:0003676	C2H2-type Zn-finger protein	KOG2462	K
ctg808-0.3-1	Putative aquaporin-10						Belongs to the MIP aquaporin (TC 1.A.8) family
ctg807-1.1-1	hypothetical protein LOTGIDRAFT_228879						Mucin-2 protein WxxW repeating region
ctg8060-0.2-1
ctg806-4.8-1	cartilage oligomeric matrix protein-like		GO:0007155, GO:0016020, GO:0005509, GO:0016021, GO:0007156, GO:0005576, GO:0005886				Thrombospondin type 3 repeat
ctg806-4.7-1
ctg806-4.6-1	angiopoietin-related protein 2 isoform X1		GO:0070062	Ficolin and related extracellular proteins	KOG2579	R	Fibrinogen-like protein 1	FGL1
ctg806-4.5-1	methylthioribulose-1-phosphate dehydratase	K08964		Class II aldolase/adducin N-terminal domain protein	KOG2631	G	Methylthioribulose-1-phosphate dehydratase	APIP
ctg806-4.3-1	fibrinolytic enzyme		GO:0008233, GO:0006508, GO:0007599, GO:0008236, GO:0004252, GO:0007596, GO:0005575, GO:0042730, GO:0016787	Trypsin	KOG3627	E	chymotrypsin-like elastase family, member	CELA2A
ctg806-4.2-1	Pyruvate dehydrogenase protein X component, mitochondrial	K13997	GO:0008152, GO:0016746, GO:0005739, GO:0006086, GO:0045254, GO:0016740, GO:0034604	Dihydrolipoamide acetyltransferase	KOG0557	C	pyruvate dehydrogenase (NAD+) activity	PDHX
ctg806-4.19-1
ctg806-4.18-1	fibrinolytic enzyme	K01312	GO:0008233, GO:0006508, GO:0007599, GO:0008236, GO:0004252, GO:0007596, GO:0005575, GO:0042730, GO:0016787	Trypsin	KOG3627	E	chymotrypsin-like elastase family, member	CELA2A
ctg806-4.1-1	signal peptide, CUB and EGF-like domain-containing protein 1 isoform X1			Low-density lipoprotein receptors containing Ca2+-binding EGF-like domains	KOG1215	T	signal peptide, CUB and EGF-like domain-containing protein	SCUBE1
ctg806-4.0-1	signal peptide, CUB and EGF-like domain-containing protein 1		GO:0016020, GO:0005509, GO:0016021, GO:0030509, GO:0007224, GO:0048747, GO:0060215, GO:0005886	Nidogen and related basement membrane protein proteins	KOG1214	MW
ctg806-2.9-1	PREDICTED: uncharacterized protein LOC101862335			Myotrophin and similar proteins	KOG4214	K	Ankyrin repeats (many copies)
ctg806-2.7-1	dicer-like protein 1			DEAD-box like helicase	KOG0354	R	helicase activity
ctg806-2.6-1	endochitinase A1
ctg806-2.5-1	Dual specificity protein phosphatase 3	K17614	GO:0000188, GO:0070373, GO:0004725, GO:0070062, GO:0050860, GO:0005737, GO:0005829, GO:0016791, GO:0050868, GO:0016311, GO:0035335, GO:0033549, GO:0019901, GO:0016787, GO:0043409, GO:0006470, GO:0008138, GO:0045931, GO:0005654, GO:0005634, GO:0004721, GO:0001772, GO:0046329	Dual specificity phosphatase	KOG1716	V	protein tyrosine/serine/threonine phosphatase activity
ctg806-2.4-1	Dual specificity protein phosphatase 3	K17614	GO:0000188, GO:0070373, GO:0004725, GO:0070062, GO:0050860, GO:0005737, GO:0005829, GO:0016791, GO:0050868, GO:0016311, GO:0035335, GO:0033549, GO:0019901, GO:0016787, GO:0043409, GO:0006470, GO:0008138, GO:0045931, GO:0005654, GO:0005634, GO:0004721, GO:0001772, GO:0046329	Dual specificity phosphatase	KOG1716	V	protein tyrosine/serine/threonine phosphatase activity
ctg806-2.3-1	serine/threonine-protein phosphatase 6 regulatory ankyrin repeat subunit B isoform X2			Ankyrin repeat protein	KOG0510	R	Ankyrin repeats (many copies)
ctg806-2.1-1	Apoptosis inhibitor 5		GO:2000270, GO:0016020, GO:0005681, GO:0043066, GO:0017134, GO:0044822, GO:0005654, GO:0005634	Apoptosis inhibitor 5/fibroblast growth factor 2-interacting factor 2, and related proteins	KOG2213	T	negative regulation of fibroblast apoptotic process
ctg806-0.12-1	probable quinone oxidoreductase isoform X3			Zinc-binding oxidoreductase	KOG1198	CR	Oxidoreductase activity. It is involved in the biological process described with oxidation-reduction process
ctg806-0.11-1	prolyl 3-hydroxylase 1-like isoform X1	K08134	GO:0031418, GO:0005506, GO:0016491, GO:0016705, GO:0055114	Membrane-associated proteoglycan Leprecan	KOG4459	S	procollagen-proline 3-dioxygenase activity
ctg806-0.10-1	prolyl 3-hydroxylase 1 isoform X8	K08134	GO:0031418, GO:0005506, GO:0016491, GO:0016705, GO:0055114	Membrane-associated proteoglycan Leprecan	KOG4459	S	procollagen-proline 3-dioxygenase activity
ctg805-5.20-1	kinesin-like protein KIF28P			Kinesin-like protein	KOG0245	Z	organelle transport along microtubule
ctg805-5.2-1	sorting nexin-13-like isoform X2	K17925		G protein signaling regulators	KOG3589	T	Sorting nexin 13	SNX13
ctg805-5.19-1	wolframin-like	K14020		Mucolipidin and related proteins (TRML subfamily of transient receptor potential proteins)	KOG3733	P	negative regulation of ATF6-mediated unfolded protein response	WFS1
ctg805-5.18-1	PMS1 protein homolog 1-like	K10864	GO:0005712, GO:0032389, GO:0006298, GO:0030983, GO:0003697, GO:0005524, GO:0016887, GO:0000795	DNA mismatch repair protein - MLH2/PMS1/Pms2 family	KOG1978	L	PMS1 postmeiotic segregation increased 1 (S. cerevisiae)	PMS1
ctg805-5.17-1	LIM/homeobox protein Lhx6			DNA mismatch repair protein - MLH2/PMS1/Pms2 family	KOG1978	L	PMS1 postmeiotic segregation increased 1 (S. cerevisiae)	PMS1
ctg805-5.16-1	bone morphogenetic protein 4-like isoform X1
ctg805-5.14-1	kelch-like protein 10	K10448		Proteins containing BTB/POZ and Kelch domains, involved in regulatory/signal transduction processes	KOG4441	TR	kelch-like	KLHL10
ctg805-5.13-1	ORM1-like protein 3			Predicted membrane protein	KOG3319	S	cellular sphingolipid homeostasis	ORMDL3
ctg805-3.5-1				Adenylate cyclase-coupled calcitonin receptor	KOG4564	T
ctg805-2.4-1	Transposable element Tc1 transposase						Transposase
ctg805-2.3-1	Tetratricopeptide repeat protein 39A
ctg805-2.28-1	Urease accessory protein G	K03189					urease accessory protein
ctg8046-0.4-1	Condensin complex subunit 1
ctg8046-0.3-1	Condensin complex subunit 1
ctg8046-0.2-1	Condensin complex subunit 1
ctg8046-0.1-1	Condensin complex subunit 1
ctg8046-0.0-1	Condensin complex subunit 1
ctg804-3.5-1	Erythroid differentiation-related factor 1						nucleic acid-templated transcription
ctg804-3.4-1	Erythroid differentiation-related factor 1						nucleic acid-templated transcription	EDRF1
ctg804-3.3-1	xaa-Pro aminopeptidase 1	K01262	GO:0070062, GO:0042803, GO:0046872, GO:0006508, GO:0010815, GO:0070006, GO:0004177, GO:0030145, GO:0016787	Xaa-Pro aminopeptidase	KOG2413	E	bradykinin catabolic process	XPNPEP1
ctg804-3.2-1	cytochrome P450 3A24-like	K01832		Cytochrome P450 CYP3/CYP5/CYP6/CYP9 subfamilies	KOG0158	Q	cytochrome P450
ctg804-3.13-1	leucine-rich repeat-containing protein 57-like			Leucine-rich repeat protein	KOG0472	S
ctg804-3.12-1	COMM domain-containing protein 3-like	K22559					COMM domain containing 3	COMMD3
ctg804-3.1-1	peroxisomal trans-2-enoyl-CoA reductase isoform X3						Integrase core domain
ctg804-2.8-1	exportin-7-like isoform X1	K18460		Nuclear transport receptor RanBP16 (importin beta superfamily)	KOG1410	YU	nuclear export signal receptor activity	XPO7
ctg804-2.7-1	tetraspanin-33-like isoform X2	K17346		Tetraspanin family integral membrane protein	KOG3882	R	Tetraspanin 17	TSPAN17
ctg804-2.1-1	Pantetheinase	K08069		Carbon-nitrogen hydrolase	KOG0806	E	Biotinidase	VNN1
ctg804-2.0-1	biotinidase-like		GO:0016811, GO:0006807, GO:0016810	Carbon-nitrogen hydrolase	KOG0806	E	Biotinidase	BTD
[truncated: 19,440 more rows]
