# Supplementary material for: Hologenome analysis reveals dual symbiosis in the deep-sea hydrothermal vent snail Gigantopelta aegis
Source: Nat Commun. 2021 Feb 19;12:1165. doi: 10.1038/s41467-021-21450-7 (PMC7895826; doi:10.1038/s41467-021-21450-7)
Supplement: Supplementary file 6 — Supplementary Data 2 [file 41467_2021_21450_MOESM6_ESM.xlsx]

## Sheet: Sheet1
Supplementary Data 2 A list of host genes highly expressed in the oesophageal gland of Gigantopelta aegis.
Sequence ID	KEGG	NR description	log2FC	FDR
ctg506-0.7-1		beta-lactamase-like protein 2-like	13.2027	1.1436e-10
ctg1208-2.6-1	K00541	nicotinamide N-methyltransferase-like	12.7756	1.68656e-18
ctg140-3.8-1	K01302	carboxypeptidase Q-like	12.4007	1.08316e-12
ctg158-7.3-1	K01273	dipeptidase 1-like	12.2153	2.6041e-13
ctg1444-0.6-1			11.6545	5.35391e-07
ctg1411-0.2-1		mammalian ependymin-related protein 1	11.4773	5.49175e-11
ctg3270-0.3-1		acid phosphatase type 7-like	11.3643	1.78851e-16
ctg173-16.4-1			11.3568	1.85733e-15
ctg3270-0.2-1		acid phosphatase type 7	11.3461	6.75801e-17
ctg1811-0.6-1		countin-1-like isoform X2	11.2049	7.09893e-16
ctg92-8.1-1		LIM/homeobox protein Awh-like	11.1173	1.73897e-05
ctg1411-1.10-1		Transposable element Tcb1 transposase	10.9732	2.71241e-13
ctg345-2.8-1		WD repeat-containing protein 87	10.8072	4.84074e-05
ctg4575-0.4-1		microfibril-associated glycoprotein 4-like	10.7308	8.05408e-05
ctg828-1.0-1		peptidoglycan-recognition protein SC2-like	10.7139	0.000118504
ctg1411-1.11-1			10.6871	1.67904e-10
ctg1326-0.3-1		UPF0748 protein yngK	10.6644	8.01974e-16
ctg1019-1.21-1	K04151	Histamine H4 receptor	10.6595	2.38594e-05
ctg5288-0.3-1	K11182	putative amine oxidase [copper-containing]	10.6399	2.69964e-16
ctg1062-2.7-1			10.5867	0.000101668
ctg658-4.12-1		hypothetical protein C0Q70_15213	10.4394	5.37297e-07
ctg986-1.3-1		cathepsin F	10.306	5.76505e-16
ctg1036-2.27-1		uncharacterized protein LOC112558272	10.2623	7.61083e-11
ctg401-1.1-1		protein unc-93 homolog A-like	10.2329	8.4431e-05
ctg66-1.13-1		mucin-19-like isoform X12	10.2195	3.60652e-12
ctg1276-1.23-1		PREDICTED: uncharacterized protein LOC101845042	10.2128	7.05573e-05
ctg1094-1.0-1		atrial natriuretic peptide receptor 1-like	10.1954	0.000288596
ctg233-5.4-1		glutamate receptor ionotropic, kainate 4 isoform X3	9.97385	5.3223e-06
ctg936-2.12-1		catenin beta-like	9.95985	6.00066e-05
ctg472-5.8-1		cytochrome P450 2U1-like	9.94823	6.08048e-06
ctg3901-0.0-1		monocarboxylate transporter 14-like	9.92356	9.99067e-06
ctg197-2.1-1			9.88997	0.000522935
ctg533-2.1-1		coadhesin-like isoform X2	9.88945	0.00147903
ctg2124-0.4-1		Transmembrane protein 2	9.83778	0.000112895
ctg183-9.5-1		autocrine proliferation repressor protein A-like	9.802	1.62383e-10
ctg3831-0.0-1		angiopoietin-related protein 1-like	9.7836	2.52196e-05
ctg1378-0.1-1		thyrotropin-releasing hormone receptor	9.7511	0.000412027
ctg3481-0.1-1		NADPH oxidase 5	9.74824	0.00654909
ctg3428-0.3-1	K14638	solute carrier family 15 member 4-like	9.74327	4.98373e-08
ctg177-6.4-1	K17513	perlucin-like protein	9.7356	2.36594e-05
ctg1526-0.8-1		zinc carboxypeptidase A 1	9.70509	6.47819e-11
ctg1288-1.5-1		hypothetical protein LOTGIDRAFT_168371	9.69012	2.75059e-16
ctg2440-0.1-1	K01365	cathepsin L1-like	9.6823	2.58582e-13
ctg2244-0.15-1	K01365	cathepsin L1-like	9.60803	5.44827e-13
ctg578-5.36-1		cyst wall-specific glycoprotein Jacob, putative	9.54546	2.26814e-14
ctg394-4.0-1	K00698	Chitin synthase 3	9.53628	0.000745726
ctg501-4.3-1		chitinase-like lectin	9.50918	0.000168934
ctg104-18.27-1		sodium-dependent phosphate transport protein 2B-like	9.47879	0.000817267
ctg1791-0.12-1	K14620	riboflavin transporter 2-like	9.46146	0.0068452
ctg5186-0.3-1		acid-sensing ion channel 5-like isoform X2	9.42539	8.07172e-05
ctg1-20.4-1		glutamate receptor ionotropic, kainate 3-like	9.4159	2.0078e-05
ctg1248-1.10-1		Mammalian ependymin-related protein 1	9.39675	1.45152e-13
ctg7897-0.2-1			9.36912	2.29736e-05
ctg2967-0.0-1		MAM and LDL-receptor class A domain-containing protein 2-like	9.34763	5.46561e-08
ctg3072-0.1-1		methyltransferase-like protein 27	9.34471	1.34429e-06
ctg926-2.4-1		A disintegrin and metalloproteinase with thrombospondin motifs 9-like isoform X4	9.30892	0.000177653
ctg623-2.9-1		protease, serine, 29	9.27698	0.00163446
ctg576-4.2-1		hypothetical protein AC249_AIPGENE19889	9.24526	0.00957443
ctg926-2.3-1			9.24415	0.00150582
ctg65-1.8-1			9.23027	0.00348482
ctg1225-1.12-1		putative ammonium transporter 3	9.16581	0.00575116
ctg580-2.6-1	K14445	solute carrier family 13 member 5-like	9.14962	1.09139e-06
ctg67-1.16-1		probable beta-D-xylosidase 7	9.12049	8.2549e-17
ctg345-3.8-1			9.02911	0.000286906
ctg40-10.5-1		protein PLANT CADMIUM RESISTANCE 3-like	9.00894	1.95567e-07
ctg4592-0.7-1		Retrovirus-related Pol polyprotein from transposon 17.6	8.95707	1.32141e-07
ctg288-4.31-1		NC domain protein	8.93812	0.0038396
ctg3553-0.1-1		Excitatory amino acid transporter 1	8.93202	2.35392e-12
ctg852-2.33-1		SCO-spondin-like isoform X2	8.93158	0.00606263
ctg942-0.4-1			8.91212	0.00814486
ctg510-4.1-1		egg receptor for bindin	8.88743	0.00033333
ctg274-1.4-1		Atrial natriuretic peptide receptor 2	8.8447	0.000505538
ctg3721-0.2-1			8.83044	0.000294613
ctg1635-1.0-1		cadherin-related family member 1-like	8.81459	1.19819e-06
ctg2914-0.4-1		fibrinogen-like protein A	8.79869	2.17847e-10
ctg195-17.7-1		solute carrier family 23 member 1-like	8.74382	0.000839945
ctg1997-0.7-1		Sodium/glucose cotransporter 4	8.72137	3.13645e-05
ctg533-1.7-1		coadhesin-like isoform X1	8.68488	4.20134e-16
ctg665-5.54-1	K00714	protein Wnt-8b	8.67398	0.000119257
ctg402-1.10-1	K22390	metallophosphoesterase domain-containing protein	8.6642	2.35392e-12
ctg2977-0.1-1		calpain-2 catalytic subunit-like	8.64739	3.04494e-07
ctg1042-3.14-1		atrial natriuretic peptide receptor 1-like	8.6172	0.00417311
ctg1578-1.14-1			8.60431	1.51916e-09
ctg2914-0.6-1		angiopoietin-related protein 1-like	8.5979	0.000356414
ctg4833-0.1-1		indian hedgehog protein	8.59291	3.32053e-06
ctg199-4.0-1	K07378	neuroligin-4, X-linked-like isoform X2	8.57231	0.000109213
ctg925-1.4-1	K01229	lactase-phlorizin hydrolase	8.57101	5.87353e-06
ctg116-2.7-1			8.56904	7.05377e-09
ctg620-0.1-1		Paraneoplastic antigen-like protein 5	8.54049	0.00756219
ctg227-5.7-1			8.50822	5.22451e-09
ctg120-2.3-1	K01565	N-sulphoglucosamine sulphohydrolase isoform X2	8.48842	0.000986849
ctg4401-0.0-1			8.48717	0.000287582
ctg1891-0.7-1			8.48351	1.0933e-06
ctg5007-0.0-1		FYVE, RhoGEF and PH domain-containing protein 4-like isoform X2	8.48267	0.000173262
ctg4479-0.1-1			8.48216	0.00411683
ctg1000-0.7-1		coadhesin-like isoform X1	8.4627	3.086e-23
ctg857-1.0-1	K22390	Ser/Thr phosphatase family superfamily protein	8.45697	4.30311e-11
ctg1526-0.0-1		Retrovirus-related Pol polyprotein from transposon 17.6	8.43493	0.00119682
ctg1590-0.16-1			8.42236	0.0151425
ctg1518-0.5-1		prion-like-(Q/N-rich) domain-bearing protein 25	8.41964	0.00266432
ctg748-3.26-1	K08362	Thyroid hormone receptor alpha	8.39705	0.000551948
ctg765-5.10-1		Tyrosine-protein phosphatase Lar-like	8.36215	1.64015e-08
ctg5869-0.1-1			8.34361	2.35646e-12
ctg220-9.1-1		aminopeptidase N	8.30049	0.000688593
ctg2178-0.12-1		baculoviral IAP repeat-containing protein 2-like	8.26005	5.74438e-05
ctg702-3.10-1		ras-like GTP-binding protein RHO	8.24033	0.000247537
ctg415-6.3-1	K00698	chitin synthase	8.2218	8.90961e-06
ctg431-3.21-1		putative defense protein	8.20785	3.05304e-15
ctg868-0.3-1		intercellular adhesion molecule 5-like	8.16462	0.000170904
ctg382-4.1-1	K08033	neurogenic differentiation factor 1-like	8.12025	1.15047e-06
ctg80-9.2-1		transmembrane protein 35A-like	8.09701	2.15626e-08
ctg5-14.10-1		Protein SpAN	8.05848	0.00442049
ctg894-3.6-1	K12029	tripartite motif-containing protein 3-like	8.05129	4.93521e-05
ctg735-0.2-1	K00503	tyramine beta-hydroxylase-like	8.02282	1.43488e-12
ctg846-1.35-1		EF-hand domain-containing protein D1	8.01274	0.000885068
ctg2511-0.4-1		bryohealin precursor	8.00165	0.00493061
ctg463-1.5-1		protein unc-13 homolog C-like	7.96798	0.000118183
ctg869-4.3-1		proline-rich extensin-like protein EPR1	7.96512	0.00208784
ctg979-1.8-1		stress response protein nst1-like isoform X2	7.95336	5.42051e-07
ctg193-2.7-1		tripartite motif-containing protein 3-like isoform X2	7.92439	6.92031e-10
ctg1208-1.3-1	K00541	nicotinamide N-methyltransferase-like	7.90237	5.53911e-18
ctg712-2.17-1		Transmembrane protein 2	7.89987	0.0075582
ctg1527-2.12-1			7.89352	1.50043e-07
ctg2138-0.23-1		Acidic mammalian chitinase	7.8716	0.000242978
ctg24-9.1-1			7.86113	1.4583e-05
ctg2847-0.2-1		deleted in malignant brain tumors 1 protein-like	7.81927	1.83323e-09
ctg791-1.1-1		b(0,+)-type amino acid transporter 1-like isoform X1	7.81739	0.000901279
ctg3070-0.10-1		thyrotropin-releasing hormone receptor	7.81378	0.000353753
ctg3897-0.0-1			7.81093	0.00169652
ctg960-1.2-1		neuronal acetylcholine receptor subunit alpha-10-like	7.80685	7.34559e-05
ctg25-12.1-1		probable hydrolase PNKD	7.7719	1.787e-14
ctg193-2.6-1		scaffolding dockerin-binding protein A	7.76869	1.19877e-05
ctg86-11.14-1		dnaJ homolog subfamily C member 13	7.76691	0.000495834
ctg2371-0.0-1		hydroxylysine kinase-like	7.75368	2.95466e-08
ctg1394-1.25-1		monocarboxylate transporter 12-like	7.73831	4.56292e-07
ctg2028-1.18-1	K12373	uncharacterized protein LOC114946993 isoform X2	7.72173	0.0117557
ctg1881-0.10-1		Atrial natriuretic peptide receptor 2	7.69197	0.00283774
ctg1354-1.18-1		protein unc-93 homolog A-like	7.68215	1.22549e-07
ctg1822-2.0-1			7.67246	2.33685e-06
ctg318-5.6-1		Transposable element Tc3 transposase	7.62223	0.00126743
ctg6811-0.0-1		chitinase-3-like protein 1	7.60733	0.00116982
ctg687-5.33-1	K03320	putative ammonium transporter 3	7.57209	0.000234
ctg2126-0.0-1		putative ryncolin-3-like	7.55296	0.011216
ctg368-3.2-1		serine-enriched protein-like	7.53269	0.000113743
ctg45-10.11-1	K10955	chitin-binding domain protein cbd-1	7.53185	0.00202431
ctg2535-0.0-1		sarcoplasmic calcium-binding proteins I, III, and IV-like	7.51496	1.95567e-07
ctg420-3.2-1	K12373	beta-hexosaminidase subunit beta-like	7.51366	2.46339e-07
ctg217-6.47-1	K01183	chitinase-3-like protein 1	7.4585	2.3622e-13
ctg1302-1.7-1	K01769	atrial natriuretic peptide receptor 1-like	7.45236	0.000325331
ctg69-5.7-1	K02907	39S ribosomal protein L30, mitochondrial	7.44236	1.51901e-07
ctg173-0.4-1			7.43797	1.1865e-10
ctg1679-0.10-1		Atrial natriuretic peptide receptor 2	7.43758	0.0153216
ctg16-13.42-1		Scm-like with four MBT domains protein 2	7.42099	0.010692
ctg369-3.5-1		zinc metalloproteinase dpy-31	7.41504	0.00254135
ctg8046-0.0-1		Condensin complex subunit 1	7.40217	0.00632919
ctg719-5.13-1		Protein aardvark	7.40152	1.13243e-05
ctg441-9.21-1			7.39979	7.01059e-05
ctg4405-0.0-1		uncharacterized protein LOC112567350	7.36775	0.00297284
ctg643-2.3-1			7.36337	7.39318e-05
ctg57-28.0-1		protein-cysteine N-palmitoyltransferase HHAT-like	7.35768	2.1445e-07
ctg2847-0.1-1		Deleted in malignant brain tumors 1 protein	7.35196	0.000190147
ctg636-0.2-1		Atrial natriuretic peptide receptor 1	7.34871	6.26772e-06
ctg552-2.6-1	K06813	cadherin-23-like isoform X4	7.33325	5.38805e-09
ctg587-0.1-1	K07566	threonylcarbamoyl-AMP synthase-like	7.32801	0.000120593
ctg920-0.0-1			7.3129	0.000123534
ctg163-8.27-1		baculoviral IAP repeat-containing protein 3	7.30965	0.00429136
ctg45-10.21-1		trichohyalin-like isoform X3	7.30472	2.16835e-18
ctg407-1.17-1		beta-hexosaminidase subunit alpha-like isoform X2	7.30183	3.51704e-05
ctg1016-0.0-1		hypothetical protein C0Q70_12674	7.29674	0.00194063
ctg10739-0.1-1			7.28638	0.00100981
ctg98-10.6-1		cAMP and cAMP-inhibited cGMP 3',5'-cyclic phosphodiesterase 10A isoform X1	7.28194	0.00326883
ctg3114-0.9-1		uncharacterized transporter slc-17.2-like isoform X1	7.2714	0.00103289
ctg154-8.6-1		uncharacterized protein LOC106177245	7.26866	6.48816e-05
ctg845-1.24-1		Alpha-1A adrenergic receptor	7.26864	2.39975e-07
ctg1208-1.6-1		nicotinamide N-methyltransferase-like	7.26248	0.00348077
ctg157-7.7-1		mammalian ependymin-related protein 1-like	7.26008	0.00496958
ctg118-12.6-1			7.25114	0.0101344
ctg7759-0.0-1			7.24944	0.0156425
ctg2154-0.3-1	K06560	macrophage mannose receptor 1-like	7.24937	0.00149212
ctg520-4.15-1		5-hydroxytryptamine receptor 4-like	7.24439	2.48497e-07
ctg51-8.12-1		ADP-ribosylation factor 6	7.22129	2.65007e-07
ctg104-18.13-1		sodium-dependent phosphate transport protein 2B-like	7.21046	0.000148057
ctg1097-1.30-1	K09199	transcription factor Sp9-like isoform X1	7.19588	1.15609e-11
ctg910-4.44-1		muscarinic acetylcholine receptor M3	7.19556	0.00194437
ctg4181-0.6-1		sushi domain-containing protein 1	7.19451	0.00308703
ctg1474-0.1-1		organic cation transporter protein-like	7.18795	0.00137818
ctg1145-2.18-1			7.18104	0.00046925
ctg17-7.8-1		P protein	7.17622	0.011784
ctg943-1.7-1		transmembrane channel-like protein 7 isoform X8	7.15975	0.00115274
ctg13-9.13-1	K08471	Gustatory receptor for sugar taste 64f	7.12497	0.00907277
ctg1433-2.17-1			7.11774	0.00941864
ctg623-2.52-1		collagen alpha-1(XII) chain-like isoform X1	7.11548	0.00742087
ctg7940-0.2-1		Collagen-like protein 4	7.09346	3.28825e-05
ctg483-5.1-1	K05692	actin, cytoplasmic	7.07432	1.26038e-18
ctg329-4.11-1		DUF5011 domain-containing protein	7.07411	2.39687e-06
ctg5220-0.1-1			7.05558	0.0163847
ctg144-2.4-1		APOBEC1 complementation factor-like isoform X2	7.04502	1.25877e-20
ctg1613-1.30-1	K14073	pancreatic lipase-related protein 2-like	7.02823	0.000156643
ctg18-5.16-1		von Willebrand factor D and EGF domain-containing protein	7.01904	0.00272178
ctg1164-1.9-1			7.01875	0.00160286
ctg5394-0.3-1			7.01766	4.80601e-07
ctg2523-0.0-1		microfibril-associated glycoprotein 4-like	7.00826	0.000957462
ctg101-1.1-1	K12390	ceroid-lipofuscinosis neuronal protein 5	7.00191	6.51312e-05
ctg36-20.30-1		glycine receptor subunit alpha-3-like isoform X1	6.97361	2.57996e-07
ctg871-2.37-1		deleted in malignant brain tumors 1 protein	6.97051	0.000522935
ctg735-0.0-1			6.97026	5.00974e-10
ctg1227-0.29-1		Chloride transport protein 6	6.94846	0.00629587
ctg23-9.3-1		atrial natriuretic peptide receptor 1-like	6.94005	0.00111934
ctg563-5.2-1		death domain-containing protein 1-like	6.92825	4.66424e-06
ctg682-3.4-1		limbic system-associated membrane protein-like	6.92806	0.0319183
ctg2242-0.13-1		microfibril-associated glycoprotein 4-like	6.91741	0.0051609
ctg1845-0.15-1	K18741	nanos homolog 3	6.91579	0.00604677
ctg1901-0.7-1		Ribosome-binding protein 1	6.88247	0.00308211
ctg86-5.13-1	K17346	tetraspanin-33-like	6.86716	1.55464e-15
ctg1523-3.25-1		Cysteine-rich venom protein Mr30	6.8658	0.00433983
ctg176-3.4-1		titin-like isoform X1	6.86544	3.67384e-05
ctg53-3.5-1		hypothetical protein LOTGIDRAFT_230461, partial	6.86014	0.000120818
ctg682-1.3-1		homeobox protein orthopedia-like	6.8586	0.00372496
ctg623-2.43-1		microneme protein 4	6.85503	0.00285831
ctg4320-0.0-1		fibrinogen C domain-containing protein 1-like	6.84117	0.020193
ctg150-3.32-1		gag-like protein	6.83587	9.63103e-10
ctg225-11.78-1		laccase-15-like isoform X1	6.83317	2.73045e-08
ctg646-3.8-1		serine protease inhibitor Kazal-type 1	6.8229	0.0073208
ctg454-3.12-1		MULTISPECIES: TIGR04279 domain-containing protein	6.8164	0.00611033
ctg2388-0.11-1	K01346	fibrinolytic enzyme	6.80842	0.0139294
ctg173-16.8-1	K01176	alpha-amylase	6.80583	0.00151726
ctg1326-0.14-1		Putative ferric-chelate reductase 1	6.80443	0.00928194
ctg9726-0.0-1			6.79718	2.08311e-09
ctg350-4.15-1		predicted protein	6.79645	0.00420226
ctg6479-0.2-1		nose resistant to fluoxetine protein 6-like	6.79608	3.60125e-05
ctg4127-0.3-1			6.79215	3.18645e-09
ctg2322-0.2-1			6.78796	0.000221186
ctg112-7.6-1	K21456	glutathione synthetase-like	6.787	1.66726e-05
ctg78-7.33-1		octopamine receptor beta-3R	6.77946	0.000531866
ctg197-12.41-1	K12350	sphingomyelin phosphodiesterase isoform X2	6.77727	0.000549464
ctg22-1.2-1		venom protein 164-like	6.77579	0.00521182
ctg72-3.9-1		Transposon Ty3-I Gag-Pol polyprotein	6.77319	0.000501414
ctg4638-0.1-1			6.76455	0.000471374
ctg540-7.11-1		uncharacterized skeletal organic matrix protein 8-like	6.76402	0.0105709
ctg835-3.6-1		T9SS C-terminal target domain-containing protein	6.7623	0.00536096
ctg621-0.5-1		coadhesin-like isoform X2	6.732	0.0219809
ctg858-1.25-1		pol-like protein	6.69968	0.0344088
ctg797-0.0-1		Glutamate receptor 2	6.68916	0.00227113
ctg1852-0.0-1		bryohealin precursor	6.6668	6.91983e-05
ctg855-2.0-1		Organic cation transporter protein	6.66262	0.00594788
ctg3030-0.1-1		RecName: Full=Fucolectin-5; Flags: Precursor	6.64611	0.00221797
ctg2319-0.13-1		uncharacterized protein LOC112556286 isoform X2	6.64379	0.00217405
ctg111-5.3-1		cation-dependent mannose-6-phosphate receptor isoform X2	6.61826	9.79549e-07
ctg796-3.19-1		Retrovirus-related Pol polyprotein from transposon 17.6	6.61231	0.00283774
ctg25-21.11-1			6.60881	0.0148659
ctg1436-3.36-1		perlucin-like protein	6.57799	0.00283774
ctg2578-0.1-1	K22656	Transposable element Tcb2 transposase	6.56985	8.49535e-10
ctg55-0.1-1			6.55814	5.23428e-08
ctg64-5.12-1	K12379	zinc finger protein 41-like	6.54867	0.00443741
ctg346-7.6-1			6.52853	1.23406e-06
ctg908-1.20-1	K01061	carboxymethylenebutenolidase homolog isoform X2	6.51804	0.00236788
ctg1628-0.0-1		multiple epidermal growth factor-like domains protein 10 isoform X2	6.51558	0.000172534
ctg2556-0.1-1			6.51211	0.000449767
ctg264-5.11-1		uncharacterized protein LOC110987478	6.50656	0.00702891
ctg7437-0.1-1		reverse transcriptase	6.5012	0.000911569
ctg201-8.9-1	K00541	nicotinamide N-methyltransferase-like	6.49036	8.35834e-08
ctg604-5.49-1			6.4745	0.0018189
ctg3723-0.7-1		cell death abnormality protein 1	6.46885	6.36463e-05
ctg1490-2.17-1		galactose-specific lectin nattectin-like	6.46564	0.022307
ctg2889-0.12-1		Transposable element Tc1 transposase	6.46298	0.00543206
ctg38-6.14-1	K19919	pathogenesis-related protein PRMS-like	6.44428	0.00607589
ctg131-4.2-1		DC-STAMP domain-containing protein 2-like	6.44409	0.000991479
ctg942-2.27-1		adenosine deaminase CECR1	6.44368	0.00486173
ctg3559-0.0-1	K17495	sushi domain-containing protein 1-like isoform X1	6.4333	4.25308e-05
ctg235-5.12-1		hypothetical protein C0Q70_01876	6.43263	1.44331e-09
ctg1214-1.9-1		uncharacterized protein LOC111138324 isoform X1	6.42075	0.000139702
ctg1568-0.9-1		hypothetical protein LOTGIDRAFT_155618	6.42068	0.0189866
ctg55-8.2-1	K08029	homeobox protein Nkx-2.2	6.41751	1.52451e-11
ctg1044-1.0-1	K05312	neuronal acetylcholine receptor subunit alpha-10-like	6.41649	0.00506317
ctg106-4.10-1		fatty acid hydroxylase domain-containing protein 2	6.39716	0.00206387
ctg734-3.8-1			6.39673	2.57425e-05
ctg972-0.6-1		organic cation transporter protein-like	6.38287	0.00349593
ctg354-4.0-1		pentraxin fusion protein-like	6.37911	0.00174856
ctg1011-1.22-1		hypothetical protein LOTGIDRAFT_229644	6.37731	0.00979284
ctg345-4.0-1		Receptor tyrosine-protein kinase erbB-4	6.36227	0.021955
ctg903-1.7-1		cathepsin L1-like	6.35834	0.000153949
ctg4531-0.3-1	K01346	fibrinolytic enzyme	6.34711	0.000102527
ctg526-1.0-1	K14389	sodium/glucose cotransporter 4-like	6.34031	0.000742102
ctg5621-0.3-1		adhesion G-protein coupled receptor G6-like isoform X1	6.33742	0.00734504
ctg2708-0.0-1		atrial natriuretic peptide receptor 1-like	6.33521	2.52143e-05
ctg1127-2.15-1			6.3266	4.4965e-10
ctg1737-0.3-1		polycystic kidney disease protein 1-like 2 isoform X2	6.30276	0.000392148
ctg1949-1.11-1	K06530	CD109 antigen-like isoform X1	6.29998	1.39967e-06
ctg559-4.8-1	K20797	PR domain zinc finger protein 8	6.29533	0.000219167
ctg1653-0.1-1		coadhesin-like isoform X1	6.28854	1.32459e-09
ctg959-1.19-1		DBH-like monooxygenase protein 1	6.28177	1.60935e-06
ctg206-2.4-1		DUF4832 domain-containing protein	6.27633	0.00901192
ctg21-20.174-1	K09878	aquaporin-10-like isoform X3	6.2749	4.28244e-07
ctg548-3.1-1		yolk ferritin-like	6.2589	1.72656e-11
ctg247-2.22-1	K20796	histone-lysine N-methyltransferase PRDM9-like	6.25864	0.00468492
ctg55-0.0-1			6.25849	5.23428e-08
ctg1085-2.8-1			6.25177	0.0100474
ctg157-7.5-1		mammalian ependymin-related protein 1-like	6.25118	0.000150751
ctg564-2.7-1			6.22129	0.00221162
ctg8-3.4-1		protein FAM154B-like	6.2188	0.0076195
ctg1443-0.1-1		hypothetical protein C0Q70_19848	6.21755	1.10769e-06
ctg7-16.44-1	K12359	Ceroid-lipofuscinosis neuronal protein 6	6.21249	7.71795e-05
ctg394-3.5-1		Chitin synthase 1	6.20395	0.00394739
ctg509-3.18-1	K09091	hairy/enhancer-of-split related with YRPW motif protein 1-like	6.2029	9.36002e-05
ctg2738-0.4-1			6.19892	0.00309398
ctg196-6.20-1			6.1945	1.66806e-11
ctg520-4.2-1		5-hydroxytryptamine receptor 4-like	6.19033	0.0105511
ctg818-2.0-1	K09100	single-minded homolog 2-like	6.18993	5.64501e-09
ctg1523-3.24-1		cysteine-rich venom protein-like	6.18965	0.0423015
ctg905-1.8-1			6.18789	8.19454e-05
ctg118-21.29-1	K12350	sphingomyelin phosphodiesterase-like	6.18208	0.00247306
ctg11-13.1-1		marginal zone B- and B1-cell-specific protein-like	6.15963	1.20664e-05
ctg1436-3.23-1		glutamate receptor ionotropic, kainate 3-like	6.15342	0.00196233
ctg65-1.2-1			6.14478	0.00374956
ctg2124-0.3-1		cell surface hyaluronidase-like	6.14347	0.00827385
ctg45-3.14-1		protein rolling stone-like	6.13559	0.00727245
ctg298-5.58-1		tubulin beta-1 chain	6.13539	0.000396453
ctg1185-1.0-1	K11795	DDB1- and CUL4-associated factor 6-like	6.11551	5.68335e-06
ctg327-0.4-1		alkaline phosphatase-like	6.10816	1.36675e-08
ctg231-1.5-1		methyltransferase-like protein 27	6.09928	0.000159536
ctg140-1.7-1		chymotrypsin-like protease CTRL-1	6.09084	0.000283846
ctg243-3.18-1	K04151	muscarinic acetylcholine receptor M2	6.08415	0.00562071
ctg1486-0.3-1		vitelline envelope zona pellucida domain 10	6.08331	0.0303445
ctg85-7.0-1		multiple epidermal growth factor-like domains protein 6	6.07735	0.0304544
ctg2817-0.1-1			6.07369	0.0136528
ctg803-2.22-1			6.07253	0.00166224
ctg924-2.4-1		uncharacterized protein LOC112563758 isoform X2	6.07253	0.0021026
ctg2101-2.30-1		tyrosine-protein kinase SRK2-like isoform X2	6.03493	0.000105824
ctg21-0.2-1		serine/threonine-protein kinase pim-1-like	6.03203	0.00577273
ctg1043-2.7-1			6.03193	0.000356414
ctg257-5.17-1		zinc finger protein 239-like	6.03031	0.00397163
ctg12-2.23-1		acetylcholine receptor subunit beta-like	6.01942	0.0144373
ctg1580-3.13-1		predicted protein	6.01431	1.87393e-06
ctg897-1.6-1		alpha-crystallin A chain-like	5.97508	0.00506568
ctg324-1.12-1	K18259	protein amnionless-like	5.97488	4.59425e-11
ctg65-9.7-1			5.96144	0.000121987
ctg24-7.11-1		Gamma-aminobutyric acid type B receptor subunit 2	5.9609	0.00151726
ctg1800-0.13-1		uncharacterized protein LOC112567187 isoform X1	5.95992	1.1396e-09
ctg199-2.0-1		transcription cofactor vestigial-like protein 2 isoform X2	5.9575	2.29671e-05
ctg506-1.15-1		hypothetical protein LOTGIDRAFT_234301	5.94525	0.00120725
ctg700-3.1-1		lachesin-like isoform X2	5.9371	8.48521e-05
ctg818-4.4-1		Glucose dehydrogenase [acceptor]	5.93124	1.00927e-08
ctg2020-0.3-1		peptidoglycan-recognition protein SC2-like	5.91232	8.78518e-08
ctg60-7.12-1		Pol, env	5.90919	1.62516e-05
ctg2310-0.14-1		52 kDa repressor of the inhibitor of the protein kinase-like	5.9078	0.00221797
ctg415-6.1-1		myosin-IIIb isoform X4	5.90614	0.000296457
ctg1936-0.6-1		zinc finger MYM-type protein 3-like	5.90569	1.32141e-07
ctg978-5.54-1	K08635	membrane metallo-endopeptidase-like 1	5.90393	0.00281934
ctg413-5.49-1		leucine-rich repeat-containing protein 71-like isoform X7	5.90135	4.45275e-05
ctg18-7.4-1		keratin-associated protein 5-4-like	5.89731	0.0195525
ctg44-9.16-1		prominin-1-A-like isoform X1	5.88296	0.0015
ctg188-2.18-1	K19602	ceramide kinase-like protein	5.88197	0.00285402
ctg3698-0.1-1		plexin-A2-like isoform X1	5.87785	0.0136374
ctg1771-0.25-1		polypeptide N-acetylgalactosaminyltransferase 1-like	5.86998	0.000589286
ctg216-7.26-1		Monocarboxylate transporter 12	5.8672	0.00121708
ctg1134-2.1-1		predicted protein	5.86094	0.00508337
ctg1640-0.14-1			5.85339	1.10769e-06
ctg532-1.5-1			5.8522	0.0158756
ctg215-0.0-1		calpain-2 catalytic subunit-like	5.85187	0.00291587
ctg1037-1.0-1		polycystic kidney disease and receptor for egg jelly-related protein	5.84645	0.0022768
ctg382-3.0-1			5.84468	0.0123552
ctg8060-0.2-1			5.84112	6.57323e-10
ctg2784-0.12-1		receptor-type tyrosine-protein phosphatase F-like	5.83595	0.000195811
ctg542-8.16-1		caspase-3-like isoform X1	5.83376	0.00011523
ctg786-2.19-1		IgGFc-binding protein-like	5.82782	0.0114509
ctg3968-0.5-1		atrial natriuretic peptide receptor 1-like	5.82595	6.59594e-06
ctg995-2.7-1		hypothetical protein LOTGIDRAFT_236294	5.81624	0.0199475
ctg1530-1.36-1		outer dense fiber protein 3-like	5.80806	1.87635e-05
ctg183-9.4-1		putative autocrine proliferation repressor protein A-like	5.80126	0.000201724
ctg542-3.22-1	K07374	tubulin alpha-1C chain	5.79667	3.71245e-05
ctg5358-0.1-1		protein draper-like	5.79616	0.0108704
ctg20-3.2-1	K20402	DEP domain-containing mTOR-interacting protein-like	5.79335	0.00109579
ctg239-3.8-1			5.78146	4.30311e-11
ctg152-5.9-1			5.78084	7.47667e-06
ctg112-6.1-1		speriolin-like protein	5.77957	9.68725e-05
ctg131-7.4-1		tubulin alpha chain, testis-specific	5.77595	0.00508847
ctg605-3.12-1	K05052	pyrokinin-1 receptor-like	5.77334	0.00403213
ctg7106-0.1-1			5.77231	0.0246898
ctg65-1.6-1	K06818	tissue factor pathway inhibitor 2 isoform X2	5.77229	0.00756219
ctg1385-0.1-1		predicted protein	5.77024	0.00629587
ctg1578-1.29-1		gamma-glutamyltranspeptidase 1-like	5.75961	5.73202e-13
ctg1666-0.4-1		solute carrier family 22 member 7-like	5.7554	1.55188e-11
ctg873-3.0-1		PREDICTED: uncharacterized protein LOC105333573	5.7554	0.0246326
ctg496-1.0-1	K03341	O-phosphoseryl-tRNA(Sec) selenium transferase isoform X1	5.75213	0.000228233
ctg5-48.3-1		inosine-5'-monophosphate dehydrogenase 1b-like isoform X1	5.7501	0.0379299
ctg430-3.6-1		uncharacterized protein LOC112555951 isoform X2	5.74478	1.38119e-06
ctg251-8.2-1		DUF3472 domain-containing protein	5.74149	0.00332254
ctg712-2.25-1		uncharacterized protein LOC110459982	5.7404	0.00959311
ctg629-1.3-1		atrial natriuretic peptide receptor 1 isoform X1	5.73905	0.0367315
ctg363-0.3-1		PREDICTED: uncharacterized protein LOC102349116	5.73865	0.000360486
ctg1629-0.9-1	K01990	ATP-binding cassette sub-family A member 3-like	5.73787	0.00244271
ctg198-6.18-1			5.73548	3.55592e-10
ctg1764-0.8-1			5.73498	8.80352e-09
ctg590-3.21-1			5.72043	0.00282936
ctg1281-0.2-1		receptor-type tyrosine-protein phosphatase kappa-like isoform X1	5.71713	6.57323e-10
ctg1379-0.4-1		cell adhesion molecule 3-like	5.7099	5.34917e-08
ctg32-7.25-1			5.70858	0.00295021
ctg1457-2.14-1			5.70426	0.00356067
ctg1820-0.0-1			5.70394	0.000325331
ctg18-7.2-1		keratin-associated protein 5-5-like	5.7017	0.0361814
ctg5963-0.0-1		spermidine synthase	5.70096	0.00331855
ctg358-3.42-1		sonic hedgehog protein-like	5.69784	0.0113277
ctg304-7.0-1		tyrosine-protein kinase transmembrane receptor Ror2-like	5.69546	8.46223e-06
ctg78-7.22-1			5.69254	1.28973e-09
ctg1559-0.9-1		retrotransposon nucleocapsid protein	5.68941	0.000206719
ctg3824-0.5-1		ADAM family mig-17	5.68709	0.00168883
ctg3784-0.6-1			5.68431	7.8406e-07
ctg1059-3.20-1		zinc finger protein SNAI2-like	5.67491	0.00224119
ctg260-4.13-1		hypothetical protein LOTGIDRAFT_233264	5.66985	6.25713e-07
ctg35-7.8-1			5.66485	0.000220036
ctg311-7.18-1			5.65303	1.56108e-08
ctg243-0.4-1		muscarinic acetylcholine receptor M4	5.64697	0.0239199
ctg415-11.0-1	K12323	atrial natriuretic peptide receptor 1-like	5.64656	0.00144486
ctg4651-0.0-1		hemicentin-1-like isoform X2	5.64305	0.00126128
ctg1400-0.21-1		phospholipid scramblase 2-like	5.63954	0.00533931
ctg1120-3.17-1	K05613	excitatory amino acid transporter-like	5.63492	0.0022768
ctg4506-0.0-1		glucose dehydrogenase [FAD, quinone]-like	5.62887	0.000461599
ctg663-1.6-1			5.62583	0.00320626
ctg1021-1.2-1		double-headed protease inhibitor, submandibular gland-like	5.62428	0.0109193
ctg1093-5.20-1		ninjurin-1 isoform X2	5.62232	0.000102411
ctg1126-1.9-1		low-density lipoprotein receptor-related protein 4-like	5.61408	0.00156525
ctg83-12.40-1	K08811	testis-specific serine/threonine-protein kinase 3-like	5.61167	0.0121093
ctg4016-0.1-1	K01854	UDP-galactopyranose mutase	5.60838	0.0252191
ctg357-6.41-1		RNA-directed DNA polymerase from mobile element jockey	5.60636	0.00247306
ctg2657-0.7-1		peroxisomal trans-2-enoyl-CoA reductase isoform X3	5.60416	0.00745321
ctg1654-0.10-1			5.60395	0.000294317
ctg2005-4.0-1			5.58949	0.00281229
ctg715-5.9-1			5.5854	0.000495834
ctg1583-1.18-1		ankyrin repeat domain-containing protein 1-like isoform X1	5.58347	0.00925382
ctg157-7.10-1		mammalian ependymin-related protein 1-like	5.5768	1.91499e-05
ctg188-11.11-1	K12302	vesicular glutamate transporter	5.57642	0.001128
ctg21-20.158-1		probable serine/threonine-protein kinase pats1	5.55559	0.00447735
ctg2181-0.4-1			5.5534	8.51321e-10
ctg71-20.1-1		putative prestalk protein	5.55281	3.65696e-05
ctg5-23.16-1		PREDICTED: uncharacterized protein LOC101856720	5.55186	0.00125324
ctg1392-1.4-1		ferritin	5.55008	1.41939e-06
ctg1240-2.3-1		P2X purinoceptor 7-like	5.54805	0.0150037
ctg1284-0.7-1		P2X purinoceptor 7-like	5.54805	0.0150037
ctg558-5.12-1		hypothetical protein LOTGIDRAFT_234557	5.54364	0.0198007
ctg1659-1.3-1		desert hedgehog protein	5.54082	0.0159966
ctg138-5.12-1	K11275	protein B4	5.53968	0.0113411
ctg79-8.13-1	K18438	cAMP and cAMP-inhibited cGMP 3',5'-cyclic phosphodiesterase 10A isoform X5	5.53827	0.00898346
ctg192-3.0-1			5.53642	0.0289504
ctg520-7.13-1		predicted protein	5.53549	0.0255088
ctg1146-0.2-1			5.53073	0.0371361
ctg2302-0.18-1		Transposable element Tcb2 transposase	5.50047	0.000438654
ctg1812-1.8-1		angiopoietin-related protein 7-like	5.49972	0.023075
ctg1522-2.26-1		yippee interacting protein 7	5.49908	0.00693787
ctg1209-2.21-1		meiotic recombination protein REC114-like	5.49866	0.01308
ctg889-5.61-1		early endosome antigen 1-like isoform X6	5.49461	0.00109281
ctg3093-0.5-1		pentraxin fusion protein-like	5.48655	0.000337751
ctg1763-0.2-1		plasminogen-like isoform X4	5.48565	0.00397541
ctg57-29.0-1	K00548	methionine synthase	5.47804	5.52074e-06
ctg1268-0.16-1	K10532	heparan-alpha-glucosaminide N-acetyltransferase-like	5.46798	0.000162766
ctg1922-0.1-1		DDE superfamily endonuclease CENP B	5.46754	0.00105972
ctg173-16.16-1	K01176	alpha-amylase	5.46659	0.00412206
ctg2125-0.16-1		receptor-type tyrosine-protein phosphatase epsilon isoform X2	5.46573	0.00370415
ctg1227-0.34-1			5.46344	0.00349593
ctg176-3.3-1		glutamine-rich protein 2-like isoform X2	5.45836	0.00536096
ctg1182-0.5-1		hydrocephalus-inducing protein-like	5.44027	0.00565245
ctg719-5.15-1		sodium-coupled monocarboxylate transporter 1-like	5.43789	0.0335209
ctg558-3.26-1		Serine/threonine-protein kinase pim-3	5.43653	1.38624e-05
ctg326-5.14-1		inosine-5'-monophosphate dehydrogenase 1b-like isoform X2	5.43451	0.0012344
ctg925-1.2-1		lactase-phlorizin hydrolase-like	5.42941	0.00027837
ctg19-9.3-1		hypothetical protein EGW08_021126	5.42814	0.00734216
ctg8-3.5-1		stabilizer of axonemal microtubules 1	5.42751	0.00308717
ctg472-4.3-1		cytochrome P450 2J2-like	5.41958	0.00455899
ctg268-2.1-1	K06225	protein patched homolog 1-like	5.40894	0.0036044
ctg890-3.5-1		alpha amylase, catalytic domain protein	5.39784	1.69944e-07
ctg276-7.16-1		mammalian ependymin-related protein 1-like	5.39337	6.88817e-05
ctg116-8.8-1	K04950	cyclic nucleotide-gated cation channel alpha-3-like	5.38437	1.64015e-08
ctg512-3.19-1			5.3743	7.35499e-06
ctg1343-0.20-1		collagen-like protein	5.37006	0.0188704
ctg183-7.23-1		hypothetical protein EGW08_017955	5.36942	0.0126399
ctg469-2.8-1		hypothetical protein LOTGIDRAFT_154831	5.36801	0.0255033
ctg1156-1.15-1		mesenchyme-specific cell surface glycoprotein-like	5.36696	8.92766e-07
ctg1162-0.0-1			5.36693	6.00342e-05
ctg91-2.26-1		T-cell leukemia homeobox protein 3-like	5.35433	1.33685e-10
ctg621-2.18-1			5.35112	0.00826755
ctg260-4.1-1		Transposable element Tcb1 transposase	5.35065	0.000775257
ctg366-0.1-1		probable insulin-like peptide 7	5.34948	0.00161887
ctg191-1.17-1			5.34503	4.11783e-05
ctg162-13.12-1			5.34453	0.00116673
ctg604-5.13-1		RecName: Full=Fucolectin-1; Flags: Precursor	5.34279	0.000369607
ctg1433-2.8-1		ELKS/Rab6-interacting/CAST family member 1	5.34043	0.0024505
ctg6657-0.0-1			5.33733	1.99456e-07
ctg1659-1.2-1		putative High choriolytic enzyme 1	5.32952	0.0065918
ctg1578-1.32-1	K04380	microtubule-associated protein tau-like	5.32559	0.00315611
ctg41-8.5-1		WSC domain-containing protein	5.31296	0.0116879
ctg2283-0.10-1		putative phage-related minor tail protein (plasmid)	5.31176	0.0201442
ctg600-5.11-1			5.3115	1.3595e-06
ctg2536-0.0-1		leukocyte cell derived chemotaxin 1-like protein	5.31029	1.71736e-06
ctg157-7.3-1		mammalian ependymin-related protein 1-like	5.30663	0.0213536
ctg100-7.1-1		opine dehydrogenase-like	5.30567	4.68106e-09
ctg19-9.2-1			5.30551	0.000458676
ctg819-3.15-1		sushi, von Willebrand factor type A, EGF and pentraxin domain-containing protein 1	5.29745	0.000473696
ctg356-5.2-1	K13023	insulin-like growth factor-binding protein complex acid labile subunit	5.29619	0.00951264
ctg5353-0.1-1			5.29532	1.08695e-06
ctg2363-0.0-1		dynein assembly factor with WDR repeat domains 1 isoform X2	5.29446	0.0389004
ctg1000-2.7-1			5.29187	0.0251212
ctg87-2.2-1	K13298	cGMP-specific 3',5'-cyclic phosphodiesterase isoform X1	5.28356	0.0408948
ctg1312-1.16-1		eukaryotic translation initiation factor 4 gamma 1 isoform X4	5.28221	1.70899e-06
ctg1526-0.2-1			5.27496	9.38249e-06
ctg2677-0.5-1		polycystic kidney disease protein 1-like 2	5.2734	0.0241715
ctg1146-0.1-1		predicted protein	5.27202	0.015472
ctg976-1.8-1	K05038	sodium- and chloride-dependent glycine transporter 2	5.27182	0.00568525
ctg217-6.3-1		probable chitinase 3	5.27049	0.0177642
ctg2054-0.4-1		desert hedgehog protein	5.26915	0.0166387
ctg437-3.6-1		sushi, nidogen and EGF-like domain-containing protein 1	5.26498	0.0121963
ctg253-2.14-1	K07374	tubulin alpha-1A chain-like	5.25999	0.0119593
ctg1124-1.2-1		CIC11C00000005478 [	5.24675	0.0150515
ctg247-5.1-1			5.24661	0.0197096
ctg1839-0.5-1		predicted protein	5.24643	8.2446e-05
ctg240-8.22-1		receptor-type tyrosine-protein phosphatase delta-like	5.2377	0.0274745
ctg285-0.0-1		zinc finger MYM-type protein 3-like	5.2319	0.00343896
ctg1409-0.8-1		glycoprotein 3-alpha-L-fucosyltransferase A	5.22934	0.000652968
ctg501-7.37-1		inhibin beta A chain	5.22763	9.16487e-06
ctg1827-0.9-1			5.22419	2.81173e-08
ctg261-3.29-1	K01183	chitotriosidase-1 isoform X1	5.22281	0.00065811
ctg1957-0.8-1			5.22029	0.0222135
ctg1135-3.15-1		threonine synthase-like 1 isoform X1	5.21172	1.99456e-07
ctg140-1.8-1	K08568	cathepsin Z-like	5.20707	1.69944e-07
ctg700-2.12-1	K00698	chitin synthase	5.20183	0.00734249
ctg2302-0.6-1			5.1969	0.00621786
ctg706-4.10-1			5.19032	1.28973e-09
ctg543-3.17-1		neuronal acetylcholine receptor subunit alpha-10-like	5.18821	3.30828e-10
ctg1222-0.5-1		zinc finger MYM-type protein 2-like	5.18713	0.0183566
ctg395-3.0-1		eukaryotic translation initiation factor 5B-like isoform X2	5.1841	5.23428e-08
ctg2308-0.0-1		piezo-type mechanosensitive ion channel component 2-like	5.1795	0.00878774
ctg520-1.4-1		indian hedgehog protein	5.17705	0.00353478
ctg839-5.13-1		sperm-specific H1/protamine-like protein type 2	5.17129	0.0221124
ctg1706-2.31-1		E3 ubiquitin-protein ligase RNF19A	5.16833	0.0276504
ctg170-7.29-1	K09310	GS homeobox 1-like	5.16699	0.0340626
ctg283-7.53-1	K07375	tubulin beta chain	5.16355	0.0126399
ctg1105-2.25-1		Sperm-associated antigen 17	5.16051	0.00654909
ctg358-3.43-1		uncharacterized transporter slc-17.2-like	5.15771	0.0116763
ctg20-6.0-1		cyclic nucleotide-binding domain-containing protein 2-like	5.15332	1.6902e-11
ctg2784-0.13-1		DUF1929 domain-containing protein	5.1531	0.0126074
ctg1949-0.8-1	K00698	Chitin synthase C	5.14951	1.72475e-05
ctg404-3.9-1		deleted in malignant brain tumors 1 protein	5.14403	0.036604
ctg825-4.3-1		protein piccolo isoform X5	5.14006	0.00310751
ctg3-9.10-1		heat shock protein HSP70-12A, putative	5.13604	0.00541222
ctg3432-0.2-1			5.13125	0.0255033
ctg1437-0.3-1		PREDICTED: uncharacterized protein LOC102802789	5.13031	0.00069949
ctg2662-0.5-1		sushi domain-containing protein 1	5.13	3.83193e-05
ctg714-2.10-1	K18438	cAMP and cAMP-inhibited cGMP 3',5'-cyclic phosphodiesterase 10A	5.12402	0.0338535
ctg829-7.38-1		CD209 antigen-like protein A isoform X5	5.12376	0.00442049
ctg875-1.16-1	K21347	calcium-binding and coiled-coil domain-containing protein 2-like	5.11545	4.23489e-05
ctg841-0.2-1		Glutamate receptor ionotropic, kainate 2	5.11492	0.0329055
ctg805-5.14-1	K10448	kelch-like protein 10	5.11384	0.0297734
ctg302-2.1-1		protein FAM78B-like	5.11306	0.00195321
ctg935-1.4-1		transmembrane protein 145-like isoform X1	5.10527	3.1515e-08
ctg259-1.0-1	K08202	organic cation transporter protein-like	5.10508	0.00379042
ctg863-5.1-1	K14716	zinc transporter ZIP10-like	5.10442	0.00436472
ctg35-3.3-1		peroxidasin-like protein	5.10306	1.99456e-07
ctg71-19.2-1	K01511	ectonucleoside triphosphate diphosphohydrolase 5	5.09985	4.86749e-11
ctg1763-1.0-1		hepatocyte growth factor-like protein	5.09897	0.0240049
ctg3691-0.1-1		bryohealin precursor	5.09811	0.00270985
ctg83-3.3-1	K19805	probable insulin-like peptide 7	5.09375	0.0176576
ctg2327-0.8-1		Transposable element Tcb2 transposase	5.0931	0.0490061
ctg1075-1.8-1		Dynein heavy chain 7, axonemal	5.09202	1.70899e-06
ctg425-4.2-1		solute carrier family 22 member 4-like	5.09028	0.0400834
ctg872-1.23-1		b(0,+)-type amino acid transporter 1 isoform X4	5.0884	0.000645383
ctg2084-0.12-1		nephrin-like isoform X1	5.08728	0.00254486
ctg6410-0.3-1		tyrosine-protein kinase transmembrane receptor Ror2	5.08437	0.00150582
ctg621-3.16-1		protocadherin Fat 4	5.08307	0.00281036
ctg1692-2.5-1			5.08209	4.12255e-12
ctg843-1.3-1		subtilisin inhibitor-like	5.07471	8.35526e-07
ctg368-2.1-1	K11536	solute carrier family 28 member 3-like	5.07398	0.000531666
ctg336-2.8-1			5.07164	7.68412e-05
ctg1301-1.13-1		Borrelia Bdr family protein (plasmid)	5.07137	0.049971
ctg461-3.20-1	K10408	dynein heavy chain 2, axonemal-like isoform X1	5.06965	6.48816e-05
ctg157-7.4-1		mammalian ependymin-related protein 1-like	5.06884	0.00359935
ctg106-4.11-1		fatty acid hydroxylase domain-containing protein 2 isoform X1	5.06129	0.00426778
ctg805-3.5-1			5.05977	0.00148246
ctg894-3.5-1		tripartite motif-containing protein 16-like	5.05698	0.0176178
ctg143-13.1-1	K10314	F-box only protein 39-like	5.05505	0.0488197
ctg2119-0.6-1		testis-expressed sequence 36 protein-like	5.05217	0.035204
ctg1128-1.15-1		zinc metalloproteinase nas-13-like	5.05107	0.0170724
ctg144-6.12-1		uncharacterized protein LOC112559532 isoform X1	5.04121	0.0202998
ctg588-4.71-1		tetratricopeptide repeat protein 25-like	5.03961	0.00316692
ctg65-1.23-1			5.02717	0.000369433
ctg803-2.26-1			5.02637	0.00158551
ctg21-4.8-1		uncharacterized protein LOC110452820 isoform X2	5.02448	0.00030039
ctg4664-0.8-1		15-hydroxyprostaglandin dehydrogenase [NAD(+)]-like	5.01196	0.0279812
ctg241-3.1-1		Gamma-aminobutyric acid type B receptor subunit 2	5.0119	0.0226039
ctg1021-3.25-1		autocrine proliferation repressor protein A-like	5.01168	0.0106837
ctg852-2.16-1	K16579	echinoderm microtubule-associated protein-like CG42247	5.01119	7.61021e-11
ctg1864-0.6-1	K19919	cysteine-rich venom protein Mr30-like	5.00474	1.2666e-06
ctg5-4.19-1			5.00202	0.0393478
ctg793-0.0-1			4.99952	0.00957443
ctg1559-0.8-1			4.99795	0.000537303
ctg1590-0.15-1	K14389	sodium/glucose cotransporter 4-like	4.99752	3.94266e-09
ctg272-8.29-1		reducing polyketide synthase FUB1-like	4.99556	0.0032099
ctg2178-0.9-1			4.99122	0.00288967
ctg1051-1.10-1		deleted in malignant brain tumors 1 protein	4.98839	0.0139967
ctg2312-0.0-1		neuroglian-like isoform X2	4.98756	1.47559e-08
ctg1477-0.11-1		WD repeat-containing protein 5-like	4.98484	0.0145178
ctg1525-0.11-1		orexin receptor type 2-like	4.98322	0.0241129
ctg121-2.4-1	K11275	histone 1	4.98159	0.0230595
ctg97-3.6-1	K08811	testis-specific serine/threonine-protein kinase 4-like	4.98089	0.00479573
ctg1875-0.8-1	K10418	dynein light chain 2, cytoplasmic	4.97152	0.0087356
ctg1115-1.17-1		chitin synthase	4.96847	1.30092e-06
ctg222-0.9-1			4.96207	0.0305216
ctg623-2.51-1		cartilage matrix protein	4.962	0.0200764
ctg287-5.23-1		doublesex- and mab-3-related transcription factor 2	4.96142	0.0426137
ctg31-8.19-1		Protein CEPU-1	4.95964	0.0263377
ctg1905-0.3-1		protein Wnt-5b-like	4.94926	0.00282319
ctg609-0.1-1			4.9432	0.0310579
ctg239-12.0-1		phosphofurin acidic cluster sorting protein 2-like isoform X1	4.94019	0.00372882
ctg1467-0.1-1		solute carrier family 13 member 5-like	4.93852	0.0139666
ctg170-0.7-1		heat shock protein 70 B2-like	4.93715	0.0153443
ctg2136-0.7-1			4.93375	0.0265072
ctg511-0.3-1	K14379	tartrate-resistant acid phosphatase type 5	4.93272	7.8152e-07
ctg1069-5.39-1		uncharacterized protein LOC112562362 isoform X2	4.9309	2.0078e-05
ctg21-0.4-1		gliding motility-associated C-terminal domain-containing protein	4.93026	0.011021
ctg1961-0.1-1		synaptogenesis protein syg-2-like	4.92835	0.0307966
ctg152-3.4-1		PREDICTED: uncharacterized protein LOC101846534	4.92705	3.11973e-07
ctg872-1.27-1	K13868	b(0,+)-type amino acid transporter 1 isoform X4	4.9223	8.01523e-09
ctg233-9.3-1	K17343	photoreceptor outer segment membrane glycoprotein 2-like	4.91989	3.94266e-09
ctg179-8.13-1		flocculation protein FLO10	4.91285	0.0336508
ctg774-3.31-1		contactin-like	4.91075	0.00136538
ctg818-5.1-1		glucose dehydrogenase [FAD, quinone]-like	4.91039	0.00346682
ctg346-1.12-1		Hepatocyte growth factor	4.90761	0.000994077
ctg714-2.8-1		cAMP and cAMP-inhibited cGMP 3',5'-cyclic phosphodiesterase 10A	4.90627	0.0296469
ctg937-0.8-1		PREDICTED: uncharacterized protein LOC106880171	4.8986	0.0113854
ctg3-9.11-1		heat shock 70 kDa protein 12A isoform X2	4.89832	0.000364443
ctg1780-0.10-1		Sushi domain-containing protein 2	4.89295	6.99545e-07
ctg1713-0.1-1		hypothetical protein LOTGIDRAFT_162340	4.88493	0.00324776
ctg3-1.4-1			4.88331	1.25055e-09
ctg1653-0.0-1			4.88121	5.73202e-13
ctg3086-0.9-1		transient receptor potential cation channel subfamily M member 2-like	4.87415	0.00121877
ctg3341-0.11-1		folylpolyglutamate synthase, mitochondrial-like	4.87359	0.0458278
ctg562-4.9-1	K11275		4.86751	0.0341332
ctg77-11.10-1		Actin	4.86572	0.00692331
ctg1132-1.14-1		laccase-2 isoform X2	4.86441	0.00642976
ctg45-10.19-1		Complement C1q-like protein 4	4.86436	0.00202125
ctg1625-0.2-1			4.85801	0.0166387
ctg279-2.1-1	K20068	ralBP1-associated Eps domain-containing protein 1-like isoform X3	4.85616	1.56877e-09
ctg6387-0.0-1	K01044	cocaine esterase	4.84552	0.00364951
ctg894-3.1-1		B-cell receptor CD22 isoform X1	4.84069	0.0297009
ctg1346-0.6-1			4.81185	0.0358139
ctg506-1.12-1		predicted protein	4.81119	0.0261178
ctg686-2.10-1	K08202	solute carrier family 22 member 8-like	4.81068	0.00153393
ctg2039-0.6-1		E3 ubiquitin-protein ligase TRIM56-like isoform X1	4.80914	0.00916181
ctg534-4.8-1		M-phase inducer phosphatase 3 isoform X5	4.79955	0.0253248
ctg302-1.1-1		probable phytanoyl-CoA dioxygenase isoform X2	4.79486	0.000337661
ctg451-4.8-1	K07763	matrix metalloproteinase-19-like	4.78914	2.68825e-08
ctg1763-1.3-1		G-protein coupled receptor GRL101	4.7838	0.00712308
ctg139-0.2-1			4.78306	0.0129299
ctg3112-0.6-1	K06841	semaphorin-5B-like	4.78143	0.0234369
ctg110-4.1-1	K17353	tetraspanin-1 isoform X1	4.77937	0.0208623
ctg1762-0.0-1		nephrin-like isoform X1	4.77146	8.78518e-08
ctg3450-0.0-1		deleted in malignant brain tumors 1 protein-like	4.76729	0.0318915
ctg2054-0.5-1		predicted protein	4.76712	0.0024505
ctg351-4.26-1	K08574	Calpain-5	4.76659	0.0357167
ctg992-2.6-1			4.76548	0.0142651
ctg3224-0.1-1			4.76297	1.87206e-05
ctg1225-2.2-1	K08202	Organic cation transporter protein	4.75815	0.00229352
ctg827-3.6-1		hypothetical protein LOTGIDRAFT_167454	4.75771	0.0108923
ctg2621-0.14-1	K06269	serine/threonine-protein phosphatase PP1-beta catalytic subunit	4.75547	3.28825e-05
ctg586-6.1-1		annexin B9-like isoform X2	4.75451	0.0251483
ctg791-3.23-1		ADAM family mig-17	4.75402	0.00398346
ctg652-2.8-1		translin-associated factor X-interacting protein 1-like	4.75086	0.0491858
ctg154-1.3-1		polycystic kidney disease protein 1-like 2	4.75035	0.0124516
ctg1457-2.18-1		chondroitin sulfate synthase 1-like	4.74622	0.00810439
ctg217-2.1-1		sperm-specific protein PHI-2B/PHI-3-like	4.73886	0.00238665
ctg1240-2.0-1		ADAM family mig-17	4.73354	0.0251495
ctg737-6.21-1		netrin receptor UNC5D-like	4.73335	0.0148074
ctg6734-0.1-1		histidine ammonia-lyase	4.71827	6.69514e-06
ctg2468-0.1-1		Serine/threonine-protein kinase KIC1	4.71818	0.0468571
ctg19-9.1-1			4.71681	3.36275e-05
ctg756-0.10-1		tubulin polymerization-promoting protein family member 2	4.70623	0.0180486
ctg2207-0.2-1		zinc finger protein 665 isoform X4	4.70184	0.0333312
ctg529-3.10-1		solute carrier family 22 member 7-like	4.69051	6.08922e-07
ctg1432-0.1-1		Insoluble matrix shell protein 5	4.68803	0.00335596
ctg369-7.45-1		zinc metalloproteinase nas-13-like	4.68522	0.00416034
ctg69-5.9-1		beta-lactamase-like protein 2-like	4.68509	2.46339e-07
ctg1214-1.11-1			4.6787	0.0118324
ctg9-3.20-1		Kyphoscoliosis peptidase	4.67565	0.016257
ctg2259-0.0-1		carcinoembryonic antigen-related cell adhesion molecule 5-like	4.66819	0.0458278
ctg266-1.11-1		E3 ubiquitin-protein ligase MIB2-like	4.6644	0.00342106
ctg2303-0.0-1			4.66208	4.2021e-11
ctg369-0.5-1		autocrine proliferation repressor protein A-like	4.65716	0.00103975
ctg173-10.2-1			4.65697	0.0348733
ctg2529-0.11-1		sodium-coupled monocarboxylate transporter 1-like	4.64847	0.016483
ctg562-5.1-1			4.63893	0.000865467
ctg855-2.1-1			4.63646	0.00507669
ctg546-5.1-1		myoglobin	4.63468	0.00237623
ctg237-5.12-1		keratin-associated protein 21-1-like	4.63177	0.000750368
ctg317-7.4-1			4.63039	0.00538329
ctg233-9.25-1			4.62985	0.0151179
ctg229-4.38-1		Neurogenic locus Notch protein	4.6269	0.04312
ctg1027-0.1-1			4.62674	3.11048e-08
ctg5577-0.0-1		limulus clotting factor C-like	4.62662	0.0458261
ctg355-5.6-1		hypothetical protein LOTGIDRAFT_171851	4.62566	7.02371e-05
ctg1053-5.18-1	K05038	sodium-dependent proline transporter-like isoform X2	4.62424	0.0472933
ctg273-8.26-1		protein ECT2-like isoform X2	4.61512	0.0445614
ctg588-4.60-1	K14616	Cubilin	4.61419	0.000673766
ctg143-13.11-1		F-box only protein 39-like	4.61282	6.25713e-07
ctg147-3.7-1		hypothetical protein LOTGIDRAFT_164437	4.60922	0.00996628
ctg4732-0.0-1		Polycystic kidney disease protein 1-like 2	4.6083	0.00619604
ctg1740-2.8-1	K10104	microfibril-associated glycoprotein 4-like	4.60804	0.000287767
ctg2121-0.8-1		acid-sensing ion channel 1	4.6063	0.0218612
ctg703-4.1-1	K13205	protein AAR2 homolog	4.60377	1.19877e-05
ctg2883-0.9-1		YTH domain-containing family protein 2-like isoform X2	4.59961	0.000154908
ctg2936-0.3-1		calpain-2 catalytic subunit-like	4.5984	0.0162072
ctg1117-2.7-1		predicted protein	4.59727	0.0051609
ctg561-3.9-1		solute carrier family 2, facilitated glucose transporter member 1-like isoform X1	4.58417	0.00975301
ctg968-3.20-1			4.58119	0.0239096
ctg4600-0.0-1		tetratricopeptide repeat protein 38-like	4.57679	2.75841e-11
ctg363-3.1-1		acid phosphatase type 7-like	4.57595	0.00065811
ctg1314-3.7-1	K14388	sodium-coupled monocarboxylate transporter 1-like	4.57457	0.000106461
ctg215-2.1-1			4.56727	0.0195231
ctg1822-2.1-1		F-type lectin	4.56674	0.0443857
ctg64-7.2-1		Retrovirus-related Pol polyprotein from transposon 17.6	4.5661	0.00274167
ctg645-0.5-1		Tumor necrosis factor alpha-induced protein 8-like protein 1	4.56558	0.0223207
ctg98-10.5-1		cAMP and cAMP-inhibited cGMP 3',5'-cyclic phosphodiesterase 10A isoform X4	4.56508	0.0399008
ctg15-5.9-1			4.56123	0.023075
ctg213-1.0-1		microneme protein, putative	4.55784	1.79357e-07
ctg2739-0.9-1		tenascin-like isoform X4	4.5438	0.0352494
ctg1568-1.16-1	K20876	Serine/threonine-protein kinase Nek6	4.53357	0.021968
ctg512-0.0-1	K05643	ATP-binding cassette sub-family A member 3-like	4.53102	0.00681915
ctg3-18.6-1		high mobility group B protein 13	4.52107	0.0300538
ctg157-7.1-1		microtubule-associated protein futsch isoform X1	4.52009	2.00174e-10
ctg1066-2.9-1		26S proteasome non-ATPase regulatory subunit 10	4.5176	6.41007e-05
ctg91-5.1-1	K18398	bis(5'-adenosyl)-triphosphatase enpp4-like	4.50859	0.0161052
ctg695-2.8-1		rap guanine nucleotide exchange factor-like 1	4.49647	0.00655665
ctg1190-3.11-1			4.49643	0.00470469
ctg1569-0.13-1	K09271	transcription factor SOX-30	4.49445	0.016291
ctg450-9.3-1		Transposable element Tcb2 transposase	4.48607	0.0317269
ctg218-6.5-1	K08035	hepatocyte nuclear factor 3-beta-like	4.48542	0.000626616
ctg4421-0.0-1		microfibril-associated glycoprotein 4-like	4.48509	0.0339632
ctg2784-0.9-1		alanine aminotransferase 1	4.4809	0.00270578
ctg131-6.7-1	K07374	Tubulin alpha-1 chain	4.47966	1.26686e-06
ctg8-14.16-1		leucine-rich repeat serine/threonine-protein kinase 1-like isoform X9	4.47965	0.0150276
ctg1190-3.12-1		hypothetical protein LOTGIDRAFT_232951	4.47612	0.0141007
ctg109-8.15-1			4.46694	0.0219402
ctg1740-2.10-1		fibrinogen C domain-containing protein 1-like	4.45825	9.68725e-05
ctg1128-1.16-1		lophotrochozoan hedgehog-related	4.45781	0.0056664
ctg1154-0.13-1		glycoprotein-N-acetylgalactosamine 3-beta-galactosyltransferase 1	4.45291	0.0287681
ctg130-5.7-1		hypothetical protein LOTGIDRAFT_238761	4.44993	0.0219897
ctg143-10.2-1		tripartite motif-containing protein 59-like	4.44882	0.000105771
ctg343-3.16-1	K10454	kelch-like protein 9	4.44488	0.01621
ctg4502-0.0-1		salivary C-type lectin	4.44329	0.0426406
ctg120-5.6-1		Transposable element Tc1 transposase	4.43667	0.00209434
ctg323-3.4-1	K08187	Monocarboxylate transporter 10	4.433	0.0270806
ctg217-6.5-1		chitinase-3-like protein 1	4.43145	4.76027e-05
ctg5423-0.0-1			4.42548	0.000620115
ctg1042-3.16-1		sialin-like isoform X1	4.42509	1.11841e-05
ctg137-6.4-1	K20168	TBC1 domain family member 15-like isoform X2	4.42259	2.68881e-11
ctg36-12.9-1		zinc finger homeobox protein 4-like	4.41202	0.000261148
ctg1444-0.1-1			4.41006	0.0479387
ctg796-3.2-1		protocadherin Fat 4-like isoform X1	4.40938	0.0289504
ctg411-4.2-1		testis-expressed protein 47-like isoform X3	4.40496	2.72259e-05
ctg806-4.18-1	K01312	fibrinolytic enzyme	4.40408	0.0223207
ctg7739-0.0-1			4.40027	0.00838877
ctg61-5.22-1	K10872	meiotic recombination protein DMC1/LIM15 homolog	4.39536	0.00577279
ctg712-2.31-1	K19528	synaptonemal complex protein 3	4.38765	0.0309618
ctg287-8.45-1		CD109 antigen-like	4.38021	0.0227808
ctg1060-0.3-1		solute carrier family 23 member 2-like	4.37679	0.0266701
ctg970-1.18-1		SCO-spondin-like isoform X2	4.37331	0.00133636
ctg2368-0.1-1	K09831	cytochrome P450 family 4	4.36973	7.40346e-10
ctg2023-0.3-1		hemicentin-1-like isoform X2	4.36315	0.0471822
ctg2215-0.5-1		5-hydroxytryptamine receptor 4	4.35806	0.045419
ctg6635-0.3-1			4.35646	0.000213266
ctg4656-0.7-1		microfibril-associated glycoprotein 4-like	4.34923	0.00947576
ctg9-3.22-1		Kyphoscoliosis peptidase	4.34658	0.00564218
ctg1328-1.1-1	K22078	Acid trehalase-like protein 1	4.33965	4.05016e-07
ctg954-4.10-1		Aurora kinase A	4.3334	0.00412934
ctg863-2.2-1		hypothetical protein LOTGIDRAFT_164515	4.33203	0.00357938
ctg1259-0.1-1		pentraxin precursor	4.33136	0.00358083
ctg84-2.2-1			4.33016	3.68845e-05
ctg195-19.19-1		probable indole-3-acetic acid-amido synthetase GH3.9 isoform X1	4.32854	0.0218394
ctg4-6.3-1			4.32442	0.0342274
ctg799-1.5-1	K01110	phosphatidylinositol 3,4,5-trisphosphate 3-phosphatase and dual-specificity protein phosphatase PTEN isoform X2	4.32409	0.0197229
ctg559-2.0-1		Retrovirus-related Pol polyprotein from transposon 17.6	4.32333	0.0196365
ctg2080-0.2-1			4.3217	0.0311571
ctg136-1.1-1		dimethylaniline monooxygenase [N-oxide-forming] 5-like	4.32163	0.0257469
ctg1812-1.7-1		cadherin EGF LAG seven-pass G-type receptor 3-like	4.31436	0.023748
ctg2267-0.5-1		uncharacterized protein LOC111631183	4.31273	0.00701818
ctg652-2.0-1		translin-associated factor X-interacting protein 1-like	4.30472	0.00365974
ctg32-8.10-1	K10657	E3 ubiquitin-protein ligase MARCH2-like	4.29968	0.000482451
ctg1681-0.5-1		Transposable element Tcb1 transposase	4.29935	0.0174134
ctg450-9.4-1		Transposable element Tcb2 transposase	4.29888	0.0253823
ctg126-4.7-1	K03265	eukaryotic peptide chain release factor subunit 1	4.29852	1.18007e-07
ctg1579-0.11-1	K14616	cubilin-like isoform X2	4.2945	0.00501395
ctg787-3.7-1		cadherin-23-like isoform X4	4.2941	2.5306e-05
ctg105-6.18-1			4.29208	0.000915487
ctg1819-0.2-1		xanthine dehydrogenase/oxidase	4.28807	7.16431e-06
ctg1189-0.17-1		zinc finger homeobox protein 4-like	4.28797	0.040299
ctg4882-0.3-1		probable RNA polymerase II nuclear localization protein SLC7A6OS	4.28782	0.00273488
ctg306-4.4-1		ATEPR1 extensin proline-rich 1	4.28717	0.0177625
ctg668-1.0-1	K01769	soluble guanylate cyclase 88E-like isoform X1	4.28634	0.00848521
ctg4545-0.1-1			4.28501	1.19814e-05
ctg353-0.9-1		Transposable element Tcb2 transposase	4.2824	0.0141063
ctg910-4.25-1		Transposable element Tcb1 transposase	4.28136	0.00156703
ctg280-4.12-1		regucalcin-like	4.27615	0.023154
ctg1051-1.8-1		Transposable element Tcb1 transposase	4.27453	4.05283e-05
ctg2178-0.8-1	K14445	solute carrier family 13 member 2-like	4.27351	2.55016e-06
ctg263-4.15-1		tripartite motif-containing protein 2-like	4.26087	0.0472933
ctg1721-0.0-1			4.2507	0.000164135
ctg942-2.11-1	K19572	adenosine deaminase AGSA-like	4.24662	0.0367255
ctg2574-0.1-1		microfibril-associated glycoprotein 4-like	4.23262	0.000529433
ctg868-0.0-1		carcinoembryonic antigen-related cell adhesion molecule 5-like	4.2322	1.04307e-06
ctg1793-0.1-1		actin 1	4.23171	0.0073208
ctg2578-0.0-1			4.22391	5.78996e-05
ctg1905-0.1-1		protein Wnt-5b-like	4.22278	0.00857321
ctg828-1.8-1	K05810	laccase domain-containing protein 1	4.21437	0.000201518
ctg47-10.44-1			4.21336	5.26781e-08
ctg1172-1.11-1		zinc metalloprotease ZmpD	4.21139	0.00027837
ctg2642-0.0-1	K00049	glyoxylate reductase/hydroxypyruvate reductase-like	4.21017	0.000911569
ctg395-4.0-1		uncharacterized protein LOC110460606	4.18701	0.00736991
ctg1411-1.7-1		perlucin-like protein	4.17771	0.0136113
ctg1647-0.9-1			4.17441	0.0420672
ctg650-2.8-1		protein FAM65A-like isoform X3	4.17365	1.40811e-05
ctg7926-0.0-1			4.17334	5.92419e-06
ctg1568-1.15-1	K01065	acyloxyacyl hydrolase	4.17107	2.72954e-06
ctg143-13.3-1		F-box only protein 39-like	4.16645	6.35128e-05
ctg69-20.51-1		3-oxoacyl-[acyl-carrier-protein] reductase FabG-like	4.16615	0.018416
ctg1818-0.16-1		zinc finger MYM-type protein 3-like	4.15604	0.0475883
ctg257-5.18-1		nudC domain-containing protein 3-like	4.15491	1.41087e-07
ctg804-2.1-1	K08069	Pantetheinase	4.14472	0.00287864
ctg2121-1.16-1		maltase 1-like	4.13851	1.21185e-06
ctg1105-2.26-1		Atrial natriuretic peptide receptor 1	4.13713	1.92844e-08
ctg2952-0.0-1		docking protein 3	4.12808	0.00402091
ctg276-3.11-1	K00019	D-beta-hydroxybutyrate dehydrogenase, mitochondrial-like	4.12668	0.00140868
ctg5-36.1-1	K00515	beta,beta-carotene 15,15'-dioxygenase-like	4.1219	2.12844e-06
ctg179-14.6-1		Jerky protein homolog-like	4.11469	0.00134413
ctg1040-3.31-1		Protein flp	4.11239	0.000111789
ctg368-4.10-1		asparagine synthetase [glutamine-hydrolyzing]-like	4.11124	0.00133919
ctg75-0.8-1	K04565	superoxide dismutase [Cu-Zn]	4.11056	1.43796e-05
ctg22-2.6-1		serine/threonine-protein kinase Nek6-like	4.10993	5.42472e-08
ctg68-6.0-1		Collagen alpha-6(VI) chain	4.10874	0.018416
ctg1978-0.1-1			4.10568	0.0152386
ctg271-3.0-1	K10391	tubulin epsilon chain-like	4.10456	0.01621
ctg434-2.1-1	K00010	trans-1,2-dihydrobenzene-1,2-diol dehydrogenase-like	4.10339	1.47774e-06
ctg576-2.2-1			4.10314	0.000133601
ctg25-1.0-1		developmentally-regulated vdg3	4.09869	0.0346377
ctg53-1.11-1		coiled-coil domain-containing protein 18-like	4.0978	0.0363892
ctg1713-0.3-1		hypothetical protein LOTGIDRAFT_162340	4.0924	0.0234494
ctg333-3.3-1	K08582	Calpain-15	4.09019	1.05037e-06
ctg9-3.21-1		kyphoscoliosis peptidase	4.08848	0.0288811
ctg301-3.3-1		atrial natriuretic peptide receptor 2-like	4.08733	1.12869e-07
ctg1450-0.10-1		Collagen alpha-4(VI) chain	4.08428	0.0108827
ctg12-9.6-1	K02321	DNA polymerase alpha subunit B	4.08253	0.00416376
ctg3334-0.0-1		receptor-type tyrosine-protein phosphatase delta	4.0781	0.0309281
ctg740-1.1-1	K10443	kelch-like protein 9	4.0766	0.0043173
ctg99-7.0-1	K05648	ATP-binding cassette sub-family A member 5 isoform X2	4.07076	0.00925527
ctg841-3.7-1		probable cytochrome P450 49a1 isoform X1	4.07058	0.016257
ctg818-4.5-1		glucose dehydrogenase [FAD, quinone]-like	4.069	0.000662341
ctg542-3.15-1	K20647	Rho GTPase-activating protein 32	4.06476	0.0221904
ctg1810-0.10-1		serine protease 27	4.05698	0.0492633
ctg1077-2.25-1		multiple epidermal growth factor-like domains protein 10	4.05599	5.58427e-12
ctg1590-0.4-1		Bile salt-activated lipase	4.05371	0.00163061
ctg396-3.0-1		sushi domain-containing protein 2-like	4.05129	0.00152773
ctg261-8.15-1		CUB and sushi domain-containing protein 3	4.05029	0.0278384
ctg4307-0.2-1		agmatinase, mitochondrial	4.04591	0.01621
ctg165-0.4-1		Ankyrin repeat domain-containing protein 17	4.04411	0.0401529
ctg716-2.13-1		nose resistant to fluoxetine protein 6-like	4.0368	0.00171454
ctg1307-1.12-1			4.03256	0.0202998
ctg1674-0.6-1		transmembrane protein 135-like	4.02836	0.0393476
ctg31-2.10-1		polypeptide N-acetylgalactosaminyltransferase 1-like	4.02439	0.0201025
ctg86-6.8-1	K13024	inositol hexakisphosphate and diphosphoinositol-pentakisphosphate kinase 2-like	4.02276	0.0296334
ctg571-2.15-1	K06233	low-density lipoprotein receptor-related protein 2-like	4.02275	0.0278372
ctg1682-0.2-1	K20630	N-chimaerin-like isoform X1	4.02089	0.00292059
ctg9-8.19-1		sodium channel and clathrin linker 1 isoform X1	4.01478	0.0352503
ctg225-1.2-1		ribonuclease HI	4.014	0.000160128
ctg1688-0.7-1		EGF-like domain-containing protein 1	4.00711	0.0014269
ctg815-1.1-1	K18084	Myotubularin-related protein 9	4.00553	2.56541e-10
ctg5-31.14-1		MAM and LDL-receptor class A domain-containing protein 2-like	4.00275	0.00891035
ctg63-5.12-1	K06468	perlucin-like protein	3.99941	0.0134591
ctg892-3.1-1			3.99695	0.0174707
ctg5-13.4-1		Inositol phosphoceramide mannosyltransferase 3	3.99079	0.0048883
ctg699-1.2-1		chondroitin proteoglycan 2-like	3.96592	3.10143e-06
ctg126-15.29-1	K08150	proton myo-inositol cotransporter-like	3.95912	0.0240108
ctg8026-0.2-1		putative uncharacterized transposon-derived protein F54H12.3	3.95675	0.00872997
ctg33-22.5-1		Collagen alpha-6(VI) chain	3.95589	0.0158744
ctg424-3.14-1	K07819	beta-1,3-galactosyltransferase 5-like	3.95439	0.00176529
ctg67-1.7-1	K05349	probable beta-D-xylosidase 7	3.9506	0.000250806
ctg1314-2.1-1		Conodipine-M alpha chain	3.94343	0.00394551
ctg2412-0.7-1		hypothetical protein LOTGIDRAFT_231222	3.94293	0.0281157
ctg944-3.10-1		PREDICTED: uncharacterized protein LOC106811642	3.93849	0.0147476
ctg1811-0.10-1		countin-1-like isoform X2	3.93809	0.0331533
ctg1047-1.3-1		Transposable element Tcb2 transposase	3.93528	0.0470892
ctg738-1.4-1		WD repeat and SOCS box-containing protein 1-like	3.9317	0.0494076
ctg13-10.1-1		calmodulin	3.92126	0.00459874
ctg153-6.7-1	K18490	homeobox protein OTX2-B	3.9202	5.94496e-06
ctg3102-0.1-1		P2X purinoceptor 7-like	3.9171	4.81247e-05
ctg846-0.1-1		predicted protein	3.91213	0.0467812
ctg846-1.2-1		zinc metalloproteinase nas-13-like	3.90931	0.00526751
ctg2536-0.1-1		leukocyte cell derived chemotaxin 1-like protein	3.90841	0.00364451
ctg67-25.23-1		40S ribosomal protein S9	3.90494	1.66411e-06
ctg515-1.0-1			3.89636	0.0142464
ctg821-1.25-1		uncharacterized protein LOC110446515 isoform X1	3.88603	1.39466e-08
ctg2368-0.15-1		carbonic anhydrase 2-like isoform X3	3.8812	0.000114515
ctg5-48.11-1		PREDICTED: uncharacterized protein LOC101848146	3.88087	0.0465571
ctg91-6.4-1	K18398	bis(5'-adenosyl)-triphosphatase enpp4-like	3.8779	1.4583e-05
ctg2567-0.10-1		BTB/POZ domain-containing protein 1-like	3.87031	0.0221456
ctg2624-0.2-1			3.8696	0.0484151
ctg513-3.8-1		phospholipase D1-like	3.86792	0.00468267
ctg53-14.3-1		receptor-type tyrosine-protein phosphatase beta isoform X2	3.86562	0.00325013
ctg1111-2.1-1	K12322	retinal guanylyl cyclase 2 isoform X1	3.86447	0.0494868
ctg343-3.14-1		putative universal stress protein SAS1637	3.8606	0.00117104
ctg118-13.1-1		D-galactoside-specific lectin	3.85836	0.0301961
ctg1212-1.2-1	K17512	tyrosine-protein kinase shark	3.8582	0.0191373
ctg508-2.8-1		zinc finger protein SNAI2-like	3.85515	0.00606263
ctg92-5.4-1		uncharacterized protein LOC111125594 isoform X7	3.85289	0.00173014
ctg201-8.5-1		RNA-directed DNA polymerase from mobile element jockey-like	3.85045	0.00433481
ctg1781-0.15-1		autocrine proliferation repressor protein A-like	3.84983	8.95078e-05
ctg179-14.9-1		phospholipid scramblase 2-like	3.84598	0.0134591
ctg333-4.1-1	K22862	protein inturned-like	3.84294	1.79357e-07
ctg349-4.20-1		ATM interactor-like	3.84198	2.47251e-07
ctg342-7.19-1		prokineticin Bm8-f-like	3.84099	0.0163098
ctg380-0.5-1			3.83459	0.00697362
ctg1193-3.17-1		coiled-coil domain-containing protein 60-like isoform X3	3.83297	0.0128325
ctg340-2.4-1		transient receptor potential cation channel subfamily M member 3-like	3.83111	0.0166387
ctg69-4.16-1	K01467	Protein flp	3.82116	0.025299
ctg225-11.54-1		eukaryotic translation initiation factor 4 gamma-like isoform X1	3.81896	0.00971612
ctg47-5.4-1	K21988	transmembrane channel-like protein 3	3.81666	0.0289504
ctg5524-0.0-1		hemagglutinin/amebocyte aggregation factor-like	3.81319	0.01621
ctg140-7.0-1	K01469	5-oxoprolinase	3.80657	0.0408275
ctg2962-0.2-1			3.79881	0.00330094
ctg1490-1.1-1			3.79867	0.00117886
ctg1589-1.16-1		pol-like protein	3.79217	0.00679989
ctg280-4.3-1		PREDICTED: uncharacterized protein LOC105341978	3.78957	0.024003
ctg446-4.10-1		Counting factor associated protein D	3.7847	2.06603e-05
ctg986-1.5-1	K13899	cysteine protease inhibitor	3.77975	0.000237629
ctg547-6.25-1		Zinc finger CW-type PWWP domain protein 2	3.7774	0.0470892
ctg6385-0.0-1		phosphoethanolamine N-methyltransferase 3-like	3.77588	0.00506258
ctg43-3.6-1			3.77186	0.00285831
ctg1922-1.8-1			3.76862	0.00445612
ctg304-6.0-1		SET and MYND domain-containing protein 5	3.76813	0.0019641
ctg320-2.13-1	K15309	CREB-regulated transcription coactivator 1-like isoform X3	3.76311	0.0212209
ctg181-6.1-1		Kyphoscoliosis peptidase	3.76162	0.00663024
ctg528-0.4-1			3.76089	0.00248741
ctg919-4.10-1		hypothetical protein LOTGIDRAFT_236277	3.76082	0.0136213
ctg32-11.4-1	K15013	long-chain-fatty-acid--CoA ligase ACSBG2-like isoform X1	3.75799	5.44615e-05
ctg435-8.29-1		gasdermin-E-like isoform X2	3.74988	3.32053e-06
ctg1763-0.1-1			3.74906	2.39966e-06
ctg919-4.9-1		hypothetical protein LOTGIDRAFT_236277	3.74879	3.58065e-05
ctg115-3.27-1	K16498	protocadherin-9-like isoform X1	3.74342	0.00269083
ctg65-14.19-1			3.74235	0.0428926
ctg244-3.3-1	K16343	85/88 kDa calcium-independent phospholipase A2-like	3.74033	0.00129064
ctg713-3.28-1		hypothetical protein C0Q70_18903	3.73515	0.00544132
ctg384-2.1-1	K16458	centrosomal protein of 104 kDa-like isoform X1	3.73456	3.1814e-08
ctg913-5.5-1	K10955	Collagen alpha-4(VI) chain	3.73434	0.0327875
ctg5346-0.0-1		carcinoembryonic antigen-related cell adhesion molecule 5-like	3.72946	0.0440624
ctg146-20.1-1	K00569	thiopurine S-methyltransferase	3.727	1.90088e-05
ctg231-4.4-1	K08864	serine/threonine-protein kinase tousled-like 2 isoform X1	3.72252	4.23489e-05
ctg126-3.19-1		inactive rhomboid protein 2-like	3.72094	0.000689066
ctg25-0.4-1			3.7124	0.0237506
ctg2301-0.2-1		P2X purinoceptor 7-like	3.70605	0.0173969
ctg74-5.5-1	K00654	serine palmitoyltransferase 2-like	3.70184	0.000184568
ctg287-8.48-1		speedy protein A	3.69798	0.0349195
ctg506-1.7-1		Zinc finger CCHC domain-containing protein 13	3.69349	0.0282375
ctg3718-0.2-1		von Willebrand factor D and EGF domain-containing protein	3.69307	0.0322542
ctg91-6.3-1		bis(5'-adenosyl)-triphosphatase enpp4-like	3.69167	0.0191836
ctg2126-1.1-1		zinc finger MYM-type protein 1-like	3.69139	0.000126242
ctg1222-0.6-1		hypothetical protein LOTGIDRAFT_166957	3.6874	0.00366684
ctg1269-0.0-1		myogenesis-regulating glycosidase isoform X2	3.67126	9.92742e-05
ctg220-1.2-1	K09637	transmembrane protease serine 9-like	3.66975	0.0018189
ctg1507-4.14-1	K03511	DNA polymerase kappa-like	3.66334	6.93341e-06
ctg866-0.0-1			3.6626	0.0425704
ctg614-1.2-1		ornithine decarboxylase-like	3.65717	0.00204347
ctg510-4.4-1		death-associated inhibitor of apoptosis 1-like	3.64088	0.033829
ctg495-3.24-1	K08635	endothelin-converting enzyme homolog isoform X3	3.63861	0.0232134
ctg583-3.1-1	K05759	profilin-like isoform X2	3.63606	0.000105655
ctg38-18.4-1	K01028	succinyl-CoA:3-ketoacid coenzyme A transferase 1, mitochondrial	3.63499	0.00905473
ctg805-2.4-1		Transposable element Tc1 transposase	3.63455	0.000589286
ctg129-2.13-1		putative tyrosinase-like protein tyr-3	3.63454	0.0205393
ctg1105-2.27-1		putative titin	3.634	0.00012644
ctg185-5.11-1	K01369	legumain	3.63396	5.20422e-05
ctg3255-0.1-1			3.63391	0.012614
ctg3307-0.4-1		tyrosine-protein kinase Fyn isoform X3	3.63242	0.00995013
ctg4300-0.2-1			3.62673	0.00495801
ctg1615-1.14-1			3.62207	0.00553424
ctg278-4.16-1		synaptogyrin-3-like isoform 1	3.61602	0.00269904
ctg526-1.10-1		hypothetical protein LOTGIDRAFT_230581	3.61489	0.00126227
ctg380-2.8-1		GON domain protein	3.61472	6.80288e-05
ctg199-10.6-1		Transposable element Tcb1 transposase	3.6134	0.0411185
ctg855-3.8-1			3.6104	0.00243814
ctg44-0.1-1		Baculoviral IAP repeat-containing protein 3	3.60264	0.00230811
ctg818-5.3-1	K08465	adhesion G-protein coupled receptor D1 isoform X1	3.60144	0.0423858
ctg979-2.13-1		sodium-coupled monocarboxylate transporter 1-like	3.5986	0.00799067
ctg1210-3.8-1		histone-lysine N-methyltransferase SUV420H1-like	3.59797	0.00327789
ctg845-1.27-1		insulin-like growth factor-binding protein complex acid labile subunit	3.59505	0.0222921
ctg872-1.28-1		Sodium/glucose cotransporter 4	3.59428	0.00337976
ctg927-1.10-1		contactin-like isoform X2	3.59217	0.00634596
ctg5-38.12-1		tubulin alpha-1A chain	3.58297	2.44779e-05
ctg1358-0.18-1		ATP synthase subunits region ORF 7	3.57797	2.3672e-06
ctg397-7.68-1		tripartite motif-containing protein 2-like	3.5696	0.0186546
ctg38-7.11-1		kelch-like protein 7	3.5655	0.000715803
ctg1-7.18-1		epithelial membrane protein 1-like	3.56399	0.00142711
ctg813-2.9-1		C-type lectin domain family 4 member E-like	3.55914	0.0318129
ctg631-2.8-1		putative uncharacterized protein DDB_G0282129	3.55433	0.00156465
ctg930-0.10-1	K13133	gem-associated protein 5	3.55242	0.00174856
ctg1422-2.6-1	K12316	lysosomal alpha-glucosidase-like	3.55156	3.17454e-05
ctg588-4.61-1	K14616	Cubilin	3.54953	0.0389802
ctg921-0.1-1		chitinase domain-containing protein 1	3.54395	0.000132149
ctg268-5.11-1	K14360	organic solute transporter subunit alpha-like	3.54134	0.0160228
ctg2760-0.3-1		methyltransferase-like protein 27	3.53956	0.00169647
ctg28-25.5-1		probable palmitoyltransferase ZDHHC1	3.53369	0.0390268
ctg479-3.9-1			3.53199	1.13312e-06
ctg1843-0.20-1	K14648	poly(U)-specific endoribonuclease-like	3.52872	0.000528468
ctg84-12.3-1		PREDICTED: uncharacterized protein LOC102802789	3.5233	0.0364512
ctg298-5.32-1		tubulin beta-4B chain isoform X1	3.52271	0.0212964
ctg1495-0.24-1		Chorion peroxidase	3.51363	0.00425188
ctg3428-0.1-1		ankyrin repeat protein	3.51201	0.00385205
ctg1815-0.10-1	K00726	alpha-1,3-mannosyl-glycoprotein 2-beta-N-acetylglucosaminyltransferase-like isoform X1	3.51145	4.08197e-06
ctg799-1.4-1	K13196	zinc finger protein ubi-d4-like isoform X2	3.5079	0.00836383
ctg541-0.1-1			3.5035	0.00432443
ctg1312-1.15-1		eukaryotic translation initiation factor 4 gamma 3-like isoform X3	3.50098	0.0431329
ctg972-1.7-1		organic cation transporter protein-like	3.49873	0.0215055
ctg1691-0.18-1		laccase-15-like isoform X1	3.49756	0.00940988
ctg480-4.8-1	K19535	synaptonemal complex central element protein 2-like	3.49563	0.00188895
ctg10-1.1-1		phosphatidylinositol 3-kinase 2-like isoform X2	3.49518	1.12516e-06
ctg738-2.8-1		putative phospholipase B-like 2	3.48896	0.00235948
ctg1457-1.6-1			3.48426	0.0187109
ctg306-3.9-1			3.47761	0.0237474
ctg502-0.1-1			3.47258	1.64487e-08
ctg3224-0.2-1		Monocarboxylate transporter 14	3.46894	6.05988e-06
ctg1036-2.25-1		uncharacterized protein LOC112558272	3.4688	0.00664017
ctg411-4.12-1		alanine racemase	3.46718	4.83653e-07
ctg1671-0.13-1	K00727	beta-1,3-galactosyl-O-glycosyl-glycoprotein beta-1,6-N-acetylglucosaminyltransferase-like	3.4664	0.00951534
ctg940-1.19-1		PC-esterase domain-containing protein 1A-like	3.4609	8.95078e-05
ctg1368-1.29-1		Calx-beta domain-containing protein	3.46063	0.00236364
ctg1173-1.9-1	K07904	ras-related protein Rab-11A	3.45951	4.33695e-06
ctg1073-1.19-1		hypothetical protein C0Q70_03173	3.45387	0.00376448
ctg1501-0.3-1			3.44935	0.000247435
ctg4726-0.3-1			3.44473	0.000413985
ctg717-2.11-1		putative uncharacterized oxidoreductase YDR541C	3.44262	0.000250806
ctg200-1.5-1	K13247	lambda-crystallin homolog	3.44005	0.000201626
ctg736-5.34-1	K12388	sortilin-like isoform X2	3.43994	9.88577e-07
ctg1025-1.16-1	K05312	neuronal acetylcholine receptor subunit alpha-10	3.43632	2.29671e-05
ctg1309-0.10-1		hypothetical protein LOTGIDRAFT_172798	3.43089	0.00174856
ctg424-4.6-1	K05449	vascular endothelial growth factor A-A-like isoform X1	3.42619	1.26686e-06
ctg3411-0.0-1	K09530	dnaJ homolog subfamily C member 10-like	3.42416	5.32117e-06
ctg27-1.4-1	K19521	DNA-binding protein RFX6	3.4202	0.00986998
ctg97-3.4-1			3.41962	0.0120207
ctg274-4.19-1		Tudor domain-containing protein 1	3.41753	0.0207648
ctg1448-1.3-1	K16470	zinc finger protein DZIP1L-like	3.41527	0.0167124
ctg1544-3.5-1			3.41366	0.0391885
ctg1874-1.14-1		hyaluronidase-3 isoform X2	3.41145	0.000576924
ctg999-1.17-1		signal transduction protein with efhand domain	3.40952	0.0307453
ctg5024-0.2-1			3.40307	0.00249466
ctg1422-2.7-1	K00799	glutathione S-transferase 1-1	3.39372	0.0140699
ctg317-7.3-1	K19529	synaptonemal complex protein 2 isoform X1	3.39164	0.0131139
ctg313-7.32-1		cerebral peptide 1-like	3.38981	0.0367656
ctg436-5.42-1	K14611	Solute carrier family 23 member 2	3.37484	0.00125471
ctg181-5.6-1		Kyphoscoliosis peptidase	3.3699	0.00653875
ctg47-10.42-1	K10639	E3 ubiquitin-protein ligase CCNB1IP1-like	3.36748	0.000352611
ctg3-15.15-1		E3 ubiquitin-protein ligase TRIM33 isoform X2	3.35713	4.85244e-06
ctg489-3.2-1		vitelline envelope zona pellucida domain 5	3.34457	0.0188704
ctg51-9.5-1		ADP-ribosylation factor-like	3.33747	0.00107503
ctg487-7.25-1		von Willebrand factor D and EGF domain-containing protein	3.33607	0.0189866
ctg1983-0.7-1		oxidoreductase OpS5-like	3.33573	0.000208512
ctg462-3.5-1			3.32644	0.0371504
ctg146-11.6-1	K05705	tyrosine-protein kinase SRK2-like isoform X1	3.32619	1.25394e-05
ctg697-2.17-1		collagen alpha-6(VI) chain-like	3.32615	0.000510496
ctg1771-0.24-1		polypeptide N-acetylgalactosaminyltransferase 1-like	3.32344	9.82846e-06
ctg1629-0.1-1		sonic hedgehog protein-like	3.32047	0.00330811
ctg869-2.2-1	K10397	kinesin-like protein KIF6	3.31738	0.000717587
ctg103-10.23-1		PREDICTED: uncharacterized protein LOC101861687 isoform X4	3.31233	0.0141279
ctg1645-0.12-1			3.30902	0.0202954
ctg801-4.0-1		Versican core protein	3.29958	0.000123896
ctg451-2.7-1	K11547	kinetochore protein NDC80 homolog	3.2841	1.19877e-05
ctg2311-0.10-1		BTB/POZ domain-containing protein 1-like	3.27728	0.0071168
ctg2154-0.0-1			3.27479	2.56078e-05
ctg21-20.22-1	K01192	beta-mannosidase-like isoform X2	3.27395	0.00685057
ctg2716-0.5-1		PREDICTED: uncharacterized protein LOC109620352	3.26985	0.00217375
ctg11-4.15-1		KRAB-A domain-containing protein 2-like	3.26451	5.08721e-06
ctg2546-0.0-1		multiple epidermal growth factor-like domains protein 6 isoform X3	3.26066	0.00205328
ctg4371-0.0-1		hypothetical protein LOTGIDRAFT_232991	3.25788	0.00348831
ctg1022-1.28-1	K16172	insulin receptor substrate 1-B-like	3.25549	0.0310579
ctg951-1.10-1	K00873	Pyruvate kinase isozymes M1/M2	3.25269	4.20363e-08
ctg183-6.11-1		multiple epidermal growth factor-like domains protein 10 isoform X1	3.24686	0.000219167
ctg194-8.12-1	K22866	tctex1 domain-containing protein 2-like	3.24497	0.00467204
ctg510-5.5-1	K08375	orexin receptor type 2-like	3.24069	0.00911376
ctg296-0.2-1		hypothetical protein KP79_PYT13184	3.24008	0.00130954
ctg314-8.15-1		vitelline envelope zona pellucida domain 8	3.2394	0.000120593
ctg804-2.8-1	K18460	exportin-7-like isoform X1	3.23707	3.00009e-07
ctg3447-0.5-1		EF-hand domain-containing protein D1	3.23557	0.000987588
ctg1084-2.16-1	K02295	non-photoreceptive cryptochrome	3.23455	0.00838877
ctg556-4.4-1		Ariadne-like RING finger protein R811	3.23392	0.018095
ctg156-6.3-1	K20095	rRNA methyltransferase 3, mitochondrial-like	3.23367	9.15693e-06
ctg8-15.5-1		fatty-acid amide hydrolase 2-B-like	3.22934	0.0282676
ctg372-11.20-1		importin subunit alpha-4	3.22857	3.26856e-07
ctg296-0.3-1		hypothetical protein LOTGIDRAFT_165135	3.22059	0.0157356
ctg157-2.1-1	K10408	dynein heavy chain 6, axonemal-like	3.21368	4.76027e-05
ctg30-12.7-1			3.21337	0.000836463
ctg131-6.6-1		Tubulin alpha-3 chain	3.2099	0.00712262
ctg1188-2.25-1	K17540	Inactive serine/threonine-protein kinase TEX14	3.20734	2.92255e-08
ctg450-4.2-1		limbic system-associated membrane protein-like	3.19371	0.00818601
ctg228-9.20-1	K04134	Histamine H2 receptor	3.18775	0.00691806
ctg506-0.1-1		beta-lactamase-like protein 3	3.18532	0.000702522
ctg1773-0.13-1		neither inactivation nor afterpotential protein C-like	3.18442	0.000228233
ctg610-2.3-1	K16603	probable tubulin polyglutamylase TTLL9 isoform X1	3.18033	0.0464473
ctg661-1.4-1	K10395	Kinesin-like protein KIF21A	3.17701	0.0118476
ctg2533-0.2-1		zinc finger homeobox protein 4-like	3.17218	0.0287014
ctg1358-0.6-1		PREDICTED: uncharacterized protein LOC105339366	3.16652	0.000430463
ctg419-3.2-1	K19788	obg-like ATPase 1	3.16631	1.41877e-05
ctg362-5.35-1			3.16544	0.0105511
ctg937-3.15-1	K00718	galactoside 2-alpha-L-fucosyltransferase 2-like	3.1646	0.00573396
ctg910-0.2-1		Aspartate aminotransferase	3.15979	0.000406856
ctg101-7.19-1			3.15966	0.0184958
ctg201-8.4-1	K14708	sodium-independent sulfate anion transporter-like	3.15777	1.76276e-05
ctg3028-0.2-1		E3 ubiquitin-protein ligase Arkadia-like	3.15521	0.0024505
ctg237-6.4-1	K04920	potassium channel subfamily K member 16	3.14945	0.000593796
ctg187-11.41-1		melanoma-associated antigen C1-like	3.14765	0.0385334
ctg594-2.13-1		cyclin N-terminal domain-containing protein 1-like isoform X1	3.14734	0.00193974
ctg5-4.27-1		uncharacterized protein LOC111509465	3.14373	0.00349593
ctg560-3.19-1			3.14219	0.0243906
ctg422-5.8-1		uncharacterized protein LOC110459485 isoform X1	3.14123	0.0340793
ctg571-2.12-1	K01276	dipeptidyl peptidase 2	3.13682	0.0408948
ctg473-3.24-1		carcinoembryonic antigen-related cell adhesion molecule 5-like	3.13643	4.93932e-05
ctg132-7.3-1	K17920	sorting nexin-5-like	3.13425	3.18667e-05
ctg19-0.3-1			3.13365	0.00530548
ctg112-3.0-1		fras1 related extracellular matrix protein	3.13348	0.0376503
ctg1677-0.1-1	K11094	U1 small nuclear ribonucleoprotein A	3.13263	2.06603e-05
ctg170-1.0-1	K06174	ATP-binding cassette sub-family E member 1	3.13167	6.27268e-05
ctg4473-0.0-1		uncharacterized protein LOC110461149	3.13127	0.00903085
ctg924-2.12-1		monocarboxylate transporter 12-B isoform X1	3.12434	0.00982859
ctg1421-0.9-1			3.12078	0.00313186
ctg2136-0.8-1			3.11743	1.27039e-07
ctg503-3.13-1		2-aminoethylphosphonate--pyruvate transaminase	3.11435	0.000284828
ctg588-4.62-1		Retrovirus-related Pol polyprotein from transposon 17.6	3.10886	0.0286647
ctg409-4.34-1		sulfotransferase family cytosolic 1B member 1-like	3.10712	0.0472688
ctg972-3.16-1			3.10701	0.00870036
ctg1139-1.19-1		FLYWCH-type zinc finger-containing protein 1	3.10526	0.0407663
ctg722-5.4-1		mucin-22-like isoform X2	3.10477	0.0108923
ctg1316-0.4-1	K04360	tyrosine-protein kinase transmembrane receptor Ror-like	3.09924	0.00165147
ctg116-4.3-1	K08378	pyroglutamylated RFamide peptide receptor-like	3.08968	0.0387895
ctg13-6.4-1	K03136	General transcription factor IIE subunit 1	3.08839	1.84554e-07
ctg5102-0.0-1		Leucine-rich repeat and IQ domain-containing protein 1	3.07841	0.000865364
ctg713-3.29-1	K05929	phosphoethanolamine N-methyltransferase 3-like isoform X2	3.07311	0.000267972
ctg7-0.3-1		aldehyde dehydrogenase X, mitochondrial	3.06653	0.0331522
ctg1872-0.1-1	K01346	fibrinolytic enzyme	3.06591	0.0416803
ctg317-4.2-1		40S ribosomal protein S9	3.05195	0.00143092
ctg3166-0.0-1		EF-hand domain-containing protein D1	3.04665	0.0494076
ctg127-1.3-1			3.04443	0.00890464
ctg905-1.6-1		leucine-rich repeat-containing protein 74A-like	3.0438	0.00901473
ctg396-4.10-1		myotubularin-related protein 2 isoform X1	3.04293	0.00828285
ctg3028-0.3-1	K09271	Transcription factor SOX-30	3.03899	0.00353097
ctg7321-0.0-1		fucolectin-related protein	3.0388	0.0350607
ctg2424-0.5-1			3.02937	1.69217e-05
ctg53-14.1-1	K05694	Tyrosine-protein phosphatase 10D	3.02792	0.000582648
ctg198-6.16-1			3.02611	0.0001677
ctg1298-0.0-1			3.02083	0.0288556
ctg551-0.4-1	K01285	Lysosomal Pro-X carboxypeptidase	3.0184	9.82001e-05
ctg137-1.7-1			3.01715	1.19494e-05
ctg1012-1.2-1		uncharacterized protein C1orf158 homolog	3.01558	0.0150005
ctg388-1.6-1	K19533	synaptonemal complex protein 1-like	3.00558	0.00196825
ctg260-5.4-1		Transcriptional-regulating factor 1	3.00126	2.62188e-05
ctg8-3.6-1		stabilizer of axonemal microtubules 2-like isoform X3	2.99634	0.00163997
ctg102-4.7-1	K00710	polypeptide N-acetylgalactosaminyltransferase 5-like	2.98208	0.029256
ctg1265-1.21-1		cilia- and flagella-associated protein 74-like	2.97869	0.0234419
ctg575-3.13-1		fatty acid-binding protein, brain-like	2.97474	2.49713e-05
ctg192-9.0-1		putative serine protease K12H4.7	2.97428	3.40513e-05
ctg3691-0.0-1		fucolectin-related protein	2.97251	0.00845641
ctg68-6.3-1		protocadherin Fat 4-like	2.96113	0.00116982
ctg1193-1.4-1		peroxisomal acyl-coenzyme A oxidase 1	2.95728	0.000649971
ctg974-1.7-1		fatty acid desaturase 1-like isoform X1	2.94437	0.0340462
ctg147-6.9-1	K04406	mitogen-activated protein kinase kinase kinase kinase 5-like isoform X2	2.93872	0.0283164
ctg2646-0.5-1		toll-like receptor 4	2.93768	0.0466037
ctg1574-0.3-1	K10284	F-box/LRR-repeat protein 18	2.93455	6.52712e-06
ctg10-5.6-1		C-type lectin domain family 4 member M	2.92966	0.00112389
ctg2633-0.8-1		opioid growth factor receptor-like protein 1	2.92552	0.0219809
ctg488-0.3-1	K10340	serine/threonine-protein phosphatase 6 regulatory ankyrin repeat subunit C-like	2.91542	0.00287836
ctg532-3.1-1	K01363	cathepsin B	2.91429	0.000343029
ctg474-4.5-1		flavin-containing monooxygenase FMO GS-OX5-like	2.91369	0.0113065
ctg925-0.4-1		cystinosin homolog	2.91321	0.000123896
ctg614-4.11-1		transmembrane and coiled-coil domains protein 2 isoform X1	2.91275	1.99292e-05
ctg871-2.4-1		calpain-5-like	2.90822	0.0115827
ctg835-5.1-1	K22421	spermatogenesis-associated protein 22-like isoform X1	2.8999	0.000277321
ctg847-1.10-1	K01196	Glycogen debranching enzyme	2.89144	0.00186504
ctg1314-1.3-1	K04988	polycystic kidney disease protein 1-like 2	2.89067	0.0487925
ctg294-6.14-1		hypothetical protein LOTGIDRAFT_235529	2.88745	0.0018546
ctg598-2.26-1		norsolorinic acid reductase A-like isoform X2	2.88616	0.0322319
ctg542-8.20-1	K22761	DNA-directed primase/polymerase protein isoform X1	2.88434	0.00191038
ctg180-13.3-1		sodium- and chloride-dependent glycine transporter 2-like	2.88399	0.00594234
ctg38-9.0-1	K12349	neutral ceramidase-like	2.88346	0.000212089
ctg2577-0.7-1		hemagglutinin family protein (plasmid)	2.88218	0.0380637
ctg611-4.19-1		hypothetical protein LOTGIDRAFT_234653	2.88187	0.00388598
ctg419-3.11-1		electroneutral sodium bicarbonate exchanger 1-like isoform X1	2.87374	2.8406e-05
ctg58-5.4-1			2.87046	4.07696e-05
ctg1040-3.30-1		Protein flp	2.86811	0.000659705
ctg1025-1.21-1			2.86709	0.00814486
ctg326-4.0-1		hemocyte protein-glutamine gamma-glutamyltransferase-like isoform X1	2.86277	7.07679e-05
ctg282-15.9-1	K01275	Dipeptidyl peptidase 1	2.85558	0.0017007
ctg809-5.19-1	K14358	secernin-2-like	2.85248	0.000576924
ctg578-5.37-1			2.84764	0.00266466
ctg86-3.6-1	K15263	cell growth-regulating nucleolar protein	2.84464	7.90603e-06
ctg68-11.0-1		ankyrin repeat and SOCS box protein 2-like isoform X1	2.84181	1.25394e-05
ctg598-2.22-1	K05037	sodium-dependent serotonin transporter isoform X1	2.836	2.44277e-05
ctg413-7.4-1	K02599	fibropellin-1-like isoform X1	2.8332	0.00151474
ctg755-1.15-1			2.82951	0.0232441
ctg1457-1.4-1			2.82447	0.000261148
ctg378-2.3-1		arrestin domain-containing protein 1-like	2.82441	0.0470121
ctg581-3.6-1		ATP binding protein	2.82408	0.0010177
ctg59-9.14-1	K13443	epididymal secretory protein E1	2.81246	0.000287767
ctg539-4.5-1		papilin-like isoform X2	2.81176	0.0279674
ctg1045-1.0-1		gamma-aminobutyric acid type B receptor subunit 1-like	2.8067	0.00313186
ctg19-1.9-1		GPI ethanolamine phosphate transferase 1	2.80364	2.48687e-05
ctg1841-0.7-1			2.8032	0.00301517
ctg530-3.4-1		sialate O-acetylesterase-like	2.80021	0.0012599
ctg1446-0.4-1			2.79782	0.0195223
ctg6-11.4-1	K09391	Transcription factor E2F8	2.79694	0.0224741
ctg1100-1.13-1		hypothetical protein LOTGIDRAFT_235015	2.78791	0.00125309
ctg441-9.0-1			2.7862	0.000288596
ctg2419-0.2-1		Plasma kallikrein	2.78577	0.0225803
ctg1159-2.8-1		chorion peroxidase-like	2.7846	6.39897e-05
ctg310-4.1-1	K12757	myosin regulatory light chain 12A-like	2.77971	0.017336
ctg347-3.2-1		lysosome membrane protein 2-like	2.77738	0.0182267
ctg195-16.14-1	K11127	telomerase protein component 1-like	2.77588	8.35834e-08
ctg329-4.9-1		fucose binding lectin	2.76982	0.0348294
ctg79-13.2-1			2.76972	4.05283e-05
ctg720-2.9-1		Collagen alpha-1(XIV) chain	2.76571	0.0061893
ctg855-3.10-1			2.76181	0.0136113
ctg2019-0.3-1	K16943	septin-2-like isoform X2	2.75779	9.53684e-06
ctg107-10.0-1		transmembrane protein 62-like	2.75719	5.87353e-06
ctg3474-0.2-1		acidic mammalian chitinase-like	2.75222	0.00218567
ctg31-6.23-1		myeloid-derived growth factor	2.73153	9.03896e-06
ctg4143-0.4-1		Transposon Ty3-I Gag-Pol polyprotein	2.72978	0.037171
ctg8-13.6-1		hypothetical protein LOTGIDRAFT_157899	2.72937	0.0396828
ctg152-4.11-1		FMRF-amide neuropeptides-like	2.72744	0.0497
ctg1977-0.4-1		PREDICTED: uncharacterized protein LOC106819777	2.72676	0.00227283
ctg914-2.23-1		large neutral amino acids transporter small subunit 1-like	2.72651	0.0136476
ctg41-6.23-1	K22399	pachytene checkpoint protein 2 homolog	2.70919	0.00147495
ctg1836-0.2-1			2.70507	0.0428073
ctg3860-0.2-1		Protein unc-13-like C	2.70332	0.0345691
ctg82-7.0-1	K18085	myotubularin-related protein 10-B-like	2.70181	5.30779e-06
ctg1393-2.2-1		hypothetical protein LOTGIDRAFT_171851	2.69838	4.157e-06
ctg1764-0.11-1			2.69794	3.19153e-06
ctg129-4.2-1		CPBP family intramembrane metalloprotease	2.69031	0.000292383
ctg589-0.0-1	K00453	tryptophan 2,3-dioxygenase-like	2.68983	0.0120607
ctg806-4.8-1		cartilage oligomeric matrix protein-like	2.6854	0.00575116
ctg546-2.0-1	K08794	calcium/calmodulin-dependent protein kinase type 1-like	2.68228	0.0312033
ctg1364-0.15-1		26S proteasome non-ATPase regulatory subunit 10-like isoform X4	2.66682	0.000184576
ctg575-3.8-1			2.66234	0.00142711
ctg676-6.6-1		hypothetical protein LOTGIDRAFT_238162	2.66105	0.0231998
ctg5-17.0-1	K01446	peptidoglycan-recognition protein SC2-like	2.65768	0.000435558
ctg2131-0.8-1			2.64025	2.0078e-05
ctg102-5.16-1		altered inheritance of mitochondria protein 21-like	2.63609	0.00121877
ctg1232-0.0-1		LDLR chaperone MESD	2.62334	6.03394e-05
ctg273-8.12-1	K12196	vacuolar protein sorting-associated protein 4B-like	2.61796	0.000255864
ctg902-2.0-1		arrestin domain-containing protein 17-like	2.61523	0.0105364
ctg4639-0.3-1		DNA fragmentation factor subunit alpha-like	2.61384	0.00655665
ctg1715-0.12-1	K13212	putative RNA-binding protein Luc7-like 1 isoform X1	2.60886	3.03593e-06
ctg18-6.10-1		FMRFamide receptor-like	2.60804	0.0076195
ctg15-9.0-1		calcium and integrin-binding family member 2	2.60567	0.00476399
ctg177-6.0-1		TAR DNA-binding protein 43-like	2.60389	3.00639e-05
ctg3578-0.3-1	K21108	popeye domain-containing protein 3-like	2.60323	4.59628e-05
ctg1604-0.0-1		neurofilament heavy polypeptide isoform X1	2.59806	0.00172171
ctg118-10.2-1		ryanodine receptor 1	2.59022	0.000132868
ctg609-2.7-1	K18426	ethylmalonyl-CoA decarboxylase-like	2.58077	0.000277841
ctg467-2.4-1		WD repeat-containing protein WRAP73	2.57965	1.91499e-05
ctg1026-0.2-1		hypothetical protein LOTGIDRAFT_166585	2.57433	0.0093422
ctg851-3.27-1			2.57402	0.00119682
ctg739-4.18-1		E3 SUMO-protein ligase RanBP2-like isoform X1	2.5624	0.00152407
ctg736-1.3-1	K05167	interleukin-17 receptor D-like	2.56192	0.000413494
ctg2978-0.6-1			2.56114	0.0388448
ctg3123-0.0-1		hypothetical protein LOTGIDRAFT_161865	2.55917	0.0118324
ctg111-7.18-1	K00560	Thymidylate synthase	2.55232	1.02148e-05
ctg1508-0.19-1		PREDICTED: uncharacterized protein LOC106012102	2.55014	0.00215304
ctg607-3.0-1	K08869	uncharacterized aarF domain-containing protein kinase 1-like	2.54486	0.000537303
ctg1198-2.12-1		astacin-like metalloendopeptidase	2.54206	0.00221797
ctg517-3.6-1	K09371	LIM homeobox transcription factor 1-beta	2.53784	0.000236899
ctg882-1.8-1	K01092	inositol monophosphatase 1-like	2.53489	7.39318e-05
ctg57-12.23-1		Methyltransferase type 11 domain containing protein	2.52387	0.00077285
ctg1106-1.2-1		heat shock 70 kDa protein 12A-like	2.5233	0.00145402
ctg699-4.25-1	K14288	exportin-T-like isoform X1	2.52182	6.08947e-06
ctg3936-0.3-1		hypothetical protein LOTGIDRAFT_158756	2.52132	0.0431114
ctg94-1.3-1		RIKEN cDNA 2700097O09 gene	2.51715	0.00243933
ctg3185-0.0-1		microfibril-associated glycoprotein 4-like	2.51702	0.00691806
ctg215-11.3-1		integrin-alpha FG-GAP repeat-containing protein 2-like	2.51214	0.00124983
ctg57-29.4-1	K11984	U4/U6.U5 tri-snRNP-associated protein 1-like	2.51117	0.000506776
ctg3114-0.8-1		predicted protein	2.50897	0.00239165
ctg37-11.22-1	K01415	endothelin-converting enzyme 1	2.50291	0.00486654
ctg276-1.5-1		polycystic kidney disease protein 1-like 2	2.50221	0.00452115
ctg586-6.12-1		linear gramicidin synthase subunit D-like	2.50195	0.0134627
ctg423-2.1-1			2.49362	0.00277985
ctg526-1.9-1		PREDICTED: uncharacterized protein LOC109617807	2.48861	0.0468127
ctg1462-0.5-1			2.48585	0.000400858
ctg556-1.1-1		serine/threonine-protein kinase Pim-3	2.48525	0.0295905
ctg2287-0.5-1		Protein hedgehog	2.48136	0.00773357
ctg330-1.14-1		unnamed protein product	2.4796	0.045419
ctg431-3.22-1		von Willebrand factor A domain-containing protein 3B	2.47699	0.000450968
ctg6805-0.0-1			2.47672	0.0434199
ctg1428-0.10-1		lysosomal alpha-mannosidase-like	2.47657	0.0416053
ctg772-3.12-1			2.45576	0.000527335
ctg6-13.2-1		peptidase M20 domain-containing protein 2-like	2.45571	0.000185492
ctg485-2.12-1	K10321	F-box only protein 47	2.45524	0.0289504
ctg156-6.4-1	K06628	cell division control protein 45 homolog	2.45172	0.0103627
ctg32-5.3-1	K22803	structural maintenance of chromosomes protein 5-like	2.45027	0.00945536
ctg2667-0.0-1		ADP-ribosylation factor-like	2.44566	0.000743274
ctg385-11.1-1		glycerophosphocholine phosphodiesterase GPCPD1-like isoform X1	2.44053	0.0213865
ctg139-3.18-1		coiled-coil domain-containing protein 63-like	2.43647	0.000136311
ctg140-1.6-1		receptor-interacting serine/threonine-protein kinase 1 isoform X1	2.43442	0.0178832
ctg1062-2.6-1	K05313	glutamate receptor ionotropic, kainate 2-like	2.43401	0.014289
ctg226-5.3-1		protein capicua homolog	2.43047	0.000356414
ctg611-2.5-1		methyltransferase-like protein 24	2.42715	0.00122383
ctg797-2.1-1	K05313	glutamate receptor 4-like	2.42681	0.0128545
ctg724-2.3-1	K22470	sulfide:quinone oxidoreductase, mitochondrial	2.42678	0.0438862
ctg257-2.24-1	K13524	4-aminobutyrate aminotransferase, mitochondrial	2.42374	0.00052291
ctg342-7.30-1		NACHT and WD repeat domain-containing protein 1	2.4184	0.00514091
ctg188-11.14-1	K20123	protein kinase C and casein kinase substrate in neurons protein 2-like isoform X1	2.4181	3.42431e-05
ctg263-5.2-1		caspase-8	2.41755	0.0012056
ctg350-4.16-1		collagen-like protein	2.41535	0.00183432
ctg354-2.20-1		Universal stress protein A-like protein	2.4099	0.000123896
ctg289-8.9-1		D-beta-hydroxybutyrate dehydrogenase, mitochondrial-like	2.40866	0.0351711
ctg1186-2.12-1	K01673	Beta carbonic anhydrase 1	2.40785	0.000485198
ctg57-4.6-1	K15296	beta-soluble NSF attachment protein isoform X3	2.40031	8.91897e-05
ctg1613-1.3-1	K00547	homocysteine S-methyltransferase 1-like	2.39794	1.70899e-06
ctg483-7.1-1		disulfide-isomerase DDB_G0275025	2.39564	0.00041558
ctg569-2.3-1		Testis-expressed sequence 11 protein	2.39531	0.0304905
ctg33-12.1-1		zinc finger protein LOC100191026 isoform X2	2.39399	0.000565992
ctg40-0.2-1		arfaptin-2-like isoform X2	2.38448	5.93203e-05
ctg374-4.31-1		solute carrier family 23 member 2-like	2.38408	6.12473e-06
ctg1022-1.31-1	K05970	sialate O-acetylesterase-like	2.38388	0.0307966
ctg8599-0.1-1			2.38172	0.0273256
ctg470-14.2-1	K09317	homeobox protein EMX1-like	2.38059	0.0195231
ctg865-2.17-1		reverse transcriptase	2.37917	0.0218572
ctg1033-3.4-1	K10418	dynein light chain 1, cytoplasmic	2.3766	0.0411402
ctg1041-0.6-1			2.37597	0.0108923
ctg494-8.0-1		zinc finger protein 208-like	2.37535	0.0206832
ctg1021-3.10-1		uncharacterized protein LOC112557199	2.37183	0.000892087
ctg566-3.24-1		tigger transposable element-derived protein 4-like	2.37116	6.98931e-05
ctg756-0.9-1		tubulin polymerization-promoting protein family member 2 isoform X2	2.36873	0.0229285
ctg1131-3.25-1	K19413	lysine-specific histone demethylase 1B isoform X1	2.36787	0.00266432
ctg977-1.18-1		cytochrome P450 4A25-like	2.36636	0.0204296
ctg102-3.11-1		Transposable element Tc3 transposase	2.36356	0.0432982
ctg818-5.4-1	K07855	Ras-related and estrogen-regulated growth inhibitor	2.35638	0.000600009
ctg825-3.0-1		protein piccolo-like isoform X2	2.35552	0.00231945
ctg603-1.10-1	K21798	phosphatidylinositide phosphatase SAC2-like	2.34978	0.00781747
ctg854-1.9-1		dynein heavy chain 8, axonemal-like	2.34916	0.0294
ctg23-0.0-1		unnamed protein product	2.34859	0.00727245
ctg178-3.1-1	K12480	rab GTPase-binding effector protein 1-like isoform X2	2.34292	0.00249466
ctg342-0.10-1	K00069	15-hydroxyprostaglandin dehydrogenase [NAD(+)]-like	2.34007	0.000122309
ctg817-0.4-1	K22806	DNA repair-scaffolding protein-like	2.33764	0.00175933
ctg276-4.0-1	K12382	proactivator polypeptide-like	2.32844	0.00127396
ctg6356-0.0-1			2.32326	0.00175933
ctg599-2.26-1		interferon-related developmental regulator 1-like	2.32189	0.000620115
ctg919-4.11-1		hypothetical protein LOTGIDRAFT_236277	2.3185	0.00313313
ctg7-9.2-1		ADAMTS-like protein 3 isoform X1	2.31716	0.000669509
ctg202-6.8-1	K09848	TNF receptor-associated factor 4-like isoform X1	2.31716	0.00151474
ctg2319-0.9-1		vascular non-inflammatory molecule 2 isoform X1	2.31698	0.0268982
ctg1672-0.13-1			2.31609	0.0045133
ctg316-4.4-1		hypothetical protein CGI_10027606	2.3124	0.0425321
ctg480-3.1-1	K17698	FYN-binding protein 1-like	2.31112	0.00145241
ctg756-2.10-1		beta-1,3-galactosyl-O-glycosyl-glycoprotein beta-1,6-N-acetylglucosaminyltransferase-like	2.30273	0.000760088
ctg201-13.3-1	K06229	suppressor of fused homolog	2.29886	0.00154621
ctg3857-0.1-1	K01480	Agmatinase, mitochondrial	2.2951	0.00273393
ctg248-3.8-1	K12562	Mitochondrial ornithine transporter 1	2.29457	0.0199198
ctg409-4.30-1	K12319	guanylate cyclase soluble subunit beta-2-like	2.29217	0.00283774
ctg708-4.3-1	K00731	glycoprotein-N-acetylgalactosamine 3-beta-galactosyltransferase 1-like	2.29189	5.86364e-06
ctg398-1.0-1	K11111	Telomeric repeat-binding factor 2	2.27208	4.79538e-05
ctg294-3.6-1			2.27132	0.0249094
ctg375-1.5-1		Cystathionine gamma-synthase	2.26921	0.00254159
ctg136-1.0-1	K00485	dimethylaniline monooxygenase [N-oxide-forming] 5-like	2.2613	0.000333925
ctg375-4.13-1			2.25714	0.0450538
ctg329-8.6-1	K10443	kelch-like protein 3	2.25314	0.00101531
ctg1960-0.0-1		hypothetical protein CAPTEDRAFT_199847	2.24256	0.034153
ctg365-4.15-1	K17503	protein phosphatase 1H-like	2.24146	0.00159224
ctg267-4.7-1	K19323	ataxin-10-like isoform X2	2.237	0.000553486
ctg97-7.1-1	K08756	fatty acid-binding protein homolog 6-like	2.23621	3.23358e-05
ctg638-3.7-1	K13289	lysosomal protective protein	2.23473	0.000513604
ctg466-3.0-1		CST complex subunit TEN1-like	2.23281	0.0340592
ctg48-18.6-1	K10408	dynein heavy chain 10, axonemal-like isoform X1	2.22044	0.0390839
ctg84-7.18-1	K07232	putative glutathione-specific gamma-glutamylcyclotransferase 2	2.2148	0.0212692
ctg1169-1.16-1		LOW QUALITY PROTEIN: uncharacterized protein LOC112573645	2.20812	0.000132882
ctg541-5.22-1		polycystic kidney disease 2-like 1 protein isoform X1	2.20804	0.0336935
ctg992-1.2-1		relaxin receptor 2-like	2.20739	0.0426264
ctg1379-0.3-1		cell adhesion molecule 2-like isoform X1	2.20494	0.0253151
ctg471-1.7-1		gamma-aminobutyric acid receptor subunit beta-1-like isoform X1	2.19953	0.023075
ctg533-3.19-1		universal stress protein A-like protein	2.19839	0.0110527
ctg738-2.10-1		putative phospholipase B-like 2	2.19427	0.0044272
ctg4042-0.5-1	K17513	perlucin-like	2.1907	0.0115758
ctg46-8.3-1	K20042	F-BAR domain only protein 2-like isoform X3	2.188	0.0297524
ctg75-15.5-1			2.18247	0.00703616
ctg20-1.3-1		E3 SUMO-protein ligase ZNF451	2.18136	0.0145263
ctg126-13.0-1	K01206	alpha-L-fucosidase-like	2.18019	0.00367127
ctg172-1.2-1	K11658	Tyrosine-protein kinase BAZ1B	2.17614	0.00220376
ctg437-10.69-1	K15381	disrupted in renal carcinoma protein 2 homolog	2.17327	0.00245085
ctg2657-0.6-1			2.17229	0.00607589
ctg450-6.17-1		lysozyme 3	2.16981	0.00668321
ctg1932-0.4-1	K14351	arylacetamide deacetylase-like	2.16229	0.00192088
ctg296-7.17-1	K00825	kynurenine/alpha-aminoadipate aminotransferase, mitochondrial	2.14846	0.00459874
ctg104-18.0-1		coiled-coil domain-containing protein 137	2.13872	0.000831434
ctg3723-0.5-1		multiple epidermal growth factor-like domains protein 10	2.13694	0.0227715
ctg296-2.3-1		elongation of very long chain fatty acids protein 2-like	2.13598	0.000517333
ctg779-3.4-1			2.13398	0.00477514
ctg280-4.0-1	K15284	solute carrier family 35 member E2-like	2.12877	0.000204501
ctg1544-3.1-1	K01672	carbonic anhydrase 14-like isoform X3	2.12464	0.0187421
ctg298-5.38-1	K12197	charged multivesicular body protein 1a-like	2.12361	0.000826836
ctg38-13.3-1		XK-related protein 6	2.1204	0.000582648
ctg287-8.27-1		CD109 antigen-like	2.11874	0.0376766
ctg474-4.0-1		flavin-containing monooxygenase FMO GS-OX5-like	2.11814	0.00951264
ctg58-2.2-1		hypothetical protein LOTGIDRAFT_228689	2.11357	0.00939653
ctg260-5.6-1	K17339	atlastin-2-like isoform X1	2.10949	0.00148246
ctg2084-0.9-1		histone-lysine N-methyltransferase PRDM9-like	2.10945	0.00156935
ctg704-6.4-1		CD82 antigen-like	2.10921	0.00796964
ctg884-2.7-1		hypothetical protein C0Q70_19279	2.10259	0.0119265
ctg561-3.3-1		leucine-, glutamate- and lysine-rich protein 1-like	2.09275	0.00582063
ctg10-10.20-1		methyltransferase-like protein 27 isoform X2	2.08922	0.000611341
ctg728-0.3-1		brain-specific angiogenesis inhibitor 1	2.08855	0.0358417
ctg3698-0.2-1		MAM and LDL-receptor class A domain-containing protein 1-like	2.08736	0.00357938
ctg344-4.3-1	K07541	phosphatidylinositol-glycan biosynthesis class X protein-like	2.08231	0.00348393
ctg4799-0.0-1	K01070	S-formylglutathione hydrolase-like	2.07948	0.023154
ctg46-12.1-1	K09173	DNA-binding protein RFX2-like isoform X3	2.07405	0.00397214
ctg397-7.69-1	K00102	probable D-lactate dehydrogenase, mitochondrial isoform X1	2.0735	0.000526765
ctg3283-0.1-1			2.06886	0.0299417
ctg583-2.18-1			2.06784	0.00269153
ctg2275-0.3-1		sulfate transporter	2.0677	0.0148398
ctg2288-0.6-1			2.06588	0.00520519
ctg45-6.4-1		coiled-coil domain-containing protein 189-like	2.06384	0.000310257
ctg506-0.4-1		tumor suppressor candidate 5 homolog	2.05844	0.0025245
ctg1521-0.1-1			2.05791	0.0267552
ctg1226-0.13-1		kynurenine formamidase-like	2.05699	2.67364e-05
ctg409-10.10-1		trans-1,2-dihydrobenzene-1,2-diol dehydrogenase-like	2.05637	0.000469818
ctg423-0.0-1		fucolectin-like	2.05531	0.00442049
ctg46-5.9-1		transmembrane protein 56-B-like	2.0411	0.000183912
ctg127-5.1-1		indian hedgehog protein-like	2.03864	0.0023341
ctg244-5.4-1	K03103	multiple inositol polyphosphate phosphatase 1-like	2.03626	0.00136948
ctg83-6.0-1		5'-nucleotidase isoform X2	2.02659	0.00374956
ctg121-1.6-1	K02649	phosphatidylinositol 3-kinase regulatory subunit alpha isoform X3	2.02638	0.00348018
ctg171-5.1-1	K06626	G1/S-specific cyclin-E-like	2.01681	0.000949497
ctg396-3.3-1		post-GPI attachment to proteins factor 2-like	2.01506	0.000247221
ctg475-4.1-1	K22420	meiosis-specific with OB domain-containing protein-like	2.00882	0.000884725
ctg727-2.1-1			2.00508	0.000472845
ctg1323-1.0-1	K16060	baculoviral IAP repeat-containing protein 7-like	1.99492	0.00209122
ctg1942-0.5-1	K08835	serine/threonine-protein kinase OSR1-like	1.98385	0.0076195
ctg741-0.1-1		ORF73, related	1.98187	0.048756
ctg1041-0.5-1		telomere repeats-binding bouquet formation protein 2-like isoform X1	1.97622	0.0341117
ctg1369-0.5-1	K14850	Ribosomal RNA-processing protein 8	1.97232	0.00624673
ctg98-1.0-1		dentin sialophosphoprotein-like isoform X3	1.97171	0.00879283
ctg2269-0.7-1	K05038	sodium-dependent proline transporter isoform X1	1.9709	0.0118476
ctg1095-1.6-1	K14457	2-acylglycerol O-acyltransferase 1-like	1.97041	0.000148996
ctg2182-0.18-1		excitatory amino acid transporter-like	1.96813	0.0306111
ctg1193-3.12-1	K07911	ras-related protein Rab-20-like	1.96811	0.0129493
ctg1233-1.6-1			1.96642	0.00255586
ctg835-0.0-1		hypothetical protein LOTGIDRAFT_232099	1.96591	0.00924186
ctg112-3.2-1		speriolin isoform X3	1.96517	0.008365
ctg808-2.12-1		zinc finger protein 62 homolog isoform X2	1.96421	0.00947576
ctg33-3.3-1	K10842	CDK-activating kinase assembly factor MAT1	1.96291	0.00218603
ctg678-2.21-1		putative ATP-dependent RNA helicase spindle-E-like	1.95682	0.0314828
ctg1437-0.4-1	K22552	L-ascorbate oxidase-like	1.95272	0.00313272
ctg1100-0.0-1		voltage-dependent calcium channel subunit alpha-2/delta-2-like	1.94979	0.0017766
ctg388-3.5-1		Osteopetrosis-associated transmembrane protein 1	1.94936	0.00213332
ctg1010-2.10-1		glycosylated lysosomal membrane protein-like	1.94249	0.00408437
ctg2073-0.6-1	K00968	choline-phosphate cytidylyltransferase B-like	1.94132	0.000583751
ctg2403-0.5-1			1.94101	0.0125178
ctg1428-0.11-1		lysosomal alpha-mannosidase-like	1.93953	0.0126399
ctg653-1.0-1		hypothetical protein LOTGIDRAFT_234917	1.93729	0.0438065
ctg829-7.5-1		uncharacterized protein LOC115223527	1.93164	0.019593
ctg216-7.29-1	K07918	ras-related protein Rab-32B-like	1.93006	0.00152773
ctg392-2.23-1	K01763	selenocysteine lyase isoform X2	1.92912	0.00649493
ctg132-11.10-1		peroxisomal and mitochondrial division factor 1-like	1.92482	0.0174481
ctg57-19.17-1	K21893	neuroglobin-1	1.92239	0.0465881
ctg44-9.19-1	K01301	putative N-acetylated-alpha-linked acidic dipeptidase	1.90678	0.00532683
ctg471-1.6-1		gamma-aminobutyric acid receptor subunit beta-1-like isoform X1	1.90075	0.000676692
ctg608-0.2-1		hepatoma-derived growth factor-related protein 2	1.90009	0.00269153
ctg676-6.8-1	K10579	NEDD8-conjugating enzyme Ubc12	1.89847	0.00154362
ctg1688-0.6-1		dnaJ homolog subfamily C member 22-like	1.8975	0.00568649
ctg67-23.5-1	K22750	glycine N-acyltransferase-like protein 3 isoform X1	1.89067	0.0307203
ctg28-14.20-1	K00653	chromodomain Y-like protein	1.88874	0.0173078
ctg410-0.0-1	K01128	acid sphingomyelinase-like phosphodiesterase 3b	1.88667	0.00684626
ctg793-2.0-1	K00814	alanine aminotransferase 2-like	1.88616	0.000690458
ctg261-5.4-1		long-chain specific acyl-CoA dehydrogenase, mitochondrial	1.87743	0.00276057
ctg5-48.10-1		zinc finger homeobox protein 4-like	1.87442	0.00958979
ctg259-4.5-1	K20641	Rho GTPase-activating protein 20	1.87371	0.00534483
ctg1418-1.5-1		Organic cation transporter protein	1.86995	0.00140438
ctg850-1.15-1		gamma-aminobutyric acid type B receptor subunit 2-like	1.86959	0.0118476
ctg145-1.1-1		actin isoform X2	1.86918	0.00102417
ctg1494-0.8-1	K19583	putative glycerol kinase 5	1.86917	0.00263664
ctg2135-0.3-1		transmembrane protein 42-like	1.86803	0.00206517
ctg359-1.8-1		clarin-2-like isoform X2	1.86494	0.00454742
ctg123-7.7-1	K08857	serine/threonine-protein kinase Nek6-like	1.86482	0.0213618
ctg651-2.25-1	K16772	protein FAM161A-like	1.86336	0.00257849
ctg426-6.2-1	K10249	elongation of very long chain fatty acids protein 4-like	1.86253	0.00142259
ctg1401-2.6-1		CD209 antigen-like protein 2	1.86077	0.00901192
ctg409-9.2-1		Phenylserine dehydratase	1.85565	0.0408275
ctg781-2.2-1	K06528	lysosome-associated membrane glycoprotein 1-like	1.85393	0.00313013
ctg746-2.8-1	K00274	Amine oxidase [flavin-containing] B	1.85038	0.00126128
ctg232-3.1-1			1.8455	0.0243645
ctg2807-0.5-1	K02183	calmodulin, striated muscle	1.83782	0.00178311
ctg841-10.27-1	K10093	galectin 4-like protein transcript variant	1.83308	0.00386883
ctg1252-1.1-1			1.83269	0.000669266
ctg360-4.39-1	K16578	CLIP-associating protein 1-like isoform X1	1.8294	0.00306241
ctg91-6.7-1	K18398	bis(5'-adenosyl)-triphosphatase enpp4-like	1.82495	0.0351036
ctg15-8.1-1		uncharacterized protein LOC110449110 isoform X2	1.8241	0.00793216
ctg1582-0.1-1			1.81924	0.00173577
ctg350-0.0-1	K05034	Sodium- and chloride-dependent GABA transporter 1	1.81624	0.0106011
ctg249-5.12-1		CB1 cannabinoid receptor-interacting protein 1-like	1.81281	0.000513604
ctg704-3.4-1		hypothetical protein LOTGIDRAFT_170520	1.81239	0.00323214
ctg35-9.0-1	K10875	DNA repair and recombination protein RAD54-like	1.80934	0.00714855
ctg222-11.18-1		uncharacterized protein LOC110458063	1.80586	0.0434582
ctg781-2.0-1	K10863	aprataxin-like isoform X2	1.80387	0.0196763
ctg999-1.18-1	K02214	cell division cycle 7-related protein kinase-like	1.80258	0.000896473
ctg1274-0.13-1	K17584	phosphorylated CTD-interacting factor 1-like	1.80201	0.0038396
ctg1616-0.1-1		Bis(5'-nucleosyl)-tetraphosphatase [asymmetrical]	1.79861	0.0426137
ctg148-9.7-1	K14388	sodium-dependent multivitamin transporter-like	1.7981	0.00338044
ctg1247-0.2-1	K20028	palmitoyltransferase ZDHHC15-like isoform X2	1.79678	0.00201806
ctg196-6.13-1	K17478	FK506-binding protein 15-like	1.79633	0.000676692
ctg126-15.20-1		zinc finger MYND domain-containing protein 10-like	1.79543	0.0213309
ctg330-5.0-1	K09402	forkhead box protein J1-B-like	1.78735	0.00966304
ctg374-4.3-1	K20821	UPF0693 protein C10orf32 homolog	1.78441	0.00397163
ctg60-7.2-1			1.78416	0.00467269
ctg322-4.6-1		ankyrin repeat protein	1.78341	0.00774996
ctg8-1.6-1		Cartilage matrix protein	1.78139	0.00370752
ctg1655-0.11-1		zinc finger protein 585B-like	1.78012	0.0255033
ctg916-1.0-1		protein FAM53A-like	1.77894	0.000558199
ctg131-8.0-1		regulation of nuclear pre-mRNA domain-containing protein 2-like	1.77546	0.00235952
ctg7707-0.1-1			1.77467	0.0134591
ctg1196-1.1-1			1.77335	0.0065918
ctg74-7.2-1		Leucine-rich repeat serine/threonine-protein kinase 2	1.76555	0.0123931
ctg182-4.0-1	K16747	Bardet-Biedl syndrome 2 protein homolog	1.76062	0.0213432
ctg829-7.39-1	K20367	endoplasmic reticulum-Golgi intermediate compartment protein 3-like	1.7598	0.0342274
ctg130-14.9-1	K00698	chitin synthase	1.75539	0.015669
ctg186-3.0-1		inositol 2-dehydrogenase-like	1.74807	0.0253248
ctg704-6.11-1		transcriptional activator Myb-like isoform X1	1.74598	0.000891017
ctg46-13.10-1		major facilitator superfamily domain-containing protein 1-like	1.74578	0.0225741
ctg631-1.0-1		Structural maintenance of chromosomes protein 2	1.74185	0.00255642
ctg487-3.5-1		Tetratricopeptide repeat protein GNN	1.73219	0.00178817
ctg531-3.16-1			1.73104	0.00418403
ctg673-3.6-1	K05206	Glutamate receptor ionotropic, kainate 3	1.73065	0.0360572
ctg722-5.14-1	K14389	sodium/myo-inositol cotransporter 2 isoform X1	1.73044	0.00145402
ctg1013-3.12-1	K00871	phosphorylase b kinase gamma catalytic chain, skeletal muscle/heart isoform-like isoform X2	1.72989	0.000834452
ctg302-5.11-1	K01873	valine--tRNA ligase-like	1.72879	0.00141062
ctg1267-0.13-1		Neuroblast differentiation-associated protein AHNAK	1.72664	0.0161478
ctg1572-0.1-1	K14383	sodium/myo-inositol cotransporter-like	1.71971	0.00367127
ctg140-6.1-1		centrosomal protein of 290 kDa-like	1.71829	0.00665958
ctg879-1.7-1	K12261	2-hydroxyacyl-CoA lyase 1	1.714	0.00156935
ctg398-2.1-1		PREDICTED: LOW QUALITY PROTEIN: uncharacterized protein C20orf194 homolog	1.71326	0.0278525
ctg67-1.4-1		probable beta-D-xylosidase 7	1.70467	0.00691806
ctg191-17.50-1		YEATS domain-containing protein 2	1.70246	0.0110223
ctg493-8.10-1	K08705	nuclear hormone receptor FTZ-F1 beta-like	1.69982	0.00836383
ctg556-3.18-1		Ariadne-like RING finger protein R811	1.69666	0.0210848
ctg44-3.3-1	K11089	60 kDa SS-A/Ro ribonucleoprotein	1.69609	0.00112475
ctg132-3.14-1	K16461	centrosomal protein of 135 kDa-like isoform X1	1.68907	0.00810784
ctg3965-0.1-1	K10106	vitamin K-dependent gamma-carboxylase-like	1.68626	0.0220651
ctg104-19.13-1	K04491	Protein pangolin, isoforms A/H/I	1.68527	0.00474261
ctg1563-0.1-1	K06580	ammonium transporter Rh type A-like	1.68479	0.0203009
ctg1405-0.24-1		uncharacterized protein LOC110450316	1.68301	0.0329111
ctg704-4.8-1		nucleolar protein 6	1.68108	0.00186235
ctg870-1.2-1	K07249	aldehyde dehydrogenase, mitochondrial-like	1.68028	0.00167384
ctg1912-0.7-1	K08190	monocarboxylate transporter 12-like	1.67964	0.0224404
ctg736-5.17-1	K11969	Protein ariadne-2	1.67616	0.00209206
ctg1231-1.10-1		selenoprotein Pb-like	1.67213	0.0331809
ctg64-0.1-1	K04354	serine/threonine-protein phosphatase 2A 55 kDa regulatory subunit B alpha isoform-like	1.66924	0.00349593
ctg96-8.30-1		dentin sialophosphoprotein-like	1.66806	0.0242522
ctg43-6.6-1		uncharacterized protein LOC110447519 isoform X1	1.66796	0.0222135
ctg95-8.15-1			1.66593	0.0142464
ctg36-9.34-1		WD repeat-containing protein 51A	1.66374	0.019602
ctg547-7.3-1		b(0,+)-type amino acid transporter 1 isoform X4	1.66121	0.013909
ctg1453-3.8-1	K08701	nuclear receptor subfamily 1 group D member 2-like isoform X3	1.66098	0.00468267
ctg889-5.52-1	K10867	nibrin-like isoform X1	1.66072	0.00327313
ctg18-16.32-1	K01081	cytosolic purine 5'-nucleotidase-like isoform X1	1.65866	0.00221797
ctg167-6.11-1		zinc finger BED domain-containing protein 1-like	1.65706	0.00178817
ctg73-12.0-1	K17285	selenium-binding protein 1	1.65401	0.0161033
ctg1300-0.0-1	K00383	glutathione reductase, mitochondrial-like	1.64395	0.0108923
ctg1655-0.13-1	K15734	epidermal retinol dehydrogenase 2-like	1.64227	0.0177058
ctg71-21.0-1	K20840	proton-coupled folate transporter-like	1.64178	0.00914781
ctg185-3.11-1		MAD2L1-binding protein	1.6366	0.0391097
ctg488-1.0-1		coiled-coil domain-containing protein 105-like	1.63598	0.0335209
ctg2079-0.4-1		PREDICTED: uncharacterized protein LOC101860536	1.62386	0.0113716
ctg152-4.13-1	K19572	adenosine deaminase CECR1	1.62127	0.00648104
ctg1216-1.2-1		PREDICTED: uncharacterized protein LOC105319660 isoform X2	1.61411	0.00812649
ctg556-2.3-1	K13347	peroxisomal membrane protein 2-like	1.61378	0.00945912
ctg529-2.7-1	K00682	Gamma-glutamylcyclotransferase	1.61175	0.00680436
ctg106-9.9-1	K16543	centrosomal protein of 89 kDa-like isoform X2	1.60708	0.00380356
ctg222-9.1-1		glucose-induced degradation protein 4 homolog	1.6047	0.00421988
ctg85-3.11-1		PREDICTED: uncharacterized protein LOC106057772	1.60294	0.01621
ctg134-2.4-1	K07364	tyrosine-protein kinase Btk29A isoform X1	1.60066	0.00946465
ctg153-3.10-1	K06268	calcineurin subunit B type 1-like isoform X1	1.59948	0.0450857
ctg113-5.2-1		otopetrin-2-like isoform X3	1.59928	0.0220969
ctg142-6.37-1	K06990	protein MEMO1	1.59837	0.0251211
ctg626-3.15-1		Transmembrane protein 165	1.59429	0.00110597
ctg340-3.2-1	K08657	threonine aspartase 1 isoform X1	1.59162	0.0178936
ctg63-12.0-1		Coiled-coil domain-containing protein 90B, mitochondrial	1.59154	0.00932737
ctg225-11.61-1		leucine-rich repeat-containing protein 63	1.59136	0.0282375
ctg602-2.1-1	K06835	disintegrin and metalloproteinase domain-containing protein 12-like isoform X2	1.59087	0.0048981
ctg146-17.0-1	K00569	thiopurine S-methyltransferase	1.58713	0.0300112
ctg243-3.15-1	K10902	ATP-dependent DNA helicase Q5-like	1.58649	0.0205007
ctg316-4.8-1	K12192	charged multivesicular body protein 2b-like	1.58511	0.00429136
ctg1034-1.14-1		Predicted cell-wall-anchored protein SasA (LPXTG motif)	1.58464	0.0363012
ctg1249-1.9-1	K14848	glutamate-rich WD repeat-containing protein 1	1.58243	0.00945536
ctg1159-0.2-1		transmembrane protein 230-like	1.5816	0.004067
ctg6205-0.0-1		armadillo repeat-containing protein 8-like isoform X2	1.58061	0.0047652
ctg800-5.0-1	K00799	microsomal glutathione S-transferase 1-like	1.57666	0.013082
ctg957-2.2-1	K07753	peroxisomal trans-2-enoyl-CoA reductase-like	1.56618	0.0390839
ctg129-7.8-1		reverse transcriptase	1.56599	0.00349593
ctg88-1.0-1		regulator of G-protein signaling 22-like isoform X3	1.56389	0.0108923
ctg114-0.4-1	K12373	beta-hexosaminidase subunit alpha-like	1.56111	0.00576592
ctg1979-0.2-1		sarcoplasmic calcium-binding proteins I, III, and IV-like	1.56032	0.00258249
ctg891-3.2-1		acyl-coenzyme A:6-aminopenicillanic-acid-acyltransferase 40 kDa form-like	1.56014	0.00210086
ctg2366-0.3-1	K05648	ATP-binding cassette sub-family A member 5 isoform X2	1.55973	0.0329989
ctg160-10.4-1	K14773	rRNA-processing protein UTP23 homolog	1.5596	0.0345695
ctg69-15.0-1	K00079	carbonyl reductase [NADPH] 1-like	1.55884	0.00273192
ctg1479-1.14-1		universal stress protein A-like protein	1.55684	0.0108813
ctg1891-0.6-1			1.55523	0.0143848
ctg2722-0.0-1		cell cycle control protein 50A-like isoform X2	1.55348	0.00491977
ctg1313-1.1-1		DDE superfamily endonuclease CENP B	1.55286	0.0166559
ctg1193-0.2-1	K00232	peroxisomal acyl-coenzyme A oxidase 1 isoform X2	1.55193	0.0373022
ctg626-3.5-1	K22156	PHD finger protein rhinoceros	1.55116	0.00288967
ctg53-6.7-1		male-enhanced antigen 1	1.55041	0.0113996
ctg52-2.1-1		trimeric intracellular cation channel type B	1.55035	0.00433705
ctg1004-2.6-1	K19946	optineurin-like	1.54917	0.00209794
ctg483-11.12-1		probable dolichyl pyrophosphate Man9GlcNAc2 alpha-1,3-glucosyltransferase isoform X1	1.54714	0.00869572
ctg415-2.9-1	K22369	epoxide hydrolase 4-like	1.54519	0.023154
ctg63-4.9-1	K15144	Mediator of RNA polymerase II transcription subunit 1	1.54298	0.00919344
ctg506-5.20-1	K04649	ubiquitin-conjugating enzyme E2-22 kDa	1.54153	0.0043305
ctg304-2.16-1		WW domain-containing adapter protein with coiled-coil-like isoform X2	1.5382	0.00450571
ctg74-7.1-1	K21407	adipocyte plasma membrane-associated protein-like	1.53673	0.00488679
ctg991-2.10-1	K16587	HAUS augmin-like complex subunit 4	1.53538	0.0360572
ctg13-10.4-1	K02183	calmodulin-like isoform X2	1.52901	0.0442729
ctg46-10.3-1	K01816	putative hydroxypyruvate isomerase	1.52374	0.0103207
ctg1490-1.0-1	K16466	Centrin-3	1.52114	0.00704642
ctg135-7.24-1		Coiled-coil domain-containing protein 90B, mitochondrial	1.51768	0.00819722
ctg1673-1.11-1	K00006	glycerol-3-phosphate dehydrogenase [NAD(+)], cytoplasmic-like	1.51728	0.00359935
ctg1062-0.2-1	K09645	probable serine carboxypeptidase CPVL isoform X1	1.51628	0.0283812
ctg8-5.11-1	K09048	cyclic AMP-responsive element-binding protein 3-like protein 3-B isoform X2	1.51419	0.00455602
ctg1-7.12-1	K22763	desumoylating isopeptidase 2-like	1.51399	0.00253109
ctg360-4.43-1			1.5139	0.032318
ctg7-0.2-1	K01444	N(4)-(Beta-N-acetylglucosaminyl)-L-asparaginase-like isoform X1	1.51273	0.0169775
ctg953-1.13-1		Innexin unc-9	1.51215	0.0101776
ctg382-6.0-1	K09368	POU domain, class 6, transcription factor 1-like	1.50852	0.0221126
ctg1569-0.11-1		beta-amyrin 28-oxidase-like isoform X1	1.50369	0.0118121
ctg392-3.2-1		ran guanine nucleotide release factor-like	1.50128	0.0148537
ctg2903-0.0-1		retrotransposable element	1.49796	0.0120456
ctg1159-2.0-1	K07755	arsenite methyltransferase-like isoform X4	1.49757	0.0164762
ctg411-4.4-1		hypothetical protein LOTGIDRAFT_203402	1.49548	0.00720366
ctg46-12.3-1		probable low affinity copper uptake protein 2	1.48988	0.00448318
ctg980-3.23-1			1.48949	0.0238063
ctg741-3.4-1	K15009	SH3 and multiple ankyrin repeat domains protein 3-like isoform X1	1.489	0.00773174
ctg1005-2.21-1		N-terminal EF-hand calcium-binding protein 1-like	1.48666	0.016257
ctg358-3.37-1		uncharacterized protein LOC112569238 isoform X2	1.48555	0.0190532
ctg275-4.28-1	K03424	Deoxyribonuclease tatD	1.48222	0.00215403
ctg675-3.2-1		sushi, von Willebrand factor type A, EGF and pentraxin domain-containing protein 1	1.48208	0.0397948
ctg272-9.15-1		general transcription factor IIH subunit 2-like	1.4798	0.00429542
ctg20-5.3-1	K19485	zinc finger protein PLAGL1	1.47487	0.0470892
ctg1766-0.18-1	K13539	leishmanolysin-like peptidase	1.45994	0.00248522
ctg647-2.14-1	K03177	probable tRNA pseudouridine synthase 1	1.45963	0.0102798
ctg25-20.3-1	K09407	forkhead box protein N4	1.45897	0.0152961
ctg137-8.1-1	K17960	probable cytochrome P450 49a1 isoform X1	1.4579	0.016257
ctg1180-1.18-1		hypothetical protein LOTGIDRAFT_234835	1.45686	0.0222391
ctg1027-2.0-1	K01594	cysteine sulfinic acid decarboxylase-like	1.45438	0.040299
ctg44-3.0-1		serine O-succinyltransferase	1.45335	0.0151486
ctg425-4.15-1	K01427	urease subunit alpha-like	1.44443	0.0463864
ctg1040-3.33-1		very long-chain acyl-CoA synthetase-like	1.44357	0.00690723
ctg590-1.7-1	K08660	Cytosolic non-specific dipeptidase	1.4415	0.0122262
ctg322-4.3-1		Pfs, NACHT and Ankyrin domain protein	1.44004	0.0142651
ctg131-12.0-1		PWWP domain-containing protein MUM1L1	1.43893	0.00285821
ctg308-5.4-1	K09022	ribonuclease UK114	1.43878	0.00928538
ctg590-3.17-1	K03871	von Hippel-Lindau disease tumor suppressor-like	1.43285	0.00877032
ctg1587-0.22-1	K10638	E3 ubiquitin-protein ligase UHRF1-like	1.43041	0.0412391
ctg187-4.0-1		Na(+)/H(+) exchange regulatory cofactor NHE-RF1-like isoform X1	1.4274	0.0138677
ctg258-2.17-1	K14692	Zinc transporter 5	1.42569	0.021823
ctg1046-2.18-1		multiple epidermal growth factor-like domains protein 6 isoform X1	1.42474	0.0439726
ctg1814-0.0-1		PREDICTED: uncharacterized protein LOC107739107	1.42328	0.00755198
ctg62-3.2-1		dynein heavy chain 3, axonemal-like	1.42276	0.0376448
ctg157-3.0-1		regulator of G-protein signaling 22-like	1.42001	0.0248432
ctg490-2.8-1		multidomain-containing protein family	1.4195	0.027906
ctg229-8.33-1		glutamate-rich protein 6-like isoform X1	1.41717	0.00447735
ctg1638-0.4-1		transmembrane protein 243-like	1.41604	0.00687256
ctg5-39.5-1	K04710	ceramide synthase 2-like	1.4145	0.0253334
ctg887-3.7-1		uncharacterized protein LOC115232540 isoform X1	1.41303	0.0277522
ctg586-10.6-1	K16480	oral-facial-digital syndrome 1 protein-like isoform X1	1.41275	0.0113277
ctg369-3.9-1	K04559	huntingtin-interacting protein 1-like isoform X4	1.40954	0.0178767
ctg1012-3.16-1		pleckstrin homology domain-containing family M member 1-like	1.40471	0.0418485
ctg1205-1.2-1	K14994	putative sodium-coupled neutral amino acid transporter 7	1.40262	0.017275
ctg68-10.1-1		glucose-6-phosphate exchanger SLC37A2-like	1.40053	0.0447263
ctg189-3.7-1		Protein SZT2	1.39465	0.043216
ctg84-3.1-1	K17569	G patch domain-containing protein 2-like isoform X2	1.39291	0.00490982
ctg1030-0.8-1		tubby-related protein 3-like isoform X4	1.38402	0.00553694
ctg25-21.15-1		late secretory pathway protein AVL9 homolog	1.38376	0.0103263
ctg2408-0.6-1		golgin IMH1-like isoform X3	1.3827	0.0232441
ctg186-4.1-1		rho family-interacting cell polarization regulator 2-like isoform X5	1.38204	0.0240877
ctg1902-0.3-1			1.38181	0.00953216
ctg658-4.20-1		coiled-coil domain-containing protein 146-like	1.38023	0.00347243
ctg981-1.14-1		hypothetical protein LOTGIDRAFT_211017	1.37968	0.0395122
ctg586-3.5-1		PQ-loop repeat-containing protein 3	1.37908	0.0489201
ctg73-15.20-1		uncharacterized protein LOC112555056	1.36952	0.0121093
ctg986-0.0-1	K18025	tyrosine-protein phosphatase non-receptor type 14-like isoform X1	1.36799	0.00346682
ctg1007-0.2-1			1.36478	0.0102841
ctg1373-1.7-1		mediator of RNA polymerase II transcription subunit 15-like isoform X1	1.36424	0.0125619
ctg1655-0.14-1	K15734	epidermal retinol dehydrogenase 2-like	1.36329	0.0429258
ctg12-2.25-1	K13187	RNA-binding protein lark-like	1.35755	0.0168828
ctg42-7.11-1	K03357	Anaphase-promoting complex subunit 10	1.35456	0.0468571
ctg1040-3.3-1		Zinc finger protein 318	1.34942	0.028324
ctg1461-0.9-1		apoptotic chromatin condensation inducer in the nucleus-like isoform X1	1.34693	0.0317649
ctg1602-1.4-1		protein TBRG4	1.34013	0.00787658
ctg146-14.3-1	K08057	calreticulin	1.33936	0.0348764
ctg1592-1.0-1		1-aminocyclopropane-1-carboxylate synthase-like protein 1	1.33487	0.00746391
ctg740-3.4-1	K16455	centrosomal protein of 41 kDa-like	1.33162	0.0352449
ctg561-3.0-1	K08285	E3 ubiquitin-protein ligase Midline-1 isoform X2	1.31648	0.040257
ctg383-1.11-1	K10582	ubiquitin-conjugating enzyme E2 Q2	1.31549	0.0134146
ctg338-4.6-1	K20164	DENN domain-containing protein 5B-like isoform X4	1.3152	0.015979
ctg326-1.10-1		ubiquitin carboxyl-terminal hydrolase 7-like	1.30656	0.0278525
ctg912-1.12-1	K03131	TAF6-like RNA polymerase II p300/CBP-associated factor-associated factor 65 kDa subunit 6L	1.30463	0.0307335
ctg195-14.1-1	K13054	meiotic recombination protein REC8 homolog	1.30417	0.0179142
ctg28-17.0-1	K12607	CCR4-NOT transcription complex subunit 10-like isoform X1	1.3034	0.0207345
ctg71-18.2-1		glutamate receptor 4-like	1.30112	0.0409011
ctg768-1.10-1		putative TBC1 domain family member 2A	1.30037	0.0423069
ctg1482-0.4-1		hypothetical protein C0Q70_16843	1.29725	0.0482426
ctg146-5.6-1			1.29262	0.0278311
ctg44-5.10-1		probable phytanoyl-CoA dioxygenase	1.28621	0.0147438
ctg339-1.0-1	K22531	ATPase family AAA domain-containing protein 2	1.27955	0.0234793
ctg1107-1.14-1		oocyte zinc finger protein XlCOF6-like	1.27215	0.0235651
ctg293-2.3-1		multidrug resistance-associated protein 1-like isoform X1	1.272	0.0180654
ctg695-2.1-1	K18061	myotubularin-related protein 13-like	1.27197	0.0174707
ctg290-3.13-1		spermatogenesis-associated protein 48-like	1.26959	0.00939653
ctg1095-1.5-1	K04683	Transcription factor Dp-1	1.2692	0.0358905
ctg400-2.12-1	K00629	glycerol-3-phosphate acyltransferase 1, mitochondrial-like	1.26814	0.0219809
ctg181-10.21-1		hypothetical protein LOTGIDRAFT_232307	1.26802	0.0180225
ctg328-4.13-1	K09189	histone-lysine N-methyltransferase 2E-like isoform X1	1.26455	0.00965355
ctg912-1.15-1	K11165	dehydrogenase/reductase SDR family member 7-like	1.26335	0.032263
ctg38-14.7-1	K07756	Inositol hexakisphosphate kinase 1	1.25807	0.0201174
ctg44-5.13-1	K16780	Sjoegren syndrome nuclear autoantigen 1 homolog	1.24727	0.033829
ctg1435-2.9-1	K01783	ribulose-phosphate 3-epimerase-like	1.24701	0.0402408
ctg104-3.5-1	K21958	extracellular serine/threonine protein kinase FAM20C-like	1.247	0.0314892
ctg84-22.2-1	K13207	CUGBP Elav-like family member 2 isoform X30	1.24113	0.0127271
ctg22-10.4-1		uncharacterized protein LOC111132882	1.2375	0.020925
ctg601-1.1-1		proline-glycine repeat protein	1.23463	0.0251212
ctg404-6.6-1		C-Jun-amino-terminal kinase-interacting protein 4-like isoform X13	1.23328	0.020193
ctg156-5.1-1	K10356	unconventional myosin-Ic isoform X1	1.23002	0.0302221
ctg639-3.19-1	K19882	pectin acetylesterase 5-like	1.22912	0.0191373
ctg127-6.4-1		ubiquitin domain-containing protein 2-like	1.22858	0.0395537
ctg116-8.9-1		hypothetical protein LOTGIDRAFT_233025	1.22768	0.0229642
ctg728-2.10-1		protein FAM91A1	1.22287	0.0385798
ctg590-3.19-1		transmembrane protein 41B-like isoform X1	1.22248	0.0130876
ctg1562-0.6-1	K07439	24-hydroxycholesterol 7-alpha-hydroxylase-like isoform X1	1.22243	0.0181274
ctg305-1.0-1		chromodomain-helicase-DNA-binding protein 8-like isoform X1	1.21432	0.0341044
ctg1-11.5-1	K22038	Leucine-rich repeat-containing protein 8A	1.21101	0.0295581
ctg64-8.0-1	K19041	RING finger protein 44-like isoform X2	1.20647	0.0324304
ctg6-1.2-1		5'-nucleotidase domain-containing protein 1-like	1.20128	0.0275842
ctg383-1.13-1		muscle M-line assembly protein unc-89-like	1.19874	0.0444829
ctg900-3.14-1	K16591	HAUS augmin-like complex subunit 8	1.18849	0.0435098
ctg939-1.0-1	K06460	CD9 antigen-like	1.18677	0.0418485
ctg80-8.12-1	K19525	vacuolar protein sorting-associated protein 13A-like	1.18121	0.0498269
ctg869-4.4-1	K04712	sphingolipid delta(4)-desaturase DES1	1.18036	0.0224139
ctg71-20.2-1	K15014	Equilibrative nucleoside transporter 3	1.18014	0.0496992
ctg493-3.10-1		acyl-CoA-binding domain-containing protein 6-like	1.17358	0.0283812
ctg46-11.9-1		Homeobox-containing protein 1	1.16937	0.027094
ctg25-22.6-1		Poly [ADP-ribose] polymerase 15	1.16766	0.0335201
ctg102-6.3-1		formin-like protein CG32138 isoform X3	1.16551	0.0361814
ctg200-1.3-1	K13247	lambda-crystallin homolog	1.16165	0.0379299
ctg372-3.2-1	K19192	histone deacetylase complex subunit SAP130-like isoform X1	1.16096	0.0316974
ctg1100-1.12-1		Transmembrane protein 65	1.15904	0.037317
ctg508-2.7-1	K17257	T-cell immunomodulatory protein-like	1.15518	0.0314504
ctg320-2.15-1		protein FAM221B-like	1.14897	0.0275119
ctg48-16.1-1		uncharacterized protein LOC112561109 isoform X1	1.14698	0.0388896
ctg684-2.8-1		hypothetical protein EGW08_010287	1.14211	0.0354452
ctg474-1.1-1	K23223	Polyamine-modulated factor 1-binding protein 1	1.13745	0.0314602
ctg311-7.20-1		WW domain-containing oxidoreductase	1.134	0.0425704
ctg415-9.12-1		hypothetical protein LOTGIDRAFT_157979	1.1331	0.0344929
ctg53-11.6-1	K12735	peptidyl-prolyl cis-trans isomerase-like 4	1.12584	0.0372939
ctg1449-0.9-1	K18203	Leucine carboxyl methyltransferase 1	1.12498	0.0468571
ctg146-6.0-1	K17388	rho-associated protein kinase 2-like	1.11886	0.0395537
ctg125-1.3-1	K15112	mitochondrial uncoupling protein 4	1.11681	0.037171
ctg749-1.11-1	K08073	Bifunctional polynucleotide phosphatase/kinase	1.11237	0.0458261
ctg1327-0.3-1		protein C9orf135-like	1.10578	0.042817
ctg31-23.14-1	K11986	ubiquitin carboxyl-terminal hydrolase 3-like	1.1031	0.0164762
ctg9-8.16-1	K19603	extracellular signal-regulated kinase 2-like isoform X1	1.10308	0.0330332
ctg2-4.14-1		PREDICTED: uncharacterized protein LOC101857722	1.09942	0.0222391
ctg1053-3.32-1		Transposable element Tcb2 transposase	1.08967	0.0393478
ctg1113-1.15-1		phosphatidylcholine transfer protein-like	1.08725	0.0474226
ctg585-2.36-1		fumarylacetoacetate hydrolase domain-containing protein 2-like	1.08584	0.038974
ctg215-6.7-1	K06537	CD151 antigen-like	1.07428	0.0308058
ctg363-0.6-1		DEAD/DEAH box helicase, putative	1.06859	0.035961
ctg525-2.6-1	K05210	glutamate receptor ionotropic, NMDA 2B-like	1.068	0.0397814
ctg126-4.8-1	K19716	ancient ubiquitous protein 1-like	1.05517	0.0451419
ctg5-38.6-1	K07513	3-ketoacyl-CoA thiolase B, peroxisomal-like	1.05266	0.0494868
ctg706-0.0-1	K18633	Mitotic-spindle organizing protein 1	1.05237	0.0330502
ctg1309-0.11-1	K13523	1-acyl-sn-glycerol-3-phosphate acyltransferase delta-like	1.04318	0.035192
ctg222-7.39-1	K04382	Serine/threonine-protein phosphatase 2A catalytic subunit alpha isoform	1.03598	0.0458278
ctg528-3.4-1	K16549	myomegalin-like isoform X5	1.03471	0.0496992
ctg38-16.1-1	K03661	V-type proton ATPase 21 kDa proteolipid subunit	1.02523	0.041333
ctg70-8.26-1	K17233	dual oxidase maturation factor 1-like	1.02295	0.0390849
ctg3116-0.9-1			1.01316	0.0423069
ctg275-0.2-1	K10089	cation-dependent mannose-6-phosphate receptor-like	1.0123	0.0442729
ctg106-4.9-1		PREDICTED: uncharacterized protein C5orf49 homolog isoform X2	1.00996	0.0434126
