# Supplementary material for: Hologenome analysis reveals dual symbiosis in the deep-sea hydrothermal vent snail Gigantopelta aegis
Source: Nat Commun. 2021 Feb 19;12:1165. doi: 10.1038/s41467-021-21450-7 (PMC7895826; doi:10.1038/s41467-021-21450-7)
Supplement: Supplementary file 7 — Supplementary Data 3 [file 41467_2021_21450_MOESM7_ESM.xlsx]

## Sheet: SOB Prodigal
The functional annotation and gene expression of genes predicted by Prodigal in the sulphur-oxidising endosymbionts of Gigantopelta aegis.
Sequence ID	Gene Length	NR Description	KEGG ID	Gene Ontology	COG Description	COG prefered name	COG category	Average TPM	Rank	Ga01 TPM	Ga01 Effective Length	Ga01 Reads Counts	Ga03 TPM	Ga03 Effective Length	Ga03 Reads Counts	Ga04 TPM	Ga04 Effective Length	Ga04 Reads Counts
SOB|1_1_1	1218	hybrid sensor histidine kinase/response regulator		GO:0000155, GO:0000166, GO:0023014, GO:0016020, GO:0000160, GO:0016021, GO:0016310, GO:0016772, GO:0016740, GO:0018106, GO:0016301, GO:0007165, GO:0004673, GO:0005524	Evidence 3 Function proposed based on presence of conserved amino acid motif, structural feature or limited homology		T	5.15626	3833	1.51162	1026.73	9.85058	12.9211	960.23	48	1.03607	956.295	8.57915
SOB|1_1_10	324	hypothetical protein						4.96434	3861	2.22873	134.961	1.90909	11.4239	75.8084	3.35042	1.24038	71.946	0.772727
SOB|1_1_100	369	flagellar hook-basal body complex protein FliE		GO:0009288, GO:0097588, GO:0009425, GO:0005198, GO:0071973, GO:0003774	Flagellar hook-basal body complex protein FliE	fliE	N	26.8641	1689	15.8728	178.672	18	29.6023	113.514	13	35.1173	108.525	33
SOB|1_1_1000	825	ATP-binding protein		GO:0005524	IstB-like ATP binding protein		L	0	4806	0	633.735	0	0	567.23	0	0	563.295	0
SOB|1_1_1001	186							15.6202	2346	6.54759	24.0634	1	40.3129	19.2358	3	0	19.2138	0
SOB|1_1_1002	996	diguanylate cyclase		GO:0016020, GO:0016021	Diguanylate cyclase phosphodiesterase		T	170.995	404	125.304	804.735	640	170.168	738.23	486	217.514	734.295	1383
SOB|1_1_1003	186							43.9775	1225	39.2855	24.0634	6	80.6258	19.2358	6	12.0213	19.2138	2
SOB|1_1_1004	204	hypothetical protein		GO:0016020, GO:0016021				157.178	437	158.591	34.7718	35	196.643	21.0317	16	116.301	21.8461	22
SOB|1_1_1005	435	DUF4399 domain-containing protein			Domain of unknown function (DUF4399)		S	22.6494	1862	31.6441	243.973	49	27.6496	177.622	19	8.65441	173.477	13
SOB|1_1_1006	738	IS1595 family transposase			ISXO2-like transposase domain		L	4.50898	3976	0.974891	546.735	3.38295	9.77701	480.23	18.1644	2.77504	476.295	11.4448
SOB|1_1_1007	237	IS1595 family transposase			ISXO2-like transposase domain	XCC2107	L	68.5895	865	92.4495	58.7698	34.4843	48.7848	30.0899	5.67901	64.5341	28.6961	16.0353
SOB|1_1_1008	270	DNA-binding response regulator		GO:0003677, GO:0000160, GO:0006355	COG0745 Response regulators consisting of a CheY-like receiver domain and a winged-helix DNA-binding domain		K	3.61833	4122	10.855	87.0885	6	0	45.3095	0	0	42.0563	0
SOB|1_1_1009	378	Type I restriction-modification system methyltransferase subunit		GO:0003677, GO:0006306, GO:0008168, GO:0008170, GO:0032259, GO:0003676	DNA restriction-modification system		V	35.2085	1415	0	187.573	0	35.3443	122.067	16.6911	70.2813	117.262	71.3614
SOB|1_1_101	1635	flagellar M-ring protein FliF	K02409	GO:0009288, GO:0009431, GO:0016020, GO:0016021, GO:0009425, GO:0071973, GO:0003774	The M ring may be actively involved in energy transduction	fliF	N	18.6926	2114	19.2072	1443.73	176	23.8358	1377.23	127	13.0348	1373.29	155
SOB|1_1_1010	591	hypothetical protein		GO:0003677, GO:0006306, GO:0008168, GO:0008170, GO:0032259, GO:0003676	DNA restriction-modification system		V	0	4807	0	399.745	0	0	333.261	0	0	329.303	0
SOB|1_1_1011	159	SAM-dependent methyltransferase		GO:0003677, GO:0006306, GO:0008168, GO:0008170, GO:0032259, GO:0003676				0	4808	0	9.49454	0	0	13.8585	0	0	16.8313	0
SOB|1_1_1012	264							6.17949	3611	2.69582	81.8214	1.39998	10.9321	42.0558	1.77867	4.91056	39.337	1.67262
SOB|1_1_1013	591	Integrase catalytic region		GO:0015074, GO:0003676	PFAM Transposase IS3 IS911		L	3.0157	4190	9.04709	399.745	22.9538	0	333.261	0	0	329.303	0
SOB|1_1_1014	234	IS3 family transposase			PFAM Transposase IS3 IS911		L	0	4809	0	56.1983	0	0	28.8144	0	0	27.7098	0
SOB|1_1_1015	255	transposase		GO:0003677, GO:0004803, GO:0006313	Transposase		L	28.3284	1634	77.6484	73.9572	36.4481	7.3369	37.6372	1.06831	0	35.5084	0
SOB|1_1_1016	555	Type I restriction-modification system methyltransferase subunit		GO:0003677, GO:0006306, GO:0008168, GO:0016740, GO:0008170, GO:0032259, GO:0003676	DNA restriction-modification system		V	0	4810	0	363.745	0	0	297.261	0	0	293.31	0
SOB|1_1_1017	282	N-6 DNA Methylase		GO:0003677, GO:0006306, GO:0008168, GO:0016740, GO:0008170, GO:0032259, GO:0003676	DNA restriction-modification system		V	0	4811	0	97.6664	0	0	52.4421	0	0	48.867	0
SOB|1_1_1018	300	SAM-dependent DNA methyltransferase		GO:0003677, GO:0006306, GO:0016740, GO:0008168, GO:0008170, GO:0032259, GO:0003676	N-6 DNA Methylase		L	0	4812	0	113.196	0	0	62.845	0	0	59.3225	0
SOB|1_1_1019	606	Integrase catalytic region		GO:0015074, GO:0003676	PFAM Transposase IS3 IS911		L	5.7524e-06	4570	1.72572e-05	414.745	4.5427e-05	0	348.261	0	0	344.303	0
SOB|1_1_102	1035	flagellar motor switch protein FliG	K02410	GO:0006935, GO:0097588, GO:0009288, GO:0016020, GO:0009425, GO:0071973, GO:0003774, GO:0005886	FliG is one of three proteins (FliG, FliN, FliM) that forms the rotor-mounted switch complex (C ring), located at the base of the basal body. This complex interacts with the CheY and CheZ chemotaxis proteins, in addition to contacting components of the motor that determine the direction of flagellar rotation	fliG	N	25.1967	1747	23.1555	843.735	124	30.9291	777.23	93	21.5056	773.295	144
SOB|1_1_1020	234	IS3 family transposase			PFAM Transposase IS3 IS911		L	0	4813	0	56.1983	0	0	28.8144	0	0	27.7098	0
SOB|1_1_1021	318	transposase		GO:0003677, GO:0004803, GO:0006313	Transposase		L	1.47235	4376	1.28106	129.467	1.05266	0	72.6958	0	3.136	69.2393	1.88016
SOB|1_1_1022	351	hypothetical protein MMIC_P2054		GO:0003676	manually curated	tnp3503b	L	0	4814	0	161.04	0	0	96.6286	0	0	91.3183	0
SOB|1_1_1023	156	Transposase and inactivated derivative		GO:0003677, GO:0004803, GO:0006313				0	4815	0	7.93216	0	0	14.411	0	0	17.5025	0
SOB|1_1_1024	237	IS3 family transposase			PFAM Transposase IS3 IS911		L	0	4816	0	58.7698	0	0	30.0899	0	0	28.6961	0
SOB|1_1_1025	477	Integrase catalytic region		GO:0015074, GO:0003676	PFAM Transposase IS3 IS911		L	1.73681	4349	4.61075	285.815	8.36407	0	219.407	0	0.599673	215.346	1.11819
SOB|1_1_1026	585	hypothetical protein MMIC_P2054		GO:0003676	manually curated	tnp3503b	L	11.2003	2767	1.58447	393.745	3.95969	27.0893	327.261	34.2972	4.92725	323.303	13.7937
SOB|1_1_1027	525	hypothetical protein		GO:0003676	COG3677 Transposase and inactivated derivatives		L	34.5243	1433	0	333.745	0	89.7511	267.302	92.8132	13.8218	263.317	31.5145
SOB|1_1_1028	444	DNA-binding response regulator	K02483	GO:0003677, GO:0000160, GO:0006355	PFAM response regulator receiver		T	9.12469	3091	10.5905	252.912	17	11.0861	186.528	8	5.69746	182.43	9
SOB|1_1_1029	477	HAMP domain-containing histidine kinase		GO:0000155, GO:0000166, GO:0023014, GO:0016020, GO:0000160, GO:0016021, GO:0016772, GO:0016310, GO:0016740, GO:0016301, GO:0018106, GO:0007165, GO:0004673, GO:0005524	PhoQ Sensor	ragB	T	6.83947	3477	2.21073	285.815	4.01035	16.8944	219.407	14.3404	1.41327	215.346	2.63529
SOB|1_1_103	813	flagellar assembly protein FliH	K03223	GO:0009288, GO:0071973, GO:0003774	flagellar assembly protein FliH	fliH	N	12.1578	2668	9.12294	621.735	36	20.0184	555.23	43	7.33195	551.295	35
SOB|1_1_1030	312	Integrase catalytic region		GO:0015074, GO:0003676	PFAM Transposase IS3 IS911		L	163.906	423	0	123.911	0	0	69.0518	0	491.717	65.6882	279.684
SOB|1_1_1031	378	IS66 family transposase			Transposase IS66 family		L	6.32854	3584	3.37267	187.573	4.0152	12.2962	122.067	5.80679	3.31676	117.262	3.36773
SOB|1_1_1032	207	IS66 family transposase						0	4817	0	36.6551	0	0	21.932	0	0	22.4932	0
SOB|1_1_1033	588	Integrase catalytic region		GO:0015074, GO:0003676	PFAM Transposase IS3 IS911		L	6.42093	3565	19.2628	396.745	48.5057	0	330.261	0	0	326.303	0
SOB|1_1_1034	993	two-component sensor histidine kinase		GO:0000166, GO:0000155, GO:0023014, GO:0016020, GO:0000160, GO:0016021, GO:0016772, GO:0016310, GO:0016740, GO:0016301, GO:0018106, GO:0007165, GO:0004673, GO:0005524	PhoQ Sensor	ragB	T	8.16789	3245	3.9304	801.735	20	14.4143	735.23	41	6.15896	731.295	39
SOB|1_1_1035	1149	response regulator		GO:0016020, GO:0016021, GO:0000160	cheY-homologous receiver domain		T	7.43235	3371	3.61922	957.735	22	13.3414	891.23	46	5.33643	887.295	41
SOB|1_1_1036	270							12.5449	2623	3.61832	87.0885	2	28.5242	45.3095	5	5.49205	42.0563	2
SOB|1_1_1037	822	integrase, catalytic region	K07497	GO:0032196, GO:0015074, GO:0003676	transposition		L	284.774	246	103.532	630.735	414.462	459.645	564.23	1003.33	291.145	560.295	1412.51
SOB|1_1_1038	138							0	4818	0	81.069	0	0	53.1111	0	0	60.7321	0
SOB|1_1_1039	507	hypothetical protein A2X71_12880						13.6479	2500	4.70042	315.777	9.42063	27.3676	249.322	26.3975	8.87571	245.33	18.8546
SOB|1_1_104	1482	flagellar protein export ATPase FliI	K02412	GO:0005737, GO:0009058, GO:0044780, GO:0046034, GO:0030254, GO:0071973, GO:1902600, GO:0030257, GO:0005524, GO:0016887	TIGRFAM ATPase, FliI YscN family	fliI	NU	29.7018	1580	37.5968	1290.73	308	30.4041	1224.23	144	21.1045	1220.29	223
SOB|1_1_1040	1017	WD40 repeat protein			PFAM WD domain, G-beta repeat		S	20.4612	1993	19.4624	825.735	102	30.3005	759.23	89	11.6207	755.295	76
SOB|1_1_1041	420	hypothetical protein			Tetratricopeptide repeat		S	62.4445	953	19.947	229.065	29	104.759	162.849	66	62.6275	158.587	86
SOB|1_1_1042	2145	PilZ domain-containing protein		GO:0035438	PilZ domain		S	3.69887	4109	1.12902	1953.73	14	7.94395	1887.23	58	2.02363	1883.29	33
SOB|1_1_1043	681	Uncharacterised protein family (UPF0259)		GO:0016020, GO:0016021				51.587	1092	21.8769	489.735	68	80.0011	423.261	131	52.8831	419.295	192
SOB|1_1_1044	3012	peptidase M16	K06972	GO:0046872, GO:0003824, GO:0006508	Belongs to the peptidase M16 family	CP_0875	S	27.84	1659	17.0363	2820.73	305	38.8538	2754.23	414	27.63	2750.29	658
SOB|1_1_1045	2088	2-oxoglutarate dehydrogenase E1 component		GO:0016624, GO:0030976, GO:0016491, GO:0006099, GO:0004591, GO:0055114	Dehydrogenase E1 component	sucA	C	5.18223	3821	2.32589	1896.73	28	12.1458	1830.23	86	1.07501	1826.29	17
SOB|1_1_1046	243	transposase		GO:0003677, GO:0004803, GO:0006313	Transposase		L	0	4819	0	63.6503	0	0	32.5934	0	0	31.1469	0
SOB|1_1_1047	234	IS3 family transposase			PFAM Transposase IS3 IS911		L	0	4820	0	56.1983	0	0	28.8144	0	0	27.7098	0
SOB|1_1_1048	606	Integrase catalytic region		GO:0015074, GO:0003676	PFAM Transposase IS3 IS911		L	5.7524e-06	4571	1.72572e-05	414.745	4.5427e-05	0	348.261	0	0	344.303	0
SOB|1_1_1049	954	Transposase IS66 family protein			Involved in initiation control of chromosome replication		S	38.3087	1330	4.8223	762.735	23.3448	110.087	696.23	296.521	0.0168738	692.295	0.10115
SOB|1_1_105	291	flagellar export protein FliJ		GO:0009288, GO:0071973				4.12326	4042	5.97665	105.448	4	0	57.8497	0	6.39314	54.1928	3
SOB|1_1_1050	1215	dihydrolipoyl dehydrogenase	K00382	GO:0016668, GO:0000166, GO:0016491, GO:0050660, GO:0045454, GO:0055114, GO:0005623, GO:0004148	COG1249 Pyruvate 2-oxoglutarate dehydrogenase complex, dihydrolipoamide dehydrogenase (E3) component, and related enzymes	lpdA	C	7.73884	3322	5.84836	1023.73	38	14.5818	957.23	54	2.78635	953.295	23
SOB|1_1_1051	1191	sulfate adenylyltransferase	K00958	GO:0016779, GO:0000166, GO:0004781, GO:0016740, GO:0070814, GO:0005524, GO:0000103	Belongs to the sulfate adenylyltransferase family	sat	P	54.8453	1045	45.7037	999.735	290	55.9495	933.23	202	62.8828	929.295	506
SOB|1_1_1052	465	FHA domain-containing protein			PFAM Forkhead-associated protein		T	70.6094	844	36.8229	273.842	64	90.963	207.439	73	84.0422	203.376	148
SOB|1_1_1053	1560	serine/threonine protein kinase	K11912	GO:0016020, GO:0016021, GO:0004672, GO:0005524, GO:0006468	serine threonine protein kinase		KLT	9.04903	3099	4.14401	1368.73	36	17.6659	1302.23	89	5.33719	1298.29	60
SOB|1_1_1054	1023	serine/threonine protein kinase	K11912	GO:0016020, GO:0016021, GO:0004672, GO:0005524, GO:0006468	Protein tyrosine kinase		KLT	19.8794	2034	15.344	831.735	81	32.7652	765.23	97	11.5291	761.295	76
SOB|1_1_1055	2121	polyribonucleotide nucleotidyltransferase	K00962	GO:0000287, GO:0016779, GO:0005737, GO:0003723, GO:0046872, GO:0006396, GO:0016740, GO:0004654, GO:0003676, GO:0006402	Involved in mRNA degradation. Catalyzes the phosphorolysis of single-stranded polyribonucleotides processively in the 3'- to 5'-direction	pnp	J	84.8112	725	97.8131	1929.73	1198	85.8731	1863.23	619	70.7474	1859.29	1139
SOB|1_1_1056	267	30S ribosomal protein S15	K02956	GO:0003723, GO:0003735, GO:0019843, GO:0005840, GO:0006412	Forms an intersubunit bridge (bridge B4) with the 23S rRNA of the 50S subunit in the ribosome	rpsO	J	394.389	197	151.08	84.4726	81	638.003	43.7557	108	394.084	40.7343	139
SOB|1_1_1057	984	tRNA pseudouridine(55) synthase TruB	K03177	GO:0001522, GO:0031119, GO:0003723, GO:0009982, GO:0006396, GO:0008033, GO:0009451, GO:0106029, GO:0016853	Responsible for synthesis of pseudouridine from uracil- 55 in the psi GC loop of transfer RNAs	truB	J	18.5253	2127	24.8439	792.735	125	19.22	726.23	54	11.5121	722.295	72
SOB|1_1_1058	426	ribosome-binding factor A	K02834	GO:0030490, GO:0005737, GO:0042254, GO:0006364	One of several proteins that assist in the late maturation steps of the functional core of the 30S ribosomal subunit. Associates with free 30S ribosomal subunits (but not with 30S subunits that are part of 70S ribosomes or polysomes). Required for efficient processing of 16S rRNA. May interact with the 5'-terminal helix region of 16S rRNA	rbfA	J	210.63	322	126.038	235.014	188	266.524	168.751	174	239.328	164.549	341
SOB|1_1_1059	2577	translation initiation factor IF-2	K02519	GO:0003743, GO:0005525, GO:0000166, GO:0005737, GO:0003924, GO:0006412, GO:0006413	One of the essential components for the initiation of protein synthesis. Protects formylmethionyl-tRNA from spontaneous hydrolysis and promotes its binding to the 30S ribosomal subunits. Also involved in the hydrolysis of GTP during the formation of the 70S ribosomal complex	infB	J	260.482	267	225.201	2385.73	3410	285.095	2319.23	2558	271.149	2315.29	5436
SOB|1_1_106	192							37.653	1346	5.86417	26.8678	1	95.4779	18.9508	7	11.6169	19.8827	2
SOB|1_1_1060	1572	transcription termination/antitermination protein NusA	K02600	GO:0003700, GO:0000166, GO:0005737, GO:0003723, GO:0031564, GO:0031554, GO:0006353, GO:0003676	Participates in both transcription termination and antitermination	nusA	K	34.7651	1424	28.6419	1380.73	251	52.1204	1314.23	265	23.533	1310.29	267
SOB|1_1_1061	462	ribosome maturation factor RimP	K09748	GO:0005737, GO:0042274, GO:0042254	Required for maturation of 30S ribosomal subunits	rimP	S	56.272	1027	27.9224	270.849	48	101.126	204.485	80	39.7675	200.38	69
SOB|1_1_1062	1164	CBS domain-containing protein	K07168	GO:0016020, GO:0016021	PFAM HPP family protein		T	7.10885	3427	2.75355	972.735	17	15.1172	906.23	53	3.45581	902.295	27
SOB|1_1_1063	360	HDOD domain-containing protein		GO:0016787	HDOD domain		T	34.2411	1446	11.1323	169.838	12	61.5295	105.024	25	30.0616	99.8839	26
SOB|1_1_1064	447	HDOD domain-containing protein		GO:0016787				4.00194	4064	5.54115	255.906	9	2.72765	189.528	2	3.73703	185.421	6
SOB|1_1_1065	195							0	4821	0	28.8107	0	0	19.5816	0	0	20.4402	0
SOB|1_1_1066	189	integrase-like protein		GO:0015074	Integrase core domain		L	3.95623	4069	0	25.5872	0	0	18.9876	0	11.8687	19.6796	2.02249
SOB|1_1_1067	147	IS3 family transposase		GO:0015074, GO:0003676	PFAM Transposase IS3 IS911		L	716.89	111	2150.67	3.87642	52.9134	0	18.5072	0	0	24.7977	0
SOB|1_1_1068	126	IS3 family transposase		GO:0003677, GO:0004803, GO:0015074, GO:0006313, GO:0003676	Integrase core domain		L	0	4822	0	71.8929	0	0	44	0	0	59.1064	0
SOB|1_1_1069	231							0	4823	0	53.7516	0	0	27.4699	0	0	26.6618	0
SOB|1_1_107	522	hypothetical protein						15.7535	2324	4.76358	330.753	10	42.0533	264.302	43	0.44362	260.33	1
SOB|1_1_1070	237	transposase			Transposase		L	1.3515	4390	0	58.7698	0	0	30.0899	0	4.0545	28.6961	1.00745
SOB|1_1_1071	606	Integrase catalytic region		GO:0015074, GO:0003676	PFAM Transposase IS3 IS911		L	5.7524e-06	4572	1.72572e-05	414.745	4.5427e-05	0	348.261	0	0	344.303	0
SOB|1_1_1072	291							4.72077	3936	2.5557	105.448	1.71045	8.24716	57.8497	1.84575	3.35944	54.1928	1.57643
SOB|1_1_1073	465	putative transposase	K07497	GO:0032196, GO:0015074, GO:0003676	transposition		L	292.291	242	199.421	273.842	346.604	677.452	207.439	543.671	0	203.376	0
SOB|1_1_1074	912							6.17132	3613	4.80933	720.735	22	9.08721	654.23	23	4.61741	650.295	26
SOB|1_1_1075	699	DUF1318 domain-containing protein		GO:0016020, GO:0016021	Protein of unknown function (DUF1318)		S	70.1675	849	49.3399	507.735	159	78.5007	441.23	134	82.6619	437.295	313
SOB|1_1_1076	2289	hypothetical protein DIZ78_08730			Protein conserved in bacteria		S	4.21538	4025	1.57727	2097.73	21	9.41685	2031.23	74	1.65202	2027.29	29
SOB|1_1_1077	891	cysteine synthase CysM	K12339	GO:0019344, GO:0008652, GO:0016740, GO:0006535, GO:0004124	Belongs to the cysteine synthase cystathionine beta- synthase family	cysM	E	35.0582	1419	31.7485	699.735	141	42.0445	633.23	103	31.3817	629.295	171
SOB|1_1_1078	345	HPt (histidine-containing phosphotransfer) domain-containing protein		GO:0000160	PhoQ Sensor		T	15.464	2355	7.10816	155.16	7	31.2197	91.0746	11	8.06419	85.9262	6
SOB|1_1_1079	534	hypothetical protein DRQ43_11090						17.5904	2185	23.4443	342.745	51	23.3895	276.282	25	5.93728	272.317	14
SOB|1_1_108	711	two-component system response regulator OmpR	K07659	GO:0003677, GO:0000160, GO:0006355	response regulator receiver		T	27.8991	1656	23.6456	519.735	78	43.3439	453.23	76	16.7077	449.295	65
SOB|1_1_1080	1068	3-deoxy-7-phosphoheptulonate synthase	K01626	GO:0009073, GO:0009058, GO:0003824, GO:0003849, GO:0009423, GO:0008652, GO:0016740	Stereospecific condensation of phosphoenolpyruvate (PEP) and D-erythrose-4-phosphate (E4P) giving rise to 3-deoxy-D- arabino-heptulosonate-7-phosphate (DAHP)	aroG	E	70.5456	845	99.7384	876.735	555	56.4675	810.23	177	55.4309	806.295	387
SOB|1_1_1081	432	rhodanese-like domain-containing protein		GO:0016740	Rhodanese Homology Domain		P	10.5776	2846	1.96137	240.99	3	23.675	174.688	16	6.09636	170.493	9
SOB|1_1_1082	345	hypothetical protein			Pfam Transposase		L	172.906	400	184.563	155.16	181.755	150.657	91.0746	53.0828	183.497	85.9262	136.528
SOB|1_1_1083	243	hypothetical protein CJF42_26415, partial						2.99843	4214	0	63.6503	0	8.99529	32.5934	1.13426	0	31.1469	0
SOB|1_1_1084	297	hypothetical protein COA86_19045			transposase activity		L	0	4824	0	110.549	0	0	61.2369	0	0	57.8603	0
SOB|1_1_1085	291	IS3 family transposase		GO:0003677, GO:0004803, GO:0015074, GO:0006313, GO:0003676	Integrase core domain		L	0	4825	0	105.448	0	0	57.8497	0	0	54.1928	0
SOB|1_1_1086	606	Integrase catalytic region		GO:0015074, GO:0003676	PFAM Transposase IS3 IS911		L	5.7524e-06	4573	1.72572e-05	414.745	4.5427e-05	0	348.261	0	0	344.303	0
SOB|1_1_1087	252	hypothetical protein COA86_19045						18.5843	2120	44.1425	71.3411	19.9875	11.6104	36.5232	1.64053	0	34.4971	0
SOB|1_1_1088	810	Integrase catalytic region		GO:0015074, GO:0003676	PFAM Transposase IS3 IS911		L	0	4826	0	618.735	0	0	552.23	0	0	548.295	0
SOB|1_1_1089	594	ion transporter	K04856	GO:0055085, GO:0016020, GO:0034220, GO:0016021, GO:0006811, GO:0005216	Ion transport protein		P	9.76741	2973	4.30328	402.745	11	21.5236	336.261	28	3.47536	332.303	10
SOB|1_1_109	1311	HAMP domain-containing protein	K07638	GO:0000166, GO:0000155, GO:0023014, GO:0016020, GO:0000160, GO:0016021, GO:0016772, GO:0016310, GO:0016740, GO:0016301, GO:0018106, GO:0007165, GO:0004673, GO:0005524, GO:0005886	His Kinase A (phosphoacceptor) domain	envZ	T	6.23197	3606	2.95489	1119.73	21	14.9706	1053.23	61	0.770434	1049.29	7
SOB|1_1_1090	738	pyridoxine 5'-phosphate synthase	K03474	GO:0016769, GO:0005737, GO:0003824, GO:0016740, GO:0008615, GO:0033856	Catalyzes the complicated ring closure reaction between the two acyclic compounds 1-deoxy-D-xylulose-5-phosphate (DXP) and 3-amino-2-oxopropyl phosphate (1-amino-acetone-3-phosphate or AAP) to form pyridoxine 5'-phosphate (PNP) and inorganic phosphate	pdxJ	H	15.8976	2310	7.49263	546.735	26	21.53	480.23	40	18.6702	476.295	77
SOB|1_1_1091	798	DNA repair protein RecO	K03584	GO:0006281, GO:0006310, GO:0006974	Involved in DNA repair and RecF pathway recombination	recO	L	5.83189	3676	1.2984	606.735	5	9.09093	540.23	19	7.10633	536.295	33
SOB|1_1_1092	933	GTPase Era	K03595	GO:0005525, GO:0000166, GO:0003723, GO:0005737, GO:0003924, GO:0042274, GO:0016020, GO:0042254, GO:0070181, GO:0019843, GO:0005886	An essential GTPase that binds both GDP and GTP, with rapid nucleotide exchange. Plays a role in 16S rRNA processing and 30S ribosomal subunit biogenesis and possibly also in cell cycle regulation and energy metabolism	era	S	21.3288	1932	20.1796	741.735	95	24.8826	675.23	65	18.9241	671.295	110
SOB|1_1_1093	675	ribonuclease III	K03685	GO:0004525, GO:0003723, GO:0005737, GO:0004518, GO:0046872, GO:0016075, GO:0004519, GO:0019843, GO:0016787, GO:0090305, GO:0090501, GO:0090502, GO:0006396, GO:0008033, GO:0006397, GO:0006364	Digests double-stranded RNA. Involved in the processing of primary rRNA transcript to yield the immediate precursors to the large and small rRNAs (23S and 16S). Processes some mRNAs, and tRNAs when they are encoded in the rRNA operon. Processes pre- crRNA and tracrRNA of type II CRISPR loci if present in the organism	rnc	J	23.9522	1805	23.7768	483.735	73	31.5933	417.261	51	16.4865	413.295	59
SOB|1_1_1094	387	DUF4845 domain-containing protein		GO:0016020, GO:0016021	Domain of unknown function (DUF4845)		NU	51.771	1086	37.7019	196.414	47	79.124	130.673	40	38.4872	126.028	42
SOB|1_1_1095	864	signal peptidase I	K03100	GO:0008233, GO:0006508, GO:0016020, GO:0016021, GO:0008236, GO:0016787	Belongs to the peptidase S26 family	lepB	U	11.7703	2709	7.02611	672.735	30	20.0398	606.23	47	8.24507	602.295	43
SOB|1_1_1096	1803	elongation factor 4	K03596	GO:0005525, GO:0000166, GO:0045727, GO:0003746, GO:0003924, GO:0016020, GO:0043022, GO:0006414, GO:0016787, GO:0006412, GO:0005886	Required for accurate and efficient protein synthesis under certain stress conditions. May act as a fidelity factor of the translation reaction, by catalyzing a one-codon backward translocation of tRNAs on improperly translocated ribosomes. Back- translocation proceeds from a post-translocation (POST) complex to a pre-translocation (PRE) complex, thus giving elongation factor G a second chance to…	lepA	M	20.8794	1968	9.97113	1611.73	102	34.4594	1545.23	206	18.2077	1541.29	243
SOB|1_1_1097	237	glutaredoxin family protein			Glutaredoxin-like domain (DUF836)	XAC3035	O	0	4827	0	58.7698	0	0	30.0899	0	0	28.6961	0
SOB|1_1_1098	558	positive regulator of sigma E, RseC/MucC	K03803	GO:0016020, GO:0016021	PFAM Positive regulator of sigma(E) RseC MucC	rseC	T	25.0022	1754	19.3324	366.745	45	24.1042	300.261	28	31.5699	296.31	81
SOB|1_1_1099	1023	hypothetical protein DRQ43_08625			Sigma factor RpoE negative regulatory protein RseB	rseB	T	82.8902	737	111.765	831.735	590	61.8148	765.23	183	75.0909	761.295	495
SOB|1_1_11	330	IS66 family insertion sequence element accessory protein TnpB						0	4638	0	140.68	0	0	80.2625	0	0	75.8265	0
SOB|1_1_110	1575	hypothetical protein DRQ43_02195, partial	K02414	GO:0044780, GO:0009424	PFAM Flagellar hook-length control protein	fliK	N	8.50243	3190	6.14863	1383.73	54	17.0723	1317.23	87	2.28637	1313.29	26
SOB|1_1_1100	777	hypothetical protein DRQ43_09880						1093.19	70	2005.86	585.735	7457	443.559	519.23	891	830.138	515.295	3704
SOB|1_1_1101	585	RNA polymerase sigma factor RpoE	K03088	GO:0016987, GO:0003677, GO:0003700, GO:0006352, GO:2000142, GO:0006355	Belongs to the sigma-70 factor family. ECF subfamily	rpoE	K	2972	22	3468.1	393.745	8667	2698.09	327.261	3416	2749.81	323.303	7698
SOB|1_1_1102	1635	L-aspartate oxidase	K00278	GO:0005737, GO:0016491, GO:0019363, GO:0055114, GO:0009435, GO:0008734, GO:0044318	Fumarate reductase flavoprotein C-term	nadB	H	16.5153	2271	13.0958	1443.73	120	23.8358	1377.23	127	12.6143	1373.29	150
SOB|1_1_1103	537	hypothetical protein DRQ43_04655, partial						6.91107	3457	5.01273	345.745	11	11.1063	279.282	12	4.61418	275.317	11
SOB|1_1_1104	270	antitoxin CptB	K09159		Flavinator of succinate dehydrogenase	sdhE	S	12.9566	2582	0	87.0885	0	11.4097	45.3095	2	27.4602	42.0563	10
SOB|1_1_1105	699	succinate dehydrogenase iron-sulfur subunit	K00240	GO:0016491, GO:0006099, GO:0009055, GO:0055114, GO:0022900, GO:0051536	COG0479 Succinate dehydrogenase fumarate reductase, Fe-S protein subunit	sdhB	C	26.1559	1718	22.0323	507.735	71	28.7055	441.23	49	27.73	437.295	105
SOB|1_1_1106	1776	succinate dehydrogenase flavoprotein subunit	K00239	GO:0016627, GO:0016491, GO:0050660, GO:0008177, GO:0006099, GO:0016020, GO:0055114, GO:0022900, GO:0005886	Belongs to the FAD-dependent oxidoreductase 2 family. FRD SDH subfamily	sdhA	C	72.9604	818	100.018	1584.73	1006	50.2247	1518.23	295	68.6384	1514.29	900
SOB|1_1_1107	333	succinate dehydrogenase, hydrophobic membrane anchor protein	K00242	GO:0016627, GO:0046872, GO:0006099, GO:0016020, GO:0016021, GO:0020037, GO:0055114, GO:0000104, GO:0005886	Succinate dehydrogenase, hydrophobic	sdhD	C	172.093	403	227.23	143.53	207	113.401	82.0576	36	175.647	77.5845	118
SOB|1_1_1108	606	Integrase catalytic region		GO:0015074, GO:0003676	PFAM Transposase IS3 IS911		L	5.7524e-06	4574	1.72572e-05	414.745	4.5427e-05	0	348.261	0	0	344.303	0
SOB|1_1_1109	375	IS3 family transposase		GO:0003677, GO:0004803, GO:0006313	Transposase		L	0	4828	0	184.605	0	0	119.202	0	0	114.335	0
SOB|1_1_111	864	flagellin FliC	K02406	GO:0009420, GO:0009288, GO:0005198, GO:0071973, GO:0005576	Flagellin is the subunit protein which polymerizes to form the filaments of bacterial flagella	fliC	N	8.1537	3250	6.3235	672.735	27	10.6595	606.23	25	7.47809	602.295	39
SOB|1_1_1110	405	succinate dehydrogenase, cytochrome b556 subunit	K00241	GO:0016627, GO:0046872, GO:0006099, GO:0016020, GO:0009055, GO:0016021, GO:0022900, GO:0000104, GO:0045281	TIGRFAM Succinate dehydrogenase, cytochrome b556 subunit	sdhC	C	15.3852	2361	12.5052	214.189	17	19.1865	148.193	11	14.4638	143.723	18
SOB|1_1_1111	1056	folate-binding protein	K06980	GO:0016740	Belongs to the GcvT family	ygfZ	S	225.738	300	147.402	864.735	809	256.466	798.23	792	273.345	794.295	1880
SOB|1_1_1112	846	histidine kinase		GO:0016310, GO:0016301	signal transduction protein		T	54.3924	1053	61.6045	654.735	256	50.9735	588.23	116	50.5991	584.295	256
SOB|1_1_1113	1518	lysine--tRNA ligase	K04567	GO:0006418, GO:0000166, GO:0000287, GO:0005737, GO:0004824, GO:0004812, GO:0046872, GO:0006430, GO:0016874, GO:0005524, GO:0006412, GO:0003676	Belongs to the class-II aminoacyl-tRNA synthetase family	lysS	J	26.7317	1694	24.2261	1326.73	204	34.4582	1260.23	168	21.5109	1256.29	234
SOB|1_1_1114	870	peptide chain release factor 2	K02836	GO:0005737, GO:0003747, GO:0006415, GO:0016149, GO:0006412	Peptide chain release factor 2 directs the termination of translation in response to the peptide chain termination codons UGA and UAA	prfB	J	26.6348	1700	17.6421	678.735	76	45.1755	612.23	107	17.0869	608.295	90
SOB|1_1_1115	570	MULTISPECIES: hypothetical protein						19.2127	2080	12.4799	378.745	30	29.8001	312.261	36	15.3582	308.303	41
SOB|1_1_1116	1806	single-stranded-DNA-specific exonuclease RecJ	K07462	GO:0006281, GO:0090305, GO:0008409, GO:0004527, GO:0006310, GO:0003676	exonuclease recJ	recJ	L	9.72826	2976	7.70839	1614.73	79	17.3633	1548.23	104	4.11308	1544.29	55
SOB|1_1_1117	1320	serine--tRNA ligase	K01875	GO:0006418, GO:0000166, GO:0097056, GO:0005737, GO:0004812, GO:0016260, GO:0004828, GO:0016874, GO:0006434, GO:0006412, GO:0005524	Catalyzes the attachment of serine to tRNA(Ser). Is also able to aminoacylate tRNA(Sec) with serine, to form the misacylated tRNA L-seryl-tRNA(Sec), which will be further converted into selenocysteinyl-tRNA(Sec)	serS	J	24.7154	1766	19.6818	1128.73	141	38.2045	1062.23	157	16.2598	1058.29	149
SOB|1_1_1118	330	DUF190 domain-containing protein	K09137		Uncharacterized ACR, COG1993		S	36.208	1385	16.7995	140.68	15	64.4096	80.2625	20	27.4149	75.8265	18
SOB|1_1_1119	375	fluoride efflux transporter CrcB		GO:0015698, GO:0015103, GO:0016020, GO:0016021, GO:0034220, GO:0005887, GO:0005886	Important for reducing fluoride concentration in the cell, thus reducing its toxicity	crcB	U	19.6405	2046	11.0953	184.605	13	34.6951	119.202	16	13.1311	114.335	13
SOB|1_1_112	561	hypothetical protein DRQ43_02205						5.64192	3724	2.13062	369.745	5	13.6376	303.261	16	1.15754	299.31	3
SOB|1_1_1120	2859	histidine kinase	K02482	GO:0000155, GO:0023014, GO:0007165, GO:0000160, GO:0016021, GO:0016310, GO:0016772, GO:0004673, GO:0016740, GO:0018106, GO:0016301	Histidine kinase		T	5.76902	3692	2.24429	2667.73	38	13.0174	2601.23	131	2.04537	2597.29	46
SOB|1_1_1121	996	Transposase and inactivated derivatives, IS30 family	K07482	GO:0003677, GO:0004803, GO:0015074, GO:0006313, GO:0003676	Integrase core domain		L	9.26801	3058	5.3406	804.735	27.2776	17.5105	738.23	50.01	4.95292	734.295	31.4917
SOB|1_1_1122	1047	c-type cytochrome	K00428	GO:0046872, GO:0016491, GO:0009055, GO:0020037, GO:0055114, GO:0022900	cytochrome	yhjA	C	5.51884	3749	4.05062	855.735	22	10.1529	789.23	31	2.353	785.295	16
SOB|1_1_1123	2775	PAS/PAC sensor hybrid histidine kinase		GO:0000155, GO:0023014, GO:0007165, GO:0016020, GO:0000160, GO:0016021, GO:0004673, GO:0016310, GO:0016772, GO:0016740, GO:0016301, GO:0018106	Histidine kinase		T	5.46721	3760	1.34157	2583.73	22	13.4518	2517.23	131	1.60827	2513.29	35
SOB|1_1_1124	975	phosphate/phosphite/phosphonate ABC transporter substrate-binding protein	K02044	GO:0055085, GO:0043190	TIGRFAM phosphate phosphite phosphonate ABC transporters, periplasmic binding protein		P	4.14606	4039	1.8093	783.735	9	9.0098	717.23	25	1.61907	713.295	10
SOB|1_1_1125	135							0	4829	0	80.8929	0	0	50.1111	0	0	61	0
SOB|1_1_1126	243	transposase		GO:0003677, GO:0004803, GO:0006313	Transposase		L	0	4830	0	63.6503	0	0	32.5934	0	0	31.1469	0
SOB|1_1_1127	210							0	4831	0	38.8572	0	0	22.9646	0	0	23.2435	0
SOB|1_1_1128	591	Integrase catalytic region		GO:0015074, GO:0003676	PFAM Transposase IS3 IS911		L	3.0157	4191	9.04709	399.745	22.9538	0	333.261	0	0	329.303	0
SOB|1_1_1129	810	Uncharacterised protein						12.7329	2608	8.1486	618.735	32	18.2548	552.23	39	11.7953	548.295	56
SOB|1_1_113	627	chemotaxis protein			Methyl-accepting chemotaxis protein		S	5.79653	3682	2.89271	435.735	8	12.6	369.261	18	1.89689	365.295	6
SOB|1_1_1130	1029	transposase		GO:0003677, GO:0004803, GO:0006313	COG1943 Transposase and inactivated derivatives		L	6.53229	3543	2.81464	837.735	14.9655	16.4812	771.23	49.1745	0.301025	767.295	2
SOB|1_1_1131	243	transposase		GO:0003677, GO:0004803, GO:0006313	Transposase		L	0	4832	0	63.6503	0	0	32.5934	0	0	31.1469	0
SOB|1_1_1132	234	IS3 family transposase			PFAM Transposase IS3 IS911		L	0	4833	0	56.1983	0	0	28.8144	0	0	27.7098	0
SOB|1_1_1133	591	Integrase catalytic region		GO:0015074, GO:0003676	PFAM Transposase IS3 IS911		L	3.0157	4192	9.04709	399.745	22.9538	0	333.261	0	0	329.303	0
SOB|1_1_1134	240							1.92381	4334	5.77144	61.2643	2.24416	0	31.5371	0	0	30.0276	0
SOB|1_1_1135	276							50.5778	1108	3.41421	92.2949	2	143.216	48.731	27	5.10315	45.2612	2
SOB|1_1_1136	264							20.4874	1990	0	81.8214	0	61.4621	42.0558	10	0	39.337	0
SOB|1_1_1137	375	non-ribosomal peptide synthetase		GO:0003824, GO:0031177, GO:0016740	Pfam:NRPS		Q	5.62869	3726	1.70696	184.605	2	15.1791	119.202	7	0	114.335	0
SOB|1_1_1138	249	acyltransferase domain-containing protein		GO:0016740				11.6717	2718	2.29231	68.7329	1	29.2855	35.3053	4	3.43727	33.5986	1
SOB|1_1_1139	264							6.1462	3617	0	81.8214	0	18.4386	42.0558	3	0	39.337	0
SOB|1_1_114	738	MBL fold metallo-hydrolase			Metallo-beta-lactamase superfamily		C	10.4515	2863	6.05174	546.735	21	20.4535	480.23	38	4.84941	476.295	20
SOB|1_1_1140	153	type I polyketide synthase		GO:0016747, GO:0003824, GO:0031177, GO:0016740	Acyl transferase domain in polyketide synthase (PKS) enzymes.		Q	35.7596	1398	48.4003	6.51058	2	52.5729	14.75	3	6.30546	18.3155	1
SOB|1_1_1141	471	putative transposase		GO:0032196, GO:0015074, GO:0003676	Integrase core domain		L	3.95367	4070	0	279.828	0	11.861	213.439	9.79404	0	209.351	0
SOB|1_1_1142	996	Transposase and inactivated derivatives, IS30 family	K07482	GO:0003677, GO:0004803, GO:0015074, GO:0006313, GO:0003676	Integrase core domain		L	9.26801	3059	5.3406	804.735	27.2776	17.5105	738.23	50.01	4.95292	734.295	31.4917
SOB|1_1_1143	222	IS3 family transposase		GO:0032196, GO:0015074, GO:0003676	Integrase core domain		L	0	4834	0	46.8443	0	0	25.7373	0	0	25.4888	0
SOB|1_1_1144	2934	type I polyketide synthase	K13611	GO:0016746, GO:0016747, GO:0003824, GO:0031177, GO:0016740, GO:0016874, GO:0008922, GO:0047879	Beta-ketoacyl synthase		Q	1.95602	4333	0.403309	2742.73	7.02076	5.11901	2676.23	53	0.345733	2672.29	8
SOB|1_1_1145	1461	aromatic hydrocarbon degradation protein	K06076		Membrane protein involved in aromatic hydrocarbon degradation		I	4.09896	4046	0	1269.73	0	11.8154	1203.23	55	0.481481	1199.29	5
SOB|1_1_1146	4167	efflux RND transporter permease subunit		GO:0055085, GO:0016020, GO:0016021, GO:0022857	AcrB/AcrD/AcrF family		V	3.59624	4127	1.14926	3975.73	29	8.39742	3909.23	127	1.24203	3905.29	42
SOB|1_1_1147	996	RND family efflux transporter, MFP subunit		GO:0055085, GO:0016020, GO:0022857, GO:0005886	HlyD family secretion protein		M	4.35993	3998	0.195787	804.735	1	12.2549	738.23	35	0.629107	734.295	4
SOB|1_1_1148	273	Type I restriction-modification system methyltransferase subunit		GO:0003677, GO:0006306, GO:0008168, GO:0008170, GO:0032259, GO:0003676	DNA restriction-modification system		V	0	4835	0	89.6804	0	0	47.0201	0	0	43.5513	0
SOB|1_1_1149	168	IS3 family transposase		GO:0015074, GO:0003676	PFAM Transposase IS3 IS911		L	0	4836	0	14.0947	0	0	16.1497	0	0	16.6433	0
SOB|1_1_115	312	transcriptional regulator BolA	K05527		Belongs to the BolA IbaG family	bolA	T	1376.72	54	868.461	123.911	683	1658.29	69.0518	443	1603.4	65.6882	912
SOB|1_1_1150	234	Integrase catalytic region		GO:0015074, GO:0003676	PFAM Transposase IS3 IS911		L	0	4837	0	56.1983	0	0	28.8144	0	0	27.7098	0
SOB|1_1_1151	243	IS3 family transposase			PFAM Transposase IS3 IS911		L	0	4838	0	63.6503	0	0	32.5934	0	0	31.1469	0
SOB|1_1_1152	156	Transposase and inactivated derivative		GO:0003677, GO:0004803, GO:0006313				0	4839	0	7.93216	0	0	14.411	0	0	17.5025	0
SOB|1_1_1153	624	SAM-dependent DNA methyltransferase		GO:0003677, GO:0006306, GO:0008168, GO:0016740, GO:0008170, GO:0032259, GO:0003676	DNA restriction-modification system		V	6.86357	3469	0	432.735	0	8.99564e-09	366.261	1.27465e-08	20.5907	362.295	64.595
SOB|1_1_1154	321	transposase		GO:0003677, GO:0004803, GO:0006313	Transposase		L	0	4840	0	132.161	0	0	74.4731	0	0	71.001	0
SOB|1_1_1155	234	IS3 family transposase			PFAM Transposase IS3 IS911		L	0	4841	0	56.1983	0	0	28.8144	0	0	27.7098	0
SOB|1_1_1156	606	Integrase catalytic region		GO:0015074, GO:0003676	PFAM Transposase IS3 IS911		L	5.7524e-06	4575	1.72572e-05	414.745	4.5427e-05	0	348.261	0	0	344.303	0
SOB|1_1_1157	237	SAM-dependent methyltransferase		GO:0008168, GO:0032259, GO:0003676	N-6 DNA Methylase		LV	0	4842	0	58.7698	0	0	30.0899	0	0	28.6961	0
SOB|1_1_1158	528	Type I restriction-modification system methyltransferase subunit		GO:0003677, GO:0006306, GO:0008168, GO:0016740, GO:0008170, GO:0032259, GO:0003676	DNA restriction-modification system		V	65.5621	900	0	336.745	0	163.725	270.302	171.211	32.9614	266.317	76.0098
SOB|1_1_1159	387	Type I restriction-modification system methyltransferase subunit		GO:0003677, GO:0006306, GO:0008168, GO:0008170, GO:0032259, GO:0003676	DNA restriction-modification system		V	0	4843	0	196.414	0	0	130.673	0	0	126.028	0
SOB|1_1_116	381	thioredoxin	K03671	GO:0015035, GO:0045454, GO:0055114, GO:0006662, GO:0005623	Belongs to the thioredoxin family	trxC	O	886.199	87	362.241	190.509	438	1409.54	124.883	681	886.816	120.2	923
SOB|1_1_1160	384	N-6 DNA Methylase		GO:0003677, GO:0006306, GO:0008168, GO:0016740, GO:0008170, GO:0032259, GO:0003676	N-6 DNA Methylase		LV	0	4844	0	193.481	0	0	127.817	0	0	123.136	0
SOB|1_1_1161	978	IS1595 family transposase			ISXO2-like transposase domain		L	0	4845	0	786.735	0	0	720.23	0	0	716.295	0
SOB|1_1_1162	249	SAM-dependent DNA methyltransferase		GO:0003677, GO:0006306, GO:0016740, GO:0008168, GO:0008170, GO:0032259, GO:0003676	N-6 DNA Methylase		L	0	4846	0	68.7329	0	0	35.3053	0	0	33.5986	0
SOB|1_1_1163	171							0	4847	0	15.8054	0	0	16.2289	0	0	16.7392	0
SOB|1_1_1164	189	hypothetical protein		GO:0003676	manually curated	tnp3503b	L	0	4848	0	25.5872	0	0	18.9876	0	0	19.6796	0
SOB|1_1_1165	267	hypothetical protein MMIC_P2054		GO:0003676	manually curated	tnp3503b	L	0.486187	4485	1.45856	84.4726	0.781993	0	43.7557	0	0	40.7343	0
SOB|1_1_1166	633	hypothetical protein MMIC_P2054		GO:0003676	manually curated	tnp3503b	L	0	4849	0	441.735	0	0	375.261	0	0	371.295	0
SOB|1_1_1167	156	Transposase and inactivated derivative		GO:0003677, GO:0004803, GO:0006313				0	4850	0	7.93216	0	0	14.411	0	0	17.5025	0
SOB|1_1_1168	234	IS3 family transposase			PFAM Transposase IS3 IS911		L	0	4851	0	56.1983	0	0	28.8144	0	0	27.7098	0
SOB|1_1_1169	606	Integrase catalytic region		GO:0015074, GO:0003676	PFAM Transposase IS3 IS911		L	5.7524e-06	4576	1.72572e-05	414.745	4.5427e-05	0	348.261	0	0	344.303	0
SOB|1_1_117	1101	ferrochelatase	K01772	GO:0005737, GO:0006779, GO:0046872, GO:0016829, GO:0006783, GO:0004325	Catalyzes the ferrous insertion into protoporphyrin IX	hemH	H	17.0947	2218	20.7828	909.735	120	18.3924	843.23	60	12.1089	839.295	88
SOB|1_1_1170	438	hypothetical protein		GO:0003676	Transposase	tnp3503b	L	2.97552	4217	0	246.961	0	0	180.583	0	8.92656	176.46	13.6394
SOB|1_1_1171	291	efflux RND transporter periplasmic adaptor subunit		GO:0055085, GO:0016020, GO:0016021, GO:0022857	Belongs to the membrane fusion protein (MFP) (TC 8.A.1) family		M	7.447	3368	0	105.448	0	22.341	57.8497	5	0	54.1928	0
SOB|1_1_1172	312	hypothetical protein DRQ43_05880						15.4317	2358	3.81462	123.911	3	33.69	69.0518	9	8.79058	65.6882	5
SOB|1_1_1173	1026	nucleoid-associated protein YejK	K06899	GO:0009295, GO:0005737	Nucleoid-associated protein	ndpA	S	15.682	2341	8.49379	834.735	45	26.9173	768.23	80	11.635	764.295	77
SOB|1_1_1174	1371	M18 family aminopeptidase	K01267	GO:0008270, GO:0008233, GO:0046872, GO:0006508, GO:0008237, GO:0004177, GO:0016787	Aminopeptidase I zinc metalloprotease (M18)	apeB	E	21.4817	1927	21.502	1179.73	161	26.7021	1113.23	115	16.241	1109.29	156
SOB|1_1_1175	480	DUF2846 domain-containing protein			Protein of unknown function (DUF2846)		S	13.975	2469	15.8204	288.815	29	19.7575	222.407	17	6.34704	218.346	12
SOB|1_1_1176	1020	dihydroorotate dehydrogenase (quinone)	K00254	GO:0006207, GO:0005737, GO:0016627, GO:0003824, GO:0016491, GO:0016020, GO:0004152, GO:0055114, GO:0006221, GO:0006222, GO:0044205, GO:0005886	Catalyzes the conversion of dihydroorotate to orotate with quinone as electron acceptor	pyrD	F	12.4303	2639	10.0762	828.735	53	18.9905	762.23	56	8.22414	758.295	54
SOB|1_1_1177	288	hypothetical protein		GO:0016020, GO:0016021				74.4617	803	36.764	102.855	24	129.2	56.0182	28	57.421	52.2923	26
SOB|1_1_1178	747							23.1582	1838	16.7272	555.735	59	32.7576	489.23	62	19.9898	485.295	84
SOB|1_1_1179	606	hypothetical protein DRQ43_05980						32.293	1502	52.4246	414.745	138	19.2975	348.261	26	25.1568	344.303	75
SOB|1_1_118	1278	molybdopterin molybdenumtransferase MoeA	K03750	GO:0061599, GO:0046872, GO:0032324, GO:0016740, GO:0006777	MoeA N-terminal region (domain I and II)	moeA	H	9.63298	3002	7.68405	1086.73	53	16.2149	1020.23	64	4.99998	1016.29	44
SOB|1_1_1180	765	GGDEF domain-containing protein	K21020	GO:0000160	Diguanylate cyclase		T	85.2654	720	86.5042	573.735	315	82.555	507.23	162	86.737	503.295	378
SOB|1_1_1181	375	DUF1987 domain-containing protein			Domain of unknown function (DUF1987)		S	147.646	460	188.619	184.605	221	114.928	119.202	53	139.391	114.335	138
SOB|1_1_1182	603	hypothetical protein DRQ62_15045						75.2452	792	66.1996	411.745	173	100.321	345.261	134	59.2151	341.303	175
SOB|1_1_1183	636	serine/threonine protein kinases		GO:0003824, GO:0016020, GO:0016021	phosphoserine phosphatase activity	srrB	T	48.2268	1153	43.2212	444.735	122	66.2847	378.261	97	35.1744	374.295	114
SOB|1_1_1184	909	IS1595 family transposase			ISXO2-like transposase domain		L	86.4229	712	259.265	717.735	1181.06	0.00382567	651.23	0.00963848	1.21876e-06	647.295	6.831e-06
SOB|1_1_1185	4869	GAF domain-containing protein		GO:0000166, GO:0004672, GO:0005524, GO:0006468	PhoQ Sensor		T	13.8025	2490	9.5321	4677.73	283	16.7605	4611.23	299	15.1149	4607.29	603
SOB|1_1_1186	831	RNA polymerase sigma factor RpoS	K03087	GO:0016987, GO:0003677, GO:0001123, GO:0003700, GO:0005737, GO:0006352, GO:2000142, GO:0006355, GO:0010468	RNA polymerase sigma factor RpoS	rpoS	K	31.3675	1528	28.3228	639.735	115	28.8592	573.23	64	36.9206	569.295	182
SOB|1_1_1187	363							149.854	453	71.1263	172.783	78	158.103	107.904	66	220.334	102.733	196
SOB|1_1_1188	1011	LysM peptidoglycan-binding domain-containing protein	K06194		Peptidase family M23	nlpD	D	49.014	1137	29.984	819.735	156	47.7002	753.23	139	69.3577	749.295	450
SOB|1_1_1189	582	DedA family protein		GO:0016020, GO:0016021	SNARE associated Golgi protein	Z012_09465	S	13.952	2473	12.0967	390.745	30	24.7116	324.261	31	5.04779	320.303	14
SOB|1_1_119	609	molybdopterin-guanine dinucleotide biosynthesis protein B	K03753	GO:0005525, GO:0006777	Molybdopterin-guanine dinucleotide biosynthesis protein	mobB	H	10.1328	2915	5.28025	417.745	14	19.1327	351.261	26	5.98547	347.303	18
SOB|1_1_1190	660	protein-L-isoaspartate(D-aspartate) O-methyltransferase	K00573	GO:0030091, GO:0005737, GO:0004719, GO:0016740, GO:0006464, GO:0008168, GO:0032259, GO:0006479	Catalyzes the methyl esterification of L-isoaspartyl residues in peptides and proteins that result from spontaneous decomposition of normal L-aspartyl and L-asparaginyl residues. It plays a role in the repair and or degradation of damaged proteins	pcm	O	9.32114	3049	5.04199	468.735	15	17.9922	402.261	28	4.92923	398.295	17
SOB|1_1_1191	750	5'/3'-nucleotidase SurE	K03787	GO:0000166, GO:0005737, GO:0046872, GO:0008253, GO:0008252, GO:0016311, GO:0016787	Nucleotidase that shows phosphatase activity on nucleoside 5'-monophosphates	surE	S	9.18868	3078	7.89569	558.735	28	14.7036	492.23	28	4.96675	488.295	21
SOB|1_1_1192	552	DNA mismatch repair protein MutS			protein conserved in bacteria	yfcN	S	18.4288	2135	8.29833	360.745	19	34.2582	294.261	39	12.7298	290.31	32
SOB|1_1_1193	717	thioredoxin-related protein		GO:0045454, GO:0005623	Thioredoxin-like domain	soxW	O	45.8547	1191	25.4736	525.735	85	56.2864	459.23	100	55.804	455.295	220
SOB|1_1_1194	264	Integrase catalytic region		GO:0015074, GO:0003676	PFAM Transposase IS3 IS911		L	0	4852	0	81.8214	0	0	42.0558	0	0	39.337	0
SOB|1_1_1195	171							0	4853	0	15.8054	0	0	16.2289	0	0	16.7392	0
SOB|1_1_1196	870	GGDEF domain-containing protein			diguanylate cyclase		T	5.29065	3795	1.85707	678.735	8	10.9772	612.23	26	3.03767	608.295	16
SOB|1_1_1197	285	hypothetical protein DRQ43_00975						72.4797	822	43.993	100.28	28	114.169	54.337	24	59.277	50.6549	26
SOB|1_1_1198	1089	23S rRNA pseudouridine(2605) synthase RluB	K06178	GO:0016866, GO:0001522, GO:0003723, GO:0009982, GO:0009451, GO:0016853	Belongs to the pseudouridine synthase RsuA family	rluB	J	41.9803	1253	47.9129	897.735	273	42.2913	831.23	136	35.7367	827.295	256
SOB|1_1_1199	2484	cytochrome C			Cytochrome c5530 family protein		C	194.266	362	226.158	2292.73	3291	138.169	2226.23	1190	218.472	2222.29	4204
SOB|1_1_12	843	IS66 family transposase			COG3436 Transposase and inactivated derivatives		L	55.5616	1035	166.435	651.735	688.46	0.249811	585.23	0.565593	0	581.295	0
SOB|1_1_120	660	ADP-ribose diphosphatase	K01515	GO:0046872, GO:0016818, GO:0016787	PFAM NUDIX hydrolase	nudF	L	19.2277	2079	16.1344	468.735	48	27.6308	402.261	43	13.9178	398.295	48
SOB|1_1_1200	1017	SMC-Scp complex subunit ScpB	K06024	GO:0005737, GO:0051301, GO:0007059, GO:0007049, GO:0051304	Participates in chromosomal partition during cell division. May act via the formation of a condensin-like complex containing Smc and ScpA that pull DNA away from mid-cell into both cell halves	scpB	D	14.9842	2388	5.15182	825.735	27	32.0028	759.23	94	7.7981	755.295	51
SOB|1_1_1201	927	segregation/condensation protein A	K05896	GO:0005737, GO:0051301, GO:0007059, GO:0007049	Participates in chromosomal partition during cell division. May act via the formation of a condensin-like complex containing Smc and ScpB that pull DNA away from mid-cell into both cell halves	scpA	D	8.92059	3125	5.35373	735.735	25	14.2909	669.23	37	7.11713	665.295	41
SOB|1_1_1202	267	DUF2442 domain-containing protein			Protein of unknown function (DUF2442)		S	60.2759	976	29.843	84.4726	16	88.6115	43.7557	15	62.3731	40.7343	22
SOB|1_1_1203	111							13.9037	2480	13.2442	59.4815	5	23.4985	33	3	4.96839	46.4889	2
SOB|1_1_1204	1215	tryptophan--tRNA ligase	K01867	GO:0006418, GO:0000166, GO:0005737, GO:0004812, GO:0006436, GO:0016874, GO:0005524, GO:0006412, GO:0004830	TIGRFAM Tryptophanyl-tRNA synthetase	trpS	J	20.1954	2008	13.6975	1023.73	89	28.3535	957.23	105	18.5353	953.295	153
SOB|1_1_1205	690	site-2 protease family protein		GO:0006508, GO:0016020, GO:0016021, GO:0004222	Peptidase M50	ywhC	S	36.6148	1372	25.9049	498.735	82	50.234	432.23	84	33.7056	428.295	125
SOB|1_1_1206	621	threonylcarbamoyl-AMP synthase		GO:0003725	Belongs to the SUA5 family	yciO	J	18.3352	2141	10.2659	429.735	28	30.5973	363.261	43	14.1425	359.303	44
SOB|1_1_1207	828	phosphatase	K07053	GO:0003824, GO:0016787	metal-dependent phosphoesterases (PHP family)	trpH	S	20.8848	1967	13.362	636.735	54	33.9973	570.23	75	15.2952	566.295	75
SOB|1_1_1208	603	septation protein A	K06190	GO:0000917, GO:0051301, GO:0016020, GO:0016021, GO:0007049, GO:0090529, GO:0005887, GO:0005886	probably involved in intracellular septation	ispZ	D	9.47584	3032	7.27047	411.745	19	19.4652	345.261	26	1.69186	341.303	5
SOB|1_1_1209	300	YciI family protein	K09780		YciI from Haemophilus influenzae presents crystal structure similarity to a muconolactone isomerase, but does not seem to catalyze any of the	yciI	S	16.2149	2289	5.5676	113.196	4	41.1304	62.845	10	1.94677	59.3225	1
SOB|1_1_121	255	hypothetical protein DRQ43_00870						29.9108	1574	14.9127	73.9572	7	61.81	37.6372	9	13.0096	35.5084	4
SOB|1_1_1210	810	peptidylprolyl isomerase	K03769	GO:0003755, GO:0000413, GO:0016853	PFAM PpiC-type peptidyl-prolyl cis-trans isomerase	ppiC	M	18.6168	2118	7.63931	618.735	30	27.1482	552.23	58	21.063	548.295	100
SOB|1_1_1211	246	transposase		GO:0003677, GO:0004803, GO:0006313	transposase activity		L	0	4854	0	66.204	0	0	33.9608	0	0	32.5504	0
SOB|1_1_1212	132	IS3 family transposase						0	4855	0	77.8929	0	0	50	0	0	61.5	0
SOB|1_1_1213	231							2.04474	4329	6.13422	53.7516	2.09273	0	27.4699	0	0	26.6618	0
SOB|1_1_1214	1881	methyl-accepting chemotaxis protein	K03406	GO:0007165, GO:0016020, GO:0016021	HAMP (Histidine kinases, Adenylyl cyclases, Methyl binding proteins, Phosphatases) domain		NT	8.61397	3175	4.56894	1689.73	49	15.924	1623.23	100	5.34897	1619.29	75
SOB|1_1_1215	435	rhodanese-like domain-containing protein			Catalyzes the ATP-dependent transfer of a sulfur to tRNA to produce 4-thiouridine in position 8 of tRNAs, which functions as a near-UV photosensor. Also catalyzes the transfer of sulfur to the sulfur carrier protein ThiS, forming ThiS-thiocarboxylate. This is a step in the synthesis of thiazole, in the thiamine biosynthesis pathway. The sulfur is donated as persulfide by IscS		P	21.0754	1949	9.04117	243.973	14	42.202	177.622	29	11.983	173.477	18
SOB|1_1_1216	1260	HD-GYP domain-containing protein		GO:0016787	COG2206 HD-GYP domain		T	19.6746	2045	6.92892	1068.73	47	27.3383	1002.23	106	24.7565	998.295	214
SOB|1_1_1217	702	lipoprotein-releasing ABC transporter ATP-binding protein LolD	K09810	GO:0000166, GO:0140306, GO:0016020, GO:0044873, GO:0042953, GO:0005524, GO:0005886, GO:0016887	Part of the ABC transporter complex LolCDE involved in the translocation of lipoproteins, in an ATP-dependent manner	lolD	V	32.0235	1509	17.584	510.735	57	32.5847	444.23	56	45.9018	440.295	175
SOB|1_1_1218	1248	lipoprotein-releasing ABC transporter permease subunit	K09808	GO:0016020, GO:0016021, GO:0042953, GO:0005886	lipoprotein releasing system, transmembrane protein, LolC E family	lolC	M	11.1774	2775	15.8044	1056.73	106	10.7024	990.23	41	7.02554	986.295	60
SOB|1_1_1219	774	DNA/RNA nuclease SfsA	K06206	GO:0003677	Belongs to the SfsA family	sfsA	S	6.62334	3526	3.2445	582.735	12	13.0186	516.23	26	3.60691	512.295	16
SOB|1_1_122	822	HDOD domain-containing protein		GO:0016020, GO:0016021	Signal transduction protein		T	54.8091	1047	48.2112	630.735	193	65.5109	564.23	143	50.7053	560.295	246
SOB|1_1_1220	1260	pyridoxal phosphate-dependent aminotransferase		GO:0030170, GO:0003824, GO:0009058, GO:0008483, GO:0016740	PFAM aminotransferase, class I	aspB	E	15.0403	2385	15.3321	1068.73	104	21.9222	1002.23	85	7.86656	998.295	68
SOB|1_1_1221	798	HAD family hydrolase		GO:0016787	PFAM Haloacid dehalogenase-like hydrolase	cbbY	S	136.568	489	163.079	606.735	628	93.3017	540.23	195	153.324	536.295	712
SOB|1_1_1222	438	RNA polymerase-binding protein DksA	K06204	GO:0005737, GO:0008270, GO:0046872, GO:0010468	Transcription factor that acts by binding directly to the RNA polymerase (RNAP). Required for negative regulation of rRNA expression and positive regulation of several amino acid biosynthesis promoters. Also required for regulation of fis expression	dksA	T	74.7244	801	77.834	246.961	122	88.7459	180.583	62	57.5933	176.46	88
SOB|1_1_1223	330	DUF3579 domain-containing protein			Protein of unknown function (DUF3579)		K	44.557	1213	14.5596	140.68	13	90.1734	80.2625	28	28.9379	75.8265	19
SOB|1_1_1224	912	tRNA glutamyl-Q(34) synthetase GluQRS	K01894	GO:0000166, GO:0004812, GO:0008270, GO:0046872, GO:0006400, GO:0043039, GO:0016874, GO:0006412, GO:0005524	Catalyzes the tRNA-independent activation of glutamate in presence of ATP and the subsequent transfer of glutamate onto a tRNA(Asp). Glutamate is transferred on the 2-amino-5-(4,5- dihydroxy-2-cyclopenten-1-yl) moiety of the queuosine in the wobble position of the QUC anticodon	gluQ	J	5.24319	3804	1.09303	720.735	5	13.0382	654.23	33	1.59833	650.295	9
SOB|1_1_1225	474	hypothetical protein DRQ39_05165						31.58	1520	14.4843	282.822	26	70.4662	216.423	59	9.78957	212.346	18
SOB|1_1_1226	1953	acetate--CoA ligase	K01895	GO:0000166, GO:0003987, GO:0016208, GO:0046872, GO:0003824, GO:0016874, GO:0005524, GO:0019427	Catalyzes the conversion of acetate into acetyl-CoA (AcCoA), an essential intermediate at the junction of anabolic and catabolic pathways. AcsA undergoes a two-step reaction. In the first half reaction, AcsA combines acetate with ATP to form acetyl-adenylate (AcAMP) intermediate. In the second half reaction, it can then transfer the acetyl group from AcAMP to the sulfhydryl group of CoA, forming …	acsA	I	41.3638	1261	50.3507	1761.73	563	36.5945	1695.23	240	37.1462	1691.29	544
SOB|1_1_1227	336	DUF2591 domain-containing protein						4.92244	3891	1.07594	146.437	1	9.2948	83.4285	3	4.39659	78.8026	3
SOB|1_1_1228	564	DNA-3-methyladenine glycosylase I	K01246	GO:0006281, GO:0003824, GO:0006284, GO:0008725	TIGRFAM DNA-3-methyladenine glycosylase I	tag	L	17.1088	2216	9.72195	372.745	23	27.8519	306.261	33	13.7526	302.31	36
SOB|1_1_1229	180	putative motility protein						54.8286	1046	53.629	20.5653	7	58.3278	17.7263	4	52.5289	17.5884	8
SOB|1_1_123	702	RNA polymerase sigma factor FliA	K02405	GO:0016987, GO:0003677, GO:0001123, GO:0003700, GO:0003899, GO:0005737, GO:2000142, GO:0006352, GO:0006355, GO:0010468	Sigma factors are initiation factors that promote the attachment of RNA polymerase to specific initiation sites and are then released. This sigma factor controls the expression of flagella-related genes	fliA	K	64.8729	908	45.6566	510.735	148	79.7161	444.23	137	69.2461	440.295	264
SOB|1_1_1230	1557	sodium-independent anion transporter	K03321	GO:0015116, GO:0008272, GO:0016020, GO:0016021, GO:1902358	COG0659 Sulfate permease and related transporters (MFS superfamily)	bicA	P	25.1344	1750	17.6507	1365.73	153	40.1882	1299.23	202	17.5644	1295.29	197
SOB|1_1_1231	1167	hippurate hydrolase		GO:0016787	Psort location Cytoplasmic, score 7.50	hipO	S	13.0146	2576	10.8188	975.735	67	16.4887	909.23	58	11.7363	905.295	92
SOB|1_1_1232	456	hypothetical protein DRQ43_06535						7.54907	3354	3.56919	264.862	6	14.3251	198.485	11	4.75293	194.385	8
SOB|1_1_1233	420	hypothetical protein DRQ43_06540						4.50657	3978	4.12696	229.065	6	7.9363	162.849	5	1.45645	158.587	2
SOB|1_1_1234	600	GAF domain-containing protein		GO:0016787	HD domain		KT	24.2074	1793	14.6477	408.745	38	38.5164	342.261	51	19.4582	338.303	57
SOB|1_1_1235	480	Hsp20 family protein	K04080		Hsp20/alpha crystallin family	ibpA	O	3289.85	15	2900.04	288.815	5316	3020.58	222.407	2599	3948.92	218.346	7466
SOB|1_1_1236	225							67.2437	873	41.8624	48.9279	13	91.2662	25.4898	9	68.6025	25.2514	15
SOB|1_1_1237	165	rubredoxin	K12264	GO:0005506, GO:0046872, GO:0009055, GO:0055114, GO:0022900	rubredoxin	hybE	C	39.6385	1294	12.4645	12.6405	1	99.5287	15.5825	6	6.92233	16.6833	1
SOB|1_1_1238	246	hypothetical protein						59.5083	990	30.9383	66.204	13	83.7235	33.9608	11	63.8632	32.5504	18
SOB|1_1_1239	354	hypothetical protein DRQ43_05215						17.7806	2173	11.5325	163.944	12	23.4093	99.3771	9	18.3999	94.1478	15
SOB|1_1_124	486	DUF1249 domain-containing protein	K09920		protein conserved in bacteria	yqiB	S	20.1089	2016	17.1021	294.808	32	28.2961	228.374	25	14.9285	224.346	29
SOB|1_1_1240	339	hypothetical protein DIZ80_10500						121.903	535	75.9472	149.368	72	211.123	85.7028	70	78.638	80.7728	55
SOB|1_1_1241	504	RNA pseudouridine synthase		GO:0001522, GO:0003723, GO:0009982, GO:0009451	RNA pseudouridylate synthase		J	19.474	2055	24.0721	312.8	47.7907	19.0193	246.322	18.1245	15.3305	242.33	32.1682
SOB|1_1_1242	474	Integrase catalytic region		GO:0015074, GO:0003676	PFAM Transposase IS3 IS911		L	65.7877	890	0	282.822	0	197.363	216.423	165.249	8.30006e-08	212.346	1.52612e-07
SOB|1_1_1243	282	IS3 family transposase		GO:0015074, GO:0003676	PFAM Transposase IS3 IS911		L	0.793557	4441	0	97.6664	0	0	52.4421	0	2.38067	48.867	1.00735
SOB|1_1_1244	156	Transposase and inactivated derivative		GO:0003677, GO:0004803, GO:0006313				0	4856	0	7.93216	0	0	14.411	0	0	17.5025	0
SOB|1_1_1245	222	transposase		GO:0003677, GO:0004803, GO:0006313	Transposase		L	0	4857	0	46.8443	0	0	25.7373	0	0	25.4888	0
SOB|1_1_1246	486	RNA pseudouridine synthase		GO:0001522, GO:0003723, GO:0009982, GO:0009451	Pseudouridine synthase		J	10.5219	2850	2.13776	294.808	4	29.428	228.374	26	0	224.346	0
SOB|1_1_1247	1380	LOG family protein	K06966		Domain of unknown function (DUF4478)	ygdH	S	7.52807	3358	2.78338	1188.73	21	17.7354	1122.23	77	2.06542	1118.29	20
SOB|1_1_1248	390	hypothetical protein DRQ43_00045						31.6675	1517	28.4505	199.366	36	52.2254	133.633	27	14.3267	128.976	16
SOB|1_1_1249	240	hypothetical protein DRQ43_00040						60.9483	971	36.0047	61.2643	14	73.7655	31.5371	9	73.0748	30.0276	19
SOB|1_1_125	732	sel1 repeat family protein		GO:0016787, GO:0008800				17.2545	2205	11.3637	540.735	39	31.0684	474.23	57	9.33144	470.295	38
SOB|1_1_1250	2403	LysM peptidoglycan-binding domain-containing protein	K08307	GO:0016020, GO:0000270, GO:0008933	Lysin motif	iap	M	15.7496	2326	6.55379	2211.73	92	22.4116	2145.23	186	18.2834	2141.29	339
SOB|1_1_1251	552	DUF2058 domain-containing protein	K09912		protein conserved in bacteria	yaiL	S	34.4042	1441	21.401	360.745	49	49.1913	294.261	56	32.6202	290.31	82
SOB|1_1_1252	825	UTP--glucose-1-phosphate uridylyltransferase	K00963	GO:0016779, GO:0009058, GO:0006011, GO:0016740, GO:0003983	UTP-glucose-1-phosphate uridylyltransferase	galU	M	49.2542	1126	51.7123	633.735	208	46.0252	567.23	101	50.0252	563.295	244
SOB|1_1_1253	945	phosphatidate cytidylyltransferase	K00981	GO:0016779, GO:0004605, GO:0016020, GO:0016021, GO:0016024, GO:0016772, GO:0016740	Belongs to the CDS family	cdsA	S	10.5986	2840	7.10719	753.735	34	21.8152	687.23	58	2.87327	683.295	17
SOB|1_1_1254	672	PEP-CTERM sorting domain-containing protein		GO:0016020, GO:0016021	PEP-CTERM motif		S	355.668	208	440.813	480.735	1345	315.725	414.261	506	310.466	410.295	1103
SOB|1_1_1255	189							3112.58	18	3922.42	25.5872	637	2545.69	18.9876	187	2869.64	19.6796	489
SOB|1_1_1256	648	PqqD family peptide modification chaperone		GO:0016020, GO:0016021	Coenzyme PQQ synthesis protein D (PqqD)		F	5.41365	3770	0.344964	456.735	1	15.896	390.261	24	0	386.295	0
SOB|1_1_1257	234	IS3 family transposase			PFAM Transposase IS3 IS911		L	0	4858	0	56.1983	0	0	28.8144	0	0	27.7098	0
SOB|1_1_1258	606	Integrase catalytic region		GO:0015074, GO:0003676	PFAM Transposase IS3 IS911		L	5.7524e-06	4577	1.72572e-05	414.745	4.5427e-05	0	348.261	0	0	344.303	0
SOB|1_1_1259	2541	DNA mismatch repair protein MutS	K03555	GO:0006281, GO:0003677, GO:0000166, GO:0006298, GO:0003684, GO:0030983, GO:0005524, GO:0006974	that it carries out the mismatch recognition step. This protein has a weak ATPase activity	mutS	L	12.5677	2619	11.4661	2349.73	171	21.1702	2283.23	187	5.06681	2279.29	100
SOB|1_1_126	1224	sensory transduction histidine kinase		GO:0000155, GO:0023014, GO:0007165, GO:0000160, GO:0016310, GO:0016772	PhoQ Sensor		T	19.8294	2038	10.2217	1032.73	67	28.6244	966.23	107	20.6422	962.295	172
SOB|1_1_1260	591	Integrase catalytic region		GO:0015074, GO:0003676	PFAM Transposase IS3 IS911		L	3.0157	4193	9.04709	399.745	22.9538	0	333.261	0	0	329.303	0
SOB|1_1_1261	201	hypothetical protein DJ031_00915						0	4859	0	32.6224	0	0	20.5389	0	0	21.5676	0
SOB|1_1_1262	279	hypothetical protein DRQ47_10775, partial			Involved in initiation control of chromosome replication		S	0	4860	0	94.9259	0	0	50.4901	0	0	47.0162	0
SOB|1_1_1263	669	Transposase IS66 family protein			Involved in initiation control of chromosome replication		S	0	4861	0	477.735	0	0	411.261	0	0	407.295	0
SOB|1_1_1264	189	hypothetical protein DRQ47_10775, partial			Transposase IS66 family		S	0	4862	0	25.5872	0	0	18.9876	0	0	19.6796	0
SOB|1_1_1265	243	transposase		GO:0003677, GO:0004803, GO:0006313	Transposase		L	0	4863	0	63.6503	0	0	32.5934	0	0	31.1469	0
SOB|1_1_1266	180							0	4864	0	20.5653	0	0	17.7263	0	0	17.5884	0
SOB|1_1_1267	591	Integrase catalytic region		GO:0015074, GO:0003676	PFAM Transposase IS3 IS911		L	3.0157	4194	9.04709	399.745	22.9538	0	333.261	0	0	329.303	0
SOB|1_1_1268	219							0	4865	0	44.6935	0	0	25.5357	0	0	25.1276	0
SOB|1_1_1269	423	transporter substrate-binding domain-containing protein			ABC transporter, phosphonate, periplasmic substrate-binding protein		P	24.0704	1801	12.9007	232.048	19	51.4472	165.8	33	7.86326	161.557	11
SOB|1_1_127	561	flagellar protein	K02415	GO:0006935, GO:0097588, GO:0016020, GO:0016021, GO:0009425, GO:0071973, GO:0005886	Controls the rotational direction of flagella during chemotaxis	fliL	N	84.4296	727	92.0426	369.745	216	85.2347	303.261	100	76.0115	299.31	197
SOB|1_1_1270	366	phosphate/phosphite/phosphonate ABC transporter substrate-binding protein						11.5517	2731	12.5514	175.741	14	21.0104	110.724	9	1.0933	105.632	1
SOB|1_1_1271	2373	EAL domain-containing protein		GO:0007165, GO:0016020, GO:0016021, GO:0006355	GGDEF domain containing protein	yegE	T	4.08797	4049	0.866597	2181.73	12	10.6315	2115.23	87	0.765798	2111.29	14
SOB|1_1_1272	609	DUF938 domain-containing protein		GO:0008168, GO:0032259	Protein of unknown function (DUF938)		Q	9.58111	3015	7.92037	417.745	21	12.5098	351.261	17	8.31316	347.303	25
SOB|1_1_1273	1167	GNAT family N-acetyltransferase	K09919	GO:0016740	Peptidogalycan biosysnthesis/recognition	MA20_36195	S	7.48117	3364	3.06803	975.735	19	14.783	909.23	52	4.59248	905.295	36
SOB|1_1_1274	795	hypothetical protein CVV05_16870			Type IV pili methyl-accepting chemotaxis transducer N-term		T	18.1719	2151	10.4388	603.735	40	20.6891	537.23	43	23.3879	533.295	108
SOB|1_1_1275	519	tetratricopeptide repeat protein			TPR repeat		S	12.9228	2586	8.6525	327.77	18	24.7303	261.302	25	5.3855	257.33	12
SOB|1_1_1276	2349	penicillin-binding protein 1B	K05365	GO:0006508, GO:0016020, GO:0016021, GO:0071555, GO:0016740, GO:0009252, GO:0009274, GO:0008360, GO:0016757, GO:0008233, GO:0046677, GO:0008658, GO:0008955	Cell wall formation. Synthesis of cross-linked peptidoglycan from the lipid intermediates. The enzyme has a penicillin-insensitive transglycosylase N-terminal domain (formation of linear glycan strands) and a penicillin-sensitive transpeptidase C-terminal domain (cross-linking of the peptide subunits)	mrcB	M	10.018	2939	5.84157	2157.73	80	20.3946	2091.23	165	3.81769	2087.29	69
SOB|1_1_1277	1410	cysteine--tRNA ligase	K01883	GO:0006418, GO:0000166, GO:0005737, GO:0008270, GO:0004812, GO:0046872, GO:0004817, GO:0016874, GO:0006412, GO:0006423, GO:0005524	Belongs to the class-I aminoacyl-tRNA synthetase family	cysS	J	23.1758	1836	24.8216	1218.73	192	28.7147	1152.23	128	15.9911	1148.29	159
SOB|1_1_1278	1695	glutamine--tRNA ligase	K01886	GO:0006418, GO:0000166, GO:0005737, GO:0004812, GO:0004819, GO:0006425, GO:0016874, GO:0043039, GO:0006412, GO:0005524, GO:0006424	Glutamyl glutaminyl-tRNA synthetase, class Ic, anti-codon binding domain	glnS	J	11.1195	2781	9.53472	1503.73	91	18.3446	1437.23	102	5.47909	1433.29	68
SOB|1_1_1279	597	peptidylprolyl isomerase	K03767	GO:0003755, GO:0000413, GO:0016853, GO:0006457	PPIases accelerate the folding of proteins. It catalyzes the cis-trans isomerization of proline imidic peptide bonds in oligopeptides	ppiB	O	8.3888	3207	4.27147	405.745	11	16.7618	339.261	22	4.13312	335.303	12
SOB|1_1_128	1074	flagellar motor switch protein FliM	K02416	GO:0006935, GO:0097588, GO:0009288, GO:0016020, GO:0009425, GO:0071973, GO:0003774, GO:0005886	FliM is one of three proteins (FliG, FliN, FliM) that forms the rotor-mounted switch complex (C ring), located at the base of the basal body. This complex interacts with the CheY and CheZ chemotaxis proteins, in addition to contacting components of the motor that determine the direction of flagellar rotation	fliM	N	23.4046	1825	24.0958	882.735	135	29.7679	816.23	94	16.3501	812.295	115
SOB|1_1_1280	1593	hypothetical protein C9926_01710		GO:0016020, GO:0005509, GO:0007156	alginic acid biosynthetic process		P	5.574	3737	5.50767	1401.73	49	10.2601	1335.23	53	0.954231	1331.29	11
SOB|1_1_1281	609	glutathione S-transferase	K00799	GO:0016740	Glutathione S-transferase, N-terminal domain		O	9.64838	3000	6.03457	417.745	16	16.9251	351.261	23	5.98547	347.303	18
SOB|1_1_1282	483	peptidyl-prolyl cis-trans isomerase	K03768	GO:0003755, GO:0000413, GO:0016853, GO:0006457	PPIases accelerate the folding of proteins. It catalyzes the cis-trans isomerization of proline imidic peptide bonds in oligopeptides	ppiB	O	233.246	293	148.482	291.808	275	240.815	225.407	210	310.442	221.346	595
SOB|1_1_1283	741	UDP-2,3-diacylglucosamine diphosphatase	K03269	GO:0005737, GO:0046872, GO:0009245, GO:0006629, GO:0016020, GO:0016462, GO:0019897, GO:0030145, GO:0008758, GO:0016787, GO:0005886	Hydrolyzes the pyrophosphate bond of UDP-2,3- diacylglucosamine to yield 2,3-diacylglucosamine 1-phosphate (lipid X) and UMP by catalyzing the attack of water at the alpha-P atom. Involved in the biosynthesis of lipid A, a phosphorylated glycolipid that anchors the lipopolysaccharide to the outer membrane of the cell	lpxH	S	13.7052	2495	6.01871	549.735	21	28.3502	483.23	53	6.74668	479.295	28
SOB|1_1_1284	1005	HupE/UreJ family protein		GO:0016020, GO:0016021	HupE / UreJ protein		O	7.23251	3412	1.54898	813.735	8	19.3717	747.23	56	0.776862	743.295	5
SOB|1_1_1285	855	peptidyl-prolyl cis-trans isomerase		GO:0003755, GO:0016020, GO:0016021, GO:0000413	COG0760 Parvulin-like peptidyl-prolyl isomerase		O	4.42013	3991	1.66166	663.735	7	10.8201	597.23	25	0.778618	593.295	4
SOB|1_1_1286	900	DUF3604 domain-containing protein			Protein of unknown function (DUF3604)		S	72.9826	817	142.499	708.735	641	35.0156	642.23	87	41.4333	638.295	229
SOB|1_1_1287	693	IS1595 family transposase			ISXO2-like transposase domain	XCC2107	L	2.57834	4264	7.72163	501.735	24.5893	0	435.23	0	0.0133908	431.295	0.0500087
SOB|1_1_1288	264	IS1595 family transposase			ISXO2-like transposase domain		L	0	4866	0	81.8214	0	0	42.0558	0	0	39.337	0
SOB|1_1_1289	1029	DUF3604 domain-containing protein			Protein of unknown function (DUF3604)		S	24.6096	1770	21.0644	837.735	112	33.4599	771.23	99.8333	19.3046	767.295	128.259
SOB|1_1_129	387	flagellar motor switch protein FliN	K02417	GO:0006935, GO:0009288, GO:0097588, GO:0016020, GO:0009425, GO:0071973, GO:0003774, GO:0005886	FliN is one of three proteins (FliG, FliN, FliM) that form the rotor-mounted switch complex (C ring), located at the base of the basal body. This complex interacts with the CheY and CheZ chemotaxis proteins, in addition to contacting components of the motor that determine the direction of flagellar rotation	fliN	N	68.0543	867	29.6802	196.414	37	104.839	130.673	53	69.6436	126.028	76
SOB|1_1_1290	927	MBL fold metallo-hydrolase		GO:0016787	Metallo-beta-lactamase superfamily		S	11.4947	2736	12.4207	735.735	58	13.9047	669.23	36	8.15866	665.295	47
SOB|1_1_1291	810	hypothetical protein						33.9636	1456	41.2523	618.735	162	35.5735	552.23	76	25.065	548.295	119
SOB|1_1_1292	1068	DUF1853 family protein	K09977		protein conserved in bacteria		S	6.62103	3527	2.33622	876.735	13	15.9513	810.23	50	1.57556	806.295	11
SOB|1_1_1293	1206	O-succinylhomoserine sulfhydrylase	K10764	GO:0009086, GO:0030170, GO:0003824, GO:0071268, GO:0071266, GO:0016740, GO:0019346, GO:0008652, GO:0016765	Catalyzes the formation of L-homocysteine from O- succinyl-L-homoserine (OSHS) and hydrogen sulfide	metZ	E	47.7424	1161	65.213	1014.73	420	49.8851	948.23	183	28.1291	944.295	230
SOB|1_1_1294	960	spermidine synthase		GO:0016740, GO:0006596	Spermine/spermidine synthase domain		E	7.59131	3351	2.45947	768.735	12	17.6683	702.23	48	2.64616	698.295	16
SOB|1_1_1295	378	hypothetical protein						19.8826	2033	18.4795	187.573	22	25.4106	122.067	12	15.7578	117.262	16
SOB|1_1_1296	678	hypothetical protein						49.2861	1125	24.925	486.735	77	76.8819	420.261	125	46.0513	416.295	166
SOB|1_1_1297	1629	alkaline phosphatase	K01077	GO:0003824, GO:0016791, GO:0004035, GO:0016311, GO:0016787	Belongs to the alkaline phosphatase family	phoA	P	119.746	548	134.025	1437.73	1223	125.544	1371.23	666	99.6678	1367.29	1180
SOB|1_1_1298	948	IS1595 family transposase			ISXO2-like transposase domain		L	201.907	342	55.6266	756.735	267.171	281.103	690.23	750.629	268.992	686.295	1598.51
SOB|1_1_1299	2535	bifunctional aconitate hydratase 2/2-methylisocitrate dehydratase	K01682	GO:0047780, GO:0046872, GO:0047456, GO:0006099, GO:0005829, GO:0016829, GO:0051539, GO:0003994, GO:0051536	Belongs to the aconitase IPM isomerase family	acnB	C	82.3843	740	88.8711	2343.73	1322	72.9856	2277.23	643	85.2962	2273.29	1679
SOB|1_1_13	597	IS66 family transposase	K07484		COG3436 Transposase and inactivated derivatives		L	2.34947	4285	0	405.745	0	7.04841	339.261	9.25107	0	335.303	0
SOB|1_1_130	588	flagellar biosynthetic protein FliO		GO:0044781, GO:0009288, GO:0016020, GO:0016021, GO:0009425, GO:0005886	PFAM flagellar biosynthesis protein, FliO	fliO	N	11.5668	2726	13.1051	396.745	33	14.8706	330.261	19	6.72461	326.303	19
SOB|1_1_1300	912	ABC transporter ATP-binding protein	K09695	GO:0000166, GO:0005524, GO:0016887	AAA domain, putative AbiEii toxin, Type IV TA system	yvfR	V	9.59841	3009	6.55818	720.735	30	16.1989	654.23	41	6.03815	650.295	34
SOB|1_1_1301	987	ABC transporter permease		GO:0055085, GO:0016020, GO:0016021, GO:0005886, GO:0043190	ABC-2 family transporter protein		V	5.34186	3779	2.77203	795.735	14	11.3428	729.23	32	1.91074	725.295	12
SOB|1_1_1302	1368	adenylosuccinate lyase	K01756	GO:0004018, GO:0009152, GO:0006164, GO:0003824, GO:0016829, GO:0006188, GO:0006189, GO:0070626, GO:0044208	Belongs to the lyase 1 family. Adenylosuccinate lyase subfamily	purB	F	15.0737	2380	13.5232	1176.73	101	21.8851	1110.23	94	9.81278	1106.29	94
SOB|1_1_1303	462	GNAT family N-acetyltransferase		GO:0006048, GO:0004343, GO:0016740, GO:0008080	Acetyltransferase (GNAT) domain		S	9.68853	2981	6.9806	270.849	12	15.1689	204.485	12	6.91609	200.38	12
SOB|1_1_1304	510	hypothetical protein DRQ43_06285			protein acetylation		S	5.68456	3710	3.45978	318.777	7	11.2686	252.322	11	2.32529	248.33	5
SOB|1_1_1305	897	secretin		GO:0009279, GO:0009306	NolW domain protein		U	9.28976	3055	2.90228	705.735	13	22.2402	639.23	55	2.72679	635.295	15
SOB|1_1_1306	1530	exopolyphosphatase / guanosine-5'-triphosphate,3'-diphosphate pyrophosphatase	K01524	GO:0004309, GO:0006793	Ppx GppA phosphatase	ppx	FP	4.56501	3969	1.2946	1338.73	11	11.5809	1272.23	57	0.819516	1268.29	9
SOB|1_1_1307	2154	polyphosphate kinase 1	K00937	GO:0000166, GO:0046872, GO:0009358, GO:0016310, GO:0016740, GO:0016301, GO:0006799, GO:0008976, GO:0005524	Catalyzes the reversible transfer of the terminal phosphate of ATP to form a long-chain polyphosphate (polyP)	ppk	P	16.1745	2296	11.8806	1962.73	148	23.5824	1896.23	173	13.0605	1892.29	214
SOB|1_1_1308	627							45.0986	1206	43.0291	435.735	119	61.6002	369.261	88	30.6664	365.295	97
SOB|1_1_1309	330	Hpt domain-containing protein	K20976	GO:0000160	Histidine Phosphotransfer domain	hptB	T	8.13319	3254	5.59985	140.68	5	9.66144	80.2625	3	9.13829	75.8265	6
SOB|1_1_131	774	flagellar biosynthetic protein FliP	K02419	GO:0044781, GO:0016020, GO:0016021, GO:0015031, GO:0009425, GO:0009306, GO:0005886	Plays a role in the flagellum-specific transport system	fliP	N	12.1718	2665	10.2743	582.735	38	19.0272	516.23	38	7.21382	512.295	32
SOB|1_1_1310	1728	fused response regulator/phosphatase	K20977	GO:0003824, GO:0000160	sigma factor antagonist activity	rsbU	T	8.29574	3227	6.25416	1536.73	61	14.0649	1470.23	80	4.56816	1466.29	58
SOB|1_1_1311	303	anti-anti-sigma factor	K20978		STAS domain	spoIIAA	T	48.5656	1147	25.8327	115.883	19	76.2916	64.3739	19	43.5724	60.9609	23
SOB|1_1_1312	1089	chemotaxis response regulator protein-glutamate methylesterase	K03412	GO:0000156, GO:0006935, GO:0005737, GO:0007165, GO:0006482, GO:0000160, GO:0008984, GO:0018277, GO:0016787, GO:0050568	catalyzes the demethylation of specific methylglutamate residues introduced into the chemoreceptors (methyl-accepting chemotaxis proteins) by CheR	cheB	NT	10.9159	2804	9.47727	897.735	54	14.6154	831.23	47	8.65499	827.295	62
SOB|1_1_1313	657	chemoreceptor glutamine deamidase CheD	K03411	GO:0006935, GO:0016787, GO:0050568	Probably deamidates glutamine residues to glutamate on methyl-accepting chemotaxis receptors (MCPs), playing an important role in chemotaxis	cheD	NT	7.01778	3444	5.41276	465.735	16	13.5955	399.261	21	2.04509	395.295	7
SOB|1_1_1314	840	chemotaxis protein CheR	K00575	GO:0008983, GO:0008168, GO:0016740, GO:0008757, GO:0032259, GO:0006479	Methylation of the membrane-bound methyl-accepting chemotaxis proteins (MCP) to form gamma-glutamyl methyl ester residues in MCP	cheR	NT	7.52668	3359	7.04317	648.735	29	11.5428	582.23	26	3.99407	578.295	20
SOB|1_1_1315	2670	methyl-accepting chemotaxis protein	K03406	GO:0006935, GO:0004888, GO:0019825, GO:0007165, GO:0016020, GO:0016021, GO:0020037	Methyl-accepting chemotaxis protein (MCP) signaling domain		T	12.8787	2588	10.6151	2478.73	167	20.2524	2412.23	189	7.76856	2408.29	162
SOB|1_1_1316	780	cobyrinic acid a,c-diamide synthase			PFAM CobQ CobB MinD ParA nucleotide binding domain	parA	D	11.6694	2719	6.42287	588.735	24	25.243	522.23	51	3.34233	518.295	15
SOB|1_1_1317	513	chemotaxis protein CheW	K03408	GO:0006935, GO:0007165	Two component signalling adaptor domain	cheW-2	NT	12.3552	2645	5.8759	321.77	12	24.2972	255.322	24	6.89259	251.33	15
SOB|1_1_1318	2130	chemotaxis protein CheA	K03407	GO:0006935, GO:0000166, GO:0000155, GO:0005737, GO:0023014, GO:0000160, GO:0016310, GO:0016772, GO:0016740, GO:0016301, GO:0018106, GO:0007165, GO:0004673, GO:0005524	Chemotaxis protein histidine kinase	cheA	NT	8.63296	3170	3.98213	1938.73	49	20.4332	1872.23	148	1.48355	1868.29	24
SOB|1_1_1319	339	Fis family transcriptional regulator		GO:0000160	Response regulator receiver		T	30.4932	1548	23.2061	149.368	22	48.2567	85.7028	16	20.0169	80.7728	14
SOB|1_1_132	276	flagellar biosynthetic protein FliQ	K02420	GO:0044780, GO:0009288, GO:0016020, GO:0016021, GO:0009425, GO:0009306, GO:0005886	Flagellar biosynthetic protein FliQ	fliQ	N	38.7345	1319	18.7782	92.2949	11	79.5644	48.731	15	17.861	45.2612	7
SOB|1_1_1320	309	STAS domain-containing protein						52.8645	1068	20.8019	121.187	16	99.8323	67.3187	26	37.9594	63.8902	21
SOB|1_1_1321	423	DUF1538 domain-containing protein		GO:0016020, GO:0016021	Protein of unknown function (DUF1538)		S	6.64558	3519	1.35797	232.048	2	17.1491	165.8	11	1.42968	161.557	2
SOB|1_1_1322	591	Integrase catalytic region		GO:0015074, GO:0003676	PFAM Transposase IS3 IS911		L	3.0157	4195	9.04709	399.745	22.9538	0	333.261	0	0	329.303	0
SOB|1_1_1323	291	IS3 family transposase		GO:0003677, GO:0004803, GO:0015074, GO:0006313, GO:0003676	Integrase core domain		L	51.72	1088	155.16	105.448	103.844	0	57.8497	0	0	54.1928	0
SOB|1_1_1324	591	hypothetical protein B7Z66_08400						36.7953	1365	23.2545	399.745	59	56.6202	333.261	73	30.5111	329.303	87
SOB|1_1_1325	402	SseB family protein			SseB protein N-terminal domain		S	415.036	191	159.634	211.215	214	656.427	145.302	369	429.047	140.777	523
SOB|1_1_1326	573	hypothetical protein DRQ43_01950						11.1796	2772	8.66729	381.745	21	19.6777	315.261	24	5.19373	311.303	14
SOB|1_1_1327	2517	GGDEF domain-containing response regulator		GO:0000160	Putative diguanylate phosphodiesterase	yegE	T	11.9627	2692	7.24872	2325.73	107	21.6239	2259.23	189	7.0154	2255.29	137
SOB|1_1_1328	1290	HD-GYP domain-containing protein		GO:0016740	COG2206 HD-GYP domain		T	6.71744	3510	4.87555	1098.73	34	12.0198	1032.23	48	3.25698	1028.29	29
SOB|1_1_1329	978	DMSO reductase	K21309	GO:0016020, GO:0016021, GO:0019645	DMSO reductase anchor subunit (DmsC)	dmsC	S	36.8504	1364	72.2964	786.735	361	25.8401	720.23	72	12.4146	716.295	77
SOB|1_1_133	825	flagellar biosynthetic protein FliR	K02421	GO:0006605, GO:0044780, GO:0009288, GO:0016020, GO:0016021, GO:0009425, GO:0005886	Role in flagellar biosynthesis	fliR	N	9.66144	2989	5.22095	633.735	21	18.2278	567.23	40	5.53558	563.295	27
SOB|1_1_1330	726	4Fe-4S dicluster domain-containing protein	K21308		PFAM 4Fe-4S ferredoxin, iron-sulfur binding domain protein	dmsB	C	52.7363	1072	102.536	534.735	348	34.7788	468.23	63	20.894	464.295	84
SOB|1_1_1331	2910	formate dehydrogenase	K21307	GO:0046872, GO:0016491, GO:0055114, GO:0043546, GO:0051536	Belongs to the prokaryotic molybdopterin-containing oxidoreductase family	dmsA	C	33.7107	1462	62.9362	2718.73	1086	26.5088	2652.23	272	11.687	2648.29	268
SOB|1_1_1332	810	tRNA cyclic N6-threonylcarbamoyladenosine(37) synthase TcdA	K22132	GO:0016020, GO:0016021, GO:0008641	COG1179 Dinucleotide-utilizing enzymes involved in molybdopterin and thiamine biosynthesis family 1	ygdL	H	9.22919	3071	2.03715	618.735	8	24.8079	552.23	53	0.842521	548.295	4
SOB|1_1_1333	2058	AsmA family protein		GO:0016020, GO:0016021	Protein conserved in bacteria	ytfN	M	4.82384	3908	2.36327	1866.73	28	10.0509	1800.23	70	2.05735	1796.29	32
SOB|1_1_1334	1935	ABC transporter ATP-binding protein	K06158	GO:0000166, GO:0005524, GO:0016887	ABC transporter	yheS	S	12.3282	2647	14.9088	1743.73	165	17.1066	1677.23	111	4.9693	1673.29	72
SOB|1_1_1335	681	Integrase catalytic region		GO:0015074, GO:0003676	PFAM Transposase IS3 IS911		L	0	4867	0	489.735	0	0	423.261	0	0	419.295	0
SOB|1_1_1336	795	rhodanese-like domain-containing protein		GO:0016740	Rhodanese Homology Domain		P	8.86538	3135	6.00232	603.735	23	15.3965	537.23	32	5.19731	533.295	24
SOB|1_1_1337	1371	N-acetylmuramoyl-L-alanine amidase	K01448	GO:0009253, GO:0008745	Cell wall hydrolase autolysin	amiB	M	19.2476	2076	24.8408	1179.73	186	20.2008	1113.23	87	12.7013	1109.29	122
SOB|1_1_1338	606	tRNA (adenosine(37)-N6)-threonylcarbamoyltransferase complex ATPase subunit type 1 TsaE	K06925	GO:0002949	Threonylcarbamoyl adenosine biosynthesis protein TsaE	yjeE	S	30.1456	1565	16.7151	414.745	44	34.1418	348.261	46	39.58	344.303	118
SOB|1_1_1339	1128	tRNA epoxyqueuosine(34) reductase QueG	K18979	GO:0005737, GO:0008616, GO:0016491, GO:0046872, GO:0052693, GO:0008033, GO:0055114, GO:0051539, GO:0051536	Catalyzes the conversion of epoxyqueuosine (oQ) to queuosine (Q), which is a hypermodified base found in the wobble positions of tRNA(Asp), tRNA(Asn), tRNA(His) and tRNA(Tyr)	queG	C	5.09308	3845	4.20495	936.735	25	9.20791	870.23	31	1.86637	866.295	14
SOB|1_1_134	1128	flagellar biosynthesis protein FlhB	K02401	GO:0044781, GO:0044780, GO:0016020, GO:0016021, GO:0015031, GO:0009306, GO:0005886	Required for formation of the rod structure in the basal body of the flagellar apparatus. Together with FliI and FliH, may constitute the export apparatus of flagellin	flhB	N	7.59633	3350	0.336396	936.735	2	21.3861	870.23	72	1.0665	866.295	8
SOB|1_1_1340	870	ketohexokinase	K00846	GO:0016310, GO:0016740, GO:0016773, GO:0016301	PFAM pfkB family carbohydrate kinase		G	5.1361	3839	0.6964	678.735	3	12.2438	612.23	29	2.46811	608.295	13
SOB|1_1_1341	408	SCP-2 sterol transfer family protein			Chemoreceptor zinc-binding domain		I	163.624	426	42.0794	217.168	58	198.432	151.105	116	250.361	146.688	318
SOB|1_1_1342	1053	quinolinate synthase NadA	K03517	GO:0019805, GO:0019363, GO:0046872, GO:0009435, GO:0051539, GO:0016740, GO:0008987, GO:0051536	Catalyzes the condensation of iminoaspartate with dihydroxyacetone phosphate to form quinolinate	nadA	H	9.25532	3068	7.67915	861.735	42	12.3516	795.23	38	7.73522	791.295	53
SOB|1_1_1343	822	DUF2063 domain-containing protein		GO:0003677	Putative DNA-binding domain		S	2.98028	4216	1.74859	630.735	7	5.95553	564.23	13	1.23672	560.295	6
SOB|1_1_1344	975	DUF692 domain-containing protein	K09930		Belongs to the UPF0276 family		S	5.76881	3693	0.603101	783.735	3	16.2176	717.23	45	0.485721	713.295	3
SOB|1_1_1345	261	hypothetical protein DRQ43_03205						1034.7	75	521.111	79.2153	262	660.464	40.3108	103	1922.53	37.7843	629
SOB|1_1_1346	1044	hypothetical protein DIZ79_06640		GO:0080048	ATP adenylyltransferase (5',5''-P-1,P-4-tetraphosphate phosphorylase II)	apa2	F	11.5397	2734	7.7602	852.735	42	18.7395	786.23	57	8.11946	782.295	55
SOB|1_1_1347	342	general secretion pathway protein GspF						353.944	211	232.837	152.254	225	400.573	88.404	137	428.423	83.2953	309
SOB|1_1_1348	219	protein nirD		GO:0016020, GO:0016021				263.507	265	179.789	44.6935	51	344.163	25.5357	34	266.57	25.1276	58
SOB|1_1_1349	2238	NADP-dependent isocitrate dehydrogenase	K00031	GO:0046872, GO:0016491, GO:0006099, GO:0006097, GO:0055114, GO:0004450	Isocitrate dehydrogenase	icd	C	4.6869	3947	4.69576	2046.73	61	7.96246	1980.23	61	1.40247	1976.29	24
SOB|1_1_135	1422	glutamate--tRNA ligase	K01885	GO:0006418, GO:0000166, GO:0005737, GO:0004812, GO:0046872, GO:0004818, GO:0016874, GO:0008270, GO:0000049, GO:0043039, GO:0005524, GO:0006412, GO:0006424	Catalyzes the attachment of glutamate to tRNA(Glu) in a two-step reaction glutamate is first activated by ATP to form Glu-AMP and then transferred to the acceptor end of tRNA(Glu)	gltX	J	10.8813	2811	7.42508	1230.73	58	18.6498	1164.23	84	6.56917	1160.29	66
SOB|1_1_1350	774	serine protease		GO:0008233, GO:0006508	Trypsin-like peptidase domain		O	13.3322	2545	10.2743	582.735	38	20.0286	516.23	40	9.69357	512.295	43
SOB|1_1_1351	1674	glucose-6-phosphate isomerase	K01810	GO:0006094, GO:0005737, GO:0006096, GO:0016853, GO:0004347	Belongs to the GPI family	pgi	G	18.0819	2156	16.7893	1482.73	158	19.7117	1416.23	108	17.7447	1412.29	217
SOB|1_1_1352	426	Integrase catalytic region		GO:0015074, GO:0003676	PFAM Transposase IS3 IS911		L	5.71914	3704	14.7925	235.014	22.0647	1.613	168.751	1.05305	0.751925	164.549	1.07136
SOB|1_1_1353	408	transposase InsO family protein		GO:0015074, GO:0003676	PFAM Transposase IS3 IS911		L	2.51312	4268	6.28518	217.168	8.66316	0	151.105	0	1.25418	146.688	1.59301
SOB|1_1_1354	480	transposase		GO:0003677, GO:0004803, GO:0006313	Transposase		L	83.1673	735	38.4541	288.815	70.4894	137.621	222.407	118.413	73.4268	218.346	138.824
SOB|1_1_1355	147	IS3-like element ISAeme20 family transposase		GO:0003677, GO:0004803, GO:0015074, GO:0006313, GO:0003676				14.1377	2450	42.4132	3.87642	1.0435	0	18.5072	0	0	24.7977	0
SOB|1_1_1356	243	Integrase catalytic region		GO:0015074, GO:0003676	PFAM Transposase IS3 IS911		L	0	4868	0	63.6503	0	0	32.5934	0	0	31.1469	0
SOB|1_1_1357	360	Integrase catalytic region		GO:0003677, GO:0004803, GO:0015074, GO:0006313, GO:0003676	PFAM Transposase IS3 IS911		L	0	4869	0	169.838	0	0	105.024	0	0	99.8839	0
SOB|1_1_1358	1134	HAMP domain-containing protein		GO:0000166, GO:0000155, GO:0023014, GO:0016020, GO:0000160, GO:0016021, GO:0016772, GO:0016310, GO:0016740, GO:0018106, GO:0016301, GO:0007165, GO:0004673, GO:0005524	signal transduction histidine		T	4.65127	3955	2.17266	942.735	13	10.3248	876.23	35	1.45635	872.295	11
SOB|1_1_1359	342	HAMP domain-containing histidine kinase		GO:0000155, GO:0000166, GO:0023014, GO:0016020, GO:0016021, GO:0000160, GO:0016772, GO:0016310, GO:0016740, GO:0018106, GO:0016301, GO:0007165, GO:0004673, GO:0005524	ATP-binding region ATPase domain protein	MA20_35625	T	41.583	1259	7.20554	152.254	6.96301	99.7974	88.404	34.1317	17.7461	83.2953	12.7994
SOB|1_1_136	555	hypothetical protein						21.6906	1911	14.294	363.745	33	37.3907	297.261	43	13.3871	293.31	34
SOB|1_1_1360	612	integrase, catalytic region	K07497	GO:0032196, GO:0015074, GO:0003676	transposition		L	21.0377	1954	0	420.745	0	31.0288	354.261	42.5261	32.0843	350.303	97.3198
SOB|1_1_1361	150	hypothetical protein		GO:0003677, GO:0004803, GO:0043565, GO:0006313				0	4870	0	5.16938	0	0	16.2105	0	0	21.0171	0
SOB|1_1_1362	867	phosphate/phosphite/phosphonate ABC transporter substrate-binding protein	K02044		ABC transporter, phosphonate, periplasmic substrate-binding protein		P	11.7698	2711	8.16074	675.735	35	19.5169	609.23	46	7.63182	605.295	40
SOB|1_1_1363	612	riboflavin synthase subunit alpha	K00793		Riboflavin synthase alpha chain	ribE	H	6.74745	3495	8.23837	420.745	22	11.6743	354.261	16	0.329679	350.303	1
SOB|1_1_1364	540	hypothetical protein		GO:0004672, GO:0005524, GO:0006468	Serine threonine protein kinase		KLT	4.43562	3989	3.16248	348.745	7	6.40985	282.282	7	3.73454	278.317	9
SOB|1_1_1365	270							12.9281	2585	1.80916	87.0885	1	34.2291	45.3095	6	2.74602	42.0563	1
SOB|1_1_1366	321	transposase		GO:0003677, GO:0004803, GO:0006313	Transposase		L	0	4871	0	132.161	0	0	74.4731	0	0	71.001	0
SOB|1_1_1367	810	Integrase catalytic region		GO:0015074, GO:0003676	PFAM Transposase IS3 IS911		L	0	4872	0	618.735	0	0	552.23	0	0	548.295	0
SOB|1_1_1368	2427	protein kinase		GO:0004672, GO:0005524, GO:0006468	Protein tyrosine kinase		KLT	2.46689	4273	0.845666	2235.73	12	5.48734	2169.23	46.0505	1.06767	2165.29	20.0179
SOB|1_1_1369	831	serine/threonine-protein phosphatase	K11915	GO:0004722, GO:0003824, GO:0006470	Serine/threonine phosphatases, family 2C, catalytic domain		T	3.20903	4170	0	639.735	0	9.0185	573.23	20	0.608582	569.295	3
SOB|1_1_137	195	type II toxin-antitoxin system VapB family antitoxin			Bacterial antitoxin of type II TA system, VapB		S	33.8736	1458	5.46869	28.8107	1	79.202	19.5816	6	16.9501	20.4402	3
SOB|1_1_1370	243	transposase		GO:0003677, GO:0004803, GO:0006313	Transposase		L	0	4873	0	63.6503	0	0	32.5934	0	0	31.1469	0
SOB|1_1_1371	210							0	4874	0	38.8572	0	0	22.9646	0	0	23.2435	0
SOB|1_1_1372	282	Integrase catalytic region		GO:0015074, GO:0003676	PFAM Transposase IS3 IS911		L	0	4875	0	97.6664	0	0	52.4421	0	0	48.867	0
SOB|1_1_1373	114							0	4876	0	62.4815	0	0	32	0	0	49.4889	0
SOB|1_1_1374	606	Integrase catalytic region		GO:0015074, GO:0003676	PFAM Transposase IS3 IS911		L	5.7524e-06	4578	1.72572e-05	414.745	4.5427e-05	0	348.261	0	0	344.303	0
SOB|1_1_1375	228							0	4877	0	51.306	0	0	26.3361	0	0	25.8176	0
SOB|1_1_1376	312	Integrase catalytic region		GO:0015074, GO:0003676	PFAM Transposase IS3 IS911		L	163.906	424	0	123.911	0	0	69.0518	0	491.717	65.6882	279.684
SOB|1_1_1377	219							0	4878	0	44.6935	0	0	25.5357	0	0	25.1276	0
SOB|1_1_1378	369	type VI secretion system-associated protein TagF						16.7695	2250	7.93641	178.672	9	29.6023	113.514	13	12.7699	108.525	12
SOB|1_1_1379	270	type VI secretion system-associated protein TagF	K11890	GO:0004722, GO:0003824, GO:0006470	Serine/threonine phosphatases, family 2C, catalytic domain	impM	T	9.40113	3042	14.4733	87.0885	8	0	45.3095	0	13.7301	42.0563	5
SOB|1_1_138	384	PIN domain nuclease		GO:0090305, GO:0000287, GO:0090501, GO:0004518, GO:0046872, GO:0090729, GO:0004540, GO:0016787	PIN domain protein		S	12.7617	2604	6.51464	193.481	8	24.2675	127.817	12	7.50311	123.136	8
SOB|1_1_1380	996	Transposase and inactivated derivatives, IS30 family	K07482	GO:0003677, GO:0004803, GO:0015074, GO:0006313, GO:0003676	Integrase core domain		L	9.26801	3060	5.3406	804.735	27.2776	17.5105	738.23	50.01	4.95292	734.295	31.4917
SOB|1_1_1381	3561	type VI secretion system membrane subunit TssM	K11891	GO:0016020, GO:0016021	type VI secretion protein	icmF	N	2.96102	4220	0.654591	3369.73	14	5.00812	3303.23	64	3.22034	3299.29	92
SOB|1_1_1382	1134	DotU family type IV/VI secretion system protein	K11892	GO:0016020, GO:0016021	Type VI secretion system protein DotU		S	2.22437	4310	0.334255	942.735	2	5.01492	876.23	17	1.32395	872.295	10
SOB|1_1_1383	1149	type VI secretion system baseplate subunit TssK	K11893		Type VI secretion protein, VC_A0114 family	impJ	S	2.27381	4301	0.32902	957.735	2	4.93052	891.23	17	1.56188	887.295	12
SOB|1_1_1384	387	Integrase catalytic region		GO:0015074, GO:0003676	PFAM Transposase IS3 IS911		L	0.292355	4508	0.877066	196.414	1.09337	0	130.673	0	0	126.028	0
SOB|1_1_1385	186	secreted protein						74.206	805	222.618	24.0634	34	0	19.2358	0	0	19.2138	0
SOB|1_1_1386	177							129.822	509	376.278	18.8426	45	0	17.5187	0	13.1867	17.5158	2
SOB|1_1_1387	207	LPS O-antigen chain length determinant protein, WzzB/FepE family		GO:0016020, GO:0016021, GO:0009103				17.5909	2184	23.362	36.6551	5.43508	29.4108	21.932	2.49547	0	22.4932	0
SOB|1_1_1388	330	IS66 family insertion sequence hypothetical protein						13.482	2519	6.50541	140.68	5.80856	28.8448	80.2625	8.95669	5.09572	75.8265	3.34574
SOB|1_1_1389	369	IS66 family insertion sequence element accessory protein TnpB			COG3436 Transposase and inactivated derivatives		L	0	4879	0	178.672	0	0	113.514	0	0	108.525	0
SOB|1_1_139	339	toxin RelE			Cytotoxic translational repressor of toxin-antitoxin stability system	higB-2	K	42.8689	1239	45.8787	149.368	43.4943	51.2728	85.7028	17	31.4552	80.7728	22
SOB|1_1_1390	336	IS66 family transposase						450.023	173	869.827	146.437	808.437	186.487	83.4285	60.1907	293.754	78.8026	200.443
SOB|1_1_1391	603	IS66 family transposase			Transposase IS66 family		L	0.731243	4448	0	411.745	0	2.19373	345.261	2.93021	0	341.303	0
SOB|1_1_1392	606	Integrase catalytic region		GO:0015074, GO:0003676	PFAM Transposase IS3 IS911		L	5.7524e-06	4579	1.72572e-05	414.745	4.5427e-05	0	348.261	0	0	344.303	0
SOB|1_1_1393	120							0	4880	0	68.4815	0	0	38	0	0	54.3261	0
SOB|1_1_1394	270	IS66 family transposase			Transposase		L	13.0942	2569	39.2827	87.0885	21.7132	0	45.3095	0	0	42.0563	0
SOB|1_1_1395	330	IS66 family insertion sequence hypothetical protein						5.29633	3789	2.45676	140.68	2.1936	12.8468	80.2625	3.98909	0.585424	75.8265	0.384376
SOB|1_1_1396	258	IS66 family insertion sequence element accessory protein TnpB			COG3436 Transposase and inactivated derivatives		L	0	4881	0	76.5959	0	0	38.9784	0	0	36.5676	0
SOB|1_1_1397	477	IS66 family transposase			transposase		L	195.765	360	55.1599	285.815	100.062	227.924	219.407	193.468	304.211	215.346	567.253
SOB|1_1_1398	600	IS66 family transposase			Transposase C of IS166 homeodomain		L	0.44817	4492	1.34451	408.745	3.48801	0	342.261	0	0	338.303	0
SOB|1_1_1399	117							0	4882	0	65.4815	0	0	35	0	0	52.4889	0
SOB|1_1_14	501	GGDEF domain-containing protein		GO:0016020, GO:0016021	Putative diguanylate phosphodiesterase		T	8.81086	3141	7.12007	309.8	14	15.9347	243.322	15	3.37782	239.33	7
SOB|1_1_140	288	transcriptional regulator		GO:0003677	Helix-turn-helix XRE-family like proteins		K	104.009	607	111.013	102.855	72.4706	100.196	56.0182	21.7143	100.818	52.2923	45.65
SOB|1_1_1400	384	Uma2 family endonuclease		GO:0090305, GO:0004519	Putative restriction endonuclease		S	49.1755	1129	24.4299	193.481	30	80.8917	127.817	40	42.205	123.136	45
SOB|1_1_1401	309	flagellar assembly protein H						19.9762	2025	14.3013	121.187	11	38.397	67.3187	10	7.23037	63.8902	4
SOB|1_1_1402	324	Rpn family recombination-promoting nuclease/putative transposase			double-stranded DNA endodeoxyribonuclease activity		S	2.23756	4307	3.50229	134.961	3	0	75.8084	0	3.21039	71.946	2
SOB|1_1_1403	327	Rpn family recombination-promoting nuclease/putative transposase			double-stranded DNA endodeoxyribonuclease activity		S	97.8297	646	25.1519	137.813	22	208.881	77.9606	63	59.4563	73.8109	38
SOB|1_1_1404	477	Rpn family recombination-promoting nuclease/putative transposase			double-stranded DNA endodeoxyribonuclease activity		S	8.69408	3161	2.20502	285.815	4	20.1232	219.407	17.081	3.75402	215.346	7
SOB|1_1_1405	216	Rpn family recombination-promoting nuclease/putative transposase						87.5069	705	29.651	42.5097	8	228.209	24.8268	21.919	4.66076	24.7787	1
SOB|1_1_1406	414	Rpn family recombination-promoting nuclease/putative transposase			double-stranded DNA endodeoxyribonuclease activity		S	2.90896	4228	4.9432	223.114	7	0	156.944	0	3.78367	152.613	5
SOB|1_1_1407	252	Rpn family recombination-promoting nuclease/putative transposase			PD-(D/E)XK nuclease family transposase		S	53.372	1063	4.41701	71.3411	2	155.699	36.5232	22	0	34.4971	0
SOB|1_1_1408	111							0	4883	0	59.4815	0	0	33	0	0	46.4889	0
SOB|1_1_1409	348	IS66 family transposase	K07484		Transposase		L	0	4884	0	158.102	0	0	93.8299	0	0	88.5426	0
SOB|1_1_141	1467	T9SS type A sorting domain-containing protein						20.5013	1989	10.0037	1275.73	81	36.5528	1209.23	171	14.9474	1205.29	156
SOB|1_1_1410	342	ATP-binding protein		GO:0005524	ATPase, AAA superfamily		S	36.0003	1391	12.418	152.254	12	78.9451	88.404	27	16.6378	83.2953	12
SOB|1_1_1411	312	integrase catalytic region		GO:0015074, GO:0003676	PFAM Transposase IS3 IS911		L	0	4885	0	123.911	0	0	69.0518	0	0	65.6882	0
SOB|1_1_1412	540	DNA-invertase hin		GO:0003677, GO:0000150, GO:0006310	PFAM Resolvase	pin	L	0	4886	0	348.745	0	0	282.282	0	0	278.317	0
SOB|1_1_1413	261	prevent-host-death family protein			Antitoxin component of a toxin-antitoxin (TA) module		D	28.9004	1612	12.9283	79.2153	6.5	41.6798	40.3108	6.5	32.0932	37.7843	10.5
SOB|1_1_1414	309	type II toxin-antitoxin system RelE/ParE family toxin	K19092		Belongs to the RelE toxin family		S	24.747	1763	12.3511	121.187	9.5	53.7558	67.3187	14	8.13416	63.8902	4.5
SOB|1_1_1415	357	DUF4158 domain-containing protein		GO:0004803, GO:0006313	Tn3 transposase DDE domain		L	20.4262	1996	11.8003	166.9	12.5	31.6212	102.18	12.5	17.8571	97.0096	15
SOB|1_1_1416	231	type II toxin-antitoxin system Phd/YefM family antitoxin			Antitoxin Phd_YefM, type II toxin-antitoxin system		D	71.1306	838	33.7089	53.7516	11.5	108.212	27.4699	11.5	71.4709	26.6618	16.5
SOB|1_1_1417	393	type II toxin-antitoxin system VapC family toxin			PIN domain		S	6.46919	3557	2.72541	202.336	3.5	12.3049	136.543	6.5	4.37727	131.917	5
SOB|1_1_1418	378	IS66 family transposase			Transposase IS66 family		L	6.32854	3585	3.37267	187.573	4.0152	12.2962	122.067	5.80679	3.31676	117.262	3.36773
SOB|1_1_1419	1026	IS66 family transposase			COG3436 Transposase and inactivated derivatives		L	38.1352	1337	97.5068	834.735	516.59	10.4174	768.23	30.9613	6.48151	764.295	42.8946
SOB|1_1_142	261							76.8538	778	33.8125	79.2153	17	89.7718	40.3108	14	106.977	37.7843	35
SOB|1_1_1420	120							0	4887	0	68.4815	0	0	38	0	0	54.3261	0
SOB|1_1_1421	267	IS66 family insertion sequence element accessory protein TnpB						0	4888	0	84.4726	0	0	43.7557	0	0	40.7343	0
SOB|1_1_1422	324	hypothetical protein						4.96434	3864	2.22873	134.961	1.90909	11.4239	75.8084	3.35042	1.24038	71.946	0.772727
SOB|1_1_1423	468	DUF302 domain-containing protein			Domain of unknown function DUF302		S	20.7061	1974	16.505	276.835	29	22.1095	210.439	18	23.5037	206.371	42
SOB|1_1_1424	672	desulfoferrodoxin FeS4 iron-binding domain-containing protein		GO:0005506, GO:0046872, GO:0016491, GO:0055114	Rubrerythrin		C	122.932	530	98.6503	480.735	301	117.305	414.261	188	152.841	410.295	543
SOB|1_1_1425	900	DNA-binding transcriptional regulator OxyR	K04761	GO:0003677, GO:0003700, GO:0006355	Transcriptional regulator	oxyR	K	6.72685	3504	4.66846	708.735	21	12.0744	642.23	30	3.43769	638.295	19
SOB|1_1_1426	1419	glutathione-disulfide reductase	K00383	GO:0016668, GO:0000166, GO:0006749, GO:0016491, GO:0050660, GO:0045454, GO:0050661, GO:0055114, GO:0004362, GO:0098869, GO:0005623	Belongs to the class-I pyridine nucleotide-disulfide oxidoreductase family	gor	C	8.42015	3200	9.62486	1227.73	75	12.2427	1161.23	55	3.39289	1157.29	34
SOB|1_1_1427	309	hypothetical protein						286.698	245	152.114	121.187	117	391.65	67.3187	102	316.329	63.8902	175
SOB|1_1_1428	201							71.6938	831	33.8081	32.6224	7	138.436	20.5389	11	42.8374	21.5676	8
SOB|1_1_1429	2523	FtsX-like permease family protein			FtsX-like permease family	ybbP	Q	7.23447	3411	9.59504	2331.73	142	10.2698	2265.23	90	1.83857	2261.29	36
SOB|1_1_143	606	Integrase catalytic region		GO:0015074, GO:0003676	PFAM Transposase IS3 IS911		L	13.1166	2565	16.4995	414.745	43.4324	13.7747	348.261	18.559	9.0756	344.303	27.0571
SOB|1_1_1430	669	ABC transporter	K02003	GO:0000166, GO:0005524, GO:0016887	ABC transporter	ybbA	Q	28.552	1627	44.523	477.735	135	17.5984	411.261	28	23.5345	407.295	83
SOB|1_1_1431	672	multifunctional acyl-CoA thioesterase I/protease I/lysophospholipase L1	K10804	GO:0006629, GO:0016298	PFAM GDSL-like Lipase Acylhydrolase	tesA	E	8.52104	3186	7.21032	480.735	22	14.9751	414.261	24	3.37769	410.295	12
SOB|1_1_1432	579	sulfur globule protein						584.926	136	1288.51	387.745	3171	218.044	321.261	271	248.225	317.303	682
SOB|1_1_1433	879	diguanylate cyclase		GO:0000160	response regulator receiver		T	11.5407	2733	7.56015	687.735	33	21.6364	621.23	52	5.42551	617.295	29
SOB|1_1_1434	228	response regulator		GO:0000160	cheY-homologous receiver domain		T	233.632	292	116.695	51.306	38	333.703	26.3361	34	250.499	25.8176	56
SOB|1_1_1435	168	hypothetical protein		GO:0003677, GO:0004803, GO:0006313	transposase activity		L	0	4889	0	14.0947	0	0	16.1497	0	0	16.6433	0
SOB|1_1_1436	150	IS3 family transposase						0	4890	0	5.16938	0	0	16.2105	0	0	21.0171	0
SOB|1_1_1437	219							0	4891	0	44.6935	0	0	25.5357	0	0	25.1276	0
SOB|1_1_1438	171							226.683	299	309.026	15.8054	31	143.347	16.2289	9	227.675	16.7392	33
SOB|1_1_1439	405	diguanylate cyclase		GO:0000160	Response regulator containing a CheY-like receiver domain and a GGDEF domain		T	27.6014	1666	23.5391	214.189	32	38.3731	148.193	22	20.8921	143.723	26
SOB|1_1_144	234	IS3 family transposase			PFAM Transposase IS3 IS911		L	0	4646	0	56.1983	0	0	28.8144	0	0	27.7098	0
SOB|1_1_1440	279							29.948	1571	10.5123	94.9259	6.33351	47.546	50.4901	9.28724	31.7856	47.0162	12.9403
SOB|1_1_1441	591	Integrase catalytic region		GO:0015074, GO:0003676	PFAM Transposase IS3 IS911		L	3.0157	4196	9.04709	399.745	22.9538	0	333.261	0	0	329.303	0
SOB|1_1_1442	201	IS3 family transposase		GO:0015074, GO:0003676	PFAM Transposase IS3 IS911		L	0	4892	0	32.6224	0	0	20.5389	0	0	21.5676	0
SOB|1_1_1443	1086	efflux RND transporter periplasmic adaptor subunit	K03585	GO:0055085, GO:0016020, GO:0022857	Belongs to the membrane fusion protein (MFP) (TC 8.A.1) family		M	2.69167	4251	1.58484	894.735	9	5.92974	828.23	19	0.560418	824.295	4
SOB|1_1_1444	951	AcrB/AcrD/AcrF family protein		GO:0055085, GO:0016020, GO:0016021, GO:0022857	Belongs to the resistance-nodulation-cell division (RND) (TC 2.A.6) family	acrD	V	11.127	2780	11.6135	759.735	56	16.4062	693.23	44	5.36142	689.295	32
SOB|1_1_1445	159							0	4893	0	9.49454	0	0	13.8585	0	0	16.8313	0
SOB|1_1_1446	672	IS1595 family transposase			ISXO2-like transposase domain	XCC2107	L	0.593887	4471	0	480.735	0	0	414.261	0	1.78166	410.295	6.32975
SOB|1_1_1447	1434	acriflavin resistance protein		GO:0055085, GO:0016020, GO:0016021, GO:0022857	Belongs to the resistance-nodulation-cell division (RND) (TC 2.A.6) family	acrD	V	1.57509	4364	3.1502	1242.73	24.8473	0	1176.23	0	1.57507	1172.29	15.9882
SOB|1_1_1448	840	efflux RND transporter permease subunit		GO:0055085, GO:0016020, GO:0016021, GO:0022857	Belongs to the resistance-nodulation-cell division (RND) (TC 2.A.6) family	acrD	V	0	4894	0	648.735	0	0	582.23	0	0	578.295	0
SOB|1_1_1449	294	hypothetical protein			Domain of unknown function DUF302		S	0	4895	0	107.967	0	0	59.7203	0	0	56.1278	0
SOB|1_1_145	321	transposase		GO:0003677, GO:0004803, GO:0006313	Transposase		L	0	4647	0	132.161	0	0	74.4731	0	0	71.001	0
SOB|1_1_1450	180	membrane protein		GO:0016020, GO:0016021	Copper resistance protein D		S	19.7756	2040	57.6361	20.5653	7.52302	1.69064	17.7263	0.11594	0	17.5884	0
SOB|1_1_1451	264	membrane protein		GO:0016020, GO:0016021	Copper resistance protein D		S	30.3076	1557	2.24621	81.8214	1.16649	74.7228	42.0558	12.1575	13.9537	39.337	4.75287
SOB|1_1_1452	696	co-chaperone DjlA		GO:0016020, GO:0051087, GO:0016021, GO:0005886	Regulatory DnaK co-chaperone. Direct interaction between DnaK and DjlA is needed for the induction of the wcaABCDE operon, involved in the synthesis of a colanic acid polysaccharide capsule, possibly through activation of the RcsB RcsC phosphotransfer signaling pathway. The colanic acid capsule may help the bacterium survive conditions outside the host	djlA	O	0	4896	0	504.735	0	0	438.23	0	0	434.295	0
SOB|1_1_1453	198	histidine triad nucleotide-binding protein		GO:0003824	Histidine triad (HIT) protein	hinT	FG	15.7401	2328	10.7272	30.3946	2.0694	8.28756	20.4681	0.656253	28.2055	20.9173	5.10865
SOB|1_1_1454	156	histidine triad nucleotide-binding protein		GO:0003824	Histidine triad (HIT) protein	hit	FG	0	4897	0	7.93216	0	0	14.411	0	0	17.5025	0
SOB|1_1_1455	153	YjbQ family protein			Secondary thiamine-phosphate synthase enzyme	yjbQ	S	0	4898	0	6.51058	0	0	14.75	0	0	18.3155	0
SOB|1_1_1456	222	integration host factor		GO:0003677	Belongs to the bacterial histone-like protein family	hup	L	0	4899	0	46.8443	0	0	25.7373	0	0	25.4888	0
SOB|1_1_1457	132	hypothetical protein DRQ43_03780						0	4900	0	77.8929	0	0	50	0	0	61.5	0
SOB|1_1_1458	258	CBS domain-containing protein			CBS domain		S	11.7179	2715	0	76.5959	0	35.1537	38.9784	5.30105	0	36.5676	0
SOB|1_1_1459	468	cytochrome C biogenesis protein		GO:0003677, GO:0051082, GO:0006457	molecular chaperone	cbpA	O	13.9656	2472	0	276.835	0	19.0502	210.439	15.5093	22.8466	206.371	40.8259
SOB|1_1_146	201	EAL domain-containing protein						12.5851	2618	0	32.6224	0	37.7552	20.5389	3	0	21.5676	0
SOB|1_1_1460	291	cytochrome c biogenesis protein		GO:0051082, GO:0006457	PFAM heat shock protein DnaJ domain protein	cbpA	O	0	4901	0	105.448	0	0	57.8497	0	0	54.1928	0
SOB|1_1_1461	249	cytochrome C biogenesis protein		GO:0051082, GO:0006457	molecular chaperone	cbpA	O	13.9193	2476	0	68.7329	0	41.758	35.3053	5.70358	0	33.5986	0
SOB|1_1_1462	231							0	4902	0	53.7516	0	0	27.4699	0	0	26.6618	0
SOB|1_1_1463	444	indole-3-glycerol phosphate synthase TrpC		GO:0004425, GO:0009073, GO:0003824, GO:0000162, GO:0016829, GO:0008652, GO:0006568, GO:0016831	Belongs to the TrpC family	trpC	E	7.25303	3407	21.7591	252.912	34.9279	0	186.528	0	0	182.43	0
SOB|1_1_1464	375	adenosylmethionine--8-amino-7-oxononanoate transaminase		GO:0005737, GO:0030170, GO:0009102, GO:0003824, GO:0008483, GO:0016740, GO:0004015	Catalyzes the transfer of the alpha-amino group from S- adenosyl-L-methionine (SAM) to 7-keto-8-aminopelargonic acid (KAPA) to form 7,8-diaminopelargonic acid (DAPA). It is the only animotransferase known to utilize SAM as an amino donor	bioA	H	18.1945	2148	54.5835	184.605	63.9539	0	119.202	0	0	114.335	0
SOB|1_1_1465	330	adenosylmethionine--8-amino-7-oxononanoate transaminase		GO:0005737, GO:0030170, GO:0003824, GO:0009102, GO:0008483, GO:0016740, GO:0004015	Catalyzes the transfer of the alpha-amino group from S- adenosyl-L-methionine (SAM) to 7-keto-8-aminopelargonic acid (KAPA) to form 7,8-diaminopelargonic acid (DAPA). It is the only animotransferase known to utilize SAM as an amino donor	bioA	H	1.06966	4421	3.20897	140.68	2.86523	0	80.2625	0	0	75.8265	0
SOB|1_1_1466	261	adenosylmethionine--8-amino-7-oxononanoate transaminase		GO:0005737, GO:0030170, GO:0003824, GO:0009102, GO:0008483, GO:0016740, GO:0004015	Catalyzes the transfer of the alpha-amino group from S- adenosyl-L-methionine (SAM) to 7-keto-8-aminopelargonic acid (KAPA) to form 7,8-diaminopelargonic acid (DAPA). It is the only animotransferase known to utilize SAM as an amino donor	bioA	H	2.6062	4261	0	79.2153	0	7.8186	40.3108	1.21932	0	37.7843	0
SOB|1_1_1467	495	hypothetical protein DRQ43_06840		GO:0016020, GO:0016021				2.07143	4324	2.68649	303.8	5.18007	2.22647	237.339	2.04434	1.30133	233.33	2.62919
SOB|1_1_1468	648	Uncharacterised protein		GO:0016020, GO:0016021				1.36743	4387	1.98716	456.735	5.7605	0	390.261	0	2.11514	386.295	7.07494
SOB|1_1_1469	348	disulfide bond formation protein DsbA		GO:0015035, GO:0055114	DSBA-like thioredoxin domain	yjbH	Q	3.62913	4118	4.80093	158.102	4.81754	0	93.8299	0	6.08646	88.5426	4.6664
SOB|1_1_147	597	Integrase catalytic region		GO:0015074, GO:0003676	PFAM Transposase IS3 IS911		L	0	4648	0	405.745	0	0	339.261	0	0	335.303	0
SOB|1_1_1470	234	IS3 family transposase			PFAM Transposase IS3 IS911		L	0	4903	0	56.1983	0	0	28.8144	0	0	27.7098	0
SOB|1_1_1471	528	hypothetical protein DRQ43_00380		GO:0016020, GO:0016021	Fimbrial assembly protein (PilN)	hofN	NU	5.22875	3810	4.21094	336.745	9	11.4753	270.302	12	0	266.317	0
SOB|1_1_1472	1263	agglutinin biogenesis protein MshI	K12279		Pilus assembly protein	mshI1	NU	3.66618	4113	2.35218	1071.73	16	6.68561	1005.23	26	1.96075	1001.29	17
SOB|1_1_1473	858	4-hydroxybenzoate octaprenyltransferase	K03179	GO:0004659, GO:0016020, GO:0002083, GO:0016021, GO:0008412, GO:0016740, GO:0006744, GO:0047293, GO:0016765, GO:0005886	Catalyzes the prenylation of para-hydroxybenzoate (PHB) with an all-trans polyprenyl group. Mediates the second step in the final reaction sequence of ubiquinone-8 (UQ-8) biosynthesis, which is the condensation of the polyisoprenoid side chain with PHB, generating the first membrane-bound Q intermediate 3- octaprenyl-4-hydroxybenzoate	ubiA	H	14.3169	2438	9.68876	666.735	41	24.5466	600.23	57	8.71538	596.295	45
SOB|1_1_1474	600	chorismate lyase	K03181	GO:0005737, GO:0016829, GO:0006744, GO:0008813, GO:0042866	Removes the pyruvyl group from chorismate, with concomitant aromatization of the ring, to provide 4- hydroxybenzoate (4HB) for the ubiquinone pathway	ubiC	H	12.9999	2578	11.5639	408.745	30	22.6567	342.261	30	4.77922	338.303	14
SOB|1_1_1475	726							10.7838	2827	5.59826	534.735	19	21.5297	468.23	39	5.22349	464.295	21
SOB|1_1_1476	519							7.61683	3346	5.76833	327.77	12	14.8382	261.302	15	2.24396	257.33	5
SOB|1_1_1477	2166	ATP-dependent DNA helicase RecG	K03655	GO:0006281, GO:0032508, GO:0003678, GO:0000166, GO:0004386, GO:0006310, GO:0005524, GO:0016787, GO:0006974, GO:0003676	Critical role in recombination and DNA repair. Helps process Holliday junction intermediates to mature products by catalyzing branch migration. Has a DNA unwinding activity characteristic of a DNA helicase with a 3'- to 5'- polarity. Unwinds branched duplex DNA (Y-DNA)	recG	L	12.0374	2680	9.01587	1974.73	113	16.1194	1908.23	119	10.9769	1904.29	181
SOB|1_1_1478	558	hypothetical protein DRQ43_03815						34.0584	1454	31.3614	366.745	73	48.2083	300.261	56	22.6056	296.31	58
SOB|1_1_1479	996	Transposase and inactivated derivatives, IS30 family	K07482	GO:0003677, GO:0004803, GO:0015074, GO:0006313, GO:0003676	Integrase core domain		L	9.26801	3061	5.3406	804.735	27.2776	17.5105	738.23	50.01	4.95292	734.295	31.4917
SOB|1_1_148	531	IS3 family transposase		GO:0003677, GO:0004803, GO:0015074, GO:0006313, GO:0003676	Transposase		L	36.292	1380	1.28817	339.745	2.77773	88.3741	273.302	93.4406	19.2137	269.317	44.8065
SOB|1_1_1480	1194	MFS transporter	K08221	GO:0055085, GO:0016020, GO:0016021, GO:0022857	Major facilitator Superfamily		EGP	8.16002	3249	5.65658	1002.73	36	16.8415	936.23	61	1.98199	932.295	16
SOB|1_1_1481	2079	TonB-dependent receptor	K02014	GO:0016020, GO:0009279	receptor		P	16.1805	2293	17.277	1887.73	207	23.702	1821.23	167	7.56235	1817.29	119
SOB|1_1_1482	5514	serine/threonine protein kinase		GO:0000166, GO:0000155, GO:0023014, GO:0000160, GO:0016772, GO:0016310, GO:0016740, GO:0016301, GO:0007165, GO:0004672, GO:0004674, GO:0005524, GO:0006468	Histidine kinase-, DNA gyrase B-, and HSP90-like ATPase		KLT	9.83775	2963	15.718	5322.73	531	11.3106	5256.23	230	2.48464	5252.29	113
SOB|1_1_1483	213	DUF2075 domain-containing protein						39.4912	1300	15.6509	40.2678	4	97.9763	23.744	9	4.84634	23.8298	1
SOB|1_1_1484	1284	SDR family NAD(P)-dependent oxidoreductase		GO:0009058, GO:0003824, GO:0016788	Acyl-CoA synthetase (AMP-forming) AMP-acid ligase II	papA4	IQ	16.3035	2285	16.1488	1092.73	112	15.3645	1026.23	61	17.3972	1022.29	154
SOB|1_1_1485	474	Integrase catalytic region		GO:0015074, GO:0003676	PFAM Transposase IS3 IS911		L	65.7877	891	0	282.822	0	197.363	216.423	165.249	8.30006e-08	212.346	1.52612e-07
SOB|1_1_1486	495	IS3 family transposase		GO:0003677, GO:0004803, GO:0015074, GO:0006313, GO:0003676	PFAM Transposase IS3 IS911		L	0.427942	4495	0.012176	303.8	0.0234776	1.27165	237.339	1.16763	0	233.33	0
SOB|1_1_1487	243	transposase		GO:0003677, GO:0004803, GO:0006313	Transposase		L	0	4904	0	63.6503	0	0	32.5934	0	0	31.1469	0
SOB|1_1_1488	585	response regulator		GO:0000160	His Kinase A (phosphoacceptor) domain		T	12.4785	2634	6.80254	393.745	17	25.2749	327.261	32	5.35817	323.303	15
SOB|1_1_1489	897	HAMP domain-containing protein		GO:0000166, GO:0007165, GO:0016020, GO:0000160, GO:0016021, GO:0004673, GO:0016310, GO:0016740, GO:0018106, GO:0016301, GO:0005524	Histidine kinase-like ATPases		T	4.41822	3993	3.57204	705.735	16	7.68298	639.23	19	1.99964	635.295	11
SOB|1_1_149	171							0	4649	0	15.8054	0	0	16.2289	0	0	16.7392	0
SOB|1_1_1490	1737	PAS domain S-box protein		GO:0000166, GO:0000155, GO:0023014, GO:0000160, GO:0016772, GO:0016310, GO:0016740, GO:0018106, GO:0016301, GO:0007165, GO:0006355, GO:0004673, GO:0005524	signal transduction histidine kinase		T	5.21998	3815	2.0386	1545.73	20	9.78556	1479.23	56	3.83577	1475.29	49
SOB|1_1_1491	2292	EAL domain-containing protein		GO:0000160	Diguanylate cyclase		T	7.25695	3405	3.82505	2100.73	51	13.8503	2034.23	109	4.09551	2030.29	72
SOB|1_1_1492	336	hypothetical transposase		GO:0003677, GO:0004803, GO:0016020, GO:0016021, GO:0006313	Transposase DDE domain		L	0	4905	0	146.437	0	0	83.4285	0	0	78.8026	0
SOB|1_1_1493	777	IS4-like element ISPpr2 family transposase		GO:0003677, GO:0004803, GO:0016020, GO:0016021, GO:0006313	Transposase DDE domain		L	1.09794	4415	0	585.735	0	0	519.23	0	3.29381	515.295	14.6967
SOB|1_1_1494	1260	tetratricopeptide repeat protein			COG0457 FOG TPR repeat		S	3.11213	4181	0.442272	1068.73	3	7.73726	1002.23	30	1.15685	998.295	10
SOB|1_1_1495	702	energy transducer TonB	K03832	GO:0055085, GO:0044718, GO:0015343, GO:0015891, GO:0016021, GO:0015031, GO:0031992, GO:0030288, GO:0005886	Interacts with outer membrane receptor proteins that carry out high-affinity binding and energy dependent uptake into the periplasmic space of specific substrates. It could act to transduce energy from the cytoplasmic membrane to specific energy- requiring processes in the outer membrane, resulting in the release into the periplasm of ligands bound by these outer membrane proteins		U	10.2582	2894	3.3934	510.735	11	25.0204	444.23	43	2.36066	440.295	9
SOB|1_1_1496	408	biopolymer transporter ExbD	K03559	GO:0055085, GO:0016020, GO:0016021, GO:0015031, GO:0022857, GO:0005886	PFAM Biopolymer transport protein ExbD TolR	exbD	U	16.1143	2297	6.52956	217.168	9	30.7912	151.105	18	11.0222	146.688	14
SOB|1_1_1497	555	MotA/TolQ/ExbB proton channel family protein	K03561	GO:0016020, GO:0016021, GO:0015031	COG0811 Biopolymer transport proteins		U	8.05123	3269	3.46522	363.745	8	14.7824	297.261	17	5.90607	293.31	15
SOB|1_1_1498	1377	flagellar motor protein MotA		GO:0016020, GO:0016021, GO:0015031	PFAM MotA TolQ ExbB proton channel		U	6.95018	3451	2.9233	1185.73	22	13.164	1119.23	57	4.76325	1115.29	46
SOB|1_1_1499	738	DUF3450 domain-containing protein			Protein of unknown function (DUF3450)		D	3.6163	4124	2.88178	546.735	10	6.99725	480.23	13	0.969883	476.295	4
SOB|1_1_15	477	Integrase catalytic region		GO:0015074, GO:0003676	PFAM Transposase IS3 IS911		L	0	4639	0	285.815	0	0	219.407	0	0	215.346	0
SOB|1_1_150	600	Integrase catalytic region		GO:0015074, GO:0003676	PFAM Transposase IS3 IS911		L	2.47161	4271	6.19857	408.745	16.0808	0	342.261	0	1.21625	338.303	3.56282
SOB|1_1_1500	1251	diguanylate cyclase	K14051		signal transduction protein containing a membrane domain an EAL and a GGDEF domain		T	3.58786	4130	0.594704	1059.73	4	8.06761	993.23	31	2.10127	989.295	18
SOB|1_1_1501	2280	Signal transduction histidine kinase		GO:0000155, GO:0023014, GO:0007165, GO:0016020, GO:0000160, GO:0016021, GO:0016310, GO:0004673, GO:0018106, GO:0016301	His Kinase A (phosphoacceptor) domain		T	4.78029	3919	1.28234	2088.73	17	12.143	2022.23	95	0.915525	2018.29	16
SOB|1_1_1502	2115	bifunctional GTP diphosphokinase/guanosine-3',5'-bis pyrophosphate 3'-pyrophosphohydrolase	K01139	GO:0016310, GO:0015969, GO:0016301	In eubacteria ppGpp (guanosine 3'-diphosphate 5-' diphosphate) is a mediator of the stringent response that coordinates a variety of cellular activities in response to changes in nutritional abundance	spoT	KT	12.5115	2629	13.2681	1923.73	162	17.5363	1857.23	126	6.72999	1853.29	108
SOB|1_1_1503	273	DNA-directed RNA polymerase subunit omega	K03060	GO:0003677, GO:0016779, GO:0003899, GO:0006351, GO:0016740	Promotes RNA polymerase assembly. Latches the N- and C- terminal regions of the beta' subunit thereby facilitating its interaction with the beta and alpha subunits	rpoZ	K	309.291	224	177.444	89.6804	101	450.779	47.0201	82	299.649	43.5513	113
SOB|1_1_1504	636	guanylate kinase	K00942	GO:0000166, GO:0005737, GO:0046037, GO:0006163, GO:0004385, GO:0016310, GO:0016740, GO:0046710, GO:0016301, GO:0005524	Essential for recycling GMP and indirectly, cGMP	gmk	F	16.4488	2273	13.4623	444.735	38	23.2338	378.261	34	12.6504	374.295	41
SOB|1_1_1505	210	hypothetical protein A2514_07740						66.2125	884	32.4381	38.8572	8	146.325	22.9646	13	19.8743	23.2435	4
SOB|1_1_1506	891	YicC family protein			Domain of unknown function (DUF1732)	yicC	S	17.7088	2178	10.5828	699.735	47	30.6149	633.23	75	11.9287	629.295	65
SOB|1_1_1507	954	serine/threonine protein kinase	K08884	GO:0016310, GO:0004672, GO:0016301, GO:0004674, GO:0005524, GO:0006468	serine threonine protein kinase		KLT	14.1715	2449	12.8072	762.735	62	21.5332	696.23	58	8.1741	692.295	49
SOB|1_1_1508	408	hemerythrin	K07216	GO:0046872	PFAM chemotaxis		NPT	8.68799	3162	13.0591	217.168	18	5.13187	151.105	3	7.873	146.688	10
SOB|1_1_1509	732	ribonuclease PH	K00989	GO:0090503, GO:0016779, GO:0003723, GO:0000175, GO:0016075, GO:0008033, GO:0009022, GO:0006364, GO:0016740, GO:0000049	Phosphorolytic exoribonuclease that removes nucleotide residues following the -CCA terminus of tRNA and adds nucleotides to the ends of RNA molecules by using nucleoside diphosphates as substrates	rph	J	24.8575	1759	33.5082	540.735	115	22.8925	474.23	42	18.1717	470.295	74
SOB|1_1_151	243							762.242	105	191.969	63.6503	77.5522	900.427	32.5934	113.539	1194.33	31.1469	322.11
SOB|1_1_1510	639	RdgB/HAM1 family non-canonical purine NTP pyrophosphatase	K02428	GO:0000166, GO:0046872, GO:0009146, GO:0009143, GO:0017111, GO:0009117, GO:0047429, GO:0016787	Pyrophosphatase that catalyzes the hydrolysis of nucleoside triphosphates to their monophosphate derivatives, with a high preference for the non-canonical purine nucleotides XTP (xanthosine triphosphate), dITP (deoxyinosine triphosphate) and ITP. Seems to function as a house-cleaning enzyme that removes non-canonical purine nucleotides from the nucleotide pool, thus preventing their incorporation…	rdgB	F	19.107	2087	20.0582	447.735	57	24.4069	381.261	36	12.8559	377.295	42
SOB|1_1_1511	528	GNAT family N-acetyltransferase		GO:0016740, GO:0005840, GO:0008080	Acetyltransferase (GNAT) domain	yhhY	K	3.42651	4152	2.80729	336.745	6	5.73765	270.302	6	1.73459	266.317	4
SOB|1_1_1512	1221	response regulator		GO:0000155, GO:0023014, GO:0007165, GO:0000160, GO:0016772, GO:0016310	PhoQ Sensor		T	4.25864	4018	2.75413	1029.73	18	9.66064	963.23	36	0.361164	959.295	3
SOB|1_1_1513	633	chemotaxis protein CheC	K03410	GO:0016787	Chemotaxis protein CheC, inhibitor of MCP methylation	cheC	NT	7.70155	3332	5.70684	441.735	16	15.8426	375.261	23	1.5552	371.295	5
SOB|1_1_1514	375	response regulator		GO:0000160	cheY-homologous receiver domain		T	26.1486	1719	10.2418	184.605	12	52.0427	119.202	24	16.1613	114.335	16
SOB|1_1_1515	1383	oxygen-independent coproporphyrinogen III oxidase	K02495	GO:0004109, GO:0006779, GO:0005737, GO:0016491, GO:0003824, GO:0046872, GO:0055114, GO:0006782, GO:0051539, GO:0051989, GO:0051536	Belongs to the anaerobic coproporphyrinogen-III oxidase family	hemN	H	29.7485	1579	27.7637	1191.73	210	32.8494	1125.23	143	28.6325	1121.29	278
SOB|1_1_1516	699	tRNA (guanosine(46)-N7)-methyltransferase TrmB	K03439	GO:0008033, GO:0008176, GO:0006400, GO:0016740, GO:0008168, GO:0106004, GO:0032259	Catalyzes the formation of N(7)-methylguanine at position 46 (m7G46) in tRNA	trmB	J	32.3961	1498	19.8601	507.735	64	45.1086	441.23	77	32.2196	437.295	122
SOB|1_1_1517	783	thiazole synthase	K03149	GO:0005737, GO:0003824, GO:0016783, GO:0016740, GO:0009229, GO:0009228	Catalyzes the rearrangement of 1-deoxy-D-xylulose 5- phosphate (DXP) to produce the thiazole phosphate moiety of thiamine. Sulfur is provided by the thiocarboxylate moiety of the carrier protein ThiS. In vitro, sulfur can be provided by H(2)S	thiG	H	22.7512	1859	21.5673	591.735	81	26.0831	525.23	53	20.6032	521.295	93
SOB|1_1_1518	201	thiamine biosynthesis protein ThiS	K03154		COG2104 Sulfur transfer protein involved in thiamine biosynthesis	thiS	H	172.984	399	149.721	32.6224	31	213.946	20.5389	17	155.286	21.5676	29
SOB|1_1_1519	1827	long-chain fatty acid--CoA ligase	K01897	GO:0003824, GO:0016874	PFAM AMP-dependent synthetase	fadD9	I	5.75721	3694	4.23816	1635.73	44	10.3774	1569.23	63	2.65608	1565.29	36
SOB|1_1_152	186	transposase		GO:0003677, GO:0004803, GO:0006313	transposase activity		L	0	4650	0	24.0634	0	0	19.2358	0	0	19.2138	0
SOB|1_1_1520	1140	GGDEF domain-containing protein			diguanylate cyclase		T	10.7888	2826	12.7874	948.735	77	11.4266	882.23	39	8.15242	878.295	62
SOB|1_1_1521	2163	AsmA family protein	K07289	GO:0016020, GO:0016021	PFAM AsmA family protein	asmA	M	9.19814	3076	8.07069	1971.73	101	13.0244	1905.23	96	6.49934	1901.29	107
SOB|1_1_1522	945	A/G-specific adenine glycosylase	K03575	GO:0006281, GO:0003677, GO:0008152, GO:0046872, GO:0003824, GO:0006284, GO:0051539, GO:0019104, GO:0016798, GO:0016787, GO:0006974	a g-specific adenine glycosylase	mutY	L	12.0198	2682	4.80781	753.735	23	28.2093	687.23	75	3.04228	683.295	18
SOB|1_1_1523	270	oxidative damage protection protein		GO:0005506	Could be a mediator in iron transactions between iron acquisition and iron-requiring processes, such as synthesis and or repair of Fe-S clusters in biosynthetic enzymes		C	543.605	147	123.023	87.0885	68	815.793	45.3095	143	691.998	42.0563	252
SOB|1_1_1524	1443	diguanylate cyclase		GO:0016020, GO:0016021	diguanylate cyclase		T	7.25195	3408	2.89503	1251.73	23	17.8832	1185.23	82	0.977635	1181.29	10
SOB|1_1_1525	1701	GGDEF domain-containing protein		GO:0016020, GO:0016021	Diguanylate cyclase		T	5.51414	3752	2.29594	1509.73	22	11.9998	1443.23	67	2.24669	1439.29	28
SOB|1_1_1526	453							40.9167	1274	25.8723	261.862	43	66.1035	195.514	50	30.7742	191.39	51
SOB|1_1_1527	2580	hypothetical protein AMJ53_06915		GO:0009166, GO:0016787	5'-nucleotidase, C-terminal domain	yhcR	F	10.017	2940	5.01284	2388.73	76	18.8111	2322.23	169	6.22696	2318.29	125
SOB|1_1_1528	444	auxin-binding protein		GO:0016020, GO:0016021	YtkA-like		S	11.2654	2757	0.622971	252.912	1	24.9437	186.528	18	8.22967	182.43	13
SOB|1_1_1529	1173	hypothetical protein COA74_08480			transposase activity		L	18.6649	2116	20.2496	981.735	126.175	24.6352	915.23	87.2273	11.1099	911.295	87.6663
SOB|1_1_153	156	Transposase and inactivated derivative		GO:0003677, GO:0004803, GO:0006313				0	4651	0	7.93216	0	0	14.411	0	0	17.5025	0
SOB|1_1_1530	1494	IS21 family transposase		GO:0015074	COG4584 Transposase and inactivated derivatives		L	5.23705	3806	2.25595	1302.73	18.653	13.4552	1236.23	64.351	9.13552e-06	1232.29	9.74795e-05
SOB|1_1_1531	504	AAA family ATPase		GO:0005524	IstB-like ATP binding protein		L	0.575175	4473	1.16575	312.8	2.31439	0	246.322	0	0.559774	242.33	1.17459
SOB|1_1_1532	261	AAA family ATPase		GO:0005524	COG1484 DNA replication protein		L	4.50186	3979	12.7973	79.2153	6.43414	0	40.3108	0	0.708267	37.7843	0.231725
SOB|1_1_1533	948	IS1595 family transposase			ISXO2-like transposase domain		L	201.907	343	55.6266	756.735	267.171	281.103	690.23	750.629	268.992	686.295	1598.51
SOB|1_1_1534	1008	MarR family transcriptional regulator			Transcriptional regulator		K	7.73377	3327	5.98024	816.735	31	14.1261	750.23	41	3.09496	746.295	20
SOB|1_1_1535	768	hypothetical protein			Psort location Cytoplasmic, score		S	4.98999	3856	1.36594	576.735	5	10.6387	510.23	21	2.96534	506.295	13
SOB|1_1_1536	804	Integrase catalytic region		GO:0015074, GO:0003676	PFAM Transposase IS3 IS911		L	0.172278	4524	0	612.735	0	0	546.23	0	0.516833	542.295	2.42689
SOB|1_1_1537	321	transposase		GO:0003677, GO:0004803, GO:0006313	Transposase		L	0	4906	0	132.161	0	0	74.4731	0	0	71.001	0
SOB|1_1_1538	1344	hypothetical protein DRQ47_10775, partial			Involved in initiation control of chromosome replication		S	4.63177	3957	0	1152.73	0	13.8953	1086.23	58.3926	0	1082.29	0
SOB|1_1_1539	177	hypothetical protein DJ031_00915						0	4907	0	18.8426	0	0	17.5187	0	0	17.5158	0
SOB|1_1_154	174	IS3 family transposase						4.07402	4050	2.59582	17.1118	0.281925	7.91396	16.8266	0.515176	1.71228	16.9951	0.251979
SOB|1_1_1540	1017	protein-methionine-sulfoxide reductase catalytic subunit MsrP	K07147	GO:0030091, GO:0046872, GO:0016491, GO:0055114, GO:0016672, GO:0043546, GO:0016667	Part of the MsrPQ system that repairs oxidized periplasmic proteins containing methionine sulfoxide residues (Met-O), using respiratory chain electrons. Thus protects these proteins from oxidative-stress damage caused by reactive species of oxygen and chlorine generated by the host defense mechanisms. MsrPQ is essential for the maintenance of envelope integrity under bleach stress, rescuing a wid…	msrP	C	4.50692	3977	0.381616	825.735	2	11.9159	759.23	35	1.22323	755.295	8
SOB|1_1_1541	741	sulfoxide reductase heme-binding subunit YedZ		GO:0030091, GO:0046872, GO:0010181, GO:0016020, GO:0016021, GO:0009055, GO:0020037, GO:0055114, GO:0022900, GO:0005887, GO:0005886	Part of the MsrPQ system that repairs oxidized periplasmic proteins containing methionine sulfoxide residues (Met-O), using respiratory chain electrons. Thus protects these proteins from oxidative-stress damage caused by reactive species of oxygen and chlorine generated by the host defense mechanisms. MsrPQ is essential for the maintenance of envelope integrity under bleach stress, rescuing a wid…	msrQ	C	3.67978	4111	2.29284	549.735	8	8.02363	483.23	15	0.722859	479.295	3
SOB|1_1_1542	1446	catalase	K03781	GO:0006979, GO:0004601, GO:0046872, GO:0016491, GO:0004096, GO:0020037, GO:0055114, GO:0098869, GO:0042744	Catalase	katA	C	55.2537	1038	42.5682	1254.73	339	38.9391	1188.23	179	84.2537	1184.29	864
SOB|1_1_1543	429	hemerythrin domain-containing protein			hemerythrin HHE cation binding domain		S	57.312	1007	20.522	238.002	31	70.7554	171.701	47	80.6587	167.521	117
SOB|1_1_1544	96							1.09633	4417	0	52.4348	0	0	21.3077	0	3.28899	42.8	1.21891
SOB|1_1_1545	186	hypothetical protein						452.477	170	176.785	24.0634	27	537.505	19.2358	40	643.14	19.2138	107
SOB|1_1_1546	1098	type IV pili twitching motility protein PilT	K02670	GO:0005524	PFAM Type II IV secretion system protein	uptC	NU	12.566	2620	9.73073	906.735	56	16.9199	840.23	55	11.0475	836.295	80
SOB|1_1_1547	876	3'(2'),5'-bisphosphate nucleotidase	K01082	GO:0000287, GO:0046872, GO:0008441, GO:0016020, GO:0006790, GO:0046855, GO:0016787, GO:0005886	Inositol monophosphatase family	cysQ	P	5.85343	3673	2.99129	684.735	13	12.125	618.23	29	2.444	614.295	13
SOB|1_1_1548	546	ADP compounds hydrolase NudE	K08312	GO:0016787	PFAM NUDIX hydrolase	nudE	L	41.6169	1258	24.4278	354.745	55	74.4261	288.261	83	25.9969	284.31	64
SOB|1_1_1549	657	haloacid dehalogenase	K20881	GO:0016787	subfamily IA, variant 3	yrfG	E	9.96463	2948	6.08936	465.735	18	19.4222	399.261	30	4.38233	395.295	15
SOB|1_1_155	324	transposase		GO:0003677, GO:0004803, GO:0006313	Transposase		L	0	4652	0	134.961	0	0	75.8084	0	0	71.946	0
SOB|1_1_1550	333	DUF3392 domain-containing protein		GO:0016020, GO:0016021	Protein of unknown function (DUF3392)		S	24.0985	1797	28.541	143.53	26	37.8003	82.0576	12	5.95415	77.5845	4
SOB|1_1_1551	408	YkgJ family cysteine cluster protein	K06940		Putative zinc- or iron-chelating domain		S	22.7055	1860	13.7846	217.168	19	49.6081	151.105	29	4.7238	146.688	6
SOB|1_1_1552	2097	hybrid sensor histidine kinase/response regulator	K10715	GO:0000155, GO:0023014, GO:0007165, GO:0016020, GO:0000160, GO:0016021, GO:0016310, GO:0016772	PhoQ Sensor		T	6.70569	3512	1.90153	1905.73	23	17.1458	1839.23	122	1.06974	1835.29	17
SOB|1_1_1553	813	two-component system response regulator	K03413	GO:0000160	cheY-homologous receiver domain		T	5.23718	3805	2.28074	621.735	9	10.7075	555.23	23	2.72329	551.295	13
SOB|1_1_1554	1164	cell division protein ZapE	K06916	GO:0005524	Reduces the stability of FtsZ polymers in the presence of ATP	zapE	D	4.02929	4059	3.07749	972.735	19	7.98643	906.23	28	1.02394	902.295	8
SOB|1_1_1555	810	fumarate/nitrate reduction transcriptional regulator Fnr	K01420	GO:0003677, GO:0003700, GO:0006355	Transcriptional regulator	anr	K	11.8387	2700	13.7508	618.735	54	15.4464	552.23	33	6.31891	548.295	30
SOB|1_1_1556	606	imidazoleglycerol-phosphate dehydratase HisB	K01693	GO:0005737, GO:0016829, GO:0008652, GO:0000105, GO:0004424	imidazoleglycerol-phosphate dehydratase	hisB	E	93.9343	667	144.358	414.745	380	79.4167	348.261	107	58.0283	344.303	173
SOB|1_1_1557	681	imidazole glycerol phosphate synthase subunit HisH	K02501	GO:0004359, GO:0016757, GO:0005737, GO:0016829, GO:0000107, GO:0008652, GO:0016740, GO:0006541, GO:0016763, GO:0000105, GO:0016787	IGPS catalyzes the conversion of PRFAR and glutamine to IGP, AICAR and glutamate. The HisH subunit provides the glutamine amidotransferase activity that produces the ammonia necessary to HisF for the synthesis of IGP and AICAR	hisH	E	19.3335	2070	22.842	489.735	71	15.8781	423.261	26	19.2803	419.295	70
SOB|1_1_1558	741	1-(5-phosphoribosyl)-5-[(5-phosphoribosylamino)methylideneamino] imidazole-4-carboxamide isomerase	K01814	GO:0005737, GO:0003824, GO:0003949, GO:0008652, GO:0000105, GO:0016853	1-(5-phosphoribosyl)-5- (5-phosphoribosylamino)methylideneamino imidazole-4-carboxamide isomerase	hisA	E	19.9998	2022	21.4954	549.735	75	21.3963	483.23	40	17.1077	479.295	71
SOB|1_1_1559	774	imidazole glycerol phosphate synthase subunit HisF	K02500	GO:0005737, GO:0003824, GO:0016829, GO:0000107, GO:0008652, GO:0000105	IGPS catalyzes the conversion of PRFAR and glutamine to IGP, AICAR and glutamate. The HisF subunit catalyzes the cyclization activity that produces IGP and AICAR from PRFAR using the ammonia provided by the HisH subunit	hisF	E	52.4405	1076	60.564	582.735	224	57.0815	516.23	114	39.676	512.295	176
SOB|1_1_156	234	IS3 family transposase			PFAM Transposase IS3 IS911		L	0	4653	0	56.1983	0	0	28.8144	0	0	27.7098	0
SOB|1_1_1560	411	phosphoribosyl-AMP cyclohydrolase	K01496	GO:0004635, GO:0000287, GO:0005737, GO:0008270, GO:0046872, GO:0008652, GO:0000105, GO:0016787	Catalyzes the hydrolysis of the adenine ring of phosphoribosyl-AMP	hisI	E	43.1197	1238	43.6561	220.152	61	48.6603	154.048	29	37.0426	149.649	48
SOB|1_1_1561	321	phosphoribosyl-ATP diphosphatase	K01523	GO:0000166, GO:0005737, GO:0004636, GO:0008652, GO:0000105, GO:0005524, GO:0016787	phosphoribosyl-ATP pyrophosphohydrolase	hisE	E	56.7464	1018	45.302	132.161	38	72.8874	74.4731	21	52.0499	71.001	32
SOB|1_1_1562	336	histidine triad nucleotide-binding protein	K02503	GO:0003824	Histidine triad (HIT) protein	pkcI	FG	32.2485	1503	33.354	146.437	31	34.0809	83.4285	11	29.3106	78.8026	20
SOB|1_1_1563	303	twin-arginine translocase subunit TatA	K03116	GO:0033281, GO:0008320, GO:0016020, GO:0016021, GO:0015031, GO:0043953, GO:0005887, GO:0005886	Part of the twin-arginine translocation (Tat) system that transports large folded proteins containing a characteristic twin-arginine motif in their signal peptide across membranes. TatA could form the protein-conducting channel of the Tat system	tatA	U	175.596	391	130.523	115.883	96	240.921	64.3739	60	155.345	60.9609	82
SOB|1_1_1564	480	twin arginine-targeting protein translocase TatB	K03117	GO:0033281, GO:0008320, GO:0016020, GO:0016021, GO:0015031, GO:0043953, GO:0005887, GO:0005886	Part of the twin-arginine translocation (Tat) system that transports large folded proteins containing a characteristic twin-arginine motif in their signal peptide across membranes. Together with TatC, TatB is part of a receptor directly interacting with Tat signal peptides. TatB may form an oligomeric binding site that transiently accommodates folded Tat precursor proteins before their translocat…	tatB	U	26.3806	1710	19.6391	288.815	36	44.1639	222.407	38	15.3387	218.346	29
SOB|1_1_1565	1029	twin-arginine translocase subunit TatC	K03118	GO:0033281, GO:0008320, GO:0016020, GO:0016021, GO:0015031, GO:0043953, GO:0005887, GO:0005886	Part of the twin-arginine translocation (Tat) system that transports large folded proteins containing a characteristic twin-arginine motif in their signal peptide across membranes. Together with TatB, TatC is part of a receptor directly interacting with Tat signal peptides	tatC	U	8.3675	3210	5.2661	837.735	28	17.4282	771.23	52	2.4082	767.295	16
SOB|1_1_1566	633	hypothetical protein DRQ43_03220, partial						8.5163	3188	5.70684	441.735	16	18.5979	375.261	27	1.24416	371.295	4
SOB|1_1_1567	606	Integrase catalytic region		GO:0015074, GO:0003676	PFAM Transposase IS3 IS911		L	5.7524e-06	4580	1.72572e-05	414.745	4.5427e-05	0	348.261	0	0	344.303	0
SOB|1_1_1568	531	IS3 family transposase		GO:0003677, GO:0004803, GO:0015074, GO:0006313, GO:0003676	Transposase		L	8.0854	3262	1.44364	339.745	3.11298	19.2855	273.302	20.3912	3.52707	269.317	8.22515
SOB|1_1_1569	273							0	4908	0	89.6804	0	0	47.0201	0	0	43.5513	0
SOB|1_1_157	120							0	4654	0	68.4815	0	0	38	0	0	54.3261	0
SOB|1_1_1570	603	polysaccharide export outer membrane protein	K20988	GO:0015159, GO:0015774, GO:0016020	COG1596 Periplasmic protein involved in polysaccharide export		M	10.9391	2802	8.8011	411.745	23	10.4813	345.261	14	13.5349	341.303	40
SOB|1_1_1571	1248	DUF560 domain-containing protein	K20920		Putative beta-barrel porin 2		S	9.02045	3104	6.11302	1056.73	41	16.9672	990.23	65	3.98114	986.295	34
SOB|1_1_1572	804	ISL3 family transposase	K07485		Helix-turn-helix domain of transposase family ISL3		L	4.72123	3935	1.5529e-06	612.735	6.03917e-06	14.1637	546.23	29.9307	0	542.295	0
SOB|1_1_1573	456	ISL3 family transposase			Helix-turn-helix domain of transposase family ISL3		L	4.35607	3999	2.10242	264.862	3.53427	0	198.485	0	10.9658	194.385	18.4573
SOB|1_1_1574	315	undecaprenyl-phosphate glucose phosphotransferase		GO:0016020, GO:0016021				45.2043	1204	31.1039	126.638	25	58.3191	70.9156	16	46.19	67.5072	27
SOB|1_1_1575	1059	undecaprenyl-phosphate glucose phosphotransferase	K03606	GO:0016020, GO:0016021, GO:0016740	COG2148 Sugar transferases involved in lipopolysaccharide synthesis	wcaJ	M	13.8889	2483	8.35235	867.735	46	28.3896	801.23	88	4.92487	797.295	34
SOB|1_1_1576	600	hypothetical protein DRQ43_01255						437.363	180	623.682	408.745	1618	268.86	342.261	356	419.547	338.303	1229
SOB|1_1_1577	396	O-antigen ligase family protein		GO:0016020, GO:0016021	O-antigen ligase like membrane protein		M	22.4777	1871	3.83721	205.302	5	59.3146	139.451	32	4.28126	134.876	5
SOB|1_1_1578	540	O-antigen ligase family protein		GO:0016020, GO:0016021, GO:0016874	O-Antigen ligase		M	8.11415	3257	0.484441	348.745	1.07229	23.858	282.282	26.0546	0	278.317	0
SOB|1_1_1579	1095	hypothetical protein		GO:0003676	manually curated	tnp3503b	L	37.9283	1340	24.3564	903.735	139.707	68.6585	837.23	222.385	20.7699	833.295	149.864
SOB|1_1_158	666	sulfate adenylyltransferase		GO:0016779, GO:0016740	Bacterial transglutaminase-like cysteine proteinase BTLCP		S	7.88788	3298	3.65073	474.735	11	17.7277	408.261	28	2.28521	404.295	8
SOB|1_1_1580	492	hypothetical protein MMIC_P0037		GO:0003676	manually curated	tnp3503b	L	43.799	1228	16.0706	300.808	30.6821	68.595	234.357	62.1923	46.7314	230.335	93.2039
SOB|1_1_1581	357	SAM-dependent DNA methyltransferase		GO:0003677, GO:0006306, GO:0016740, GO:0008168, GO:0008170, GO:0032259, GO:0003676	N-6 DNA Methylase		L	0	4909	0	166.9	0	0	102.18	0	0	97.0096	0
SOB|1_1_1582	291	N-6 DNA Methylase		GO:0003677, GO:0006306, GO:0008168, GO:0016740, GO:0008170, GO:0032259, GO:0003676	DNA restriction-modification system		V	0	4910	0	105.448	0	0	57.8497	0	0	54.1928	0
SOB|1_1_1583	1302	Type I restriction-modification system methyltransferase subunit		GO:0003677, GO:0006306, GO:0008168, GO:0008170, GO:0032259, GO:0003676	DNA restriction-modification system		V	38.9211	1313	21.1187	1110.73	148.881	60.8326	1044.23	245.753	34.8119	1040.29	313.58
SOB|1_1_1584	285	SAM-dependent DNA methyltransferase		GO:0003677, GO:0006306, GO:0008168, GO:0016740, GO:0008170, GO:0032259, GO:0003676	DNA restriction-modification system		V	15.6999	2337	23.369	100.28	14.8735	0	54.337	0	23.7308	50.6549	10.4088
SOB|1_1_1585	378	Type I restriction-modification system methyltransferase subunit		GO:0003677, GO:0006306, GO:0008168, GO:0008170, GO:0032259, GO:0003676	DNA restriction-modification system		V	35.2085	1416	0	187.573	0	35.3443	122.067	16.6911	70.2813	117.262	71.3614
SOB|1_1_1586	582	O-antigen ligase family protein		GO:0016020, GO:0016021	O-Antigen ligase		M	25.7116	1735	7.25799	390.745	18	29.4944	324.261	37	40.3824	320.303	112
SOB|1_1_1587	663	1-acyl-sn-glycerol-3-phosphate acyltransferase		GO:0016746, GO:0016020, GO:0016021, GO:0016740	Acyltransferase	plsC	I	6.10494	3628	2.00397	471.735	6	10.8429	405.261	17	5.46796	401.295	19
SOB|1_1_1588	615	hypothetical protein A9Q99_10625		GO:0019867				7.39515	3377	2.60274	423.745	7	16.6408	357.261	23	2.94191	353.303	9
SOB|1_1_1589	930	two-component hybrid sensor and regulator		GO:0000155, GO:0023014, GO:0007165, GO:0000160	PhoQ Sensor	M1-573	T	6.86123	3470	4.26559	738.735	20	12.6891	672.23	33	3.62899	668.295	21
SOB|1_1_159	723							30.1976	1563	15.7043	531.735	53	38.3367	465.23	69	36.5519	461.295	146
SOB|1_1_1590	999	hydrolase	K07019	GO:0016787	PFAM Alpha Beta hydrolase	yheT	S	9.60877	3008	5.85181	807.735	30	19.5285	741.23	56	3.44601	737.295	22
SOB|1_1_1591	855	GntR family transcriptional regulator	K00243		S1 domain	cvfB	S	19.7204	2043	12.8185	663.735	54	27.2667	597.23	63	19.0761	593.295	98
SOB|1_1_1592	1833	PAS domain-containing sensor histidine kinase		GO:0000166, GO:0000155, GO:0023014, GO:0000160, GO:0016310, GO:0016772, GO:0016740, GO:0018106, GO:0016301, GO:0007165, GO:0006355, GO:0004673, GO:0005524	PhoQ Sensor		T	6.46334	3560	4.51058	1641.73	47	12.307	1575.23	75	2.57244	1571.29	35
SOB|1_1_1593	396	SCP-2 sterol transfer family protein			Sterol carrier protein		I	52.7492	1069	16.8837	205.302	22	68.5826	139.451	37	72.7814	134.876	85
SOB|1_1_1594	453	phosphatidylinositol kinase		GO:0005509, GO:0016310, GO:0016301	Pfam:HipA_N		S	12.6816	2612	10.8302	261.862	18	14.5428	195.514	11	12.6717	191.39	21
SOB|1_1_1595	1875	exodeoxyribonuclease V subunit alpha	K03581	GO:0003677, GO:0003678, GO:0000166, GO:0032508, GO:0004527, GO:0004518, GO:0016787, GO:0090305, GO:0006281, GO:0000724, GO:0006310, GO:0004386, GO:0005524, GO:0006302, GO:0006974, GO:0008854, GO:0009338	Helicase	recD	L	34.3609	1442	28.7278	1683.73	307	37.5603	1617.23	235	36.7946	1613.29	514
SOB|1_1_1596	3642	exodeoxyribonuclease V subunit beta	K03582	GO:0003677, GO:0000166, GO:0003678, GO:0000287, GO:0032508, GO:0004527, GO:0046872, GO:0004518, GO:0016787, GO:0090305, GO:0006281, GO:0000724, GO:0004386, GO:0005524, GO:0008854, GO:0006974	PD-(D/E)XK nuclease superfamily	recB	L	23.2613	1833	23.1034	3450.73	506	23.4483	3384.23	307	23.2321	3380.29	680
SOB|1_1_1597	3405	exodeoxyribonuclease V subunit gamma	K03583	GO:0003677, GO:0000166, GO:0003678, GO:0032508, GO:0004527, GO:0004518, GO:0016787, GO:0006281, GO:0090305, GO:0000724, GO:0004386, GO:0005524, GO:0009338, GO:0008854, GO:0006974	Exodeoxyribonuclease V, gamma subunit	recC	L	8.54649	3180	6.66756	3213.73	136	13.3873	3147.23	163	5.58462	3143.29	152
SOB|1_1_1598	258	amino acid ABC transporter		GO:0016020, GO:0016021				44.1683	1219	14.3989	76.5959	7	92.8405	38.9784	14	25.2655	36.5676	8
SOB|1_1_1599	171	amino acid ABC transporter		GO:0016020, GO:0016021	HD domain		KT	24.5594	1775	9.96857	15.8054	1	63.7096	16.2289	4	0	16.7392	0
SOB|1_1_16	960	diguanylate cyclase		GO:0007165, GO:0016020, GO:0016021	diguanylate cyclase		T	9.2642	3065	2.05116	768.735	10.0078	17.3048	702.23	47.0124	8.43664	698.295	51.0121
SOB|1_1_160	405	hypothetical protein COA54_10710						37.6222	1348	22.0679	214.189	30	71.5135	148.193	41	19.2851	143.723	24
SOB|1_1_1600	144	amino acid ABC transporter		GO:0016020, GO:0016021	HD domain		T	0	4911	0	3.49439	0	0	29.7027	0	0	35.7477	0
SOB|1_1_1601	588	CDP-alcohol phosphatidyltransferase		GO:0016020, GO:0016021, GO:0016780, GO:0008654, GO:0016740	Belongs to the CDP-alcohol phosphatidyltransferase class-I family		I	16.5545	2270	17.0763	396.745	43	18.784	330.261	24	13.8031	326.303	39
SOB|1_1_1602	228	hypothetical protein DRQ43_11495						167.511	411	144.334	51.306	47	206.111	26.3361	21	152.089	25.8176	34
SOB|1_1_1603	306	4a-hydroxytetrahydrobiopterin dehydratase	K01724	GO:0016829, GO:0006729, GO:0008124	Pterin 4 alpha carbinolamine dehydratase	phhB	H	182.797	380	235.327	118.506	177	196.459	65.7857	50	116.605	62.396	63
SOB|1_1_1604	660	hypothetical protein						335.223	218	376.804	468.735	1121	368.197	402.261	573	260.669	398.295	899
SOB|1_1_1605	948	IS1595 family transposase			ISXO2-like transposase domain		L	201.907	344	55.6266	756.735	267.171	281.103	690.23	750.629	268.992	686.295	1598.51
SOB|1_1_1606	237	HNH endonuclease		GO:0090305, GO:0004519	HNH endonuclease		V	351.221	213	99.194	58.7698	37	713	30.0899	83	241.47	28.6961	60
SOB|1_1_1607	234	HNH endonuclease		GO:0090305, GO:0004519	HNH endonuclease		L	375.834	199	171.019	56.1983	61	735.593	28.8144	82	220.891	27.7098	53
SOB|1_1_1608	312	HNH endonuclease		GO:0090305, GO:0004519	HNH endonuclease		V	67.5721	870	52.1331	123.911	41	134.76	69.0518	36	15.8231	65.6882	9
SOB|1_1_1609	405	class I SAM-dependent methyltransferase		GO:0016740, GO:0008168, GO:0032259	Tellurite resistance protein TehB		Q	18.7608	2111	17.6543	214.189	24	31.3962	148.193	18	7.23189	143.723	9
SOB|1_1_161	774	hypothetical protein DRQ43_03865		GO:0048037, GO:0035438	Acts as a flagellar brake, regulating swimming and swarming in a bis-(3'-5') cyclic diguanylic acid (c-di-GMP)- dependent manner. Binds 1 c-di-GMP dimer per subunit. Increasing levels of c-di-GMP lead to decreased motility	ycgR	M	9.0967	3094	4.05563	582.735	15	20.5293	516.23	41	2.70518	512.295	12
SOB|1_1_1610	459	cell filamentation protein Fic			Filamentation induced by cAMP protein fic		D	59.5232	989	61.7613	267.862	105	97.4999	201.485	76	19.3083	197.38	33
SOB|1_1_1611	228							15.0272	2386	0	51.306	0	45.0815	26.3361	4.59322	0	25.8176	0
SOB|1_1_1612	591	Integrase catalytic region		GO:0015074, GO:0003676	PFAM Transposase IS3 IS911		L	3.0157	4197	9.04709	399.745	22.9538	0	333.261	0	0	329.303	0
SOB|1_1_1613	180							0	4912	0	20.5653	0	0	17.7263	0	0	17.5884	0
SOB|1_1_1614	321	transposase		GO:0003677, GO:0004803, GO:0006313	Transposase		L	0	4913	0	132.161	0	0	74.4731	0	0	71.001	0
SOB|1_1_1615	243	Fic family protein			PFAM Filamentation induced by cAMP death on curing, related		S	43.9949	1224	34.655	63.6503	14	71.375	32.5934	9	25.9548	31.1469	7
SOB|1_1_1616	198	carbon storage regulator	K03563	GO:0005737, GO:0003723, GO:0045947, GO:0045948, GO:0006417, GO:0006109, GO:0048027, GO:0006402	A key translational regulator that binds mRNA to regulate translation initiation and or mRNA stability. Mediates global changes in gene expression, shifting from rapid growth to stress survival by linking envelope stress, the stringent response and the catabolite repression systems. Usually binds in the 5'- UTR	csrA	J	1958.13	34	736.087	30.3946	142	2929.84	20.4681	232	2208.45	20.9173	400
SOB|1_1_1617	1254	aspartate kinase	K00928	GO:0000166, GO:0004072, GO:0009089, GO:0009088, GO:0016310, GO:0016740, GO:0008652, GO:0016301, GO:0005524	belongs to the aspartokinase family	lysC	E	74.9763	796	84.9508	1062.73	573	78.8764	996.23	304	61.1017	992.295	525
SOB|1_1_1618	2625	alanine--tRNA ligase	K01872	GO:0006419, GO:0000166, GO:0003723, GO:0004813, GO:0005737, GO:0004812, GO:0046872, GO:0016874, GO:0008270, GO:0043039, GO:0000049, GO:0006412, GO:0005524, GO:0003676	Catalyzes the attachment of alanine to tRNA(Ala) in a two-step reaction alanine is first activated by ATP to form Ala- AMP and then transferred to the acceptor end of tRNA(Ala). Also edits incorrectly charged Ser-tRNA(Ala) and Gly-tRNA(Ala) via its editing domain	alaS	J	30.2399	1559	23.1117	2433.73	357	42.1483	2367.23	386	25.4598	2363.29	521
SOB|1_1_1619	594	recombination regulator RecX	K03565	GO:0006282, GO:0005737	Modulates RecA activity	recX	S	28.3825	1633	14.8659	402.745	38	40.7411	336.261	53	29.5406	332.303	85
SOB|1_1_162	543	flagellar protein FlgN		GO:0044780				18.7382	2112	21.5006	351.745	48	19.9349	285.261	22	14.7792	281.31	36
SOB|1_1_1620	1182	HupE/UreJ family protein		GO:0016020, GO:0016021	HupE / UreJ protein		O	10.8808	2812	3.97576	990.735	25	23.7724	924.23	85	4.8941	920.295	39
SOB|1_1_1621	1920	thiosulfohydrolase SoxB	K17224	GO:0000166, GO:0009166, GO:0016787	5'-nucleotidase, C-terminal domain	soxB	F	10.2853	2887	5.0127	1728.73	55	17.4165	1662.23	112	8.42672	1658.29	121
SOB|1_1_1622	1506	hypothetical protein DRQ43_03010		GO:0007165, GO:0016020, GO:0016021	Chemoreceptor zinc-binding domain		NT	9.50901	3024	7.66972	1314.73	64	16.7735	1248.23	81	4.0838	1244.29	44
SOB|1_1_1623	516	PAS domain S-box protein			PAS fold	aer	KT	44.0182	1223	31.0486	324.77	64	66.0414	258.322	66	34.9646	254.33	77
SOB|1_1_1624	1041	recombinase RecA	K03553	GO:0006281, GO:0003677, GO:0000166, GO:0005737, GO:0008094, GO:0009432, GO:0006310, GO:0003684, GO:0005524, GO:0003697, GO:0006974, GO:0006259	Can catalyze the hydrolysis of ATP in the presence of single-stranded DNA, the ATP-dependent uptake of single-stranded DNA by duplex DNA, and the ATP-dependent hybridization of homologous single-stranded DNAs. It interacts with LexA causing its activation and leading to its autocatalytic cleavage	recA	L	111.512	575	126.27	849.735	681	102.307	783.23	310	105.959	779.295	715
SOB|1_1_1625	489	nicotinamide-nucleotide amidase	K03743		Belongs to the CinA family	ygaD	J	21.8374	1905	12.6974	297.808	24	44.6868	231.374	40	8.12809	227.335	16
SOB|1_1_1626	516							46.5226	1183	68.404	324.77	141	33.0207	258.322	33	38.1432	254.33	84
SOB|1_1_1627	300	PilZ domain-containing protein		GO:0035438	PilZ domain		S	337.113	217	214.353	113.196	154	415.417	62.845	101	381.568	59.3225	196
SOB|1_1_1628	105							202.501	338	126.678	53.4815	43	392.512	27	41	88.3139	47.0769	36
SOB|1_1_1629	855	hypothetical protein			Involved in the tonB-independent uptake of proteins		U	4.69262	3944	3.08593	663.735	13	8.65609	597.23	20	2.33585	593.295	12
SOB|1_1_163	342	flagellar biosynthesis anti-sigma factor FlgM		GO:0045892	bacterial-type flagellum organization	flgM	N	161.375	432	85.891	152.254	83	140.347	88.404	48	257.886	83.2953	186
SOB|1_1_1630	858	TatD family deoxyribonuclease	K03424	GO:0016888, GO:0016788, GO:0006259	TatD family	yjjV	L	8.32903	3217	13.7061	666.735	58	8.18219	600.23	19	3.0988	596.295	16
SOB|1_1_1631	783	DUF4197 domain-containing protein			Protein of unknown function (DUF4197)		S	62.6019	947	81.2102	591.735	305	40.355	525.23	82	66.2404	521.295	299
SOB|1_1_1632	1440	DUF4139 domain-containing protein						15.1729	2373	19.3045	1248.73	153	20.3336	1182.23	93	5.88074	1178.29	60
SOB|1_1_1633	1212	Uncharacterised protein		GO:0016020, GO:0016021				60.9578	969	145.558	1020.73	943	15.4403	954.23	57	21.8751	950.295	180
SOB|1_1_1634	438	CBS domain-containing protein		GO:0016310, GO:0016301	Domain in cystathionine beta-synthase and other proteins.		S	26.9136	1687	14.0356	246.961	22	52.9613	180.583	37	13.7439	176.46	21
SOB|1_1_1635	852	hypothetical protein DRQ43_04605, partial						10.469	2859	5.48452	660.735	23	20.4445	594.23	47	5.47803	590.295	28
SOB|1_1_1636	1575	MFS transporter	K08218	GO:0055085, GO:0016020, GO:0016021, GO:0022857	major facilitator superfamily	ampG	G	6.52234	3546	1.48023	1383.73	13	16.6798	1317.23	85	1.407	1313.29	16
SOB|1_1_1637	999	nitrate ABC transporter	K02051	GO:0016020, GO:0016021	NMT1-like family		P	5.8161	3680	4.09627	807.735	21	11.1591	741.23	32	2.19292	737.295	14
SOB|1_1_1638	873	hybrid sensor histidine kinase/response regulator		GO:0000166, GO:0000155, GO:0023014, GO:0016020, GO:0016021, GO:0000160, GO:0016772, GO:0016310, GO:0016740, GO:0016301, GO:0018106, GO:0007165, GO:0006355, GO:0004673, GO:0005524	His Kinase A (phosphoacceptor) domain	cheY	T	12.3156	2649	12.9423	681.735	56	15.1251	615.23	36	8.87937	611.295	47
SOB|1_1_164	741	flagella basal body P-ring formation protein FlgA	K02386	GO:0044780, GO:0016020, GO:0016021	Involved in the assembly process of the P-ring formation. It may associate with FlgF on the rod constituting a structure essential for the P-ring assembly or may act as a modulator protein for the P-ring assembly	flgA	N	10.0788	2930	11.7508	549.735	41	13.9076	483.23	26	4.57811	479.295	19
SOB|1_1_165	1200	methyl-accepting chemotaxis protein	K03406	GO:0007165, GO:0016020, GO:0016021	Methyl-accepting chemotaxis-like domains (chemotaxis sensory transducer).		NT	10.5949	2841	5.46674	1008.73	35	24.9642	942.23	91	1.35391	938.295	11
SOB|1_1_166	717	Crp/Fnr family transcriptional regulator	K21563	GO:0003677, GO:0006355	Cyclic nucleotide-monophosphate binding domain	dnr	K	7.90127	3296	1.49845	525.735	5	21.9517	459.23	39	0.253654	455.295	1
SOB|1_1_167	1380	nitric-oxide reductase large subunit	K04561	GO:0004129, GO:0016020, GO:0016021, GO:0020037, GO:0055114, GO:0070469, GO:0022900, GO:1902600, GO:0009060	Cytochrome C and Quinol oxidase polypeptide I	norB	C	106.548	596	87.125	1188.73	657.34	120.696	1122.23	524.013	111.822	1118.29	1082.8
SOB|1_1_168	390	cytochrome c	K02305	GO:0046872, GO:0016020, GO:0009055, GO:0016021, GO:0020037, GO:0022900	Cytochrome c	norC	C	381.004	198	302.682	199.366	383	404.263	133.633	209	436.068	128.976	487
SOB|1_1_169	252	UDP-3-O-[3-hydroxymyristoyl] N-acetylglucosamine deacetylase		GO:0008759, GO:0046872, GO:0009245, GO:0103117, GO:0006629, GO:0016787	Catalyzes the hydrolysis of UDP-3-O-myristoyl-N- acetylglucosamine to form UDP-3-O-myristoylglucosamine and acetate, the committed step in lipid A biosynthesis	lpxC	M	38.2037	1335	8.83401	71.3411	4	99.0815	36.5232	14	6.69549	34.4971	2
SOB|1_1_17	1392	membrane-bound lytic murein transglycosylase MltF	K18691	GO:0016998, GO:0016837, GO:0016020, GO:0000270, GO:0016829, GO:0071555, GO:0009279, GO:0008933	Transglycosylase SLT domain	mltF	M	4.61345	3961	0.787303	1200.73	6	11.6226	1134.23	51	1.43045	1130.29	14
SOB|1_1_170	1014	UDP-glucose 4-epimerase GalE	K01784	GO:0003978, GO:0006012, GO:0005975, GO:0016853	PFAM NAD dependent epimerase dehydratase family	galE	M	20.5934	1982	19.7249	822.735	103	22.5592	756.23	66	19.4962	752.295	127
SOB|1_1_171	1134	succinyl-diaminopimelate desuccinylase	K01439	GO:0009085, GO:0008270, GO:0046872, GO:0009014, GO:0009089, GO:0006508, GO:0008237, GO:0008652, GO:0019877, GO:0016787, GO:0050897	Catalyzes the hydrolysis of N-succinyl-L,L- diaminopimelic acid (SDAP), forming succinate and LL-2,6- diaminoheptanedioate (DAP), an intermediate involved in the bacterial biosynthesis of lysine and meso-diaminopimelic acid, an essential component of bacterial cell walls	dapE	E	10.4548	2862	6.85223	942.735	41	18.2897	876.23	62	6.22257	872.295	47
SOB|1_1_172	348	ArsC family reductase			Belongs to the ArsC family	yffB	P	16.2662	2286	10.9621	158.102	11	24.7933	93.8299	9	13.0432	88.5426	10
SOB|1_1_173	822	2,3,4,5-tetrahydropyridine-2,6-dicarboxylate N-succinyltransferase	K00674	GO:0016746, GO:0009085, GO:0005737, GO:0009089, GO:0008666, GO:0008652, GO:0016740, GO:0019877	Tetrahydrodipicolinate N-succinyltransferase N-terminal	dapD	E	46.6324	1181	56.2048	630.735	225	49.4767	564.23	108	34.2158	560.295	166
SOB|1_1_174	1209	succinyldiaminopimelate transaminase	K14267	GO:0030170, GO:0003824, GO:0009058, GO:0009089, GO:0009016	Aminotransferase, class I	dapC	E	10.3387	2877	12.0753	1017.73	78	14.6738	951.23	54	4.26695	947.295	35
SOB|1_1_175	387	glyoxalase		GO:0051213, GO:0046872, GO:0004462, GO:0055114	PFAM Glyoxalase bleomycin resistance protein dioxygenase	gloA	E	21.6902	1912	30.4824	196.414	38	21.7591	130.673	11	12.8291	126.028	14
SOB|1_1_176	2736	[protein-PII] uridylyltransferase	K00990	GO:0008152, GO:0016779, GO:0003824, GO:0006807, GO:0006808, GO:0008773, GO:0016740, GO:0008081, GO:0016787	Modifies, by uridylylation and deuridylylation, the PII regulatory proteins (GlnB and homologs), in response to the nitrogen status of the cell that GlnD senses through the glutamine level. Under low glutamine levels, catalyzes the conversion of the PII proteins and UTP to PII-UMP and PPi, while under higher glutamine levels, GlnD hydrolyzes PII-UMP to PII and UMP (deuridylylation). Thus, control…	glnD	O	7.84714	3303	7.36787	2544.73	119	11.7861	2478.23	113	4.38744	2474.29	94
SOB|1_1_177	765	type I methionyl aminopeptidase	K01265	GO:0070084, GO:0046872, GO:0008233, GO:0006508, GO:0070006, GO:0008235, GO:0004177, GO:0016787	Methionine aminopeptidase	map	E	12.4458	2637	7.14003	573.735	26	24.4607	507.23	48	5.73657	503.295	25
SOB|1_1_178	762	30S ribosomal protein S2	K02967	GO:0003735, GO:0015935, GO:0005840, GO:0006412	Belongs to the universal ribosomal protein uS2 family	rpsB	J	174.182	396	131.681	570.735	477	184.034	504.23	359	206.832	500.295	896
SOB|1_1_179	879	elongation factor Ts	K02357	GO:0005737, GO:0003746, GO:0006414, GO:0006412	Associates with the EF-Tu.GDP complex and induces the exchange of GDP to GTP. It remains bound to the aminoacyl-tRNA.EF- Tu.GTP complex up to the GTP hydrolysis stage on the ribosome	tsf	J	73.2324	814	63.2304	687.735	276	102.773	621.23	247	53.6938	617.295	287
SOB|1_1_18	276	hypothetical protein DRQ43_02390						7.92293	3292	0	92.2949	0	21.2172	48.731	4	2.55158	45.2612	1
SOB|1_1_180	711	UMP kinase	K09903	GO:0000166, GO:0005737, GO:0003824, GO:0044210, GO:0016310, GO:0033862, GO:0016740, GO:0016301, GO:0008152, GO:0009041, GO:0046940, GO:0006221, GO:0005524	Catalyzes the reversible phosphorylation of UMP to UDP	pyrH	F	80.1735	760	63.9644	519.735	211	93.5317	453.23	164	83.0245	449.295	323
SOB|1_1_181	558	ribosome recycling factor	K02838	GO:0005737, GO:0006415, GO:0006412	Responsible for the release of ribosomes from messenger RNA at the termination of protein biosynthesis. May increase the efficiency of translation by recycling ribosomes from one round of translation to another	frr	J	405.457	192	200.627	366.745	467	524.266	300.261	609	491.477	296.31	1261
SOB|1_1_182	750	isoprenyl transferase	K00806	GO:0009252, GO:0008360, GO:0000287, GO:0004659, GO:0046872, GO:0071555, GO:0016740, GO:0008834, GO:0016765	Catalyzes the sequential condensation of isopentenyl diphosphate (IPP) with (2E,6E)-farnesyl diphosphate (E,E-FPP) to yield (2Z,6Z,10Z,14Z,18Z,22Z,26Z,30Z,34E,38E)-undecaprenyl diphosphate (di-trans,octa-cis-UPP). UPP is the precursor of glycosyl carrier lipid in the biosynthesis of bacterial cell wall polysaccharide components such as peptidoglycan and lipopolysaccharide	uppS	H	94.923	658	78.9569	558.735	280	98.199	492.23	187	107.613	488.295	455
SOB|1_1_183	843	phosphatidate cytidylyltransferase	K00981	GO:0016779, GO:0004605, GO:0016020, GO:0016021, GO:0016772, GO:0016024, GO:0016740	Belongs to the CDS family	cdsA	I	27.0978	1681	24.6585	651.735	102	31.8009	585.23	72	24.8341	581.295	125
SOB|1_1_184	1206	1-deoxy-D-xylulose-5-phosphate reductoisomerase	K00099	GO:0030604, GO:0046872, GO:0016491, GO:0008299, GO:0019288, GO:0070402, GO:0055114, GO:0016114, GO:0016853	Catalyzes the NADP-dependent rearrangement and reduction of 1-deoxy-D-xylulose-5-phosphate (DXP) to 2-C-methyl-D-erythritol 4-phosphate (MEP)	dxr	I	44.2129	1217	32.9171	1014.73	212	56.4274	948.23	207	43.2943	944.295	354
SOB|1_1_185	1353	RIP metalloprotease RseP	K11749	GO:0046872, GO:0008233, GO:0006508, GO:0016020, GO:0016021, GO:0008237, GO:0004222, GO:0016787, GO:0005886	zinc metalloprotease	rseP	M	54.7336	1048	29.0231	1161.73	214	70.0946	1095.23	297	65.0831	1091.29	615
SOB|1_1_186	2349	outer membrane protein assembly factor BamA	K07277	GO:0071709, GO:0016020, GO:0016021, GO:0043165, GO:0009279, GO:0051205, GO:0019867	Part of the outer membrane protein assembly complex, which is involved in assembly and insertion of beta-barrel proteins into the outer membrane	bamA	M	76.6672	779	61.6286	2157.73	844	76.1399	2091.23	616	92.2331	2087.29	1667
SOB|1_1_187	513	OmpH family outer membrane protein	K06142	GO:0051082	Belongs to the skp family	skp	M	163.734	425	109.683	321.77	224	215.638	255.322	213	165.882	251.33	361
SOB|1_1_188	1044	UDP-3-O-(3-hydroxymyristoyl)glucosamine N-acyltransferase	K02536	GO:0016746, GO:0016747, GO:0009245, GO:0006629, GO:0016410, GO:0016740	Catalyzes the N-acylation of UDP-3-O-acylglucosamine using 3-hydroxyacyl-ACP as the acyl donor. Is involved in the biosynthesis of lipid A, a phosphorylated glycolipid that anchors the lipopolysaccharide to the outer membrane of the cell	lpxD	M	45.6738	1194	57.4624	852.735	311	40.4379	786.23	123	39.121	782.295	265
SOB|1_1_189	456	3-hydroxyacyl-[acyl-carrier-protein] dehydratase FabZ	K02372	GO:0047451, GO:0019171, GO:0005737, GO:0016836, GO:0004317, GO:0009245, GO:0006629, GO:0008693, GO:0016829, GO:0008659, GO:0006633	Involved in unsaturated fatty acids biosynthesis. Catalyzes the dehydration of short chain beta-hydroxyacyl-ACPs and long chain saturated and unsaturated beta-hydroxyacyl-ACPs	fabZ	I	244.392	277	255.197	264.862	429	207.063	198.485	159	270.917	194.385	456
SOB|1_1_19	468	DUF2892 domain-containing protein		GO:0016020, GO:0016021				17.1822	2212	7.96791	276.835	14	30.7076	210.439	25	12.8711	206.371	23
SOB|1_1_190	780	acyl-[acyl-carrier-protein]--UDP-N-acetylglucosamine O-acyltransferase	K00677	GO:0016746, GO:0005737, GO:0009245, GO:0006629, GO:0008780, GO:0008610, GO:0016740	Involved in the biosynthesis of lipid A, a phosphorylated glycolipid that anchors the lipopolysaccharide to the outer membrane of the cell	lpxA	M	48.7747	1140	53.5239	588.735	200	43.5566	522.23	88	49.2437	518.295	221
SOB|1_1_191	1167	lipid-A-disaccharide synthase	K00748	GO:0008915, GO:0016757, GO:0009245, GO:0006629, GO:0016740	Condensation of UDP-2,3-diacylglucosamine and 2,3- diacylglucosamine-1-phosphate to form lipid A disaccharide, a precursor of lipid A, a phosphorylated glycolipid that anchors the lipopolysaccharide to the outer membrane of the cell	lpxB	M	7.94864	3287	6.13606	975.735	38	12.2244	909.23	43	5.48546	905.295	43
SOB|1_1_192	618	ribonuclease HII	K03470	GO:0090305, GO:0003723, GO:0005737, GO:0090502, GO:0004518, GO:0046872, GO:0004519, GO:0030145, GO:0004523, GO:0016787, GO:0006401, GO:0003676	Endonuclease that specifically degrades the RNA of RNA- DNA hybrids	rnhB	L	48.1177	1154	19.1987	426.745	52	91.1212	360.261	127	34.0333	356.303	105
SOB|1_1_193	3495	DNA polymerase III subunit alpha	K02337	GO:0090305, GO:0016779, GO:0006260, GO:0003887, GO:0008408, GO:0005737, GO:0003824, GO:0016740, GO:0071897, GO:0003676	DNA polymerase	dnaE	L	33.484	1471	20.3639	3303.73	427	46.8703	3237.23	587	33.2179	3233.29	930
SOB|1_1_194	429	DedA family protein		GO:0016020, GO:0016021	SNARE associated Golgi protein	yqaA	S	55.2214	1039	35.7479	238.002	54	69.2499	171.701	46	60.6664	167.521	88
SOB|1_1_195	960	acetyl-CoA carboxylase carboxyl transferase subunit alpha	K01962	GO:2001295, GO:0000166, GO:0005737, GO:0003989, GO:0006629, GO:0006631, GO:0016740, GO:0016874, GO:0009317, GO:0005524, GO:0016743, GO:0006633	Component of the acetyl coenzyme A carboxylase (ACC) complex. First, biotin carboxylase catalyzes the carboxylation of biotin on its carrier protein (BCCP) and then the CO(2) group is transferred by the carboxyltransferase to acetyl-CoA to form malonyl-CoA	accA	I	32.1893	1506	30.1286	768.735	147	41.9623	702.23	114	24.477	698.295	148
SOB|1_1_196	1434	tRNA lysidine(34) synthetase TilS	K04075	GO:0000166, GO:0016879, GO:0005737, GO:0008033, GO:0006400, GO:0016874, GO:0005524	Ligates lysine onto the cytidine present at position 34 of the AUA codon-specific tRNA(Ile) that contains the anticodon CAU, in an ATP-dependent manner. Cytidine is converted to lysidine, thus changing the amino acid specificity of the tRNA from methionine to isoleucine	tilS	D	7.92158	3293	2.78921	1242.73	22	15.1632	1176.23	69	5.81233	1172.29	59
SOB|1_1_197	1656	CTP synthetase	K01937	GO:0000166, GO:0046872, GO:0006241, GO:0044210, GO:0006221, GO:0006541, GO:0016874, GO:0003883, GO:0005524	Catalyzes the ATP-dependent amination of UTP to CTP with either L-glutamine or ammonia as the source of nitrogen. Regulates intracellular CTP levels through interactions with the four ribonucleotide triphosphates	pyrG	F	33.7035	1463	23.2345	1464.73	216	46.4011	1398.23	251	31.4749	1394.29	380
SOB|1_1_198	849	3-deoxy-8-phosphooctulonate synthase	K01627	GO:0005737, GO:0019294, GO:0003824, GO:0009058, GO:0008676, GO:0009103, GO:0016740	Belongs to the KdsA family	kdsA	M	93.7498	668	66.5935	657.735	278	108.862	591.23	249	105.794	587.295	538
SOB|1_1_199	1293	phosphopyruvate hydratase	K01689	GO:0004634, GO:0000287, GO:0005737, GO:0046872, GO:0006096, GO:0016829, GO:0009986, GO:0005576, GO:0000015	Catalyzes the reversible conversion of 2- phosphoglycerate into phosphoenolpyruvate. It is essential for the degradation of carbohydrates via glycolysis	eno	G	247.46	276	190.344	1101.73	1331	262.671	1035.23	1052	289.364	1031.29	2584
SOB|1_1_2	573	DUF3365 domain-containing protein			Protein of unknown function (DUF3365)		G	21.906	1899	46.6383	381.745	113	8.16349	315.261	9.95665	10.9163	311.303	29.4256
SOB|1_1_20	2265	response regulator		GO:0000155, GO:0000166, GO:0023014, GO:0016020, GO:0000160, GO:0016021, GO:0016772, GO:0016310, GO:0016740, GO:0018106, GO:0016301, GO:0007165, GO:0004673, GO:0005524	PhoQ Sensor		T	5.41504	3769	2.3553	2073.73	31	10.4309	2007.23	81	3.45893	2003.29	60
SOB|1_1_200	276	cell division protein FtsB	K05589	GO:0043093, GO:0051301, GO:0016020, GO:0016021, GO:0032153, GO:0007049, GO:0005887, GO:0005886	Essential cell division protein. May link together the upstream cell division proteins, which are predominantly cytoplasmic, with the downstream cell division proteins, which are predominantly periplasmic	ftsB	D	135.296	492	56.3345	92.2949	33	201.563	48.731	38	147.991	45.2612	58
SOB|1_1_201	831	2-C-methyl-D-erythritol 4-phosphate cytidylyltransferase	K00991	GO:0016779, GO:0003824, GO:0008299, GO:0019288, GO:0050518, GO:0070567, GO:0016740, GO:0016114	Catalyzes the formation of 4-diphosphocytidyl-2-C- methyl-D-erythritol from CTP and 2-C-methyl-D-erythritol 4- phosphate (MEP)	ispD	I	35.3095	1411	26.5988	639.735	108	40.5833	573.23	90	38.7464	569.295	191
SOB|1_1_202	564	2-C-methyl-D-erythritol 2,4-cyclodiphosphate synthase	K01770	GO:0046872, GO:0008299, GO:0019288, GO:0016829, GO:0008685, GO:0016114	Involved in the biosynthesis of isopentenyl diphosphate (IPP) and dimethylallyl diphosphate (DMAPP), two major building blocks of isoprenoid compounds. Catalyzes the conversion of 4- diphosphocytidyl-2-C-methyl-D-erythritol 2-phosphate (CDP-ME2P) to 2-C-methyl-D-erythritol 2,4-cyclodiphosphate (ME-CPP) with a corresponding release of cytidine 5-monophosphate (CMP)	ispF	I	117.938	555	61.7132	372.745	146	147.7	306.261	175	144.402	302.31	378
SOB|1_1_203	1122	tRNA pseudouridine(13) synthase TruD	K06176	GO:0001522, GO:0031119, GO:0003723, GO:0009982, GO:0008033, GO:0009451, GO:0016829, GO:0106029, GO:0016853	Responsible for synthesis of pseudouridine from uracil- 13 in transfer RNAs	truD	J	19.3411	2068	10.6648	930.735	63	23.3291	864.23	78	24.0293	860.295	179
SOB|1_1_204	894	D-alanyl-D-alanine endopeptidase	K07262	GO:0004180, GO:0009002, GO:0006508, GO:0016787	Belongs to the peptidase S11 family	pbpG	M	10.4062	2869	6.72616	702.735	30	18.2823	636.23	45	6.21004	632.295	34
SOB|1_1_205	531	redoxin domain-containing protein		GO:0016209, GO:0016491, GO:0045454, GO:0055114, GO:0098869, GO:0005623	Redoxin		CO	5.87795	3671	1.39125	339.745	3	13.2409	273.302	14	3.00171	269.317	7
SOB|1_1_206	171	hypothetical protein COA54_14105						23.5363	1821	0	15.8054	0	63.7096	16.2289	4	6.89923	16.7392	1
SOB|1_1_207	321	transposase IS3/IS911 family protein		GO:0003677, GO:0004803, GO:0006313	Transposase		L	9.92233	2956	12.1868	132.161	10.2225	17.5802	74.4731	5.06512	0	71.001	0
SOB|1_1_208	141	IS3 family transposase		GO:0015074, GO:0003676				0	4655	0	84.069	0	0	50.7	0	0	60.5763	0
SOB|1_1_209	606	Integrase catalytic region		GO:0015074, GO:0003676	PFAM Transposase IS3 IS911		L	5.7524e-06	4560	1.72572e-05	414.745	4.5427e-05	0	348.261	0	0	344.303	0
SOB|1_1_21	813	hydrolase TatD	K03424	GO:0016888, GO:0016787, GO:0006259, GO:0016788	COG0084 Mg-dependent DNase	tatD	L	27.6005	1667	24.0744	621.735	95	36.3124	555.23	78	22.4148	551.295	107
SOB|1_1_210	603	integrase, catalytic region	K07497	GO:0032196, GO:0015074, GO:0003676	transposition		L	15.7059	2330	0	411.745	0	47.1176	345.261	62.9358	2.72058e-06	341.303	8.0402e-06
SOB|1_1_211	300	IS3 family transposase		GO:0032196, GO:0015074, GO:0003676	Integrase core domain		L	0	4656	0	113.196	0	0	62.845	0	0	59.3225	0
SOB|1_1_212	150	hypothetical protein		GO:0003677, GO:0004803, GO:0043565, GO:0006313				0	4657	0	5.16938	0	0	16.2105	0	0	21.0171	0
SOB|1_1_213	606	Integrase catalytic region		GO:0015074, GO:0003676	PFAM Transposase IS3 IS911		L	5.7524e-06	4561	1.72572e-05	414.745	4.5427e-05	0	348.261	0	0	344.303	0
SOB|1_1_214	180							0	4658	0	20.5653	0	0	17.7263	0	0	17.5884	0
SOB|1_1_215	321	transposase		GO:0003677, GO:0004803, GO:0006313	PFAM Transposase IS3 IS911		L	0	4659	0	132.161	0	0	74.4731	0	0	71.001	0
SOB|1_1_216	240	lytic transglycosylase domain-containing protein			Transglycosylase SLT domain		M	12.2102	2658	0	61.2643	0	32.7847	31.5371	4	3.84604	30.0276	1
SOB|1_1_217	159							64.4592	915	0	9.49454	0	186.516	13.8585	10	6.86147	16.8313	1
SOB|1_1_218	714	right-handed parallel beta-helix repeat-containing protein		GO:0016020, GO:0005509				6.00608	3653	0	522.735	0	16.9969	456.23	30	1.02135	452.295	4
SOB|1_1_219	390	right-handed parallel beta-helix repeat-containing protein						24.1545	1796	0	199.366	0	71.5682	133.633	37	0.895417	128.976	1
SOB|1_1_22	519	pyridoxamine 5'-phosphate oxidase	K07006	GO:0048037	5'-phosphate oxidase		S	27.7867	1661	10.0946	327.77	21	59.3528	261.302	60	13.9126	257.33	31
SOB|1_1_220	432	hypothetical protein						13.6059	2506	2.61516	240.99	4	19.236	174.688	13	18.9665	170.493	28
SOB|1_1_221	507	sensor domain-containing diguanylate cyclase		GO:0007165, GO:0016020, GO:0016021				9.56456	3017	2.49475	315.777	5	23.8452	249.322	23	2.35372	245.33	5
SOB|1_1_222	1155	hypothetical protein DRQ47_10775, partial			Involved in initiation control of chromosome replication		S	0	4660	0	963.735	0	0	897.23	0	0	893.295	0
SOB|1_1_223	492	Transposase IS66 family protein			Transposase IS66 family		S	121.669	536	2.8326e-05	300.808	5.40799e-05	54.3818	234.357	49.3058	310.624	230.335	619.526
SOB|1_1_224	534	methyl-accepting chemotaxis protein		GO:0006935, GO:0004888, GO:0007165, GO:0016020, GO:0016021				3.0722	4185	0.459691	342.745	1	7.48463	276.282	8	1.27228	272.317	3
SOB|1_1_225	450	FAD-dependent cmnm(5)s(2)U34 oxidoreductase	K15461	GO:0005737, GO:0016491, GO:0050660, GO:0003824, GO:0004808, GO:0055114, GO:0016740, GO:0030488, GO:0032259, GO:0016645, GO:0008152, GO:0008033, GO:0002097, GO:0008168, GO:0008757	Catalyzes the last two steps in the biosynthesis of 5- methylaminomethyl-2-thiouridine (mnm(5)s(2)U) at the wobble position (U34) in tRNA. Catalyzes the FAD-dependent demodification of cmnm(5)s(2)U34 to nm(5)s(2)U34, followed by the transfer of a methyl group from S-adenosyl-L-methionine to nm(5)s(2)U34, to form mnm(5)s(2)U34	mnmC	H	5.94185	3664	1.21716	258.893	2	14.7694	192.514	11	1.83898	188.399	3
SOB|1_1_226	1857	protein BatD		GO:0016020, GO:0016021	Oxygen tolerance	nfrA	S	25.2045	1746	32.6325	1665.73	345	28.2853	1599.23	175	14.6957	1595.29	203
SOB|1_1_227	2058	VWA domain-containing protein	K07114	GO:0016020, GO:0016021	von Willebrand factor, type A		S	20.4224	1998	11.8163	1866.73	140	30.8705	1800.23	215	18.5804	1796.29	289
SOB|1_1_228	1065	BatB protein	K07114	GO:0016020, GO:0016021	von Willebrand factor, type A	batA	S	24.2591	1791	22.3604	873.735	124	29.1392	807.23	91	21.2776	803.295	148
SOB|1_1_229	624	DUF4381 domain-containing protein		GO:0016020, GO:0016021	Domain of unknown function (DUF4381)		S	10.1299	2917	7.64601	432.735	21	17.6434	366.261	25	5.10027	362.295	16
SOB|1_1_23	666	hypothetical protein						9.67684	2986	1.99131	474.735	6	25.3253	408.261	40	1.71391	404.295	6
SOB|1_1_230	1110	DUF58 domain-containing protein			conserved protein (some members contain a von Willebrand factor type A (vWA) domain)		S	28.7609	1619	37.7286	918.735	220	28.8138	852.23	95	19.7404	848.295	145
SOB|1_1_231	987	AAA family ATPase	K03924	GO:0005524, GO:0016887	associated with various cellular activities	moxR	S	156.737	439	212.456	795.735	1073	110.946	729.23	313	146.809	725.295	922
SOB|1_1_232	660	high frequency lysogenization protein HflD	K07153	GO:0005737, GO:0016020, GO:0005886	Protein of unknown function (DUF489)	hflD	S	23.1552	1839	14.4537	468.735	43	28.916	402.261	45	26.0959	398.295	90
SOB|1_1_233	1155	tRNA 2-thiouridine(34) synthase MnmA	K00566	GO:0000166, GO:0003723, GO:0005737, GO:0008033, GO:0006400, GO:0016783, GO:0016740, GO:0008168, GO:0000049, GO:0005524, GO:0032259	Catalyzes the 2-thiolation of uridine at the wobble position (U34) of tRNA, leading to the formation of s(2)U34	mnmA	J	48.0815	1156	20.9262	963.735	128	71.7346	897.23	249	51.5838	893.295	399
SOB|1_1_234	630	hypothetical protein DRQ43_06170, partial						5.49783	3756	3.95028	438.735	11	9.72106	372.261	14	2.82216	368.295	9
SOB|1_1_235	558	pseudouridine synthase	K06181	GO:0016866, GO:0001522, GO:0003723, GO:0009982, GO:0009451, GO:0016853	Belongs to the pseudouridine synthase RsuA family	rluE	J	9.00269	3106	5.58491	366.745	13	16.3564	300.261	19	5.06677	296.31	13
SOB|1_1_236	1782	type II/IV secretion system protein	K02454		Type II secretion system (T2SS), protein E, N-terminal domain	gspE	NU	17.8223	2170	13.8665	1590.73	140	23.5721	1524.23	139	16.0284	1520.29	211
SOB|1_1_237	654	twin-arginine translocation pathway signal protein			(twin-arginine translocation) pathway signal		S	33.8839	1457	31.3252	462.735	92	45.0091	396.261	69	25.3175	392.295	86
SOB|1_1_238	477	hypothetical protein DRQ43_09805			YMGG-like Gly-zipper		S	273.847	253	255.231	285.815	463	299.237	219.407	254	267.072	215.346	498
SOB|1_1_239	1275	hypothetical protein DRQ58_08270			Outer membrane protein transport protein (OMPP1/FadL/TodX)		I	77.873	773	86.7939	1083.73	597	58.9525	1017.23	232	87.8726	1013.29	771
SOB|1_1_24	1827	flagellar biosynthesis protein FlhA	K02400	GO:0044781, GO:0044780, GO:0016020, GO:0016021, GO:0015031, GO:0009306, GO:0005886	Required for formation of the rod structure of the flagellar apparatus. Together with FliI and FliH, may constitute the export apparatus of flagellin	flhA	N	8.26311	3231	3.0823	1635.73	32	19.2723	1569.23	117	2.43474	1565.29	33
SOB|1_1_240	2811		K03112					20.114	2015	20.7491	2619.73	345	25.0058	2553.23	247	14.5872	2549.29	322
SOB|1_1_241	357	ATP-dependent Clp protease adapter ClpS	K06891	GO:0008233, GO:0006508, GO:0030163	Involved in the modulation of the specificity of the ClpAP-mediated ATP-dependent protein degradation	clpS	S	250.13	273	89.6821	166.9	95	263.088	102.18	104	397.619	97.0096	334
SOB|1_1_242	2286	ATP-dependent Clp protease ATP-binding subunit ClpA	K03694	GO:0000166, GO:0008233, GO:0006508, GO:0043335, GO:0019538, GO:0005524, GO:0016887	Belongs to the ClpA ClpB family	clpA	O	89.5707	692	82.0604	2094.73	1091	107.18	2028.23	841	79.4717	2024.29	1393
SOB|1_1_243	219	translation initiation factor IF-1	K02518	GO:0003743, GO:0003723, GO:0005737, GO:0043022, GO:0019843, GO:0006412, GO:0006413	One of the essential components for the initiation of protein synthesis. Stabilizes the binding of IF-2 and IF-3 on the 30S subunit to which N-formylmethionyl-tRNA(fMet) subsequently binds. Helps modulate mRNA selection, yielding the 30S pre- initiation complex (PIC). Upon addition of the 50S ribosomal subunit IF-1, IF-2 and IF-3 are released leaving the mature 70S translation initation complex	infA	J	45.9508	1188	3.52528	44.6935	1	111.347	25.5357	11	22.9802	25.1276	5
SOB|1_1_244	234	hypothetical protein DRQ43_02015						78.7363	767	8.41077	56.1983	3	215.295	28.8144	24	12.5032	27.7098	3
SOB|1_1_245	744	arginyltransferase	K21420	GO:0016746, GO:0008914, GO:0005737, GO:0030163, GO:0071596, GO:0004057, GO:0016740, GO:0016598	May conjugate Arg from its aminoacyl-tRNA to the N- termini of proteins containing an N-terminal aspartate or glutamate	ate	O	9.96193	2950	2.8505	552.735	10	23.9224	486.23	45	3.1129	482.295	13
SOB|1_1_246	708	leucyl/phenylalanyl-tRNA--protein transferase	K00684	GO:0016746, GO:0008914, GO:0005737, GO:0030163, GO:0016740	Functions in the N-end rule pathway of protein degradation where it conjugates Leu, Phe and, less efficiently, Met from aminoacyl-tRNAs to the N-termini of proteins containing an N-terminal arginine or lysine	aat	O	4.76141	3924	3.65891	516.735	12	8.03761	450.23	14	2.5877	446.295	10
SOB|1_1_247	648	ABC transporter ATP-binding protein		GO:0000166, GO:0005524, GO:0016887	PFAM ABC transporter	ybbL	S	9.93342	2954	6.89928	456.735	20	17.2207	390.261	26	5.68028	386.295	19
SOB|1_1_248	795	iron export ABC transporter permease subunit FetB	K02069	GO:0016020, GO:0016021	PFAM conserved	ybbM	S	5.99002	3658	5.21941	603.735	20	10.5851	537.23	22	2.16555	533.295	10
SOB|1_1_249	501	hypothetical protein	K09004		DsrE/DsrF-like family		S	17.259	2204	13.7316	309.8	27	30.8071	243.322	29	7.23818	239.33	15
SOB|1_1_25	810	Transposase IS66 family protein			Involved in initiation control of chromosome replication		S	0.619928	4466	0.4078	618.735	1.60145	1.39771	552.23	2.9861	0.0542732	548.295	0.25767
SOB|1_1_250	528	molybdopterin adenylyltransferase	K03831	GO:0016779, GO:0016740, GO:0006777	Probable molybdopterin binding domain	mog	H	19.1494	2084	21.0547	336.745	45	22.9506	270.302	24	13.443	266.317	31
SOB|1_1_251	972	LysM peptidoglycan-binding domain-containing protein	K16291	GO:0016740	PFAM YkuD domain	erfK	M	14.2236	2445	7.87044	780.735	39	25.6953	714.23	71	9.10509	710.295	56
SOB|1_1_252	516	GNAT family N-acetyltransferase		GO:0016740, GO:0008080	-acetyltransferase		K	24.6519	1768	7.76216	324.77	16	48.0301	258.322	48	18.1634	254.33	40
SOB|1_1_253	294	MULTISPECIES: DUF1778 domain-containing protein		GO:0006355	Protein of unknown function (DUF1778)		S	61.5168	963	10.2152	107.967	7	155.817	59.7203	36	18.5182	56.1278	9
SOB|1_1_254	303	plasmid maintenance system killer protein	K07334		RelE-like toxin of type II toxin-antitoxin system HigB		S	58.3216	998	43.5077	115.883	32	80.3069	64.3739	20	51.1502	60.9609	27
SOB|1_1_255	294	addiction module antidote protein, HigA family	K21498	GO:0003677	Helix-turn-helix XRE-family like proteins	vapL	K	75.0958	795	46.698	107.967	32	116.862	59.7203	27	61.7274	56.1278	30
SOB|1_1_256	1020	DUF4351 domain-containing protein			transposase or invertase		S	84.7259	726	99.6216	828.735	524	71.5533	762.23	211	83.0029	758.295	545
SOB|1_1_257	165	type II toxin-antitoxin system RelE/ParE family toxin			Phage derived protein Gp49-like (DUF891)		S	133.662	496	0	12.6405	0	331.762	15.5825	20	69.2233	16.6833	10
SOB|1_1_258	303	XRE family transcriptional regulator		GO:0003677	SMART Helix-turn-helix type 3		K	47.2271	1172	25.8327	115.883	19	72.2762	64.3739	18	43.5724	60.9609	23
SOB|1_1_259	186							951.017	81	2853.05	24.0634	435.74	4.12939e-06	19.2358	3.07301e-07	0	19.2138	0
SOB|1_1_26	864	IS3 family transposase		GO:0003677, GO:0004803, GO:0015074, GO:0006313, GO:0003676	PFAM Transposase IS3 IS911		L	0	4640	0	672.735	0	0	606.23	0	0	602.295	0
SOB|1_1_260	177	integrase catalytic region		GO:0015074, GO:0003676	PFAM Transposase IS3 IS911		L	0	4661	0	18.8426	0	0	17.5187	0	0	17.5158	0
SOB|1_1_261	291	glycosyltransferase involved in cell wall biosynthesis		GO:0016740	transferase activity, transferring glycosyl groups		M	0	4662	0	105.448	0	0	57.8497	0	0	54.1928	0
SOB|1_1_262	243	Glycosyltransferase involved in cell wall bisynthesis		GO:0016740	Glycosyl transferases group 1		M	9.16651	3084	0	63.6503	0	23.7917	32.5934	3	3.70783	31.1469	1
SOB|1_1_263	720	glycosyl transferase group 1		GO:0016740	PFAM Glycosyl transferase, group 1		M	3.77322	4102	4.76782	528.735	16	0	462.23	0	6.55184	458.295	26
SOB|1_1_264	126	asparagine synthase (glutamine-hydrolyzing)		GO:0006529, GO:0000166, GO:0004066, GO:0008652, GO:0006541, GO:0005524				0	4663	0	71.8929	0	0	44	0	0	59.1064	0
SOB|1_1_265	414	asparagine synthase (glutamine-hydrolyzing)		GO:0000166, GO:0006529, GO:0004066, GO:0006541, GO:0008652, GO:0005524	- Amino acid transport and metabolism	asnB	E	0	4664	0	223.114	0	0	156.944	0	0	152.613	0
SOB|1_1_266	1116	asparagine synthase (glutamine-hydrolyzing)		GO:0006529, GO:0004066	TIGRFAM asparagine synthase (glutamine-hydrolyzing)		E	2.34729	4289	2.20535	924.735	12.9436	1.32943	858.23	4.41403	3.5071	854.295	25.943
SOB|1_1_267	990	sulfotransferase		GO:0008476, GO:0016740, GO:0006478	Sulfotransferase domain		IM	2.77605	4243	2.26847	798.735	11.5	4.23611	732.23	12	1.82358	728.295	11.5
SOB|1_1_268	675	carboxypeptidase regulatory-like domain-containing protein			cell wall organization		M	2.90935	4227	2.52813	483.735	7.76191	3.18905	417.261	5.14797	3.01087	413.295	10.775
SOB|1_1_269	180	transposase		GO:0003677, GO:0004803, GO:0006313				0	4665	0	20.5653	0	0	17.7263	0	0	17.5884	0
SOB|1_1_27	1440	hypothetical protein DRQ47_10775, partial			Involved in initiation control of chromosome replication		S	2.52254e-09	4637	0	1248.73	0	7.56763e-09	1182.23	3.46121e-08	0	1178.29	0
SOB|1_1_270	612	integrase, catalytic region	K07497	GO:0032196, GO:0015074, GO:0003676	transposition		L	21.0377	1951	0	420.745	0	31.0288	354.261	42.5261	32.0843	350.303	97.3198
SOB|1_1_271	318	transposase		GO:0003677, GO:0004803, GO:0006313	Transposase		L	0	4666	0	129.467	0	0	72.6958	0	0	69.2393	0
SOB|1_1_272	219	IS3 family transposase		GO:0015074, GO:0003676	PFAM Transposase IS3 IS911		L	0	4667	0	44.6935	0	0	25.5357	0	0	25.1276	0
SOB|1_1_273	681	Integrase catalytic region		GO:0015074, GO:0003676	PFAM Transposase IS3 IS911		L	0	4668	0	489.735	0	0	423.261	0	0	419.295	0
SOB|1_1_274	282	hypothetical protein THIOM_004544						0	4669	0	97.6664	0	0	52.4421	0	0	48.867	0
SOB|1_1_275	237							0	4670	0	58.7698	0	0	30.0899	0	0	28.6961	0
SOB|1_1_276	774	glycosyltransferase family 1 protein		GO:0016020, GO:0016021	transferase activity, transferring glycosyl groups		M	0	4671	0	582.735	0	0	516.23	0	0	512.295	0
SOB|1_1_277	660	glycosyltransferase family 2 protein	K21304	GO:0016740	Glycosyl transferase family 2		M	8.20517	3238	8.01401	468.735	23.8418	0	402.261	0	16.6015	398.295	57.2555
SOB|1_1_278	240	glycosyltransferase family 4 protein		GO:0016740	PFAM Glycosyl transferases group 1		M	0.39766	4498	1.19298	61.2643	0.463876	0	31.5371	0	0	30.0276	0
SOB|1_1_279	468	glycosyltransferase family 4 protein		GO:0016020, GO:0016021, GO:0016740	Glycosyl Transferase		M	0.109542	4535	0.328627	276.835	0.577414	0	210.439	0	0	206.371	0
SOB|1_1_28	372	hypothetical protein DRQ43_10185		GO:0016020, GO:0016021	denitrification pathway		C	13.8471	2485	9.54103	181.65	11	28.8914	116.308	13	3.10896	111.44	3
SOB|1_1_280	288							0	4672	0	102.855	0	0	56.0182	0	0	52.2923	0
SOB|1_1_281	333	hypothetical protein		GO:0016020, GO:0016021	Tetratricopeptide repeat		S	0.280075	4512	0.840225	143.53	0.76542	0	82.0576	0	0	77.5845	0
SOB|1_1_282	480	hypothetical protein COA96_09385		GO:0016020, GO:0016021	Tetratricopeptide repeat		S	0	4673	0	288.815	0	0	222.407	0	0	218.346	0
SOB|1_1_283	534	hypothetical protein DRR00_19350		GO:0016020, GO:0016021	Tetratricopeptide repeat		S	0.34874	4502	1.04622	342.745	2.27591	0	276.282	0	0	272.317	0
SOB|1_1_284	240							0	4674	0	61.2643	0	0	31.5371	0	0	30.0276	0
SOB|1_1_285	249	prepilin-type N-terminal cleavage/methylation domain-containing protein	K02650	GO:0009289, GO:0007155, GO:0016020, GO:0016021	Belongs to the N-Me-Phe pilin family	pilA	NU	61.4128	967	58.1998	68.7329	25.3891	42.0876	35.3053	5.74859	83.9511	33.5986	24.4238
SOB|1_1_286	243	type IV pilin accessory protein		GO:0016020, GO:0016021				0	4675	0	63.6503	0	0	32.5934	0	0	31.1469	0
SOB|1_1_287	231	type IV pilin accessory protein		GO:0016020, GO:0016021		fimB		1.64398	4353	4.93193	53.7516	1.68256	0	27.4699	0	0	26.6618	0
SOB|1_1_288	201	sigma-54-dependent Fis family transcriptional regulator		GO:0003677, GO:0000166, GO:0008134, GO:0000160, GO:0006355, GO:0043565, GO:0005524				0	4676	0	32.6224	0	0	20.5389	0	0	21.5676	0
SOB|1_1_289	501	sigma-54-dependent Fis family transcriptional regulator		GO:0003677, GO:0000166, GO:0008134, GO:0000160, GO:0006355, GO:0043565, GO:0005524	COG2204 Response regulator containing CheY-like receiver, AAA-type ATPase, and DNA-binding domains	pilR	T	0.111285	4534	0.333854	309.8	0.656448	0	243.322	0	0	239.33	0
SOB|1_1_29	732	DUF2461 domain-containing protein			PFAM conserved		S	19.2821	2074	11.655	540.735	40	25.0728	474.23	46	21.1185	470.295	86
SOB|1_1_290	240	sigma-54-dependent Fis family transcriptional regulator		GO:0003677, GO:0000166, GO:0008134, GO:0000160, GO:0006355, GO:0043565, GO:0005524	COG2204 Response regulator containing CheY-like receiver, AAA-type ATPase, and DNA-binding domains	pilR	T	7.16455	3421	17.8565	61.2643	6.94329	0	31.5371	0	3.63715	30.0276	0.945686
SOB|1_1_291	186							4.4792	3983	0	24.0634	0	13.4376	19.2358	1	0	19.2138	0
SOB|1_1_292	366	PAS domain-containing protein		GO:0000166, GO:0000155, GO:0023014, GO:0016020, GO:0016021, GO:0000160, GO:0016772, GO:0016310, GO:0016740, GO:0016301, GO:0018106, GO:0007165, GO:0004673, GO:0005524	signal transduction histidine kinase	pilS	T	0	4677	0	175.741	0	0	110.724	0	0	105.632	0
SOB|1_1_293	540	sensor histidine kinase		GO:0000155, GO:0000166, GO:0023014, GO:0007165, GO:0016020, GO:0016021, GO:0000160, GO:0016310, GO:0016772, GO:0016740, GO:0016301, GO:0005524	His Kinase A (phosphoacceptor) domain	pilS	T	0.234367	4514	0.683718	348.745	1.51338	0	282.282	0	0.0193818	278.317	0.0467088
SOB|1_1_294	117							0	4678	0	65.4815	0	0	35	0	0	52.4889	0
SOB|1_1_295	201	PAS domain-containing protein		GO:0000155, GO:0000166, GO:0023014, GO:0016020, GO:0016021, GO:0000160, GO:0016310, GO:0016772, GO:0016740, GO:0018106, GO:0016301, GO:0007165, GO:0004673, GO:0005524				4.4671	3985	0	32.6224	0	13.4013	20.5389	1.06485	0	21.5676	0
SOB|1_1_296	183	hypothetical protein DRQ43_00850						0	4679	0	22.4249	0	0	18.6231	0	0	18.4157	0
SOB|1_1_297	1197	ADP-forming succinate--CoA ligase subunit beta	K01903	GO:0000287, GO:0000166, GO:0046872, GO:0003824, GO:0006099, GO:0016874, GO:0005524, GO:0004775	Succinyl-CoA synthetase functions in the citric acid cycle (TCA), coupling the hydrolysis of succinyl-CoA to the synthesis of either ATP or GTP and thus represents the only step of substrate-level phosphorylation in the TCA. The beta subunit provides nucleotide specificity of the enzyme and binds the substrate succinate, while the binding sites for coenzyme A and phosphate are found in the alpha …	sucC	F	14.0876	2456	9.6345	1005.73	61.5	19.5398	939.23	71	13.0886	935.295	106
SOB|1_1_298	867	succinate--CoA ligase subunit alpha	K01902	GO:0000166, GO:0003824, GO:0006099, GO:0048037, GO:0016874, GO:0004775	Succinyl-CoA synthetase functions in the citric acid cycle (TCA), coupling the hydrolysis of succinyl-CoA to the synthesis of either ATP or GTP and thus represents the only step of substrate-level phosphorylation in the TCA. The alpha subunit of the enzyme binds the substrates coenzyme A and phosphate, while succinate binding and nucleotide specificity is provided by the beta subunit	sucD	C	17.4505	2192	18.7697	675.735	80.5	18.0319	609.23	42.5	15.5498	605.295	81.5
SOB|1_1_299	834	ammonia-dependent NAD(+) synthetase	K01916	GO:0003952, GO:0000166, GO:0004359, GO:0005737, GO:0046872, GO:0009435, GO:0008795, GO:0016874, GO:0005524	NAD synthase	nadE	H	0	4680	0	642.735	0	0	576.23	0	0	572.295	0
SOB|1_1_3	2265	TonB-dependent receptor	K02014	GO:0016020, GO:0016021, GO:0009279	TonB-dependent copper receptor	oprC	P	5.47199	3758	2.89785	2073.73	38.1409	12.0942	2007.23	93.916	1.42393	2003.29	24.7001
SOB|1_1_30	762	hypothetical protein						6.91565	3456	1.93242	570.735	7	17.4295	504.23	34	1.38503	500.295	6
SOB|1_1_300	948	IS1595 family transposase			ISXO2-like transposase domain		L	201.907	340	55.6266	756.735	267.171	281.103	690.23	750.629	268.992	686.295	1598.51
SOB|1_1_301	339	P-II family nitrogen regulator	K04751	GO:0006808, GO:0050790, GO:0030234	Belongs to the P(II) protein family	glnB	K	560.7	142	504.205	149.368	478	711.787	85.7028	236	466.109	80.7728	326
SOB|1_1_302	918	outer membrane protein assembly factor BamD	K05807	GO:0016020, GO:0043165, GO:0009279, GO:0051205	Part of the outer membrane protein assembly complex, which is involved in assembly and insertion of beta-barrel proteins into the outer membrane	bamD	M	6.00393	3656	3.46882	726.735	16	13.3112	660.23	34	1.23178	656.295	7
SOB|1_1_303	1023	RNA pseudouridine synthase	K06180	GO:0001522, GO:0003723, GO:0009982, GO:0009451, GO:0016853	Responsible for synthesis of pseudouridine from uracil	rluD	J	18.5903	2119	16.4806	831.735	87	25.3339	765.23	75	13.9563	761.295	92
SOB|1_1_304	768	peptidoglycan editing factor PgeF	K05810		Belongs to the multicopper oxidase YfiH RL5 family	yfiH	S	22.1808	1882	12.2935	576.735	45	24.8235	510.23	49	29.4253	506.295	129
SOB|1_1_305	522	ACT domain-containing protein			PFAM Amino acid-binding ACT		E	93.3301	671	72.4064	330.753	152	71.3929	264.302	73	136.191	260.33	307
SOB|1_1_306	501	peptide deformylase	K01462	GO:0046872, GO:0042586, GO:0016787, GO:0006412	Removes the formyl group from the N-terminal Met of newly synthesized proteins. Requires at least a dipeptide for an efficient rate of reaction. N-terminal L-methionine is a prerequisite for activity but the enzyme has broad specificity at other positions	def	J	51.3173	1098	25.9374	309.8	51	64.8011	243.322	61	63.2135	239.33	131
SOB|1_1_307	720	DUF3581 family protein			Protein of unknown function (DUF3581)	SO4011	S	34.5274	1432	26.521	528.735	89	35.2303	462.23	63	41.831	458.295	166
SOB|1_1_308	807	alpha/beta fold hydrolase	K01175		Thioesterase domain	ybfF	S	16.0081	2302	12.5383	615.735	49	20.2371	549.23	43	15.2488	545.295	72
SOB|1_1_309	279	hypothetical protein						21.2398	1940	3.31958	94.9259	2	35.8365	50.4901	7	24.5633	47.0162	10
SOB|1_1_31	1989	EAL domain-containing protein		GO:0007165, GO:0016020, GO:0016021	Putative diguanylate phosphodiesterase		T	4.19271	4028	0.613494	1797.73	7	11.4966	1731.23	77	0.468022	1727.29	7
SOB|1_1_310	282	DUF2662 domain-containing protein	K22894	GO:0016020, GO:0016021	histone H2A K63-linked ubiquitination		T	43.8962	1227	9.67929	97.6664	6	93.6497	52.4421	19	28.3596	48.867	12
SOB|1_1_311	348							10.449	2864	2.45816	158.102	2.46666	28.8888	93.8299	10.4867	0	88.5426	0
SOB|1_1_312	330	IS66 family insertion sequence hypothetical protein						13.482	2516	6.50541	140.68	5.80856	28.8448	80.2625	8.95669	5.09572	75.8265	3.34574
SOB|1_1_313	255	IS66 family insertion sequence element accessory protein TnpB			COG3436 Transposase and inactivated derivatives		L	0	4681	0	73.9572	0	0	37.6372	0	0	35.5084	0
SOB|1_1_314	1089	IS66 family transposase			Transposase C of IS166 homeodomain		L	0	4682	0	897.735	0	0	831.23	0	0	827.295	0
SOB|1_1_315	732	putative membrane protein			Membrane		S	10.1347	2914	7.28439	540.735	25	15.2617	474.23	28	7.85805	470.295	32
SOB|1_1_316	576	superoxide dismutase [Fe]	K04564	GO:0006801, GO:0046872, GO:0016491, GO:0019430, GO:0055114, GO:0004784	Destroys radicals which are normally produced within the cells and which are toxic to biological systems	sodB	P	164.333	420	239.973	384.745	586	79.5931	318.261	98	173.432	314.303	472
SOB|1_1_317	471							167.41	412	98.5335	279.828	175	153.802	213.439	127	249.895	209.351	453
SOB|1_1_318	1803	N-acetylglutaminylglutamine amidotransferase	K01953	GO:0006529, GO:0000166, GO:0004066, GO:0008652, GO:0016740, GO:0006541, GO:0005524	Asparagine synthase	asnB	E	43.7491	1229	31.7708	1611.73	325	44.3288	1545.23	265	55.1477	1541.29	736
SOB|1_1_319	339	Grx4 family monothiol glutaredoxin	K07390	GO:0015036, GO:0046872, GO:0015035, GO:0045454, GO:0009055, GO:0055114, GO:0022900, GO:0051537, GO:0005623, GO:0051536	Belongs to the glutaredoxin family. Monothiol subfamily	grxD	C	1649.16	45	685.635	149.368	650	1812.64	85.7028	601	2449.21	80.7728	1713
SOB|1_1_32	858	Rhodanese-like thiosulfate sulfurtransferase	K01011	GO:0004792, GO:0016740	Rhodanese Homology Domain		P	10.0413	2936	7.56196	666.735	32	16.3644	600.23	38	6.19761	596.295	32
SOB|1_1_320	531	Zn-finger containing NTP pyrophosphohydrolase		GO:0016787	Zinc-ribbon containing domain	ybeL	J	208.755	326	215.18	339.745	464	246.848	273.302	261	164.236	269.317	383
SOB|1_1_321	2478	leucine--tRNA ligase	K01869	GO:0006429, GO:0006418, GO:0000166, GO:0005737, GO:0004812, GO:0004823, GO:0106074, GO:0002161, GO:0016874, GO:0005524, GO:0006412	Belongs to the class-I aminoacyl-tRNA synthetase family	leuS	J	27.0429	1684	24.0463	2286.73	349	33.5295	2220.23	288	23.553	2216.29	452
SOB|1_1_322	534	Rare lipoprotein B family		GO:0016020, GO:0043165, GO:0009279, GO:0019867	Together with LptD, is involved in the assembly of lipopolysaccharide (LPS) at the surface of the outer membrane. Required for the proper assembly of LptD. Binds LPS and may serve as the LPS recognition site at the outer membrane	lptE	M	48.7158	1143	70.7924	342.745	154	43.9722	276.282	47	31.3828	272.317	74
SOB|1_1_323	1077	DNA polymerase III subunit delta	K02340	GO:0003677, GO:0006260, GO:0003887, GO:0009360, GO:0071897	DNA polymerase III, delta subunit	holA	L	32.2137	1504	21.5238	885.735	121	44.8039	819.23	142	30.3134	815.295	214
SOB|1_1_324	1263	glutamate-5-semialdehyde dehydrogenase	K00147	GO:0005737, GO:0016491, GO:0006561, GO:0050661, GO:0004350, GO:0055114, GO:0008652, GO:0016620, GO:0055129	Catalyzes the NADPH-dependent reduction of L-glutamate 5-phosphate into L-glutamate 5-semialdehyde and phosphate. The product spontaneously undergoes cyclization to form 1-pyrroline-5- carboxylate	proA	E	110.078	583	107.759	1071.73	733	110.827	1005.23	431	111.647	1001.29	968
SOB|1_1_325	696	nicotinate-nucleotide adenylyltransferase	K00969	GO:0000166, GO:0016779, GO:0004515, GO:0003824, GO:0009058, GO:0019363, GO:0009435, GO:0016740, GO:0005524	Catalyzes the reversible adenylation of nicotinate mononucleotide (NaMN) to nicotinic acid adenine dinucleotide (NaAD)	nadD	F	17.4452	2195	15.9201	504.735	51	24.1833	438.23	41	12.2323	434.295	46
SOB|1_1_326	378	ribosome silencing factor	K09710	GO:0005737, GO:0006417, GO:0042256, GO:0017148, GO:0090071	Functions as a ribosomal silencing factor. Interacts with ribosomal protein L14 (rplN), blocking formation of intersubunit bridge B8. Prevents association of the 30S and 50S ribosomal subunits and the formation of functional ribosomes, thus repressing translation	rsfS	J	179.333	384	148.676	187.573	177	173.639	122.067	82	215.685	117.262	219
SOB|1_1_327	468	23S rRNA (pseudouridine(1915)-N(3))-methyltransferase RlmH	K00783	GO:0005737, GO:0006364, GO:0016740, GO:0031167, GO:0070038, GO:0008168, GO:0032259	Specifically methylates the pseudouridine at position 1915 (m3Psi1915) in 23S rRNA	rlmH	J	105.424	599	63.1742	276.835	111	127.744	210.439	104	125.353	206.371	224
SOB|1_1_328	519	septum formation protein Maf	K06287	GO:0005737, GO:0016462, GO:0009117, GO:0035529, GO:0004551, GO:0047429, GO:0016787	Maf-like protein	maf	D	18.2246	2147	7.21042	327.77	15	37.5901	261.302	38	9.87342	257.33	22
SOB|1_1_329	1461	ribonuclease G	K08301	GO:0003723, GO:0090501, GO:0006396, GO:0004540, GO:0003676	COG1530 Ribonucleases G and E	rng	J	10.8505	2816	3.84668	1269.73	31	21.4825	1203.23	100	7.22221	1199.29	75
SOB|1_1_33	3099	acriflavin resistance protein		GO:0055085, GO:0016020, GO:0016021, GO:0022857	AcrB/AcrD/AcrF family		V	5.26739	3801	2.00486	2907.73	37	12.3727	2841.23	136	1.42462	2837.29	35
SOB|1_1_330	4005	TIGR02099 family protein		GO:0016020, GO:0016021	TIGRFAM TIGR02099 family protein	yhdP	S	11.2475	2761	4.95757	3813.73	120	15.7964	3747.23	229	12.9886	3743.29	421
SOB|1_1_331	201							264.415	264	207.678	32.6224	43	264.286	20.5389	21	321.28	21.5676	60
SOB|1_1_332	210	SHOCT domain-containing protein						155.37	443	109.479	38.8572	27	202.604	22.9646	18	154.026	23.2435	31
SOB|1_1_333	861	carbon-nitrogen hydrolase family protein	K11206	GO:0006807	Nitrilase cyanide hydratase and apolipoprotein N-acyltransferase	ramA	S	68.9319	860	85.632	669.735	364	60.8469	603.23	142	60.3169	599.295	313
SOB|1_1_334	570	ribosome-associated protein	K09889		Belongs to the UPF0307 family	yjgA	S	18.4133	2136	17.8879	378.745	43	26.489	312.261	32	10.8631	308.303	29
SOB|1_1_335	2562	ATP-dependent protease		GO:0008233, GO:0006508, GO:0030163, GO:0004176, GO:0008236, GO:0004252, GO:0016787, GO:0005524	Belongs to the peptidase S16 family	ycbZ	O	19.3352	2069	11.7633	2370.73	177	28.2688	2304.23	252	17.9736	2300.29	358
SOB|1_1_336	477	NYN domain-containing protein			NYN domain		S	59.8919	984	40.7929	285.815	74	83.6451	219.407	71	55.2377	215.346	103
SOB|1_1_337	204	cold-shock protein	K03704	GO:0005737, GO:0003676	cold-shock protein	cspE	K	36991.9	2	10394.5	34.7718	2294	45866.9	21.0317	3732	54714.4	21.8461	10350
SOB|1_1_338	678	ribonuclease T	K03683	GO:0000287, GO:0004527, GO:0046872, GO:0004518, GO:0016896, GO:0016787, GO:0090305, GO:0090503, GO:0090501, GO:0006396, GO:0008033, GO:0004540, GO:0003676	Trims short 3' overhangs of a variety of RNA species, leaving a one or two nucleotide 3' overhang. Responsible for the end-turnover of tRNA specifically removes the terminal AMP residue from uncharged tRNA (tRNA-C-C-A). Also appears to be involved in tRNA biosynthesis	rnt	L	18.8482	2107	19.4221	486.735	60	22.142	420.261	36	14.9806	416.295	54
SOB|1_1_339	1065	dihydroorotase	K01465	GO:0016812, GO:0008270, GO:0046872, GO:0004151, GO:0006221, GO:0044205, GO:0016787, GO:0019856	Catalyzes the reversible cyclization of carbamoyl aspartate to dihydroorotate	pyrC	F	35.154	1417	35.8849	873.735	199	32.3413	807.23	101	37.2357	803.295	259
SOB|1_1_34	1086	efflux transporter periplasmic adaptor subunit	K03585	GO:0055085, GO:0016020, GO:0022857	Belongs to the membrane fusion protein (MFP) (TC 8.A.1) family		M	10.2844	2889	6.86765	894.735	39	18.1013	828.23	58	5.88439	824.295	42
SOB|1_1_340	2793	PEP-CTERM system TPR-repeat protein PrsT		GO:0042802	TPR repeat		S	6.61188	3530	4.29965	2601.73	71	11.5211	2535.23	113	4.0149	2531.29	88
SOB|1_1_341	930	recombination-associated protein RdgC	K03554	GO:0009295, GO:0005737, GO:0006310	May be involved in recombination	rdgC	L	7.45431	3366	2.98591	738.735	14	17.3033	672.23	45	2.07371	668.295	12
SOB|1_1_342	516	DNA polymerase V	K03503	GO:0006281, GO:0003677, GO:0009432, GO:0006355, GO:0016787, GO:0006974	Peptidase S24-like	umuD	KT	122.005	534	167.372	324.77	345	71.0445	258.322	71	127.598	254.33	281
SOB|1_1_343	1593	ABC-F family ATPase		GO:0000166, GO:0005524, GO:0016887	PFAM ABC transporter related	ybiT	S	16.3203	2283	13.2634	1401.73	118	28.8445	1335.23	149	6.85311	1331.29	79
SOB|1_1_344	975	hypothetical protein			Alginate lyase		G	9.38018	3044	4.82481	783.735	24	22.3443	717.23	62	0.971443	713.295	6
SOB|1_1_345	1242	PAS domain S-box protein		GO:0000155, GO:0023014, GO:0007165, GO:0016020, GO:0000160, GO:0016021, GO:0016772, GO:0004673, GO:0016310, GO:0016740, GO:0016301, GO:0018106	His Kinase A (phosphoacceptor) domain	fixL	T	3.92733	4075	2.09929	1050.73	14	7.09089	984.23	27	2.5918	980.295	22
SOB|1_1_346	1782	PAS domain S-box protein		GO:0000155, GO:0023014, GO:0007165, GO:0016020, GO:0000160, GO:0016021, GO:0016310, GO:0016772, GO:0016301	PFAM ATP-binding region ATPase domain protein		T	16.2554	2287	4.55615	1590.73	46	14.5842	1524.23	86	29.6259	1520.29	390
SOB|1_1_347	651	response regulator	K07814	GO:0000160, GO:0016787	metal-dependent phosphohydrolase HD region		T	11.9852	2686	6.85425	459.735	20	12.4884	393.261	19	16.6129	389.295	56
SOB|1_1_348	222							0	4683	0	46.8443	0	0	25.7373	0	0	25.4888	0
SOB|1_1_349	600	ISKra4 family transposase			IMG reference gene		L	4.63847e-09	4634	1.39154e-08	408.745	3.61003e-08	0	342.261	0	0	338.303	0
SOB|1_1_35	1797	metal ABC transporter permease	K06147	GO:0000166, GO:0042626, GO:0055085, GO:0016020, GO:0016021, GO:0005524, GO:0016887	involved in Fe-S cluster assembly	atm1	V	8.90634	3129	4.51359	1605.73	46	19.6479	1539.23	117	2.55754	1535.29	34
SOB|1_1_350	399	response regulator		GO:0000160	HD domain		T	14.4441	2425	16.072	208.271	21.2452	11.3387	142.398	6.24651	15.9216	137.817	19
SOB|1_1_351	663	M50 family peptidase		GO:0016020, GO:0016021	Peptidase M50B-like		S	21.0366	1961	24.0476	471.735	72	28.7019	405.261	45	10.3603	401.295	36
SOB|1_1_352	900	hypothetical protein COB26_10490		GO:0016020, GO:0016021	Domain of Unknown Function (DUF350)		S	38.6909	1320	47.5738	708.735	214	45.8826	642.23	114	22.6164	638.295	125
SOB|1_1_353	966	hypothetical protein COB26_10495						23.4296	1823	29.6919	774.735	146	25.183	708.23	69	15.4138	704.295	94
SOB|1_1_354	1098	potassium channel protein		GO:0006813, GO:0016020, GO:0016021	COG1226 Kef-type K transport systems		P	17.8012	2171	15.2911	906.735	88	24.3031	840.23	79	13.8094	836.295	100
SOB|1_1_355	2106	T9SS type A sorting domain-containing protein		GO:0005509	Repeat domain in Vibrio, Colwellia, Bradyrhizobium and Shewanella		Q	6.31402	3596	3.0446	1914.73	37	13.7058	1848.23	98	2.19166	1844.29	35
SOB|1_1_356	333	Uncharacterised protein						20.6999	1975	15.3682	143.53	14	37.8003	82.0576	12	8.93123	77.5845	6
SOB|1_1_357	648	hypothetical protein COB26_10510						58.9272	993	111.078	456.735	322	33.1168	390.261	50	32.5869	386.295	109
SOB|1_1_358	699	phage shock protein A (PspA) family protein			Phage shock protein A	liaH	KT	297.674	236	539.015	507.735	1737	162.274	441.23	277	191.733	437.295	726
SOB|1_1_359	426	hypothetical protein COB26_10520			protein conserved in bacteria	yjfI	S	552.81	144	764.275	235.014	1140	453.397	168.751	296	440.757	164.549	628
SOB|1_1_36	372	hypothetical protein DRQ43_09385						12.0253	2681	2.6021	181.65	3	20.0017	116.308	9	13.4721	111.44	13
SOB|1_1_360	1731	spermidine synthase	K00797	GO:0008295, GO:0004766, GO:0003824, GO:0016020, GO:0016021, GO:0016740, GO:0006596, GO:0005886	Spermine/spermidine synthase domain	speE	S	19.4846	2054	25.0702	1539.73	245	22.4581	1473.23	128	10.9255	1469.29	139
SOB|1_1_361	366	adenosylmethionine decarboxylase	K01611	GO:0008295, GO:0016829, GO:0006596, GO:0006557, GO:0004014, GO:0016831	Catalyzes the decarboxylation of S-adenosylmethionine to S-adenosylmethioninamine (dcAdoMet), the propylamine donor required for the synthesis of the polyamines spermine and spermidine from the diamine putrescine	speH	E	86.4413	711	73.5155	175.741	82	102.718	110.724	44	83.0904	105.632	76
SOB|1_1_362	1386	acyl-[ACP]--phospholipid O-acyltransferase	K08746	GO:0016746, GO:0003824, GO:0016740, GO:0016874	Phosphate acyltransferases	aas	IQ	5.57804	3736	0.791302	1194.73	6.00035	15.121	1128.23	66	0.821821	1124.29	8.0006
SOB|1_1_363	117							0	4684	0	65.4815	0	0	35	0	0	52.4889	0
SOB|1_1_364	864	IS3 family transposase		GO:0003677, GO:0004803, GO:0015074, GO:0006313, GO:0003676	PFAM Transposase IS3 IS911		L	0	4685	0	672.735	0	0	606.23	0	0	602.295	0
SOB|1_1_365	840	acyl-[ACP]--phospholipid O-acyltransferase		GO:0016746, GO:0003824, GO:0016740	SMART Phospholipid glycerol acyltransferase	aas	I	9.5244	3021	2.91442	648.735	12	20.8659	582.23	47	4.79288	578.295	24
SOB|1_1_366	270	YgiT-type zinc finger protein						50.9529	1103	14.4733	87.0885	8	102.687	45.3095	18	35.6983	42.0563	13
SOB|1_1_367	186	hypothetical protein						24.5786	1773	6.54759	24.0634	1	67.1882	19.2358	5	0	19.2138	0
SOB|1_1_368	618	cytochrome B		GO:0022904, GO:0016020, GO:0016021, GO:0009055	Prokaryotic cytochrome b561		C	12.979	2579	5.9073	426.745	16	26.5471	360.261	37	6.48254	356.303	20
SOB|1_1_369	1710	SulP family inorganic anion transporter		GO:0015116, GO:0008272, GO:0055085, GO:0008271, GO:0016020, GO:0016021, GO:1902358	Sulfate transporter antisigma-factor antagonist STAS		P	10.3318	2879	6.84699	1518.73	66	19.045	1452.23	107	5.10338	1448.29	64
SOB|1_1_37	1518	Poxvirus G6			Permuted papain-like amidase enzyme, YaeF/YiiX, C92 family		S	4.19991	4027	1.42507	1326.73	12	10.2554	1260.23	50	0.919271	1256.29	10
SOB|1_1_370	846	short-chain dehydrogenase		GO:0016491, GO:0055114	Belongs to the short-chain dehydrogenases reductases (SDR) family		IQ	8.12382	3256	3.36899	654.735	14	16.2588	588.23	37	4.74367	584.295	24
SOB|1_1_371	762	flagellar motor protein PomA	K02556	GO:0016020, GO:0016021	PFAM MotA TolQ ExbB proton channel	pomA	N	30.55	1546	34.7835	570.735	126	33.321	504.23	65	23.5456	500.295	102
SOB|1_1_372	1197	flagellar motor protein MotB		GO:0016020, GO:0016021	Flagellar motor protein	motB	N	7.13137	3423	3.75981	1005.73	24	15.4117	939.23	56	2.22259	935.295	18
SOB|1_1_373	597	PilZ domain-containing protein		GO:0035438	PilZ domain		S	13.1997	2558	5.82473	405.745	15	28.9523	339.261	38	4.82198	335.303	14
SOB|1_1_374	216	zinc ribbon domain-containing protein			Putative regulatory protein		S	87.48	706	25.9446	42.5097	7	166.584	24.8268	16	69.9113	24.7787	15
SOB|1_1_375	1791	aspartate--tRNA ligase	K01876	GO:0006418, GO:0000166, GO:0005737, GO:0004812, GO:0004815, GO:0050560, GO:0006422, GO:0016874, GO:0006412, GO:0005524, GO:0003676	Aspartyl-tRNA synthetase with relaxed tRNA specificity since it is able to aspartylate not only its cognate tRNA(Asp) but also tRNA(Asn). Reaction proceeds in two steps L-aspartate is first activated by ATP to form Asp-AMP and then transferred to the acceptor end of tRNA(Asp Asn)	aspS	J	25.7822	1732	25.4103	1599.73	258	36.0778	1533.23	214	15.8585	1529.29	210
SOB|1_1_376	753	YebC/PmpR family DNA-binding transcriptional regulator		GO:0003677, GO:0005737, GO:0006355	transcriptional regulatory protein	yebC	K	78.5058	768	59.7428	561.735	213	101.258	495.23	194	74.5165	491.295	317
SOB|1_1_377	579	crossover junction endodeoxyribonuclease RuvC	K01159	GO:0006281, GO:0090305, GO:0000287, GO:0046872, GO:0004518, GO:0006310, GO:0004520, GO:0016787, GO:0006974, GO:0003676, GO:0008821	Nuclease that resolves Holliday junction intermediates in genetic recombination. Cleaves the cruciform structure in supercoiled DNA by nicking to strands with the same polarity at sites symmetrically opposed at the junction in the homologous arms and leaves a 5'-terminal phosphate and a 3'-terminal hydroxyl group	ruvC	L	30.1065	1568	20.7234	387.745	51	46.6663	321.261	58	22.9298	317.303	63
SOB|1_1_378	615	Holliday junction branch migration protein RuvA	K03550	GO:0003677, GO:0003678, GO:0000166, GO:0032508, GO:0016787, GO:0006281, GO:0009432, GO:0009379, GO:0009378, GO:0004386, GO:0006310, GO:0005524, GO:0006974	The RuvA-RuvB complex in the presence of ATP renatures cruciform structure in supercoiled DNA with palindromic sequence, indicating that it may promote strand exchange reactions in homologous recombination. RuvAB is a helicase that mediates the Holliday junction migration by localized denaturation and reannealing. RuvA stimulates, in the presence of DNA, the weak ATPase activity of RuvB	ruvA	L	37.5492	1350	21.1937	423.745	57	63.6693	357.261	88	27.7847	353.303	85
SOB|1_1_379	1104	Holliday junction branch migration DNA helicase RuvB	K03551	GO:0003677, GO:0006281, GO:0003678, GO:0032508, GO:0000166, GO:0009432, GO:0009378, GO:0004386, GO:0006310, GO:0016787, GO:0005524, GO:0006974	The RuvA-RuvB complex in the presence of ATP renatures cruciform structure in supercoiled DNA with palindromic sequence, indicating that it may promote strand exchange reactions in homologous recombination. RuvAB is a helicase that mediates the Holliday junction migration by localized denaturation and reannealing	ruvB	L	51.7446	1087	42.1195	912.735	244	72.3924	846.23	237	40.7218	842.295	297
SOB|1_1_38	1110	S-(hydroxymethyl)glutathione dehydrogenase/class III alcohol dehydrogenase	K00121	GO:0008270, GO:0016491, GO:0006069, GO:0004022, GO:0055114, GO:0051903	Alcohol dehydrogenase GroES-like domain	adhC	C	45.6667	1195	59.1652	918.735	345	44.8888	852.23	148	32.9461	848.295	242
SOB|1_1_380	414	tol-pal system-associated acyl-CoA thioesterase	K07107	GO:0016790, GO:0016787	Thioesterase superfamily	ybgC	S	71.8905	827	67.0863	223.114	95	87.2898	156.944	53	61.2955	152.613	81
SOB|1_1_381	672	protein TolQ	K03562	GO:0051301, GO:0016020, GO:0016021, GO:0007049, GO:0043213, GO:0005887, GO:0005886	PFAM MotA TolQ ExbB proton channel	tolQ	U	79.114	766	133.063	480.735	406	47.4212	414.261	76	56.8579	410.295	202
SOB|1_1_382	435	protein TolR	K03560	GO:0055085, GO:0051301, GO:0016020, GO:0016021, GO:0015031, GO:0007049, GO:0022857, GO:0005887, GO:0005886	PFAM Biopolymer transport protein ExbD TolR	tolR	U	36.4582	1375	34.2273	243.973	53	53.844	177.622	37	21.3032	173.477	32
SOB|1_1_383	897	cell envelope integrity protein TolA		GO:0016020, GO:0016021, GO:0019534, GO:0043213, GO:1901998	Cell envelope biogenesis protein TolA	tolA	M	27.7501	1662	14.2882	705.735	64	45.6935	639.23	113	23.2686	635.295	128
SOB|1_1_384	1347	Tol-Pal system beta propeller repeat protein TolB	K03641	GO:0051301, GO:0015031, GO:0007049, GO:0042597, GO:0017038	Involved in the TonB-independent uptake of proteins	tolB	U	33.5594	1470	24.1297	1155.73	177	34.4098	1089.23	145	42.1388	1085.29	396
SOB|1_1_385	597	peptidoglycan-associated lipoprotein Pal	K03640	GO:0051301, GO:0016020, GO:0016021, GO:0007049, GO:0009279	Belongs to the ompA family	pal	M	118.702	552	87.7592	405.745	226	133.333	339.261	175	135.015	335.303	392
SOB|1_1_386	945	tol-pal system protein YbgF		GO:0043093, GO:0051301, GO:0007049, GO:0042597, GO:0030288, GO:0070206	Mediates coordination of peptidoglycan synthesis and outer membrane constriction during cell division	cpoB	D	41.8186	1255	30.9372	753.735	148	53.7858	687.23	143	40.7328	683.295	241
SOB|1_1_387	375							22.5231	1867	4.2674	184.605	5	54.2111	119.202	25	9.09075	114.335	9
SOB|1_1_388	585	sulfur globule protein						3244.07	16	6748.92	393.745	16866	1247.95	327.261	1580	1735.33	323.303	4858
SOB|1_1_389	1356	HD-GYP domain-containing protein			Domain of unknown function (DUF3391)		T	22.02	1893	39.3644	1164.73	291	18.3584	1098.23	78	8.33734	1094.29	79
SOB|1_1_39	861	S-formylglutathione hydrolase	K01070	GO:0052689, GO:0046294, GO:0018738, GO:0016787	Serine hydrolase involved in the detoxification of formaldehyde	fghA	S	47.0478	1174	61.6362	669.735	262	43.2785	603.23	101	36.2287	599.295	188
SOB|1_1_390	954	response regulator	K12129	GO:0000160, GO:0035556, GO:0009190	protein-glutamate methylesterase activity	cyaD	NT	23.5393	1820	20.0371	762.735	97	23.3895	696.23	63	27.1914	692.295	163
SOB|1_1_391	936	response regulator		GO:0000160, GO:0035556, GO:0009190	protein-glutamate methylesterase activity	cyaD	NT	6.05392	3642	4.86591	744.735	23	9.52788	678.23	25	3.76797	674.295	22
SOB|1_1_392	1281	formylglycine-generating enzyme family protein		GO:0016310, GO:0016301, GO:0004674, GO:0006468	PFAM Sulphatase-modifying factor	prkC1	KLT	6.00087	3657	0.867497	1089.73	6	15.6622	1023.23	62	1.47292	1019.29	13
SOB|1_1_393	1905	DNA topoisomerase IV subunit B	K02622	GO:0003677, GO:0000166, GO:0005694, GO:0003916, GO:0007059, GO:0003918, GO:0006265, GO:0005524, GO:0016853	Topoisomerase IV is essential for chromosome segregation. It relaxes supercoiled DNA. Performs the decatenation events required during the replication of a circular DNA molecule	parE	L	19.2465	2077	17.744	1713.73	193	31.0702	1647.23	198	8.92531	1643.29	127
SOB|1_1_394	927	diguanylate cyclase response regulator		GO:0000160	COG3706 Response regulator containing a CheY-like receiver domain and a GGDEF domain		T	10.1221	2918	8.78012	735.735	41	17.7671	669.23	46	3.81895	665.295	22
SOB|1_1_395	2259	DNA topoisomerase IV subunit A	K02621	GO:0003677, GO:0016020, GO:0005694, GO:0003916, GO:0007059, GO:0019897, GO:0003918, GO:0006265, GO:0005524, GO:0016853, GO:0005886, GO:0006259	Topoisomerase IV is essential for chromosome segregation. It relaxes supercoiled DNA. Performs the decatenation events required during the replication of a circular DNA molecule	parC	L	22.9928	1847	21.4116	2067.73	281	30.7407	2001.23	238	16.8262	1997.29	291
SOB|1_1_396	474	Integrase catalytic region		GO:0015074, GO:0003676	PFAM Transposase IS3 IS911		L	65.7877	888	0	282.822	0	197.363	216.423	165.249	8.30006e-08	212.346	1.52612e-07
SOB|1_1_397	438	IS3 family transposase		GO:0015074, GO:0003676	PFAM Transposase IS3 IS911		L	0	4686	0	246.961	0	0	180.583	0	0	176.46	0
SOB|1_1_398	321	transposase		GO:0003677, GO:0004803, GO:0006313	Transposase		L	0	4687	0	132.161	0	0	74.4731	0	0	71.001	0
SOB|1_1_399	2058	EAL domain-containing protein	K21025	GO:0000160, GO:0006355	PFAM EAL domain	gmr_1	T	6.09613	3630	3.03849	1866.73	36	11.1995	1800.23	78	4.0504	1796.29	63
SOB|1_1_4	300	efflux RND transporter periplasmic adaptor subunit		GO:0055085, GO:0016020, GO:0022857	Belongs to the membrane fusion protein (MFP) (TC 8.A.1) family	cusB	M	7.7381	3323	1.3919	113.196	1	21.8224	62.845	5.30567	0	59.3225	0
SOB|1_1_40	687	PEP-CTERM sorting domain-containing protein						15.6822	2340	2.22478	495.735	7	36.1322	429.23	60	8.6895	425.295	32
SOB|1_1_400	1851	hypothetical protein DRQ43_04515, partial	K23127					9.58345	3014	6.26532	1659.73	66	17.0351	1593.23	105	5.44994	1589.29	75
SOB|1_1_401	1017	EF-P beta-lysylation protein EpmB	K19810	GO:0046872, GO:0003824, GO:0051539, GO:0051536	lysine 2,3-aminomutase	kamA	C	6.12316	3622	1.14485	825.735	6	16.0014	759.23	47	1.22323	755.295	8
SOB|1_1_402	570	elongation factor P	K02356	GO:0005737, GO:0003746, GO:0043043, GO:0006414, GO:0006412	Involved in peptide bond synthesis. Alleviates ribosome stalling that occurs when 3 or more consecutive Pro residues or the sequence PPG is present in a protein, possibly by augmenting the peptidyl transferase activity of the ribosome. Modification of Lys-34 is required for alleviation	efp	J	28.0987	1644	17.8879	378.745	43	40.5613	312.261	49	25.8468	308.303	69
SOB|1_1_403	996	EF-P lysine aminoacylase GenX	K04568	GO:0006418, GO:0000166, GO:0004824, GO:0005737, GO:0004812, GO:0006430, GO:0016874, GO:0005524	tRNA synthetases class II (D, K and N)	epmA	J	4.68918	3945	1.76209	804.735	9	11.2045	738.23	32	1.10094	734.295	7
SOB|1_1_404	621	hypothetical protein B6D76_10855						6.05883	3640	2.56646	429.735	7	8.53877	363.261	12	7.07125	359.303	22
SOB|1_1_405	1095	alpha/beta hydrolase		GO:0016787				19.7609	2042	14.6445	903.735	84	29.9475	837.23	97	14.6907	833.295	106
SOB|1_1_406	915	phosphatidylserine decarboxylase	K01613	GO:0006629, GO:0016020, GO:0016829, GO:0004609, GO:0008654, GO:0006646, GO:0016831, GO:0005886	Catalyzes the formation of phosphatidylethanolamine (PtdEtn) from phosphatidylserine (PtdSer)	psd	I	8.16322	3247	8.0549	723.735	37	12.1921	657.23	31	4.24265	653.295	24
SOB|1_1_407	1293	serine hydroxymethyltransferase	K00600	GO:0005737, GO:0030170, GO:0003824, GO:0019264, GO:0004372, GO:0035999, GO:0006730, GO:0016740, GO:0008652, GO:0008168, GO:0032259, GO:0006545	Catalyzes the reversible interconversion of serine and glycine with tetrahydrofolate (THF) serving as the one-carbon carrier. This reaction serves as the major source of one-carbon groups required for the biosynthesis of purines, thymidylate, methionine, and other important biomolecules. Also exhibits THF- independent aldolase activity toward beta-hydroxyamino acids, producing glycine and aldehyd…	glyA	E	24.3411	1788	24.0254	1101.73	168	33.2084	1035.23	133	15.7896	1031.29	141
SOB|1_1_408	468	transcriptional regulator NrdR	K07738	GO:0003677, GO:0000166, GO:0008270, GO:0046872, GO:0045892, GO:0005524	ATP cone domain	nrdR	K	18.0536	2157	22.1963	276.835	39	19.6529	210.439	16	12.3115	206.371	22
SOB|1_1_409	1218	bifunctional diaminohydroxyphosphoribosylaminopyrimidine deaminase/5-amino-6-(5-phosphoribosylamino)uracil reductase RibD	K11752	GO:0003824, GO:0016491, GO:0046872, GO:0050661, GO:0009231, GO:0055114, GO:0008835, GO:0008703, GO:0016787	Converts 2,5-diamino-6-(ribosylamino)-4(3h)-pyrimidinone 5'-phosphate into 5-amino-6-(ribosylamino)-2,4(1h,3h)- pyrimidinedione 5'-phosphate	ribD	H	29.9184	1573	35.9083	1026.73	234	30.4184	960.23	113	23.4285	956.295	194
SOB|1_1_41	1647	LysM peptidoglycan-binding domain-containing protein			protein conserved in bacteria		S	33.6944	1465	27.5991	1455.73	255	51.7254	1389.23	278	21.7587	1385.29	261
SOB|1_1_410	663	riboflavin synthase	K00793	GO:0004746, GO:0016740	Riboflavin synthase	ribE	H	95.0602	657	93.1846	471.735	279	91.8461	405.261	144	100.15	401.295	348
SOB|1_1_411	1119	3,4-dihydroxy-2-butanone-4-phosphate synthase	K14652	GO:0000287, GO:0046872, GO:0016829, GO:0009231, GO:0008686, GO:0030145	Catalyzes the conversion of D-ribulose 5-phosphate to formate and 3,4-dihydroxy-2-butanone 4-phosphate	ribB	H	121.465	538	121.598	927.735	716	128.157	861.23	427	114.64	857.295	851
SOB|1_1_412	471	6,7-dimethyl-8-ribityllumazine synthase	K00794	GO:0000906, GO:0009231, GO:0016740, GO:0009349	Catalyzes the formation of 6,7-dimethyl-8- ribityllumazine by condensation of 5-amino-6-(D- ribitylamino)uracil with 3,4-dihydroxy-2-butanone 4-phosphate. This is the penultimate step in the biosynthesis of riboflavin	ribH	H	237.309	288	188.058	279.828	334	245.841	213.439	203	278.029	209.351	504
SOB|1_1_413	447	transcription antitermination factor NusB	K03625	GO:0003723, GO:0006355, GO:0031564, GO:0006353	Involved in transcription antitermination. Required for transcription of ribosomal RNA (rRNA) genes. Binds specifically to the boxA antiterminator sequence of the ribosomal RNA (rrn) operons	nusB	K	185.623	378	185.321	255.906	301	140.474	189.528	103	231.073	185.421	371
SOB|1_1_414	984	thiamine-phosphate kinase	K00946	GO:0000287, GO:0000166, GO:0009030, GO:0046872, GO:0016310, GO:0016740, GO:0016301, GO:0009229, GO:0005524, GO:0009228	Catalyzes the ATP-dependent phosphorylation of thiamine- monophosphate (TMP) to form thiamine-pyrophosphate (TPP), the active form of vitamin B1	thiL	H	24.5942	1772	32.5952	792.735	164	24.5589	726.23	69	16.6285	722.295	104
SOB|1_1_415	495	phosphatidylglycerophosphatase A	K01095	GO:0009395, GO:0046872, GO:0016042, GO:0016020, GO:0006629, GO:0016021, GO:0008962, GO:0016311, GO:0016787, GO:0006655, GO:0005886	Lipid phosphatase which dephosphorylates phosphatidylglycerophosphate (PGP) to phosphatidylglycerol (PG)	pgpA	I	18.9003	2106	12.4469	303.8	24	29.4054	237.339	27	14.8486	233.33	30
SOB|1_1_416	666	TIGR02281 family clan AA aspartic protease	K06985	GO:0004190, GO:0008233, GO:0006508	Aspartyl protease		S	16.784	2246	10.6203	474.735	32	26.5916	408.261	42	13.14	404.295	46
SOB|1_1_417	768	peroxide stress protein YaaA	K09861		Belongs to the UPF0246 family	yaaA	S	11.3998	2744	7.64926	576.735	28	19.2509	510.23	38	7.29931	506.295	32
SOB|1_1_418	2793	phosphoenolpyruvate carboxylase	K01595	GO:0000287, GO:0003824, GO:0006099, GO:0016829, GO:0015977, GO:0006107, GO:0008964	Forms oxaloacetate, a four-carbon dicarboxylic acid source for the tricarboxylic acid cycle	ppc	C	8.88733	3132	6.54031	2601.73	108	14.7837	2535.23	145	5.33799	2531.29	117
SOB|1_1_419	249	hypothetical protein			Domain of unknown function DUF302		S	33.6568	1466	18.3385	68.7329	8	58.571	35.3053	8	24.0609	33.5986	7
SOB|1_1_42	2472	EAL domain-containing protein		GO:0016020, GO:0016021	CHASE2		T	8.33604	3216	6.07919	2280.73	88	14.5922	2214.23	125	4.33673	2210.29	83
SOB|1_1_420	402	hypothetical protein DRQ43_10875, partial			Domain of unknown function DUF302		S	12.8477	2595	4.47573	211.215	6	26.684	145.302	15	7.38322	140.777	9
SOB|1_1_421	216							0	4688	0	42.5097	0	0	24.8268	0	0	24.7787	0
SOB|1_1_422	726	IS4 family transposase		GO:0003677, GO:0004803, GO:0006313	Transposase DDE domain		L	0	4689	0	534.735	0	0	468.23	0	0	464.295	0
SOB|1_1_423	405	hypothetical protein DRQ43_10875, partial			Domain of unknown function DUF302		S	39.5934	1295	15.4475	214.189	21	41.8615	148.193	24	61.4711	143.723	76.5
SOB|1_1_424	540	hypothetical protein DRQ43_10870						14.0617	2460	8.13208	348.745	18	22.4345	282.282	24.5	11.6186	278.317	28
SOB|1_1_425	471	hypothetical protein DIZ78_13685						13.1984	2559	12.1055	279.828	21.5	17.5601	213.439	14.5	9.92962	209.351	18
SOB|1_1_426	156							10.3891	2872	9.93153	7.93216	0.5	17.9365	14.411	1	3.29916	17.5025	0.5
SOB|1_1_427	1077	tRNA preQ1(34) S-adenosylmethionine ribosyltransferase-isomerase QueA	K07568	GO:0005737, GO:0008616, GO:0016740, GO:0016853	Transfers and isomerizes the ribose moiety from AdoMet to the 7-aminomethyl group of 7-deazaguanine (preQ1-tRNA) to give epoxyqueuosine (oQ-tRNA)	queA	F	7.29769	3397	7.82684	885.735	44	11.5165	819.23	36.5	2.54972	815.295	18
SOB|1_1_428	1128	tRNA guanosine(34) transglycosylase Tgt	K00773	GO:0016757, GO:0008616, GO:0046872, GO:0008033, GO:0008479, GO:0006400, GO:0016740, GO:0016763, GO:0101030	Catalyzes the base-exchange of a guanine (G) residue with the queuine precursor 7-aminomethyl-7-deazaguanine (PreQ1) at position 34 (anticodon wobble position) in tRNAs with GU(N) anticodons (tRNA-Asp, -Asn, -His and -Tyr). Catalysis occurs through a double-displacement mechanism. The nucleophile active site attacks the C1' of nucleotide 34 to detach the guanine base from the RNA, forming a coval…	tgt	J	10.9451	2799	8.494	936.735	50.5	15.7426	870.23	53	8.59862	866.295	64.5
SOB|1_1_429	342	preprotein translocase subunit YajC	K03210	GO:0016020, GO:0016021	Preprotein translocase subunit	yajC	U	167.165	415	64.677	152.254	62.5	216.368	88.404	74	220.451	83.2953	159
SOB|1_1_43	1641	right-handed parallel beta-helix repeat-containing protein						5.15822	3831	1.0868	1449.73	10	11.9597	1383.23	64	2.42815	1379.29	29
SOB|1_1_430	1920	protein translocase subunit SecD	K03072	GO:0006605, GO:0055085, GO:0065002, GO:0016020, GO:0016021, GO:0015450, GO:0015031, GO:0022857, GO:0043952, GO:0005886, GO:0006886	Part of the Sec protein translocase complex. Interacts with the SecYEG preprotein conducting channel. SecDF uses the proton motive force (PMF) to complete protein translocation after the ATP-dependent function of SecA	secD	U	13.3385	2541	11.3925	1728.73	125	17.0277	1662.23	109.5	11.5954	1658.29	166.5
SOB|1_1_431	942	protein translocase subunit SecF	K03074	GO:0006605, GO:0016020, GO:0065002, GO:0016021, GO:0015450, GO:0015031, GO:0043952, GO:0005886, GO:0006886	Part of the Sec protein translocase complex. Interacts with the SecYEG preprotein conducting channel. SecDF uses the proton motive force (PMF) to complete protein translocation after the ATP-dependent function of SecA	secF	U	30.4211	1550	33.4743	750.735	159.5	30.033	684.23	79.5	27.7559	680.295	163.5
SOB|1_1_432	423							10.8032	2822	8.82681	232.048	13	17.1491	165.8	11	6.43358	161.557	9
SOB|1_1_433	324	hypothetical protein						4.96434	3862	2.22873	134.961	1.90909	11.4239	75.8084	3.35042	1.24038	71.946	0.772727
SOB|1_1_434	267	IS66 family insertion sequence element accessory protein TnpB			IS66 Orf2 like protein	XK27_01125	L	0	4690	0	84.4726	0	0	43.7557	0	0	40.7343	0
SOB|1_1_435	120							0	4691	0	68.4815	0	0	38	0	0	54.3261	0
SOB|1_1_436	924	IS66 family transposase			COG3436 Transposase and inactivated derivatives		L	0.468843	4490	1.40653	732.735	6.54122	0	666.23	0	0	662.295	0
SOB|1_1_437	597	IS66 family transposase	K07484		COG3436 Transposase and inactivated derivatives		L	2.34947	4286	0	405.745	0	7.04841	339.261	9.25107	0	335.303	0
SOB|1_1_438	273							7.7339	3325	2.63531	89.6804	1.5	19.2405	47.0201	3.5	1.32588	43.5513	0.5
SOB|1_1_439	729	TIR domain-containing protein	K17550	GO:0005737, GO:0019901				4.16577	4032	1.42325	537.735	4.85749	8.60098	471.23	15.68	2.47309	467.295	10.0068
SOB|1_1_44	765	ATP-binding protein		GO:0005524	IstB-like ATP binding protein		L	13.2817	2550	4.49211	573.735	16.3578	35.353	507.23	69.3741	0	503.295	0
SOB|1_1_440	111							0	4692	0	59.4815	0	0	33	0	0	46.4889	0
SOB|1_1_441	564	putative transposase		GO:0032196, GO:0015074, GO:0003676	transposition		L	0	4693	0	372.745	0	0	306.261	0	0	302.31	0
SOB|1_1_442	300	IS3 family transposase		GO:0032196, GO:0015074, GO:0003676	Integrase core domain		L	0	4694	0	113.196	0	0	62.845	0	0	59.3225	0
SOB|1_1_443	183	transposase		GO:0003677, GO:0004803, GO:0043565, GO:0006313	Transposase		L	0	4695	0	22.4249	0	0	18.6231	0	0	18.4157	0
SOB|1_1_444	378	IS66 family transposase			Transposase IS66 family		L	6.32854	3582	3.37267	187.573	4.0152	12.2962	122.067	5.80679	3.31676	117.262	3.36773
SOB|1_1_445	426	IS66 family transposase			COG3436 Transposase and inactivated derivatives		L	0	4696	0	235.014	0	0	168.751	0	0	164.549	0
SOB|1_1_446	378	IS66 family transposase			Transposase IS66 family		L	6.32854	3583	3.37267	187.573	4.0152	12.2962	122.067	5.80679	3.31676	117.262	3.36773
SOB|1_1_447	123							0	4697	0	71.4815	0	0	41	0	0	57.3261	0
SOB|1_1_448	324	IS66 family transposase			Transposase IS66 family		L	0	4698	0	134.961	0	0	75.8084	0	0	71.946	0
SOB|1_1_449	708	IS66 family transposase			COG3436 Transposase and inactivated derivatives		L	79.264	764	206.394	516.735	676.903	31.3981	450.23	54.6896	8.57573e-07	446.295	3.31404e-06
SOB|1_1_45	255	IS21 family transposase		GO:0015074	Transposase for insertion sequences IS1326 IS1353 (IS21 IS408 IS1162 family protein)		L	1.08413	4418	0	73.9572	0	0	37.6372	0	3.2524	35.5084	1
SOB|1_1_450	330	IS66 family insertion sequence element accessory protein TnpB						0	4699	0	140.68	0	0	80.2625	0	0	75.8265	0
SOB|1_1_451	324	hypothetical protein						4.96434	3863	2.22873	134.961	1.90909	11.4239	75.8084	3.35042	1.24038	71.946	0.772727
SOB|1_1_452	321	IS66 family transposase			IS66 C-terminal element		L	3.97843	4067	0	132.161	0	7.72598	74.4731	2.22597	4.20932	71.001	2.58787
SOB|1_1_453	786	Integrase catalytic region		GO:0015074, GO:0003676	PFAM Transposase IS3 IS911		L	0	4700	0	594.735	0	0	528.23	0	0	524.295	0
SOB|1_1_454	2385	cellobiose 2-epimerase	K06888	GO:0003824	Protein of unknown function, DUF255	yyaL	O	5.04226	3848	3.00731	2193.73	41.8721	9.42151	2127.23	77.5357	2.69796	2123.29	49.6034
SOB|1_1_455	2034	DNRLRE domain-containing protein						13.2412	2553	13.7071	1842.73	160.314	17.7833	1776.23	122.202	8.23319	1772.29	126.348
SOB|1_1_456	861	WYL domain-containing protein			transcriptional regulator		K	98.4033	641	117.156	669.735	498	93.8414	603.23	219	84.2124	599.295	437
SOB|1_1_457	546	IS1595-like element ISSbe1 family transposase			ISXO2-like transposase domain		L	2.32287	4293	2.18324	354.745	4.91565	4.02244	288.261	4.48583	0.762941	284.31	1.87823
SOB|1_1_458	408	IS1595 family transposase			ISXO2-like transposase domain		L	0	4701	0	217.168	0	0	151.105	0	0	146.688	0
SOB|1_1_459	399	HIRAN protein		GO:0008270, GO:0016818, GO:0003676	HIRAN domain	WQ51_03175	S	227.079	298	198.203	208.271	262	266.837	142.398	147	216.198	137.817	258
SOB|1_1_46	516							0.4934	4484	0	324.77	0	1.01402	258.322	1.01338	0.46618	254.33	1.02663
SOB|1_1_460	2286	CRISPR-associated helicase/endonuclease Cas3	K07012	GO:0090305, GO:0004519, GO:0005524, GO:0003676	DEAD-like helicases superfamily	cas3	L	66.4993	881	73.4858	2094.73	977	66.9076	2028.23	525	59.1045	2024.29	1036
SOB|1_1_461	660	type I-C CRISPR-associated protein Cas5	K19119	GO:0090305, GO:0043571, GO:0004519, GO:0051607	CRISPR-associated protein (Cas_Cas5)	cas5d	S	169.269	407	191.932	468.735	571	111.166	402.261	173	204.708	398.295	706
SOB|1_1_462	1743	type I-C CRISPR-associated protein Cas8c/Csd1	K19117		CRISPR-associated protein (Cas_Csd1)	csd1	S	116.708	558	85.4933	1551.73	842	120.085	1485.23	690	144.545	1481.29	1854
SOB|1_1_463	861	type I-C CRISPR-associated protein Cas7/Csd2	K19118	GO:0043571	Pfam:DUF694		L	264.964	263	225.372	669.735	958	224.962	603.23	525	344.558	599.295	1788
SOB|1_1_464	1035	cell filamentation protein Fic			Virulence protein RhuM family		S	63.9107	920	50.6059	843.735	271	61.5255	777.23	185	79.6007	773.295	533
SOB|1_1_465	633	CRISPR-associated protein Cas4	K07464	GO:0090305, GO:0004527, GO:0046872, GO:0004518, GO:0051607, GO:0016787, GO:0051536	Domain of unknown function DUF83	cas4	L	71.689	832	85.246	441.735	239	55.7936	375.261	81	74.0275	371.295	238
SOB|1_1_466	1017	subtype I-C CRISPR-associated endonuclease Cas1	K15342	GO:0090305, GO:0003677, GO:0046872, GO:0043571, GO:0004518, GO:0004519, GO:0051607, GO:0004520, GO:0016787, GO:0003676	CRISPR (clustered regularly interspaced short palindromic repeat), is an adaptive immune system that provides protection against mobile genetic elements (viruses, transposable elements and conjugative plasmids). CRISPR clusters contain spacers, sequences complementary to antecedent mobile elements, and target invading nucleic acids. CRISPR clusters are transcribed and processed into CRISPR RNA (c…	cas1	L	66.4873	882	40.5158	825.735	212.338	86.4697	759.23	253.983	72.4764	755.295	474
SOB|1_1_467	294	CRISPR-associated endonuclease Cas2	K09951	GO:0090305, GO:0090502, GO:0046872, GO:0043571, GO:0004518, GO:0004519, GO:0051607, GO:0004521, GO:0016787	CRISPR (clustered regularly interspaced short palindromic repeat), is an adaptive immune system that provides protection against mobile genetic elements (viruses, transposable elements and conjugative plasmids). CRISPR clusters contain sequences complementary to antecedent mobile elements and target invading nucleic acids. CRISPR clusters are transcribed and processed into CRISPR RNA (crRNA). Fun…	cas2	L	96.491	652	37.9421	107.967	26	177.458	59.7203	41	74.0729	56.1278	36
SOB|1_1_468	861	Integrase catalytic region	K07497	GO:0015074, GO:0003676	PFAM Transposase IS3 IS911		L	0.775317	4445	2.32595	669.735	9.88703	0	603.23	0	0	599.295	0
SOB|1_1_469	156	Transposase and inactivated derivative		GO:0003677, GO:0004803, GO:0006313				0	4702	0	7.93216	0	0	14.411	0	0	17.5025	0
SOB|1_1_47	177							0	4641	0	18.8426	0	0	17.5187	0	0	17.5158	0
SOB|1_1_470	141							0.639	4465	0	84.069	0	0	50.7	0	1.917	60.5763	1.00552
SOB|1_1_471	234	IS3 family transposase			PFAM Transposase IS3 IS911		L	0	4703	0	56.1983	0	0	28.8144	0	0	27.7098	0
SOB|1_1_472	606	Integrase catalytic region		GO:0015074, GO:0003676	PFAM Transposase IS3 IS911		L	5.7524e-06	4562	1.72572e-05	414.745	4.5427e-05	0	348.261	0	0	344.303	0
SOB|1_1_473	219	integrase-like protein		GO:0015074, GO:0003676	PFAM Transposase IS3 IS911		L	225.327	301	675.98	44.6935	191.752	0	25.5357	0	0	25.1276	0
SOB|1_1_474	636	Integrase catalytic region		GO:0015074, GO:0003676	PFAM Transposase IS3 IS911		L	0.545717	4478	0	444.735	0	1.63715	378.261	2.39578	0	374.295	0
SOB|1_1_475	243	transposase		GO:0003677, GO:0004803, GO:0006313	Transposase		L	0	4704	0	63.6503	0	0	32.5934	0	0	31.1469	0
SOB|1_1_476	294	conserved hypothetical protein						1442.95	52	1400.76	107.967	959.873	1687	59.7203	389.766	1241.09	56.1278	603.178
SOB|1_1_477	357							99.0318	637	79.4675	166.9	84.1797	110.27	102.18	43.5903	107.358	97.0096	90.181
SOB|1_1_478	606	Integrase catalytic region		GO:0015074, GO:0003676	PFAM Transposase IS3 IS911		L	5.7524e-06	4563	1.72572e-05	414.745	4.5427e-05	0	348.261	0	0	344.303	0
SOB|1_1_479	228							0	4705	0	51.306	0	0	26.3361	0	0	25.8176	0
SOB|1_1_48	372	hypothetical protein						24.5998	1771	10.7147	181.65	12.3532	63.0847	116.308	28.3857	0	111.44	0
SOB|1_1_480	321	transposase		GO:0003677, GO:0004803, GO:0006313	Transposase		L	0	4706	0	132.161	0	0	74.4731	0	0	71.001	0
SOB|1_1_481	501	response regulator		GO:0000160, GO:0016787	Domain of unknown function (DUF3369)		T	0	4707	0	309.8	0	0	243.322	0	0	239.33	0
SOB|1_1_482	600	DUF3369 domain-containing protein		GO:0000160, GO:0016787	Domain of unknown function (DUF3369)		T	0.123487	4532	0	408.745	0	0.00851693	342.261	0.0112774	0.361943	338.303	1.06026
SOB|1_1_483	114							0	4708	0	62.4815	0	0	32	0	0	49.4889	0
SOB|1_1_484	99							4.23699	4021	0	47.4815	0	11.3798	22.7143	1	1.33116	43.3784	0.5
SOB|1_1_485	144							1.56774	4365	0	3.49439	0	4.70322	29.7027	0.540454	0	35.7477	0
SOB|1_1_486	573	diguanylate cyclase			Protein of unknown function, DUF484	xerC	T	0	4709	0	381.745	0	0	315.261	0	0	311.303	0
SOB|1_1_487	534	diguanylate cyclase			Protein of unknown function, DUF484	xerC	T	0	4710	0	342.745	0	0	276.282	0	0	272.317	0
SOB|1_1_488	456	Nitroreductase-like protein		GO:0003954, GO:0016491, GO:0055114	Nitroreductase		C	0	4711	0	264.862	0	0	198.485	0	0	194.385	0
SOB|1_1_489	210	NADH dehydrogenase		GO:0016491, GO:0055114	Nitroreductase family		C	87.4486	707	9.42971	38.8572	2.32559	232.197	22.9646	20.6291	20.7192	23.2435	4.17005
SOB|1_1_49	1230	ISL3 family transposase			Helix-turn-helix domain of transposase family ISL3		L	1.18225	4403	2.75987	1038.73	18.1951	0	972.23	0	0.786868	968.295	6.59743
SOB|1_1_490	222	N-6 DNA Methylase		GO:0003677, GO:0006306, GO:0008168, GO:0008170, GO:0032259, GO:0003676	DNA restriction-modification system		V	0	4712	0	46.8443	0	0	25.7373	0	0	25.4888	0
SOB|1_1_491	516	Type I restriction-modification system methyltransferase subunit		GO:0008168, GO:0032259, GO:0003676	DNA restriction-modification system		V	0	4713	0	324.77	0	0	258.322	0	0	254.33	0
SOB|1_1_492	741	SAM-dependent methyltransferase		GO:0003677, GO:0006306, GO:0008168, GO:0008170, GO:0032259, GO:0003676	DNA restriction-modification system		V	63.4591	934	29.584	549.735	103.222	96.3183	483.23	180.065	64.4749	479.295	267.583
SOB|1_1_493	159	SAM-dependent methyltransferase		GO:0003677, GO:0006306, GO:0008168, GO:0008170, GO:0032259, GO:0003676				0	4714	0	9.49454	0	0	13.8585	0	0	16.8313	0
SOB|1_1_494	198	integrase-like protein		GO:0015074, GO:0003676	Integrase core domain		L	0	4715	0	30.3946	0	0	20.4681	0	0	20.9173	0
SOB|1_1_495	540	Integrase catalytic region		GO:0015074, GO:0003676	PFAM Transposase IS3 IS911		L	0	4716	0	348.745	0	0	282.282	0	0	278.317	0
SOB|1_1_496	318	transposase		GO:0003677, GO:0004803, GO:0006313	Transposase		L	1.47235	4375	1.28106	129.467	1.05266	0	72.6958	0	3.136	69.2393	1.88016
SOB|1_1_497	300	Type I restriction-modification system methyltransferase subunit		GO:0003677, GO:0006306, GO:0008168, GO:0016740, GO:0008170, GO:0032259, GO:0003676	DNA restriction-modification system		V	0	4717	0	113.196	0	0	62.845	0	0	59.3225	0
SOB|1_1_498	261	hypothetical protein		GO:0003676	COG3677 Transposase and inactivated derivatives		L	0	4718	0	79.2153	0	0	40.3108	0	0	37.7843	0
SOB|1_1_499	150	tRNA dihydrouridine(16) synthase DusC		GO:0003723, GO:0017150, GO:0002943, GO:0016491, GO:0050660, GO:0003824, GO:0010181, GO:0008033, GO:0055114, GO:0000049				0	4719	0	5.16938	0	0	16.2105	0	0	21.0171	0
SOB|1_1_5	543	RES domain-containing protein			RES		S	21.5336	1918	11.1982	351.745	25	35.3391	285.261	39	18.0635	281.31	44
SOB|1_1_50	366	hypothetical protein DRI33_04365						28.9328	1608	11.2495	175.741	12.5478	58.0436	110.724	24.8635	17.5054	105.632	16.0116
SOB|1_1_500	576	tRNA dihydrouridine(16) synthase DusC		GO:0003723, GO:0002943, GO:0017150, GO:0016491, GO:0003824, GO:0050660, GO:0010181, GO:0008033, GO:0055114, GO:0000049	Catalyzes the synthesis of 5,6-dihydrouridine (D), a modified base found in the D-loop of most tRNAs, via the reduction of the C5-C6 double bond in target uridines. Specifically modifies U16 in tRNAs	dusC	J	0.245356	4513	0	384.745	0	0.00118806	318.261	0.00146281	0.734879	314.303	2
SOB|1_1_501	750	molybdopterin-synthase adenylyltransferase MoeB	K21029	GO:0016779, GO:0016740, GO:0008641	Dinucleotide-utilizing enzymes involved in molybdopterin and thiamine biosynthesis family	moeB	H	4.48508	3981	1.69193	558.735	6	11.2903	492.23	21.5	0.473024	488.295	2
SOB|1_1_502	549	adenylate kinase	K00939	GO:0000166, GO:0005737, GO:0046872, GO:0016310, GO:0016740, GO:0016301, GO:0019205, GO:0016776, GO:0044209, GO:0008270, GO:0009165, GO:0046940, GO:0006139, GO:0005524, GO:0004017	Catalyzes the reversible transfer of the terminal phosphate group between ATP and AMP. Plays an important role in cellular energy homeostasis and in adenine nucleotide metabolism	adk	F	85.5149	718	107.282	357.745	243.592	29.3517	291.261	33.0737	119.911	287.31	298.315
SOB|1_1_503	321							10.2677	2892	0	132.161	0	0	74.4731	0	30.8031	71.001	18.9376
SOB|1_1_504	678	neurofilament heavy polypeptide-like						0	4720	0	486.735	0	0	420.261	0	0	416.295	0
SOB|1_1_505	243	hypothetical protein DRQ43_09230						36.9346	1360	23.5159	63.6503	9.5	59.4792	32.5934	7.5	27.8087	31.1469	7.5
SOB|1_1_506	684	response regulator		GO:0016020, GO:0016021	PhoQ Sensor		T	0	4721	0	492.735	0	0	426.23	0	0	422.295	0
SOB|1_1_507	2346	PAS domain S-box protein		GO:0000155, GO:0023014, GO:0007165, GO:0016020, GO:0016021, GO:0000160, GO:0016772, GO:0016310, GO:0004673, GO:0016740, GO:0018106, GO:0016301	Motif C-terminal to PAS motifs (likely to contribute to PAS structural domain)		T	1.28377	4396	1.62562	2154.73	22.2318	0.964795	2088.23	7.79435	1.26088	2084.29	22.7561
SOB|1_1_508	843	hybrid sensor histidine kinase/response regulator		GO:0000166, GO:0000155, GO:0023014, GO:0000160, GO:0016310, GO:0016772, GO:0016740, GO:0016301, GO:0018106, GO:0007165, GO:0006355, GO:0004673, GO:0005524	Histidine kinase		T	0.441993	4493	1.32598	651.735	5.48492	8.95666e-09	585.23	2.02787e-08	0	581.295	0
SOB|1_1_509	609	sigma-54-dependent Fis family transcriptional regulator		GO:0003677, GO:0000166, GO:0008134, GO:0006355, GO:0043565, GO:0005524	transcription factor binding		T	0.0331624	4541	0.0994873	417.745	0.26378	0	351.261	0	0	347.303	0
SOB|1_1_51	945	Transposase and inactivated derivatives, IS30 family		GO:0003677, GO:0004803, GO:0015074, GO:0006313, GO:0003676	Integrase core domain		L	3.53572	4133	6.15311	753.735	29.4358	4.45406	687.23	11.842	9.47132e-08	683.295	5.60381e-07
SOB|1_1_510	369	sigma-54-dependent Fis family transcriptional regulator		GO:0003677, GO:0000166, GO:0008134, GO:0006355, GO:0043565, GO:0005524	PFAM sigma-54 factor interaction domain-containing protein	pspF	KT	0	4722	0	178.672	0	0	113.514	0	0	108.525	0
SOB|1_1_511	189							34.5148	1434	43.1035	25.5872	7	34.0333	18.9876	2.5	26.4077	19.6796	4.5
SOB|1_1_512	666	putative transposase	K07497	GO:0032196, GO:0015074, GO:0003676	transposition		L	60.1811	979	4.04242	474.735	12.1802	171.803	408.261	271.354	4.69801	404.295	16.4466
SOB|1_1_513	300	IS3 family transposase		GO:0032196, GO:0015074, GO:0003676	Integrase core domain		L	0	4723	0	113.196	0	0	62.845	0	0	59.3225	0
SOB|1_1_514	258	transposase (class V)		GO:0003677, GO:0004803, GO:0043565, GO:0006313	COG2963 Transposase and inactivated derivatives		L	0	4724	0	76.5959	0	0	38.9784	0	0	36.5676	0
SOB|1_1_515	720	RDD family protein		GO:0016020, GO:0016021	RDD family		S	4.72466	3932	2.38391	528.735	8	8.38816	462.23	15	3.40192	458.295	13.5
SOB|1_1_516	498	stage II sporulation protein M		GO:0016020, GO:0016021	Stage II sporulation protein M		S	0.152898	4527	0	306.8	0	0	240.322	0	0.458695	236.33	0.938657
SOB|1_1_517	699	stage II sporulation protein M		GO:0016020, GO:0016021	Stage II sporulation protein M		S	13.9664	2471	12.1022	507.735	39	15.5263	441.23	26.5033	14.2707	437.295	54.0361
SOB|1_1_518	1005	DUF4129 domain-containing protein		GO:0016020, GO:0016021				13.5467	2511	12.3918	813.735	64	21.1013	747.23	61	7.14698	743.295	45.999
SOB|1_1_519	948	IS1595 family transposase			ISXO2-like transposase domain		L	201.907	341	55.6266	756.735	267.171	281.103	690.23	750.629	268.992	686.295	1598.51
SOB|1_1_52	1305	nucleoside-diphosphate-sugar epimerase		GO:0050662, GO:0003824, GO:0016020, GO:0016021	DoxX-like family		GM	3.83224	4092	0.848804	1113.73	6	9.87305	1047.23	40	0.774865	1043.29	7
SOB|1_1_520	468	DUF4129 domain-containing protein		GO:0016020, GO:0016021				180.201	383	176.432	276.835	310	155.995	210.439	127	208.175	206.371	372
SOB|1_1_521	1203	DUF4350 domain-containing protein		GO:0016020, GO:0016021	Membrane		M	63.837	924	79.4221	1011.73	510	70.0061	945.23	256	42.0827	941.295	343
SOB|1_1_522	963	AAA family ATPase	K03924	GO:0005524, GO:0016887	associated with various cellular activities	moxR2	S	164.013	422	147.403	771.735	722	188.027	705.23	513	156.608	701.295	951
SOB|1_1_523	711	DUF58 domain-containing protein		GO:0016020, GO:0016021	conserved protein (some members contain a von Willebrand factor type A (vWA) domain)		S	30.1267	1566	31.8306	519.735	105	35.9299	453.23	63	22.6197	449.295	88
SOB|1_1_524	618	DUF58 domain-containing protein		GO:0016020, GO:0016021	conserved protein (some members contain a von Willebrand factor type A (vWA) domain)		S	38.7921	1316	33.5978	426.745	91	41.6144	360.261	58	41.1641	356.303	127
SOB|1_1_525	522	type 3 dihydrofolate reductase	K00287	GO:0016491, GO:0050661, GO:0006730, GO:0055114, GO:0046654, GO:0004146, GO:0006545	Key enzyme in folate metabolism. Catalyzes an essential reaction for de novo glycine and purine synthesis, and for DNA precursor synthesis	folA	H	52.7383	1071	27.6288	330.753	58	78.2388	264.302	80	52.3472	260.33	118
SOB|1_1_526	2760	DUF1631 domain-containing protein			Protein of unknown function (DUF1631)	rnc	S	10.0541	2934	6.74701	2568.73	110	18.2843	2502.23	177	5.13114	2498.29	111
SOB|1_1_527	240	hypothetical protein DRQ78_11590						131.309	505	97.7269	61.2643	38	188.512	31.5371	23	107.689	30.0276	28
SOB|1_1_528	849	symmetrical bis(5'-nucleosyl)-tetraphosphatase	K01525	GO:0008803, GO:0016787	Hydrolyzes diadenosine 5',5'''-P1,P4-tetraphosphate to yield ADP	apaH	T	8.67934	3164	4.31181	657.735	18	16.6135	591.23	38	5.11272	587.295	26
SOB|1_1_529	927	branched chain amino acid aminotransferase	K00826	GO:0052655, GO:0052656, GO:0052654, GO:0003824, GO:0016740, GO:0009082, GO:0009081, GO:0009098, GO:0009097, GO:0004084, GO:0009099, GO:0008483, GO:0008652	Belongs to the class-IV pyridoxal-phosphate-dependent aminotransferase family	ilvE	E	66.4142	883	74.9522	735.735	350	61.7985	669.23	160	62.4919	665.295	360
SOB|1_1_53	459	DUF2269 domain-containing protein		GO:0016020, GO:0016021	Predicted integral membrane protein (DUF2269)	mchD	S	6.8421	3476	0	267.862	0	20.5263	201.485	16	0	197.38	0
SOB|1_1_530	204	zinc-finger domain-containing protein			Zinc-finger domain	MA20_32275	S	109.39	588	208.434	34.7718	46	24.5804	21.0317	2	95.1555	21.8461	18
SOB|1_1_531	1095	lipopolysaccharide heptosyltransferase II	K02843	GO:0016757, GO:0009103, GO:0016740	TIGRFAM Lipopolysaccharide heptosyltransferase II	rfaF	M	30.8579	1538	54.9171	903.735	315	21.3028	837.23	69	16.3538	833.295	118
SOB|1_1_532	1086	lipopolysaccharide heptosyltransferase I	K02841	GO:0016757, GO:0009244, GO:0016740, GO:0008920	lipopolysaccharide heptosyltransferase I	rfaC	M	7.40347	3375	6.86765	894.735	39	10.299	828.23	33	5.04377	824.295	36
SOB|1_1_533	1176	glucosyltransferase I RfaG	K02844	GO:0016740	Glycosyl transferases group 1	rfaG	M	11.179	2773	8.95997	984.735	56	15.4826	918.23	55	9.09455	914.295	72
SOB|1_1_534	1482	hypothetical protein		GO:0004672, GO:0005524, GO:0006468	Lipopolysaccharide kinase (Kdo/WaaP) family		KLT	8.78033	3150	6.22545	1290.73	51	10.557	1224.23	50	9.55854	1220.29	101
SOB|1_1_535	810	lipopolysaccharide core heptose(I) kinase RfaP	K02848	GO:0000166, GO:0009244, GO:0016310, GO:0016740, GO:0009103, GO:0016301, GO:0005524	Catalyzes the phosphorylation of heptose(I) of the outer membrane lipopolysaccharide core		F	15.1977	2372	6.11145	618.735	24	17.7868	552.23	38	21.6949	548.295	103
SOB|1_1_536	297	nucleotidyltransferase domain-containing protein		GO:0016779	Nucleotidyltransferase domain		L	36.2163	1384	11.4018	110.549	8	63.3157	61.2369	15	33.9315	57.8603	17
SOB|1_1_537	447	hypothetical protein						13.2134	2555	13.545	255.906	22	13.6383	189.528	10	12.4568	185.421	20
SOB|1_1_538	786	heptose kinase		GO:0016310, GO:0004672, GO:0016301, GO:0006468	COG0515 Serine threonine protein kinase		KLT	10.1415	2913	3.9738	594.735	15	20.0629	528.23	41	6.38789	524.295	29
SOB|1_1_539	1752	carbamoyltransferase	K00612	GO:0003824, GO:0009058, GO:0016740	Carbamoyltransferase C-terminus	HA62_32075	O	15.9217	2308	15.7483	1560.73	156	17.9907	1494.23	104	14.0262	1490.29	181
SOB|1_1_54	1014	AraC family transcriptional regulator		GO:0003677, GO:0003700, GO:0016020, GO:0016021, GO:0006355, GO:0043565	Transcriptional regulator		K	7.04002	3440	0.574512	822.735	3	13.3304	756.23	39	7.21514	752.295	47
SOB|1_1_540	999	lipopolysaccharide heptosyltransferase family protein		GO:0016757, GO:0016740	Glycosyltransferase family 9 (heptosyltransferase)		M	26.351	1711	14.4345	807.735	74	36.2672	741.23	104	28.3513	737.295	181
SOB|1_1_541	573	SGNH/GDSL hydrolase family protein		GO:0016787				4.69554	3942	1.65091	381.745	4	9.83884	315.261	12	2.59686	311.303	7
SOB|1_1_542	345	IS3 family transposase		GO:0032196, GO:0015074, GO:0003676	Integrase core domain		L	0	4725	0	155.16	0	0	91.0746	0	0	85.9262	0
SOB|1_1_543	219	Integrase core domain-containing protein		GO:0032196, GO:0015074, GO:0003676	Integrase core domain		L	0	4726	0	44.6935	0	0	25.5357	0	0	25.1276	0
SOB|1_1_544	621	SGNH/GDSL hydrolase family protein		GO:0016020, GO:0016021	GDSL-like Lipase/Acylhydrolase family		S	3.16708	4173	1.09991	429.735	3	7.11564	363.261	10	1.28568	359.303	4
SOB|1_1_545	153	hypothetical protein CDV28_10450		GO:0016020, GO:0016021				0	4727	0	6.51058	0	0	14.75	0	0	18.3155	0
SOB|1_1_546	390	sxtJ		GO:0016020, GO:0016021	nodulation		O	2.57903	4263	0	199.366	0	7.7371	133.633	4	0	128.976	0
SOB|1_1_547	99							3.79327	4097	0	47.4815	0	11.3798	22.7143	1	0	43.3784	0
SOB|1_1_548	180							0	4728	0	20.5653	0	0	17.7263	0	0	17.5884	0
SOB|1_1_549	591	Integrase catalytic region		GO:0015074, GO:0003676	PFAM Transposase IS3 IS911		L	3.0157	4187	9.04709	399.745	22.9538	0	333.261	0	0	329.303	0
SOB|1_1_55	2985	RNA polymerase-associated protein RapA	K03580	GO:0003677, GO:0000166, GO:0016817, GO:0006355, GO:0004386, GO:0005524, GO:0016787	RNA polymerase recycling family C-terminal	rapA	L	6.77302	3489	4.00416	2793.73	71	12.7951	2727.23	135	3.5198	2723.29	83
SOB|1_1_550	828	NodU/CmcH-related carbamoyltransferase	K00612	GO:0009058, GO:0003824, GO:0016740	Carbamoyltransferase C-terminus	nolO	O	1.61865	4355	2.22701	636.735	9	1.81319	570.23	4	0.815741	566.295	4
SOB|1_1_551	882	hypothetical protein DRQ47_10775, partial			Involved in initiation control of chromosome replication		S	7.35583	3384	0.330365	690.735	1.44833	15.1842	624.23	36.6693	6.55291	620.295	35.1963
SOB|1_1_552	156	Transposase and inactivated derivative		GO:0003677, GO:0004803, GO:0006313				0	4729	0	7.93216	0	0	14.411	0	0	17.5025	0
SOB|1_1_553	234	IS3 family transposase			PFAM Transposase IS3 IS911		L	0	4730	0	56.1983	0	0	28.8144	0	0	27.7098	0
SOB|1_1_554	606	Integrase catalytic region		GO:0015074, GO:0003676	PFAM Transposase IS3 IS911		L	5.7524e-06	4564	1.72572e-05	414.745	4.5427e-05	0	348.261	0	0	344.303	0
SOB|1_1_555	408	Transposase IS66 family			Involved in initiation control of chromosome replication		S	1.41472	4385	0	217.168	0	4.24415	151.105	2.48105	0	146.688	0
SOB|1_1_556	597	IS66 family transposase	K07484		COG3436 Transposase and inactivated derivatives		L	2.34947	4287	0	405.745	0	7.04841	339.261	9.25107	0	335.303	0
SOB|1_1_557	765	hypothetical protein		GO:0003676	manually curated	tnp3503b	L	0	4731	0	573.735	0	0	507.23	0	0	503.295	0
SOB|1_1_558	177	hypothetical protein EHM79_20950, partial		GO:0003676				0	4732	0	18.8426	0	0	17.5187	0	0	17.5158	0
SOB|1_1_559	462	hypothetical protein MMIC_P0037		GO:0003676	manually curated	tnp3503b	L	25.6011	1738	0	270.849	0	50.365	204.485	39.8435	26.4382	200.38	45.8724
SOB|1_1_56	822	hypothetical protein BMS3Bbin11_01907						25.1525	1749	25.4795	630.735	102	33.9007	564.23	74	16.0773	560.295	78
SOB|1_1_560	321	transposase		GO:0003677, GO:0004803, GO:0006313	Transposase		L	0	4733	0	132.161	0	0	74.4731	0	0	71.001	0
SOB|1_1_561	219	IS3 family transposase			PFAM Transposase IS3 IS911		L	0	4734	0	44.6935	0	0	25.5357	0	0	25.1276	0
SOB|1_1_562	606	Integrase catalytic region		GO:0015074, GO:0003676	PFAM Transposase IS3 IS911		L	5.7524e-06	4565	1.72572e-05	414.745	4.5427e-05	0	348.261	0	0	344.303	0
SOB|1_1_563	321	hypothetical protein MMIC_P2054		GO:0003676	manually curated	tnp3503b	L	2.18121	4319	1.82165	132.161	1.52803	4.72199	74.4731	1.36048	0	71.001	0
SOB|1_1_564	300	SAM-dependent DNA methyltransferase		GO:0003677, GO:0006306, GO:0016740, GO:0008168, GO:0008170, GO:0032259, GO:0003676	N-6 DNA Methylase		L	0	4735	0	113.196	0	0	62.845	0	0	59.3225	0
SOB|1_1_565	291	N-6 DNA Methylase		GO:0003677, GO:0006306, GO:0008168, GO:0016740, GO:0008170, GO:0032259, GO:0003676	DNA restriction-modification system		V	0	4736	0	105.448	0	0	57.8497	0	0	54.1928	0
SOB|1_1_566	777	Type I restriction-modification system methyltransferase subunit		GO:0003677, GO:0006306, GO:0008168, GO:0016740, GO:0008170, GO:0032259, GO:0003676	N-6 DNA Methylase		L	0	4737	0	585.735	0	0	519.23	0	0	515.295	0
SOB|1_1_567	159	SAM-dependent methyltransferase		GO:0003677, GO:0006306, GO:0008168, GO:0008170, GO:0032259, GO:0003676				0	4738	0	9.49454	0	0	13.8585	0	0	16.8313	0
SOB|1_1_568	741	SAM-dependent methyltransferase		GO:0003677, GO:0006306, GO:0008168, GO:0008170, GO:0032259, GO:0003676	DNA restriction-modification system		V	63.4591	935	29.584	549.735	103.222	96.3183	483.23	180.065	64.4749	479.295	267.583
SOB|1_1_569	576	N-6 DNA Methylase		GO:0003677, GO:0006306, GO:0008168, GO:0008170, GO:0032259, GO:0003676	DNA restriction-modification system		V	8.93463	3120	13.3833	384.745	32.6814	0	318.261	0	13.4206	314.303	36.5247
SOB|1_1_57	801	hypothetical protein DJ030_04875						9.63001	3004	8.78568	609.735	34	14.7507	543.23	31	5.35364	539.295	25
SOB|1_1_570	642	SLC13 family permease	K14445	GO:0055085, GO:0006813, GO:0016020, GO:0098655, GO:0016021, GO:0008324	Citrate transporter	sac1	P	6.61726	3529	2.79645	450.735	8	16.1443	384.261	24	0.911037	380.295	3
SOB|1_1_571	1440	sodium:proton antiporter		GO:0055085, GO:0016020, GO:0016021	Citrate transporter	nhaD	P	21.1581	1946	20.9448	1248.73	166	29.2979	1182.23	134	13.2317	1178.29	135
SOB|1_1_572	936	4Fe-4S binding protein		GO:0016020, GO:0016021	4Fe-4S binding domain		C	7.98793	3278	1.69249	744.735	8	18.6746	678.23	49	3.5967	674.295	21
SOB|1_1_573	246	hypothetical protein DRQ43_07225						40.9243	1273	38.078	66.204	16	45.6674	33.9608	6	39.0275	32.5504	11
SOB|1_1_574	468	hypothetical protein DRQ43_07230		GO:0005506, GO:0009055, GO:0020037, GO:0022900				9.6798	2983	17.6432	276.835	31	8.59814	210.439	7	2.79806	206.371	5
SOB|1_1_575	459	hemerythrin	K07216	GO:0046872	Hemerythrin HHE cation binding domain		P	18.908	2104	14.7051	267.862	25	32.0723	201.485	25	9.94672	197.38	17
SOB|1_1_576	321	cytochrome C oxidase Cbb3		GO:0046872, GO:0009055, GO:0020037, GO:0022900	cytochrome	nirN	C	6.68694	3514	4.76863	132.161	4	10.4125	74.4731	3	4.87968	71.001	3
SOB|1_1_577	714	cytochrome C oxidase Cbb3		GO:0046872, GO:0009055, GO:0020037, GO:0022900	COG2010 Cytochrome c, mono- and diheme variants	nirN	C	5.04267	3847	4.21973	522.735	14	9.6316	456.23	17	1.27668	452.295	5
SOB|1_1_578	219							0	4739	0	44.6935	0	0	25.5357	0	0	25.1276	0
SOB|1_1_579	591	Integrase catalytic region		GO:0015074, GO:0003676	PFAM Transposase IS3 IS911		L	3.0157	4188	9.04709	399.745	22.9538	0	333.261	0	0	329.303	0
SOB|1_1_58	1056	6-phosphofructokinase	K00850	GO:0000166, GO:0005737, GO:0046872, GO:0047334, GO:0016310, GO:0016740, GO:0016301, GO:0006096, GO:0061615, GO:0006002, GO:0008443, GO:0003872, GO:0005524, GO:0046835	Catalyzes the phosphorylation of D-fructose 6-phosphate to fructose 1,6-bisphosphate by ATP, the first committing step of glycolysis	pfkA	H	30.3485	1555	24.7796	864.735	136	35.2965	798.23	109	30.9694	794.295	213
SOB|1_1_580	375	IS3 family transposase		GO:0003677, GO:0004803, GO:0006313	Transposase		L	0	4740	0	184.605	0	0	119.202	0	0	114.335	0
SOB|1_1_581	216							40.264	1283	40.7701	42.5097	11	52.0574	24.8268	5	27.9645	24.7787	6
SOB|1_1_582	1143	heme d1 biosynthesis radical SAM protein NirJ		GO:0046872, GO:0003824, GO:0051539, GO:0051536	4Fe-4S single cluster domain	nirJ	C	6.51204	3549	4.13868	951.735	25	13.4318	885.23	46	1.96564	881.295	15
SOB|1_1_583	474	Lrp/AsnC family transcriptional regulator		GO:0003700, GO:0006355, GO:0043565	overlaps another CDS with the same product name	nirH	K	16.8581	2239	10.5847	282.822	19	21.4982	216.423	18	18.4914	212.346	34
SOB|1_1_584	444	Lrp/AsnC family transcriptional regulator		GO:0043565	heme biosynthesis protein	nirG	K	4.74373	3929	1.24594	252.912	2	11.0861	186.528	8	1.89915	182.43	3
SOB|1_1_585	579	AsnC family protein			COG1522 Transcriptional regulators	nirL	K	4.95697	3883	2.43805	387.745	6	12.0689	321.261	15	0.363966	317.303	1
SOB|1_1_586	465	Lrp/AsnC family transcriptional regulator			transcriptional	nirD	K	4.68712	3946	0.575358	273.842	1	11.2146	207.439	9	2.27141	203.376	4
SOB|1_1_587	1209	protein nirF	K19345		Heme d1 biosynthesis protein NirF	nirF	S	5.43333	3767	2.78661	1017.73	18	11.6847	951.23	43	1.82869	947.295	15
SOB|1_1_588	372	cytochrome c	K19344	GO:0009055, GO:0020037, GO:0022900	Cytochrome C oxidase, cbb3-type, subunit III	nirC	C	4.18242	4030	1.73473	181.65	2	6.66724	116.308	3	4.14528	111.44	4
SOB|1_1_589	1638	nitrite reductase	K15864	GO:0046872, GO:0009055, GO:0020037, GO:0022900	Cytochrome D1 heme domain	nirS	C	22.3751	1876	28.2065	1446.73	259	20.0385	1380.23	107	18.8802	1376.29	225
SOB|1_1_59	195							15.0837	2379	0	28.8107	0	39.601	19.5816	3	5.65002	20.4402	1
SOB|1_1_590	2772	cytochrome C552	K02569	GO:0016020, GO:0016021, GO:0020037	NapC/NirT cytochrome c family, N-terminal region	torC	C	14.0413	2462	14.1028	2580.73	231	16.2437	2514.23	158	11.7774	2510.29	256
SOB|1_1_591	2046	hybrid sensor histidine kinase/response regulator	K07646	GO:0000155, GO:0023014, GO:0007165, GO:0000160, GO:0004673, GO:0016310, GO:0016772, GO:0016740, GO:0018106, GO:0016301	COG0642 Signal transduction histidine kinase		T	10.5513	2849	6.79588	1854.73	80	21.1039	1788.23	146	3.75402	1784.29	58
SOB|1_1_592	1089	response regulator	K07814	GO:0000160	Response regulator containing a CheY-like receiver domain and an HD-GYP domain		T	10.3176	2881	6.8447	897.735	39	14.6154	831.23	47	9.49257	827.295	68
SOB|1_1_593	1851	sensor histidine kinase		GO:0000166, GO:0016020, GO:0016021, GO:0000160, GO:0016772, GO:0016310, GO:0016740, GO:0018106, GO:0016301, GO:0007165, GO:0004673, GO:0005524, GO:0005886	HAMP (Histidine kinases, Adenylyl cyclases, Methyl binding proteins, Phosphatases) domain		T	4.28644	4012	3.41745	1659.73	36	7.62522	1593.23	47	1.81665	1589.29	25
SOB|1_1_594	360	hypothetical protein DIZ80_07725		GO:0035438				41.4634	1260	26.903	169.838	29	44.3012	105.024	18	53.186	99.8839	46
SOB|1_1_595	273	hypothetical protein DIZ80_07730						90.5294	687	45.6787	89.6804	26	164.919	47.0201	30	60.9905	43.5513	23
SOB|1_1_596	1761	response regulator		GO:0000155, GO:0023014, GO:0007165, GO:0000160, GO:0016310, GO:0016772, GO:0016301	His Kinase A (phosphoacceptor) domain		T	8.49335	3191	3.2119	1569.73	32	18.5708	1503.23	108	3.69734	1499.29	48
SOB|1_1_597	2442	nitrite reductase large subunit	K00362	GO:0046872, GO:0016491, GO:0050660, GO:0050661, GO:0020037, GO:0055114, GO:0051539, GO:0042128, GO:0008942, GO:0051536	Pyridine nucleotide-disulphide oxidoreductase	nirB	C	72.1282	824	52.5019	2250.73	750	78.815	2184.23	666	85.0678	2180.29	1606
SOB|1_1_598	312	nitrite reductase (NAD(P)H) small subunit	K00363	GO:0016491, GO:0055114, GO:0051537, GO:0008942	TIGRFAM nitrite reductase NAD(P)H , small subunit	nirD	P	271.613	257	155.128	123.911	122	325.67	69.0518	87	334.042	65.6882	190
SOB|1_1_599	2211	nitrate reductase catalytic subunit	K00372	GO:0046872, GO:0016491, GO:0055114, GO:0051539, GO:0043546, GO:0042128, GO:0051536	Belongs to the prokaryotic molybdopterin-containing oxidoreductase family	narB	C	149.706	456	81.5192	2019.73	1045	150.996	1953.23	1141	216.603	1949.29	3656
SOB|1_1_6	1473	IMP dehydrogenase	K00088	GO:0000166, GO:0003824, GO:0046872, GO:0006164, GO:0016491, GO:0003938, GO:0055114, GO:0006177	Catalyzes the conversion of inosine 5'-phosphate (IMP) to xanthosine 5'-phosphate (XMP), the first committed and rate- limiting step in the de novo synthesis of guanine nucleotides, and therefore plays an important role in the regulation of cell growth	guaB	F	210.913	321	204.547	1281.73	1664	208.237	1215.23	979	219.954	1211.29	2307
SOB|1_1_60	1920	threonine--tRNA ligase	K01868	GO:0006418, GO:0000166, GO:0003723, GO:0005737, GO:0004812, GO:0046872, GO:0004829, GO:0016874, GO:0043039, GO:0000049, GO:0006412, GO:0005524, GO:0006435	Catalyzes the attachment of threonine to tRNA(Thr) in a two-step reaction L-threonine is first activated by ATP to form Thr-AMP and then transferred to the acceptor end of tRNA(Thr)	thrS	J	22.2956	1878	16.7698	1728.73	184	35.1439	1662.23	226	14.9731	1658.29	215
SOB|1_1_600	1845	aspartate carbamoyltransferase	K07307	GO:0016020, GO:0016021, GO:0016740, GO:0019645	reductase chain B		C	112.344	571	80.8872	1653.73	849	85.1716	1587.23	523	170.974	1583.29	2344
SOB|1_1_601	1566	hypothetical protein	K03924	GO:0005524, GO:0016887	associated with various cellular activities		S	23.3364	1829	20.515	1374.73	179	16.2018	1308.23	82	33.2925	1304.29	376
SOB|1_1_602	1779	VWA domain-containing protein			von Willebrand factor (vWF) type A domain		S	6.13961	3619	3.27472	1587.73	33	12.404	1521.23	73	2.74011	1517.29	36
SOB|1_1_603	1059	AI-2E family transporter		GO:0016020, GO:0016021	AI-2E family transporter	MA20_41055	S	10.665	2834	11.8022	867.735	65	19.0339	801.23	59	1.15879	797.295	8
SOB|1_1_604	189	integrase-like protein		GO:0015074	Integrase core domain		L	0	4741	0	25.5872	0	0	18.9876	0	0	19.6796	0
SOB|1_1_605	441	Integrase catalytic region		GO:0015074, GO:0003676	PFAM Transposase IS3 IS911		L	554.128	143	902.939	249.931	1432.32	0	183.569	0	759.446	179.443	1180.02
SOB|1_1_606	234	IS3 family transposase			PFAM Transposase IS3 IS911		L	0	4742	0	56.1983	0	0	28.8144	0	0	27.7098	0
SOB|1_1_607	321	transposase		GO:0003677, GO:0004803, GO:0006313	Transposase		L	0	4743	0	132.161	0	0	74.4731	0	0	71.001	0
SOB|1_1_608	219							0	4744	0	44.6935	0	0	25.5357	0	0	25.1276	0
SOB|1_1_609	864	IS3 family transposase		GO:0003677, GO:0004803, GO:0015074, GO:0006313, GO:0003676	PFAM Transposase IS3 IS911		L	0	4745	0	672.735	0	0	606.23	0	0	602.295	0
SOB|1_1_61	432	translation initiation factor IF-3	K02520	GO:0003743, GO:0005737, GO:0006412, GO:0006413	IF-3 binds to the 30S ribosomal subunit and shifts the equilibrum between 70S ribosomes and their 50S and 30S subunits in favor of the free subunits, thus enhancing the availability of 30S subunits on which protein synthesis initiation begins	infC	J	691.288	115	573.373	240.99	877	803.472	174.688	543	697.018	170.493	1029
SOB|1_1_610	243	transposase		GO:0003677, GO:0004803, GO:0006313	Transposase		L	0	4746	0	63.6503	0	0	32.5934	0	0	31.1469	0
SOB|1_1_611	651	Integrase catalytic region		GO:0015074, GO:0003676	PFAM Transposase IS3 IS911		L	2.25105	4304	4.57865	459.735	13.36	2.1745	393.261	3.30832	0	389.295	0
SOB|1_1_612	234	IS3 family transposase			PFAM Transposase IS3 IS911		L	0	4747	0	56.1983	0	0	28.8144	0	0	27.7098	0
SOB|1_1_613	156	Transposase and inactivated derivative		GO:0003677, GO:0004803, GO:0006313				0	4748	0	7.93216	0	0	14.411	0	0	17.5025	0
SOB|1_1_614	1896	hypothetical protein						3.88589	4081	1.57119	1704.73	17	9.30916	1638.23	59	0.777315	1634.29	11
SOB|1_1_615	873	hypothetical protein DRQ43_11075						22.0845	1888	22.8801	681.735	99	34.8718	615.23	83	8.50153	611.295	45
SOB|1_1_616	864	IS3 family transposase	K07497	GO:0015074, GO:0003676	PFAM Transposase IS3 IS911		L	817.169	97	482.074	672.735	2058.35	1169.93	606.23	2743.88	799.503	602.295	4169.6
SOB|1_1_617	294	transposase IS3/IS911 family protein		GO:0003677, GO:0004803, GO:0006313	Transposase		L	0	4749	0	107.967	0	0	59.7203	0	0	56.1278	0
SOB|1_1_618	1707	acetolactate synthase		GO:0030976, GO:0000287, GO:0003824	Thiamine pyrophosphate enzyme, central domain	ilvB1	EH	9.59065	3012	8.10791	1515.73	78	18.9061	1449.23	106	1.75793	1445.29	22
SOB|1_1_619	522	disulfide bond formation protein B	K03611	GO:0016491, GO:0015035, GO:0016020, GO:0016021, GO:0055114, GO:0006457, GO:0005886	Disulfide bond formation protein DsbB	dsbB	O	70.1323	850	84.7917	330.753	178	72.3708	264.302	74	53.2344	260.33	120
SOB|1_1_62	198	50S ribosomal protein L35	K02916	GO:0003735, GO:0005840, GO:0006412	Belongs to the bacterial ribosomal protein bL35 family	rpmI	J	2195.99	32	2280.83	30.3946	440	2071.09	20.4681	164	2236.06	20.9173	405
SOB|1_1_620	423	Gfa-like protein		GO:0016846	Glutathione-dependent formaldehyde-activating		S	114.654	560	141.908	232.048	209	126.28	165.8	81	75.7732	161.557	106
SOB|1_1_621	1977	potassium transporter	K03455	GO:0055085, GO:0006812, GO:0006813, GO:0015299, GO:0098655, GO:0016020, GO:0015297, GO:0016021, GO:0008324, GO:1902600, GO:0006811, GO:0005886	Belongs to the monovalent cation proton antiporter 2 (CPA2) transporter (TC 2.A.37) family	kefB	P	10.2333	2898	8.99955	1785.73	102	15.0349	1719.23	100	6.66548	1715.29	99
SOB|1_1_622	1305	flavocytochrome c sulphide dehydrogenase flavoprotein subunit	K17229	GO:0050660, GO:0016491, GO:0055114	Flavocytochrome c sulphide dehydrogenase, flavin-binding		S	5.25677	3802	1.55614	1113.73	11	13.3286	1047.23	54	0.88556	1043.29	8
SOB|1_1_623	591	cytochrome c4	K17230	GO:0005506, GO:0046872, GO:0009055, GO:0020037, GO:0022900, GO:0042597	PFAM Cytochrome C	fccA	C	2.68419	4252	3.54729	399.745	9	3.10248	333.261	4	1.40281	329.303	4
SOB|1_1_624	402	histidine kinase		GO:0016310, GO:0016301	CBS domain		T	1.77893	4345	0	211.215	0	5.3368	145.302	3	0	140.777	0
SOB|1_1_625	351	P-II family nitrogen regulator		GO:0006808, GO:0050790, GO:0030234	Belongs to the P(II) protein family	VV0993	K	2.67502	4254	0	161.04	0	8.02506	96.6286	3	0	91.3183	0
SOB|1_1_626	870	DUF1538 domain-containing protein		GO:0016020, GO:0016021	Protein of unknown function (DUF1538)	WS0013	S	3.11016	4182	0.464267	678.735	2	8.86621	612.23	21	0	608.295	0
SOB|1_1_627	321	DUF1538 domain-containing protein		GO:0016020, GO:0016021	Protein of unknown function (DUF1538)		S	0	4750	0	132.161	0	0	74.4731	0	0	71.001	0
SOB|1_1_628	552	inorganic pyrophosphatase	K01507	GO:0000287, GO:0005737, GO:0004427, GO:0046872, GO:0006796, GO:0016787	Catalyzes the hydrolysis of inorganic pyrophosphate (PPi) forming two phosphate ions	ppa	C	85.6647	717	81.673	360.745	187	142.303	294.261	162	33.018	290.31	83
SOB|1_1_629	477	adenylyl-sulfate reductase subunit beta	K00395		Adenosine-5'-phosphosulfate reductase beta subunit	aprB	C	635.733	124	593.413	285.815	1076.47	540.066	219.407	458.421	773.721	215.346	1442.73
SOB|1_1_63	360	50S ribosomal protein L20	K02887	GO:0003723, GO:0003735, GO:0000027, GO:0019843, GO:0005840, GO:0006412	Binds directly to 23S ribosomal RNA and is necessary for the in vitro assembly process of the 50S ribosomal subunit. It is not involved in the protein synthesizing functions of that subunit	rplT	J	478.387	166	490.748	169.838	529	379.022	105.024	154	565.39	99.8839	489
SOB|1_1_630	522	adenylyl-sulfate reductase subunit alpha		GO:0016491, GO:0055114	reductase, alpha subunit	aprA	C	213.142	313	0	330.753	0	235.869	264.302	241.178	403.557	260.33	909.691
SOB|1_1_631	1299	adenylyl-sulfate reductase subunit alpha		GO:0016491, GO:0055114, GO:0009973	reductase, alpha subunit	aprA	C	623.214	130	875.015	1107.73	6151.96	441.988	1041.23	1780.43	552.638	1037.29	4963.73
SOB|1_1_632	714	DUF4126 domain-containing protein		GO:0016020, GO:0016021	Domain of unknown function (DUF4126)		S	98.9318	638	76.2565	522.735	253	123.511	456.23	218	97.028	452.295	380
SOB|1_1_633	444	hypothetical protein DRI73_10780, partial						50.0742	1113	35.5094	252.912	57	74.831	186.528	54	39.8822	182.43	63
SOB|1_1_634	471	hypothetical protein DRI73_10775			COG0226 ABC-type phosphate transport system, periplasmic component		P	10.5537	2848	7.31963	279.828	13	19.3767	213.439	16	4.96481	209.351	9
SOB|1_1_635	1206	hypothetical protein DRI73_10770			Forms passive diffusion pores that allow small molecular weight hydrophilic materials across the outer membrane		M	11.966	2690	4.34754	1014.73	28	26.1692	948.23	96	5.38121	944.295	44
SOB|1_1_636	903	heterodisulfide reductase	K03389		Cysteine-rich domain	hdrB	C	238.892	286	270.515	711.735	1222	200.704	645.23	501	245.456	641.295	1363
SOB|1_1_637	627	4Fe-4S dicluster domain-containing protein	K03390	GO:0051536	4Fe-4S dicluster domain	hdrC	C	316.802	222	325.792	435.735	901	291.551	369.261	416.5	333.063	365.295	1053.5
SOB|1_1_638	141							0.72623	4449	0	84.069	0	0	50.7	0	2.17869	60.5763	1.14278
SOB|1_1_639	330	IS66 family insertion sequence hypothetical protein						13.482	2517	6.50541	140.68	5.80856	28.8448	80.2625	8.95669	5.09572	75.8265	3.34574
SOB|1_1_64	1017	phenylalanine--tRNA ligase subunit alpha	K01889	GO:0000287, GO:0000166, GO:0005737, GO:0004812, GO:0004826, GO:0046872, GO:0006432, GO:0000049, GO:0043039, GO:0016874, GO:0006412, GO:0005524	Belongs to the class-II aminoacyl-tRNA synthetase family. Phe-tRNA synthetase alpha subunit type 1 subfamily	pheS	J	22.967	1848	23.0878	825.735	121	30.9814	759.23	91	14.8317	755.295	97
SOB|1_1_640	366	IS66 family insertion sequence element accessory protein TnpB	K07484		COG3436 Transposase and inactivated derivatives		L	6.72783	3498	0	175.741	0	20.1835	110.724	8.64579	0	105.632	0
SOB|1_1_641	1083	IS66 family transposase			IS66 C-terminal element		L	717.425	110	1075.78	891.735	6088.65	476.048	825.23	1519.82	600.446	821.295	4270.1
SOB|1_1_642	366	IS66 family transposase	K07484		Transposase		L	0	4751	0	175.741	0	0	110.724	0	0	105.632	0
SOB|1_1_643	2211	heterodisulfide reductase	K16886	GO:0055114	Methyl-viologen-reducing hydrogenase, delta subunit		C	156.948	438	193.404	2019.73	2479.27	129.024	1953.23	974.971	148.416	1949.29	2505.08
SOB|1_1_644	183	heterodisulfide reductase subunit A		GO:0016491, GO:0055114, GO:0051912	FAD dependent oxidoreductase	rnfB	C	5.10203	3843	0	22.4249	0	15.3061	18.6231	1.10277	0	18.4157	0
SOB|1_1_645	1119	heterodisulfide reductase subunit A			FAD dependent oxidoreductase	rnfB	C	0	4752	0	927.735	0	0	861.23	0	0	857.295	0
SOB|1_1_646	345	hypothetical protein			Pfam Transposase		L	41.2849	1263	41.4251	155.16	40.7948	35.6684	91.0746	12.5675	46.7612	85.9262	34.7917
SOB|1_1_647	243	hypothetical protein CJF42_26415, partial						0.145682	4531	0.437045	63.6503	0.176559	0	32.5934	0	0	31.1469	0
SOB|1_1_648	630	hypothetical protein COA86_19045			transposase activity		L	2.45588	4276	6.28261	438.735	17.4946	0	372.261	0	1.08502	368.295	3.46018
SOB|1_1_649	357	nucleotide pyrophosphohydrolase		GO:0046872, GO:0009143, GO:0047429, GO:0016787	MazG-like family		S	7.772	3317	1.88804	166.9	2	20.2375	102.18	8	1.19047	97.0096	1
SOB|1_1_65	2502	phenylalanine--tRNA ligase subunit beta	K01890	GO:0000166, GO:0000287, GO:0003723, GO:0005737, GO:0004812, GO:0046872, GO:0004826, GO:0006432, GO:0000049, GO:0016874, GO:0006412, GO:0005524	Belongs to the phenylalanyl-tRNA synthetase beta subunit family. Type 1 subfamily	pheT	J	34.6146	1430	38.9335	2310.73	571	40.8878	2244.23	355	24.0224	2240.29	466
SOB|1_1_650	453	signal transduction protein			Domain in cystathionine beta-synthase and other proteins.		T	69.1174	859	93.2604	261.862	155	76.6801	195.514	58	37.4117	191.39	62
SOB|1_1_651	510	peptidylprolyl isomerase	K03775	GO:0003755, GO:0000413, GO:0016853	Peptidyl-prolyl cis-trans	slyD	O	39.5376	1297	38.5518	318.777	78	56.3432	252.322	55	23.7179	248.33	51
SOB|1_1_652	366	hypothetical protein DRQ43_10560						34.3287	1444	21.5167	175.741	24	60.6967	110.724	26	20.7726	105.632	19
SOB|1_1_653	1254	6-phosphofructokinase	K21071	GO:0005737, GO:0046872, GO:0047334, GO:0006096, GO:0061615, GO:0016310, GO:0016740, GO:0006002, GO:0016301, GO:0003872, GO:0046835	Catalyzes the phosphorylation of D-fructose 6-phosphate, the first committing step of glycolysis. Uses inorganic phosphate (PPi) as phosphoryl donor instead of ATP like common ATP-dependent phosphofructokinases (ATP-PFKs), which renders the reaction reversible, and can thus function both in glycolysis and gluconeogenesis. Consistently, PPi-PFK can replace the enzymes of both the forward (ATP-PFK)…	pfp	G	60.418	974	77.8345	1062.73	525	58.3789	996.23	225	45.0407	992.295	387
SOB|1_1_654	2049	sodium-translocating pyrophosphatase	K15987	GO:0000287, GO:0004427, GO:0016020, GO:0016021, GO:0009678, GO:1902600, GO:0006811, GO:0005887, GO:0016787, GO:0005886	Inorganic H+ pyrophosphatase	hppA	C	156.1	440	164.873	1857.73	1944	145.893	1791.23	1011	157.533	1787.29	2438
SOB|1_1_655	477	adenylyl-sulfate reductase subunit beta	K00395		Adenosine-5'-phosphosulfate reductase beta subunit	aprB	C	635.733	125	593.413	285.815	1076.47	540.066	219.407	458.421	773.721	215.346	1442.73
SOB|1_1_656	264	adenylyl-sulfate reductase subunit alpha		GO:0016491, GO:0055114	Fumarate reductase flavoprotein C-term	aprA	C	634.733	126	426.643	81.8214	221.561	624.204	42.0558	101.559	853.353	39.337	290.667
SOB|1_1_657	1683	adenylyl-sulfate reductase subunit alpha	K00394	GO:0016491, GO:0055114, GO:0009973	reductase, alpha subunit	aprA	C	187.925	375	161.279	1491.73	1526.97	173.331	1425.23	955.713	229.164	1421.29	2820.31
SOB|1_1_658	342	S24 family peptidase		GO:0006281, GO:0009432, GO:0016787, GO:0006974	Peptidase S24-like		K	89.713	691	62.0899	152.254	60	143.271	88.404	49	63.7782	83.2953	46
SOB|1_1_659	240							57.0136	1014	38.5764	61.2643	15	90.1578	31.5371	11	42.3065	30.0276	11
SOB|1_1_66	300	integration host factor subunit alpha	K04764	GO:0003677, GO:0006417, GO:0006355, GO:0006310	This protein is one of the two subunits of integration host factor, a specific DNA-binding protein that functions in genetic recombination as well as in transcriptional and translational control	himA	K	175.189	392	91.8654	113.196	66	283.799	62.845	69	149.902	59.3225	77
SOB|1_1_660	1365	HD domain-containing protein		GO:0007165, GO:0016020, GO:0016021	COG2206 HD-GYP domain		T	7.49038	3363	4.02707	1173.73	30	12.3729	1107.23	53	6.07116	1103.29	58
SOB|1_1_661	2520	glycogen phosphorylase	K00688	GO:0004645, GO:0008184, GO:0016757, GO:0102250, GO:0030170, GO:0102499, GO:0016740, GO:0005975	Phosphorylase is an important allosteric enzyme in carbohydrate metabolism. Enzymes from different sources differ in their regulatory mechanisms and in their natural substrates. However, all known phosphorylases share catalytic and structural properties	glgP	G	18.9265	2102	16.1702	2328.73	239	22.9664	2262.23	201	17.643	2258.29	345
SOB|1_1_662	1350	type I secretion protein TolC		GO:0055085, GO:0015562, GO:0019867	type I secretion outer membrane protein, TolC		MU	6.84952	3472	2.0396	1158.73	15	15.856	1092.23	67	2.65295	1088.29	25
SOB|1_1_663	234							13.3501	2537	0	56.1983	0	35.8826	28.8144	4	4.16775	27.7098	1
SOB|1_1_664	243	transposase		GO:0003677, GO:0004803, GO:0006313	Transposase		L	0	4753	0	63.6503	0	0	32.5934	0	0	31.1469	0
SOB|1_1_665	153	IS3 family transposase		GO:0015074, GO:0003676				0	4754	0	6.51058	0	0	14.75	0	0	18.3155	0
SOB|1_1_666	606	Integrase catalytic region		GO:0015074, GO:0003676	PFAM Transposase IS3 IS911		L	1.00137e-07	4624	3.00411e-07	414.745	7.90788e-07	0	348.261	0	0	344.303	0
SOB|1_1_667	1104	DUF4347 domain-containing protein		GO:0005509	COG2931 RTX toxins and related Ca2 -binding proteins	murD	Q	7.79563	3312	3.45242	912.735	20	15.2727	846.23	50	4.66176	842.295	34
SOB|1_1_668	558							2.4404	4277	0.430043	366.745	1.00101	6.89115	300.261	8.00493	0	296.31	0
SOB|1_1_669	1020	DUF4123 domain-containing protein			Domain of unknown function (DUF4123)		T	3.61639	4123	2.66165	828.735	14	7.12142	762.23	21	1.06609	758.295	7
SOB|1_1_67	357	MerR family transcriptional regulator		GO:0003677, GO:0006355	PFAM regulatory protein, MerR	ycgE	K	164.578	419	112.339	166.9	119	169.489	102.18	67	211.905	97.0096	178
SOB|1_1_670	2157	type VI secretion system tip protein VgrG			protein conserved in bacteria	vgrG	U	9.50289	3027	7.28783	1965.73	90.9255	16.468	1899.23	121	4.75284	1895.29	78
SOB|1_1_671	642	adenylate kinase	K00939	GO:0000166, GO:0005737, GO:0046872, GO:0016310, GO:0016740, GO:0016301, GO:0019205, GO:0016776, GO:0044209, GO:0008270, GO:0009165, GO:0046940, GO:0006139, GO:0005524, GO:0004017	Catalyzes the reversible transfer of the terminal phosphate group between ATP and AMP. Plays an important role in cellular energy homeostasis and in adenine nucleotide metabolism	adk	F	51.3925	1097	54.5307	450.735	156	50.4508	384.261	75	49.196	380.295	162
SOB|1_1_672	567	elongation factor P-like protein YeiP	K02356	GO:0005737, GO:0003746, GO:0043043, GO:0006414	Elongation factor P (EF-P) OB domain	efp	J	8.44972	3196	4.6125	375.745	11	19.2236	309.261	23	1.51305	305.31	4
SOB|1_1_673	843	hypothetical protein C3L25_12980		GO:0005506, GO:0009055, GO:0020037, GO:0022900				5.32636	3783	1.934	651.735	8	13.2504	585.23	30	0.794692	581.295	4
SOB|1_1_674	645	radical SAM protein		GO:0003824, GO:0051536	4Fe-4S single cluster domain	nrdG	O	84.3503	728	59.3788	453.735	171	95.4477	387.261	143	98.2245	383.295	326
SOB|1_1_675	318	DEAD/DEAH box helicase		GO:0003677, GO:0016020, GO:0016021, GO:0016787, GO:0005524	SNF2 family N-terminal domain		V	24.2863	1789	9.73572	129.467	8	49.7797	72.6958	14	13.3436	69.2393	8
SOB|1_1_676	378	DEAD/DEAH box helicase		GO:0003677, GO:0016020, GO:0016021, GO:0016787, GO:0005524	SNF2 family N-terminal domain		V	6.89896	3461	4.19988	187.573	5	10.5878	122.067	5	5.90919	117.262	6
SOB|1_1_677	489	hypothetical protein AWQ21_12335						217.482	309	136.497	297.808	258	205.559	231.374	184	310.391	227.335	611
SOB|1_1_678	1005	type II toxin-antitoxin system HipA family toxin	K07154	GO:0016310, GO:0016301	Phosphatidylinositol kinase		S	50.0401	1114	18.3941	813.735	95	76.103	747.23	220	55.6233	743.295	358
SOB|1_1_679	318	transposase	K07483	GO:0003677, GO:0004803, GO:0006313	Transposase		L	1592.94	47	427.208	129.467	351.044	2023.59	72.6958	569.113	2328.01	69.2393	1395.73
SOB|1_1_68	333	ribonuclease E inhibitor RraB			Regulator of ribonuclease activity B		S	31.4585	1524	25.2478	143.53	23	66.1505	82.0576	21	2.97708	77.5845	2
SOB|1_1_680	300	IS3 family transposase		GO:0032196, GO:0015074, GO:0003676	Integrase core domain		L	0	4755	0	113.196	0	0	62.845	0	0	59.3225	0
SOB|1_1_681	603	integrase, catalytic region	K07497	GO:0032196, GO:0015074, GO:0003676	transposition		L	15.7059	2331	0	411.745	0	47.1176	345.261	62.9358	2.72058e-06	341.303	8.0402e-06
SOB|1_1_682	180							0	4756	0	20.5653	0	0	17.7263	0	0	17.5884	0
SOB|1_1_683	591	Integrase catalytic region		GO:0015074, GO:0003676	PFAM Transposase IS3 IS911		L	3.0157	4189	9.04709	399.745	22.9538	0	333.261	0	0	329.303	0
SOB|1_1_684	273	type II toxin-antitoxin system HipA family toxin		GO:0016310, GO:0016301	Phosphatidylinositol kinase		S	8.06252	3265	10.5412	89.6804	6	10.9946	47.0201	2	2.65176	43.5513	1
SOB|1_1_685	237	XRE family transcriptional regulator		GO:0003677	sequence-specific DNA binding		K	32.3577	1499	72.3848	58.7698	27	8.59037	30.0899	1	16.098	28.6961	4
SOB|1_1_686	258	GlsB/YeaQ/YmgE family stress response membrane protein		GO:0016020, GO:0016021	Transglycosylase associated protein	MA20_01300	S	139.365	481	139.875	76.5959	68	139.261	38.9784	21	138.96	36.5676	44
SOB|1_1_687	216							125.081	521	100.072	42.5097	27	135.349	24.8268	13	139.823	24.7787	30
SOB|1_1_688	930	5'-nucleotidase	K01081	GO:0000287, GO:0000166, GO:0005737, GO:0008253, GO:0009117, GO:0016311	PFAM 5'-nucleotidase	ushA	S	20.5776	1984	24.9537	738.735	117	21.9175	672.23	57	14.8616	668.295	86
SOB|1_1_689	609	5'-deoxynucleotidase	K08722	GO:0008253, GO:0016311, GO:0016787	Catalyzes the strictly specific dephosphorylation of 2'- deoxyribonucleoside 5'-monophosphates	yfbR	S	8.36087	3212	4.90309	417.745	13	16.1892	351.261	22	3.99032	347.303	12
SOB|1_1_69	555	peptidylprolyl isomerase	K03775	GO:0003755, GO:0000413, GO:0016853	peptidyl-prolyl cis-trans isomerase	fkpB	O	39.3332	1302	44.6147	363.745	103	39.1298	297.261	45	34.2552	293.31	87
SOB|1_1_690	1248	exonuclease sbcCD subunit D	K03547	GO:0090305, GO:0006260, GO:0004527, GO:0008408, GO:0004518, GO:0004519, GO:0006310, GO:0016787, GO:0006259	SbcCD cleaves DNA hairpin structures. These structures can inhibit DNA replication and are intermediates in certain DNA recombination reactions. The complex acts as a 3'- 5' double strand exonuclease that can open hairpins. It also has a 5' single-strand endonuclease activity	sbcD	L	7.10986	3426	6.70941	1056.73	45	11.2245	990.23	43	3.39568	986.295	29
SOB|1_1_691	3246	chromosome segregation protein SMC	K03546	GO:0090305, GO:0004527	TIGRFAM exonuclease SbcC	sbcC	L	9.42259	3039	5.87989	3054.73	114	14.5321	2988.23	168	7.85578	2984.29	203
SOB|1_1_692	366	globin		GO:0019825, GO:0020037	COG2346 Truncated hemoglobins	yjbI	S	45.4107	1199	40.3439	175.741	45	46.6898	110.724	20	49.1983	105.632	45
SOB|1_1_693	702	Integrase catalytic region		GO:0015074, GO:0003676	PFAM Transposase IS3 IS911		L	0	4757	0	510.735	0	0	444.23	0	0	440.295	0
SOB|1_1_694	945	IS1595 family transposase			ISXO2-like transposase domain	XCC2107	L	11.5542	2730	30.9619	753.735	148.118	1.56952	687.23	4.17287	2.13116	683.295	12.6093
SOB|1_1_695	174							785.202	103	957.58	17.1118	104	337.956	16.8266	22	1060.07	16.9951	156
SOB|1_1_696	327	long-chain fatty acid--CoA ligase		GO:0003824	AMP-binding enzyme	fadD9	I	61.6785	959	48.0172	137.813	42	99.467	77.9606	30	37.5514	73.8109	24
SOB|1_1_697	1323	long-chain fatty acid--CoA ligase		GO:0003824, GO:0016874	PFAM AMP-dependent synthetase	fadD9	I	8.00749	3276	5.84712	1131.73	42	14.802	1065.23	61	3.37334	1061.29	31
SOB|1_1_698	435	crotonase		GO:0003857, GO:0003824, GO:0016491, GO:0006629, GO:0055114, GO:0006631, GO:0006635	3-hydroxyacyl-CoA dehydrogenase, C-terminal domain	yfcX	I	0.821127	4439	1.20694	243.973	1.86891	0	177.622	0	1.25644	173.477	1.88732
SOB|1_1_699	219							0	4758	0	44.6935	0	0	25.5357	0	0	25.1276	0
SOB|1_1_7	1575	glutamine-hydrolyzing GMP synthase	K01951	GO:0000166, GO:0003922, GO:0006164, GO:0016462, GO:0006177, GO:0006541, GO:0016874, GO:0005524	Catalyzes the synthesis of GMP from XMP	guaA	F	80.3599	758	78.6797	1383.73	691	82.0253	1317.23	418	80.3746	1313.29	914
SOB|1_1_70	888	protease HtpX	K03799	GO:0008270, GO:0046872, GO:0008233, GO:0016020, GO:0006508, GO:0016021, GO:0008237, GO:0004222, GO:0016787, GO:0005886	Peptidase family M48	htpX	O	308.466	226	177.065	696.735	783	369.948	630.23	902	378.385	626.295	2052
SOB|1_1_700	606	Integrase catalytic region		GO:0015074, GO:0003676	PFAM Transposase IS3 IS911		L	1.00137e-07	4625	3.00411e-07	414.745	7.90788e-07	0	348.261	0	0	344.303	0
SOB|1_1_701	747	crotonase	K01782	GO:0008152, GO:0003857, GO:0003824, GO:0016491, GO:0006629, GO:0016829, GO:0055114, GO:0006631, GO:0004300, GO:0006635, GO:0016853	3-hydroxyacyl-CoA dehydrogenase, C-terminal domain	yfcX	I	7.43723	3370	2.02205	555.735	7.13218	19.5489	489.23	37	0.740736	485.295	3.11268
SOB|1_1_702	369	Fatty acid oxidation complex subunit alpha		GO:0008152, GO:0003824, GO:0016491, GO:0003857, GO:0006629, GO:0016829, GO:0055114, GO:0006631, GO:0006635, GO:0004300, GO:0016853	3-hydroxyacyl-CoA dehydrogenase, NAD binding domain	yfcX	I	18.9758	2095	0	178.672	0	56.9275	113.514	25	0	108.525	0
SOB|1_1_703	372	crotonase						10.4479	2865	2.6021	181.65	3	26.6689	116.308	12	2.07264	111.44	2
SOB|1_1_704	144	N-6 DNA Methylase		GO:0003677, GO:0006306, GO:0008168, GO:0008170, GO:0032259, GO:0003676				62.8137	944	188.441	3.49439	4.17936	0	29.7027	0	0	35.7477	0
SOB|1_1_705	234	IS3 family transposase			PFAM Transposase IS3 IS911		L	0	4759	0	56.1983	0	0	28.8144	0	0	27.7098	0
SOB|1_1_706	198	transposase		GO:0003677, GO:0004803, GO:0006313	Transposase		L	0	4760	0	30.3946	0	0	20.4681	0	0	20.9173	0
SOB|1_1_707	495	RuBisCO large subunit 1	K01601	GO:0000287, GO:0015977, GO:0016984	RuBisCO catalyzes two reactions the carboxylation of D- ribulose 1,5-bisphosphate, the primary event in carbon dioxide fixation, as well as the oxidative fragmentation of the pentose substrate. Both reactions occur simultaneously and in competition at the same active site	cbbL	G	7.06712	3435	4.66758	303.8	9	13.0691	237.339	12	3.46468	233.33	7
SOB|1_1_708	327	ribulose-bisphosphate carboxylase large subunit		GO:0000287, GO:0046872, GO:0016491, GO:0019253, GO:0016829, GO:0055114, GO:0004497, GO:0015977, GO:0016984	RuBisCO catalyzes two reactions the carboxylation of D- ribulose 1,5-bisphosphate, the primary event in carbon dioxide fixation, as well as the oxidative fragmentation of the pentose substrate. Both reactions occur simultaneously and in competition at the same active site	cbbL	G	6.78565	3485	5.71633	137.813	5	9.9467	77.9606	3	4.69392	73.8109	3
SOB|1_1_709	165	LysR family transcriptional regulator		GO:0003677, GO:0003700, GO:0006355	LysR family	cmpR	K	37.3806	1355	74.7868	12.6405	6	16.5881	15.5825	1	20.767	16.6833	3
SOB|1_1_71	1380	L-serine ammonia-lyase	K01752	GO:0003941, GO:0006094, GO:0046872, GO:0016829, GO:0051539, GO:0051536	Serine dehydratase beta chain	sdaA	E	13.2195	2554	10.6033	1188.73	80	19.3478	1122.23	84	9.70748	1118.29	94
SOB|1_1_710	585	hypothetical protein DRQ47_10775, partial			Involved in initiation control of chromosome replication		S	0	4761	0	393.745	0	0	327.261	0	0	323.303	0
SOB|1_1_711	966	Transposase IS66 family protein			Involved in initiation control of chromosome replication		S	0.000320763	4548	0	774.735	0	0.00096229	708.23	0.00263662	0	704.295	0
SOB|1_1_712	771	LysR family transcriptional regulator	K21900	GO:0003677, GO:0003700, GO:0006355	Bacterial regulatory helix-turn-helix protein, lysR family	phnC	K	27.1825	1677	45.9298	579.735	169	16.1165	513.23	32	19.5013	509.295	86
SOB|1_1_713	1779	alkaline phosphatase family protein		GO:0003824, GO:0016020, GO:0016021, GO:0004035, GO:0016311	Alkaline phosphatase	pafA	S	33.5969	1468	65.9905	1587.73	665	22.0893	1521.23	130	12.711	1517.29	167
SOB|1_1_714	1131	chemotaxis protein		GO:0006935, GO:0004888, GO:0007165, GO:0016020	SMART chemotaxis sensory transducer		NT	17.0989	2217	16.2631	939.735	97	24.2727	873.23	82	10.761	869.295	81
SOB|1_1_715	2172	YgiQ family radical SAM protein		GO:0005506, GO:0046872, GO:0003824, GO:0051539, GO:0051536	UPF0313 protein	ygiQ	C	15.1702	2374	8.82947	1980.73	111	24.711	1914.23	183	11.9702	1910.29	198
SOB|1_1_716	588	lytic transglycosylase domain-containing protein			COG0741 Soluble lytic murein transglycosylase and related regulatory proteins (some contain LysM invasin domains)		M	2.06603	4325	0.794248	396.745	2	4.69599	330.261	6	0.707854	326.303	2
SOB|1_1_717	1707	proline--tRNA ligase	K01881	GO:0006418, GO:0000166, GO:0005737, GO:0004812, GO:0106074, GO:0002161, GO:0004827, GO:0006433, GO:0016874, GO:0005524, GO:0006412	Catalyzes the attachment of proline to tRNA(Pro) in a two-step reaction proline is first activated by ATP to form Pro- AMP and then transferred to the acceptor end of tRNA(Pro). As ProRS can inadvertently accommodate and process non-cognate amino acids such as alanine and cysteine, to avoid such errors it has two additional distinct editing activities against alanine. One activity is designated a…	proS	J	16.0997	2298	12.1619	1515.73	117	22.4733	1449.23	126	13.6639	1445.29	171
SOB|1_1_718	1140	efflux RND transporter periplasmic adaptor subunit		GO:0055085, GO:0016020, GO:0022857	Belongs to the membrane fusion protein (MFP) (TC 8.A.1) family		M	30.2174	1561	35.8713	948.735	216	35.4517	882.23	121	19.3291	878.295	147
SOB|1_1_719	3837	efflux RND transporter permease subunit		GO:0055085, GO:0016020, GO:0016021, GO:0022857	Belongs to the resistance-nodulation-cell division (RND) (TC 2.A.6) family		V	98.3033	643	94.5584	3645.73	2188	99.7326	3579.23	1381	100.619	3575.29	3115
SOB|1_1_72	432	TRAP transporter large permease subunit		GO:0016020, GO:0016021	Tripartite ATP-independent periplasmic transporter, DctM component		Q	28.2885	1635	7.19169	240.99	11	69.5454	174.688	47	8.12849	170.493	12
SOB|1_1_720	621	ParA family protein	K03496		involved in chromosome partitioning		D	132.567	500	123.557	429.735	337	129.505	363.261	182	144.639	359.303	450
SOB|1_1_721	1086	hypothetical protein DRQ43_06025						62.6845	945	67.0916	894.735	381	53.9919	828.23	173	66.97	824.295	478
SOB|1_1_722	603	hypothetical protein DRQ43_01760		GO:0016020, GO:0016021				300.996	232	381.891	411.745	998	239.572	345.261	320	281.526	341.303	832
SOB|1_1_723	1545	dynamin family protein		GO:0016020, GO:0016021	Dynamin family		S	81.2048	753	101.955	1353.73	876	66.0652	1287.23	329	75.5941	1283.29	840
SOB|1_1_724	384	hypothetical protein DRQ43_01750		GO:0016020, GO:0016021				45.4691	1196	44.7881	193.481	55	60.6688	127.817	30	30.9503	123.136	33
SOB|1_1_725	1911	potassium transporter TrkA	K10716	GO:0006813, GO:0098655, GO:0016020, GO:0016021, GO:0008324, GO:0006811	Ion channel	kch	P	61.4142	966	54.9702	1719.73	600	80.677	1653.23	516	48.5955	1649.29	694
SOB|1_1_726	1152	hypothetical protein DRQ43_01740						208.389	327	429.998	960.735	2622	79.2017	894.23	274	115.968	890.295	894
SOB|1_1_727	477	adenylyl-sulfate reductase subunit beta	K00395		Adenosine-5'-phosphosulfate reductase beta subunit	aprB	C	100.888	625	99.2541	285.815	180.051	68.5158	219.407	58.1579	134.895	215.346	251.535
SOB|1_1_728	747	adenylyl-sulfate reductase subunit alpha		GO:0016491, GO:0055114	reductase, alpha subunit	aprA	C	277.672	250	437.96	555.735	1544.77	233.953	489.23	442.801	161.104	485.295	676.981
SOB|1_1_729	468	adenosine-5'-phosphosulfate reductase alpha subunit		GO:0016491, GO:0055114	reductase, alpha subunit	aprA	C	0	4762	0	276.835	0	0	210.439	0	0	206.371	0
SOB|1_1_73	255	hypothetical protein		GO:0016020, GO:0016021				14.8197	2405	0	73.9572	0	41.2067	37.6372	6	3.2524	35.5084	1
SOB|1_1_730	771	adenylyl-sulfate reductase subunit alpha		GO:0016491, GO:0055114	FAD binding domain	aprA	C	460.367	169	633.161	579.735	2329.73	455.958	513.23	905.322	291.982	509.295	1287.63
SOB|1_1_731	981	50S rRNA methyltransferase	K06940	GO:0008168, GO:0016740, GO:0032259	Putative zinc- or iron-chelating domain		S	63.6979	928	38.5047	789.735	193	87.5635	723.23	245	65.0254	719.295	405
SOB|1_1_732	558	YfcE family phosphodiesterase	K07095	GO:0046872, GO:0016787	Phosphoesterase	ysnB	S	92.8476	673	85.9218	366.745	200	99.8601	300.261	116	92.7609	296.31	238
SOB|1_1_733	393	Na+/H+ antiporter NhaA		GO:0006814, GO:0055085, GO:0015297, GO:0016020, GO:0016021, GO:0035725, GO:0006811, GO:0015081, GO:0006885, GO:0005886	) H( ) antiporter that extrudes sodium in exchange for external protons	nhaA	P	3.7861	4099	0	202.336	0	11.3583	136.543	6	0	131.917	0
SOB|1_1_734	531	Integrase catalytic region		GO:0015074, GO:0003676	PFAM Transposase IS3 IS911		L	2.81867	4240	0	339.745	0	8.45602	273.302	8.9408	0	269.317	0
SOB|1_1_735	135	IS3 family transposase						0	4763	0	80.8929	0	0	50.1111	0	0	61	0
SOB|1_1_736	414	transposase		GO:0003677, GO:0004803, GO:0006313	Transposase		L	3.14505	4176	0	223.114	0	9.43514	156.944	5.72876	0	152.613	0
SOB|1_1_737	312	Na+/H+ antiporter NhaA		GO:0006814, GO:0055085, GO:0016020, GO:0015297, GO:0016021, GO:0035725, GO:0015081, GO:0006811, GO:0006885, GO:0005886	Na( ) H( ) antiporter that extrudes sodium in exchange for external protons	nhaA	P	22.4945	1870	2.54308	123.911	2	56.1499	69.0518	15	8.79058	65.6882	5
SOB|1_1_738	303	transposase		GO:0003677, GO:0004803, GO:0006313	Transposase		L	0	4764	0	115.883	0	0	64.3739	0	0	60.9609	0
SOB|1_1_739	864	IS3 family transposase		GO:0003677, GO:0004803, GO:0015074, GO:0006313, GO:0003676	PFAM Transposase IS3 IS911		L	0	4765	0	672.735	0	0	606.23	0	0	602.295	0
SOB|1_1_74	996	potassium transporter Kef		GO:0016020, GO:0016021	Ion channel		S	6.01553	3650	2.15366	804.735	11	14.0056	738.23	40	1.88732	734.295	12
SOB|1_1_740	855	Integrase catalytic region		GO:0015074, GO:0003676	PFAM Transposase IS3 IS911		L	1.27039	4398	0	663.735	0	3.81118	597.23	8.80578	0	593.295	0
SOB|1_1_741	1365	HD-GYP domain-containing protein			Domain of unknown function (DUF3391)		T	9.10866	3093	6.0406	1173.73	45	16.575	1107.23	71	4.71038	1103.29	45
SOB|1_1_742	594	hypothetical protein AMJ53_14160						4.15567	4037	2.34725	402.745	6	7.68699	336.261	10	2.43276	332.303	7
SOB|1_1_743	285	hypothetical protein DRQ39_11635, partial			surface antigen		M	146.265	465	103.698	100.28	66	218.824	54.337	46	116.274	50.6549	51
SOB|1_1_744	282	transporter substrate-binding domain-containing protein			ABC-type amino acid transport signal transduction systems periplasmic component domain		ET	103.429	610	83.8872	97.6664	52	103.508	52.4421	21	122.892	48.867	52
SOB|1_1_745	672	hypothetical protein COB38_10805						4.12789	4041	0.131217	480.735	0.400367	10.5584	414.261	16.9215	1.69405	410.295	6.01847
SOB|1_1_746	651	hypothetical protein COA74_08480			Pfam Transposase		L	17.2691	2203	0	459.735	0	25.9452	393.261	39.4734	25.862	389.295	87.1777
SOB|1_1_747	516	amino acid ABC transporter substrate-binding protein	K02030		ABC-type amino acid transport signal transduction systems, periplasmic component domain		ET	17.7121	2176	9.21756	324.77	19	33.0207	258.322	33	10.8981	254.33	24
SOB|1_1_748	906	heterodisulfide reductase	K03389		Cysteine-rich domain	hdrB	C	0	4766	0	714.735	0	0	648.23	0	0	644.295	0
SOB|1_1_749	627	4Fe-4S dicluster domain-containing protein	K03390	GO:0051536	4Fe-4S dicluster domain	hdrC	C	316.802	223	325.792	435.735	901	291.551	369.261	416.5	333.063	365.295	1053.5
SOB|1_1_75	1005	C4-dicarboxylate ABC transporter substrate-binding protein		GO:0055085	transport system periplasmic component		G	9.47239	3033	2.32346	813.735	12	22.8309	747.23	66	3.26282	743.295	21
SOB|1_1_750	600	heterodisulfide reductase		GO:0055114	Methyl-viologen-reducing hydrogenase, delta subunit		C	201.324	357	310.197	408.745	804.734	137.473	342.261	182.029	156.302	338.303	457.862
SOB|1_1_751	1689	heterodisulfide reductase	K03388	GO:0055114	Methyl-viologen-reducing hydrogenase, delta subunit		C	0	4767	0	1497.73	0	0	1431.23	0	0	1427.29	0
SOB|1_1_752	1299	CoB--CoM heterodisulfide reductase iron-sulfur subunit A family protein	K16885	GO:0016491, GO:0055114, GO:0051912	FAD dependent oxidoreductase	rnfB	C	82.0393	742	140.811	1107.73	990	54.0927	1041.23	217.897	51.2142	1037.29	460
SOB|1_1_753	819	AAA family ATPase		GO:0005524, GO:0016887	CbbQ/NirQ/NorQ C-terminal	norQ	S	35.4131	1406	30.8721	627.735	123	38.6876	561.23	84	36.6795	557.295	177
SOB|1_1_754	2184	nitric oxide reductase activation protein			PFAM von Willebrand factor type A		P	17.3628	2198	26.9614	1992.73	341	18.5184	1926.23	138	6.60857	1922.29	110
SOB|1_1_755	957	phosphate ABC transporter substrate-binding protein	K02040		COG0226 ABC-type phosphate transport system, periplasmic component	sphX	MP	41.0868	1269	37.6539	765.735	183	43.2513	699.23	117	42.3551	695.295	255
SOB|1_1_756	1938	chemotaxis protein	K03406	GO:0007165, GO:0016020, GO:0016021	chemotaxis protein		NT	14.3235	2437	9.56129	1746.73	106	27.6909	1680.23	180	5.71824	1676.29	83
SOB|1_1_757	1914	thiosulfohydrolase SoxB	K17224	GO:0000166, GO:0009166, GO:0016787	5'-nucleotidase, C-terminal domain	soxB	F	45.3544	1202	27.986	1722.73	306	43.0746	1656.23	276	65.0025	1652.29	930
SOB|1_1_758	2208	histidine kinase		GO:0000155, GO:0000166, GO:0023014, GO:0016020, GO:0016021, GO:0000160, GO:0016772, GO:0016310, GO:0016740, GO:0016301, GO:0018106, GO:0007165, GO:0006355, GO:0004673, GO:0005524	His Kinase A (phosphoacceptor) domain	fixL	T	5.92388	3669	4.14061	2016.73	53	8.35003	1950.23	63	5.281	1946.29	89
SOB|1_1_759	615	DNA-binding response regulator		GO:0003677, GO:0000160, GO:0006355	helix_turn_helix, Lux Regulon		K	30.439	1549	36.8102	423.745	99	29.6641	357.261	41	24.8428	353.303	76
SOB|1_1_76	642	C4-dicarboxylate ABC transporter substrate-binding protein		GO:0016020, GO:0016021	TRAP dicarboxylate transporter, DctQ subunit	dctQ2	G	10.3518	2876	10.4867	450.735	30	14.7989	384.261	22	5.7699	380.295	19
SOB|1_1_760	774	bifunctional demethylmenaquinone methyltransferase/2-methoxy-6-polyprenyl-1,4-benzoquinol methylase	K06127	GO:0009234, GO:0102955, GO:0043333, GO:0008168, GO:0016740, GO:0006744, GO:0009060, GO:0032259, GO:0008425	Methyltransferase required for the conversion of demethylmenaquinol (DMKH2) to menaquinol (MKH2) and the conversion of 2-polyprenyl-6-methoxy-1,4-benzoquinol (DDMQH2) to 2- polyprenyl-3-methyl-6-methoxy-1,4-benzoquinol (DMQH2)	menG	H	8.65946	3167	7.30013	582.735	27	15.5222	516.23	31	3.15604	512.295	14
SOB|1_1_761	1257	2-succinylbenzoate--CoA ligase	K01911	GO:0003824, GO:0016874	AMP-binding enzyme C-terminal domain	menE	IQ	3.88153	4082	1.62623	1065.73	11	8.27785	999.23	32	1.7405	995.295	15
SOB|1_1_762	552	hypothetical protein DRQ44_05560		GO:0016020, GO:0016021				30.6825	1542	30.5728	360.745	70	36.0151	294.261	41	25.4596	290.31	64
SOB|1_1_763	198							144.049	469	5.18371	30.3946	1	366.23	20.4681	29	60.7325	20.9173	11
SOB|1_1_764	444	acyl-CoA thioesterase	K12073	GO:0016787	Acyl-ACP thioesterase	ysmA	S	5.83197	3675	2.49189	252.912	4	12.4718	186.528	9	2.53221	182.43	4
SOB|1_1_765	1062	o-succinylbenzoate synthase	K02549	GO:0000287, GO:0016836, GO:0009234, GO:0046872, GO:0016829	Converts 2-succinyl-6-hydroxy-2,4-cyclohexadiene-1- carboxylate (SHCHC) to 2-succinylbenzoate (OSB)	menC	H	5.28559	3797	1.99042	870.735	11	12.8562	804.23	40	1.01014	800.295	7
SOB|1_1_766	915	1,4-dihydroxy-2-naphthoate octaprenyltransferase	K02548	GO:0004659, GO:0009234, GO:0016020, GO:0016021, GO:0016740, GO:0016765, GO:0005887, GO:0046428, GO:0005886	UbiA prenyltransferase family	menA	H	6.63177	3523	5.8779	723.735	27	11.0122	657.23	28	3.00521	653.295	17
SOB|1_1_767	1029	hypothetical protein DRQ47_10775, partial			Involved in initiation control of chromosome replication		S	94.1713	665	78.4334	837.735	417.033	156.182	771.23	465.995	47.8984	767.295	318.235
SOB|1_1_768	222							0.211817	4516	0.635452	46.8443	0.18893	0	25.7373	0	0	25.4888	0
SOB|1_1_769	864	IS3 family transposase		GO:0003677, GO:0004803, GO:0015074, GO:0006313, GO:0003676	PFAM Transposase IS3 IS911		L	0	4768	0	672.735	0	0	606.23	0	0	602.295	0
SOB|1_1_77	1419	TRAP transporter large permease		GO:0016020, GO:0016021	TRAP C4-dicarboxylate transport system permease DctM subunit	dctM2	G	13.3598	2536	10.2665	1227.73	80	22.9273	1161.23	103	6.88557	1157.29	69
SOB|1_1_770	156	Transposase and inactivated derivative		GO:0003677, GO:0004803, GO:0006313				0	4769	0	7.93216	0	0	14.411	0	0	17.5025	0
SOB|1_1_771	183	transposase		GO:0003677, GO:0004803, GO:0006313	transposase activity		L	0	4770	0	22.4249	0	0	18.6231	0	0	18.4157	0
SOB|1_1_772	450	isochorismate synthase		GO:0008909, GO:0009058				6.55337	3537	1.82574	258.893	3	14.7694	192.514	11	3.06497	188.399	5
SOB|1_1_773	2310	cytochrome C	K00376		Nitrous-oxide reductase is part of a bacterial respiratory system which is activated under anaerobic conditions in the presence of nitrate or nitrous oxide	nosZ	C	249.998	274	231.42	2118.73	3112	200.013	2052.23	1588	318.56	2048.29	5650
SOB|1_1_774	330	cytochrome c		GO:0046872, GO:0009055, GO:0020037, GO:0022900	Cytochrome C oxidase, cbb3-type, subunit III	cccA	C	511.383	155	294.552	140.68	263	531.379	80.2625	165	708.218	75.8265	465
SOB|1_1_775	738	cytochrome C		GO:0005506, GO:0046872, GO:0009055, GO:0020037, GO:0042597, GO:0022900	PFAM Cytochrome C		C	50.8599	1104	73.1972	546.735	254	37.6775	480.23	70	41.705	476.295	172
SOB|1_1_776	1191	hypothetical protein C0631_12015		GO:0016020, GO:0016021				12.3385	2646	14.4991	999.735	92	17.1726	933.23	62	5.3438	929.295	43
SOB|1_1_777	1281	copper ABC transporter substrate-binding protein	K07218		Periplasmic copper-binding protein (NosD)	nosD	P	12.1214	2672	15.7595	1089.73	109	14.1465	1023.23	56	6.45818	1019.29	57
SOB|1_1_778	894	4Fe-4S ferredoxin		GO:0016020, GO:0016021	4Fe-4S binding domain	psaC	C	25.4249	1743	28.6983	702.735	128	28.0329	636.23	69	19.5434	632.295	107
SOB|1_1_779	1068	NapH/MauN family ferredoxin-type protein		GO:0016020, GO:0016021	4Fe-4S binding domain	nosH	C	18.6545	2117	23.1824	876.735	129	19.4605	810.23	61	13.3206	806.295	93
SOB|1_1_78	996	Transposase and inactivated derivatives, IS30 family	K07482	GO:0003677, GO:0004803, GO:0015074, GO:0006313, GO:0003676	Integrase core domain		L	29.9682	1570	2.18477	804.735	11.1589	77.2101	738.23	220.512	10.5097	734.295	66.823
SOB|1_1_780	855	ABC transporter ATP-binding protein	K01990	GO:0000166, GO:0005524, GO:0016887	abc transporter atp-binding protein	nosF	V	36.7121	1367	62.4308	663.735	263	27.2667	597.23	63	20.4387	593.295	105
SOB|1_1_781	504	hypothetical protein DRQ43_03545			NosL		C	17.2495	2206	26.1923	312.8	52	13.6419	246.322	13	11.9143	242.33	25
SOB|1_1_782	828	ABC transporter permease	K19341	GO:0055085, GO:0016020, GO:0016021	ABC-2 family transporter protein		S	42.5133	1246	73.7387	636.735	298	32.1841	570.23	71	21.6171	566.295	106
SOB|1_1_783	669	cytochrome C		GO:0046872, GO:0016020, GO:0009055, GO:0016021, GO:0020037, GO:0022900	Cytochrome C oxidase, cbb3-type, subunit III		C	34.2321	1447	35.2886	477.735	107	42.739	411.261	68	24.6687	407.295	87
SOB|1_1_784	576	DUF805 domain-containing protein		GO:0016020, GO:0016021	Protein of unknown function (DUF805)		NU	14.8806	2396	8.1902	384.745	20	31.6748	318.261	39	4.77672	314.303	13
SOB|1_1_785	225							15.0454	2384	0	48.9279	0	40.5627	25.4898	4	4.5735	25.2514	1
SOB|1_1_786	537	hypothetical protein						14.5788	2418	10.9369	345.745	24	27.7659	279.282	30	5.03365	275.317	12
SOB|1_1_787	522	thiol-disulfide oxidoreductase resA		GO:0016209, GO:0016491, GO:0045454, GO:0055114, GO:0098869, GO:0005623	Thioredoxin-like		O	18.7612	2110	12.3853	330.753	26	33.2515	264.302	34	10.6469	260.33	24
SOB|1_1_788	252	type II toxin-antitoxin system ParD family antitoxin	K07746	GO:0006355	Bacterial antitoxin of ParD toxin-antitoxin type II system and RHH	parD	K	57.2061	1012	33.1275	71.3411	15	84.927	36.5232	12	53.5639	34.4971	16
SOB|1_1_789	288	type II toxin-antitoxin system RelE/ParE family toxin			Belongs to the RelE toxin family		S	37.4501	1352	21.4457	102.855	14	59.9856	56.0182	13	30.919	52.2923	14
SOB|1_1_79	201							11.1596	2777	4.82972	32.6224	1	12.5851	20.5389	1	16.064	21.5676	3
SOB|1_1_790	249	hypothetical protein						47.7948	1160	35.1113	68.7329	15.317	77.3378	35.3053	10.5633	30.9354	33.5986	9
SOB|1_1_791	696	AAA family ATPase		GO:0005524	IstB-like ATP binding protein		L	17.6654	2180	5.63721	504.735	18.0588	30.2209	438.23	51.2362	17.138	434.295	64.448
SOB|1_1_792	1494	IS21 family transposase		GO:0015074	COG4584 Transposase and inactivated derivatives		L	9.95575	2951	4.35151	1302.73	35.9797	23.7502	1236.23	113.588	1.76555	1232.29	18.8391
SOB|1_1_793	351	IS66 family transposase	K07484		Transposase		L	2.18528	4318	3.70188	161.04	3.78371	2.85397	96.6286	1.06689	0	91.3183	0
SOB|1_1_794	1242	hypothetical protein DRQ43_03650						15.5857	2349	21.2928	1050.73	142	13.9191	984.23	53	11.5453	980.295	98
SOB|1_1_795	381	integrase catalytic region		GO:0015074, GO:0003676	PFAM Transposase IS3 IS911		L	0	4771	0	190.509	0	0	124.883	0	0	120.2	0
SOB|1_1_796	162							0	4772	0	11.2206	0	0	14.9342	0	0	16.758	0
SOB|1_1_797	321	transposase		GO:0003677, GO:0004803, GO:0006313	Transposase		L	0	4773	0	132.161	0	0	74.4731	0	0	71.001	0
SOB|1_1_798	2304	phage tail sheath family protein	K06907		Phage tail sheath protein		S	5.52285	3748	0.522024	2112.73	7	15.5376	2046.23	123	0.508931	2042.29	9
SOB|1_1_799	510	phage tail protein		GO:0005198	T4-like virus tail tube protein gp19		S	6.78607	3484	0.988508	318.777	2	18.4396	252.322	18	0.930114	248.33	2
SOB|1_1_8	456	tRNA adenosine(34) deaminase TadA	K11991	GO:0008251, GO:0008270, GO:0046872, GO:0003824, GO:0008033, GO:0052717, GO:0002100, GO:0016787	Catalyzes the deamination of adenosine to inosine at the wobble position 34 of tRNA(Arg2)	tadA	FJ	49.6077	1120	41.6406	264.862	70	63.8119	198.485	49	43.3705	194.385	73
SOB|1_1_80	186	hypothetical protein DJ031_00915						0	4642	0	24.0634	0	0	19.2358	0	0	19.2138	0
SOB|1_1_800	915	hypothetical protein						2.24348	4305	0.8708	723.735	4	5.5061	657.23	14	0.353554	653.295	2
SOB|1_1_801	927							2.7177	4247	0.428298	735.735	2	7.72481	669.23	20	0	665.295	0
SOB|1_1_802	1128	DUF4255 domain-containing protein			Protein of unknown function (DUF4255)		S	3.35918	4157	0.336396	936.735	2	9.20791	870.23	31	0.533248	866.295	4
SOB|1_1_803	1392	ATP-binding protein		GO:0005524	ATPase family associated with various cellular activities (AAA)		O	6.55541	3536	2.36191	1200.73	18	16.1804	1134.23	71	1.12392	1130.29	11
SOB|1_1_804	261	hypothetical protein						0.66299	4458	1.98897	79.2153	1	0	40.3108	0	0	37.7843	0
SOB|1_1_805	633	hypothetical protein						6.45458	3562	3.2101	441.735	9	15.8426	375.261	23	0.31104	371.295	1
SOB|1_1_806	285	hypothetical protein			LysM domain		S	12.6419	2615	14.1406	100.28	9	23.7852	54.337	5	0	50.6549	0
SOB|1_1_807	1143	phage late control D family protein			Late control gene D protein		S	5.73802	3699	3.97313	951.735	24	12.8478	885.23	44	0.393129	881.295	3
SOB|1_1_808	822	phage tail protein			Baseplate assembly protein		S	4.7605	3925	3.99679	630.735	16	10.0786	564.23	22	0.206119	560.295	1
SOB|1_1_809	402	phage baseplate protein			Gene 25-like lysozyme		S	3.14267	4177	1.49191	211.215	2	7.11574	145.302	4	0.820357	140.777	1
SOB|1_1_81	453	hypothetical protein DRQ47_10775, partial			Involved in initiation control of chromosome replication		S	0	4643	0	261.862	0	0	195.514	0	0	191.39	0
SOB|1_1_810	1224	hypothetical protein			homolog of phage Mu protein gp47	xkdT	S	8.21887	3236	6.71277	1032.73	44	15.7836	966.23	59	2.16023	962.295	18
SOB|1_1_811	2919	putative baseplate assembly protein			homolog of phage Mu protein gp47		S	5.53151	3744	5.71835	2727.73	99	9.61581	2661.23	99	1.26036	2657.29	29
SOB|1_1_812	174							22.1704	1883	54.1045	17.1118	5.87614	0	16.8266	0	12.4068	16.9951	1.82578
SOB|1_1_813	612	integrase, catalytic region	K07497	GO:0032196, GO:0015074, GO:0003676	transposition		L	21.0377	1952	0	420.745	0	31.0288	354.261	42.5261	32.0843	350.303	97.3198
SOB|1_1_814	189	transposase		GO:0003677, GO:0004803, GO:0043565, GO:0006313	Transposase		L	0	4774	0	25.5872	0	0	18.9876	0	0	19.6796	0
SOB|1_1_815	759	IS1595 family transposase			ISXO2-like transposase domain		L	49.0245	1136	59.451	567.735	214.223	62.4799	501.23	121.156	25.1425	497.295	108.265
SOB|1_1_816	609	hypothetical protein COB38_10805			transposase activity		L	0	4775	0	417.745	0	0	351.261	0	0	347.303	0
SOB|1_1_817	390	hypothetical protein			transposase activity		L	11.7464	2714	0	199.366	0	35.2392	133.633	18.2183	0	128.976	0
SOB|1_1_818	327	hypothetical protein			Pfam Transposase		L	7.82657e-08	4628	1.57229e-07	137.813	1.37526e-07	7.75682e-08	77.9606	2.33951e-08	0	73.8109	0
SOB|1_1_819	1641	Phage tail protein (Tail_P2_I)			Two component regulator propeller		T	91.4329	681	126.938	1449.73	1168	74.9347	1383.23	401	72.4259	1379.29	865
SOB|1_1_82	966	Transposase IS66 family protein			Involved in initiation control of chromosome replication		S	0.000320763	4547	0	774.735	0	0.00096229	708.23	0.00263662	0	704.295	0
SOB|1_1_820	1110	hypothetical protein			amine dehydrogenase activity		S	38.272	1332	34.4702	918.735	201	38.8228	852.23	128	41.5229	848.295	305
SOB|1_1_821	609	N-6 DNA Methylase		GO:0003677, GO:0006306, GO:0008168, GO:0008170, GO:0032259, GO:0003676	DNA restriction-modification system		V	3.78567	4100	0	417.745	0	0	351.261	0	11.357	347.303	34.1538
SOB|1_1_822	651	hypothetical protein		GO:0008168, GO:0032259, GO:0003676	DNA restriction-modification system		V	3.31388e-05	4556	9.94165e-05	459.735	0.000290087	0	393.261	0	0	389.295	0
SOB|1_1_823	258	transposase (class V)		GO:0003677, GO:0004803, GO:0043565, GO:0006313	COG2963 Transposase and inactivated derivatives		L	0	4776	0	76.5959	0	0	38.9784	0	0	36.5676	0
SOB|1_1_824	612	integrase, catalytic region		GO:0032196, GO:0015074, GO:0003676	transposition		L	0.996096	4425	0.550158	420.745	1.46916	1.67192	354.261	2.29142	0.766209	350.303	2.32411
SOB|1_1_825	219	Integrase core domain-containing protein		GO:0032196, GO:0015074, GO:0003676	Integrase core domain		L	0	4777	0	44.6935	0	0	25.5357	0	0	25.1276	0
SOB|1_1_826	321	transposase		GO:0003677, GO:0004803, GO:0006313	Transposase		L	0	4778	0	132.161	0	0	74.4731	0	0	71.001	0
SOB|1_1_827	801	integrase catalytic region		GO:0015074, GO:0003676	PFAM Transposase IS3 IS911		L	0.122994	4533	0	609.735	0	0	543.23	0	0.368981	539.295	1.72304
SOB|1_1_828	2034	hypothetical protein		GO:0000166	amine dehydrogenase activity		S	2.34038	4290	0.598512	1842.73	7	5.96648	1776.23	41	0.456139	1772.29	7
SOB|1_1_829	1428	DUF4157 domain-containing protein		GO:0016020, GO:0016021, GO:0008017	Domain of unknown function (DUF4157)		M	9.80977	2966	22.5494	1236.73	177	6.18472	1170.23	28	0.69519	1166.29	7.02065
SOB|1_1_83	810	flagellin FliC	K02406	GO:0009420, GO:0009288, GO:0005198, GO:0071973, GO:0005576	Flagellin is the subunit protein which polymerizes to form the filaments of bacterial flagella	fliC	N	146.492	464	140.309	618.735	551	124.975	552.23	267	174.191	548.295	827
SOB|1_1_830	264	IS1595 family transposase			ISXO2-like transposase domain		L	211.837	315	320.071	81.8214	166.217	32.1101	42.0558	5.22437	283.331	39.337	96.5073
SOB|1_1_831	192	IS1595-like element ISSbe1 family transposase			Transposase		L	4.94072	3887	8.88223	26.8678	1.51466	0	18.9508	0	5.93992	19.8827	1.02264
SOB|1_1_832	2730	DUF4157 domain-containing protein		GO:0016020, GO:0016021, GO:0008017	phage tail tape measure protein		C	57.4547	1004	91.7545	2538.73	1478.45	41.822	2472.23	400	38.7876	2468.29	829
SOB|1_1_833	996	Transposase and inactivated derivatives, IS30 family	K07482	GO:0003677, GO:0004803, GO:0015074, GO:0006313, GO:0003676	Integrase core domain		L	9.26801	3057	5.3406	804.735	27.2776	17.5105	738.23	50.01	4.95292	734.295	31.4917
SOB|1_1_834	1410	Lysozyme RrrD	K01185	GO:0008152, GO:0016998, GO:0003824, GO:0009253, GO:0042742, GO:0016787, GO:0016798, GO:0019835, GO:0003796	PFAM Glycoside hydrolase, family 24		G	17.0667	2220	14.9964	1218.73	116	26.247	1152.23	117	9.95673	1148.29	99
SOB|1_1_835	471	rhodanese-like domain-containing protein		GO:0016740	Rhodanese domain protein		P	57.3731	1005	55.1788	279.828	98	55.7079	213.439	46	61.2326	209.351	111
SOB|1_1_836	258	transposase		GO:0003677, GO:0004803, GO:0006313	PFAM Transposase IS3 IS911		L	0.665237	4454	0	76.5959	0	0	38.9784	0	1.99571	36.5676	0.631915
SOB|1_1_837	234	IS3 family transposase			PFAM Transposase IS3 IS911		L	0	4779	0	56.1983	0	0	28.8144	0	0	27.7098	0
SOB|1_1_838	606	Integrase catalytic region		GO:0015074, GO:0003676	PFAM Transposase IS3 IS911		L	5.7524e-06	4566	1.72572e-05	414.745	4.5427e-05	0	348.261	0	0	344.303	0
SOB|1_1_839	558	Transposase IS66 family protein			Transposase IS66 family		S	35.3527	1410	0	366.745	0	106.058	300.261	123.2	0	296.31	0
SOB|1_1_84	489	flagellar protein FlaG	K06603		flagellar protein FlaG	flaG	N	134.618	494	88.3524	297.808	167	174.278	231.374	156	141.225	227.335	278
SOB|1_1_840	645	hypothetical protein COA99_00060						20.4837	1991	14.9315	453.735	43	26.0312	387.261	39	20.4885	383.295	68
SOB|1_1_841	681	zinc metallopeptidase	K06973	GO:0016020, GO:0016021	Peptidase membrane zinc metallopeptidase	yugP	S	7.28772	3399	2.89547	489.735	9	16.4888	423.261	27	2.4789	419.295	9
SOB|1_1_842	678	adenylate kinase		GO:0044209, GO:0000166, GO:0005737, GO:0009165, GO:0016310, GO:0046940, GO:0016740, GO:0006139, GO:0016301, GO:0019205, GO:0005524, GO:0004017	Catalyzes the reversible transfer of the terminal phosphate group between ATP and AMP. Plays an important role in cellular energy homeostasis and in adenine nucleotide metabolism	adk	F	92.3116	676	88.0469	486.735	272	67.656	420.261	110	121.232	416.295	437
SOB|1_1_843	1422	glutamate dehydrogenase	K00261	GO:0000166, GO:0016639, GO:0016491, GO:0006520, GO:0055114	Glutamate/Leucine/Phenylalanine/Valine dehydrogenase	gdhA	E	32.6448	1494	35.9732	1230.73	281	31.305	1164.23	141	30.6561	1160.29	308
SOB|1_1_844	1221	cupin domain-containing protein	K18850	GO:0005840	Transcription factor	ycfD	S	11.5957	2723	9.63946	1029.73	63	17.4428	963.23	65	7.70483	959.295	64
SOB|1_1_845	4944	serine/threonine protein kinase		GO:0016310, GO:0016740, GO:0004672, GO:0016301, GO:0004674, GO:0005524, GO:0006468	SMART serine threonine protein kinase	toxC	KLT	6.76451	3493	4.21015	4752.73	127	10.7558	4686.23	195	5.32758	4682.29	216
SOB|1_1_846	1353	FHA domain-containing protein	K07298	GO:0016310, GO:0004672, GO:0016301, GO:0004674, GO:0005524, GO:0006468	serine threonine protein kinase		KLT	7.68638	3336	3.11931	1161.73	23	15.8126	1095.23	67	4.12722	1091.29	39
SOB|1_1_847	771	Stp1/IreP family PP2C-type Ser/Thr phosphatase	K20074	GO:0004722, GO:0003824, GO:0006470	SMART protein phosphatase 2C domain protein		T	17.8498	2169	8.96855	579.735	33	28.7076	513.23	57	15.8732	509.295	70
SOB|1_1_848	789	carbonic anhydrase	K01674	GO:0008270, GO:0004089	PFAM carbonic anhydrase	cah	P	27.6532	1665	29.2585	597.735	111	26.7617	531.23	55	26.9393	527.295	123
SOB|1_1_849	1365	23S rRNA (uracil(1939)-C(5))-methyltransferase RlmD	K03215	GO:0003723, GO:0005506, GO:0070041, GO:0046872, GO:0051539, GO:0031167, GO:0016740, GO:0032259, GO:0051536, GO:0008173, GO:0006396, GO:0006364, GO:0008168	Catalyzes the formation of 5-methyl-uridine at position 1939 (m5U1939) in 23S rRNA	rlmD	J	7.18701	3415	4.83248	1173.73	36	14.007	1107.23	60	2.72155	1103.29	26
SOB|1_1_85	1338	flagellar cap protein	K02407	GO:0009421, GO:0009288, GO:0007155, GO:0009424, GO:0071973, GO:0005576	Required for morphogenesis and for the elongation of the flagellar filament by facilitating polymerization of the flagellin monomers at the tip of growing filament. Forms a capping structure, which prevents flagellin subunits (transported through the central channel of the flagellum) from leaking out without polymerization at the distal end	fliD	N	36.1773	1386	30.3646	1146.73	221	42.1143	1080.23	176	36.0531	1076.29	336
SOB|1_1_850	1536	peptide ABC transporter substrate-binding protein	K02035	GO:0055085, GO:0043190	Bacterial extracellular solute-binding proteins, family 5 Middle	appA	E	4.60131	3963	2.57765	1344.73	22	9.50434	1278.23	47	1.72194	1274.29	19
SOB|1_1_851	570	L,D-transpeptidase		GO:0016740	L,D-transpeptidase catalytic domain	erfK	S	26.7618	1693	47.8397	378.745	115	18.2112	312.261	22	14.2344	308.303	38
SOB|1_1_852	927	glutathione ABC transporter permease GsiC	K02033	GO:0055085, GO:0016020, GO:0016021, GO:0005886	PFAM Binding-protein-dependent transport		EP	12.8662	2591	14.348	735.735	67	20.0845	669.23	52	4.16612	665.295	24
SOB|1_1_853	789	ABC transporter permease	K02034	GO:0055085, GO:0016020, GO:0016021, GO:0005886	PFAM binding-protein-dependent transport systems inner membrane component	dppC	P	55.6126	1033	82.5037	597.735	313	46.2247	531.23	95	38.1093	527.295	174
SOB|1_1_854	1074	beta-N-acetylhexosaminidase	K01207	GO:0005737, GO:0051301, GO:0071555, GO:0102148, GO:0016787, GO:0016798, GO:0008152, GO:0009252, GO:0008360, GO:0009254, GO:0007049, GO:0004563, GO:0004553, GO:0005975	Plays a role in peptidoglycan recycling by cleaving the terminal beta-1,4-linked N-acetylglucosamine (GlcNAc) from peptide-linked peptidoglycan fragments, giving rise to free GlcNAc, anhydro-N-acetylmuramic acid and anhydro-N-acetylmuramic acid-linked peptides	nagZ	G	63.5272	933	65.1479	882.735	365	63.0193	816.23	199	62.4145	812.295	439
SOB|1_1_855	1161	mechanosensitive ion channel family protein	K16052	GO:0055085, GO:0016020, GO:0016021	COG0668 Small-conductance mechanosensitive channel	ynaI	M	30.2115	1562	38.8314	969.735	239	28.0454	903.23	98	23.7577	899.295	185
SOB|1_1_856	423	MULTISPECIES: peroxiredoxin		GO:0005840	DsrE/DsrF-like family		S	72.5345	820	38.7154	232.048	57.0195	96.2855	165.8	61.7608	82.6027	161.557	115.554
SOB|1_1_857	450	IS1595-like element ISSbe1 family transposase			ISXO2-like transposase domain		L	125.096	520	0.00595612	258.893	0.00978694	348.577	192.514	259.614	26.7046	188.399	43.5641
SOB|1_1_858	357	IS1595 family transposase			ISXO2-like transposase domain		L	4.51613	3975	2.87091	166.9	3.04114	7.24695	102.18	2.86475	3.43052	97.0096	2.88164
SOB|1_1_859	204	IS1595 family transposase			ISXO2-like transposase domain	XCC2107	L	216.4	310	649.199	34.7718	143.274	0	21.0317	0	0	21.8461	0
SOB|1_1_86	459	flagellar export chaperone FliS	K02422	GO:0005737, GO:0044781, GO:0044780, GO:0005829	flagellar protein FliS	fliS	N	33.7296	1460	26.4691	267.862	45	51.3157	201.485	40	23.404	197.38	40
SOB|1_1_860	561	hypoxanthine-guanine phosphoribosyltransferase	K00760	GO:0016757, GO:0009116, GO:0016740	Catalyzes the salvage synthesis of inosine-5'-monophosphate (IMP) and guanosine-5'-monophosphate (GMP) from the purine bases hypoxanthine and guanine, respectively	hpt	F	20.0254	2021	18.7494	369.745	44	28.9798	303.261	34	12.347	299.31	32
SOB|1_1_861	780	S-methyl-5'-thioinosine phosphorylase	K19696	GO:0016757, GO:0017061, GO:0003824, GO:0009116, GO:0006166, GO:0016740, GO:0016763	Catalyzes the reversible phosphorylation of S-methyl-5'- thioinosine (MTI) to hypoxanthine and 5-methylthioribose-1- phosphate. Involved in the breakdown of S-methyl-5'-thioadenosine (MTA), a major by-product of polyamine biosynthesis. Catabolism of (MTA) occurs via deamination to MTI and phosphorolysis to hypoxanthine	mtaP	F	60.9558	970	38.8048	588.735	145	72.7594	522.23	147	71.3031	518.295	320
SOB|1_1_862	879	peptidoglycan-binding protein CsiV			Peptidoglycan-binding protein, CsiV	pgs1	S	26.5103	1704	15.5785	687.735	68	38.6958	621.23	93	25.2567	617.295	135
SOB|1_1_863	546	peptide deformylase	K01462	GO:0046872, GO:0042586, GO:0016787, GO:0006412	Polypeptide deformylase	def2	J	23.1633	1837	27.9809	354.745	63	22.4175	288.261	25	19.0915	284.31	47
SOB|1_1_864	675	DNA mismatch repair endonuclease MutH	K03573	GO:0003677, GO:0090305, GO:0006281, GO:0005737, GO:0004518, GO:0004519, GO:0006298, GO:0006304, GO:0016787, GO:0006974	Sequence-specific endonuclease that cleaves unmethylated GATC sequences. It is involved in DNA mismatch repair	mutH	L	16.7401	2252	25.731	483.735	79	16.1064	417.261	26	8.38294	413.295	30
SOB|1_1_865	180	hypothetical protein		GO:0016020, GO:0016021				993.003	79	2712.1	20.5653	354	174.983	17.7263	12	91.9256	17.5884	14
SOB|1_1_866	666	BAX inhibitor protein	K19416	GO:0016020, GO:0016021	Inhibitor of apoptosis-promoting Bax1	yccA	S	1234.98	60	2221.63	474.735	6694	514.104	408.261	812	969.217	404.295	3393
SOB|1_1_867	330	IS66 family insertion sequence hypothetical protein						16.8779	2230	9.95431	140.68	8.88802	35.7244	80.2625	11.0929	4.95489	75.8265	3.25327
SOB|1_1_868	255	IS66 family insertion sequence element accessory protein TnpB			COG3436 Transposase and inactivated derivatives		L	0	4780	0	73.9572	0	0	37.6372	0	0	35.5084	0
SOB|1_1_869	1491	IS66 family transposase			PFAM Transposase IS66 family		L	12.8219	2599	38.4649	1299.73	317.309	0.000363588	1233.23	0.00173469	0.000287432	1229.29	0.00305954
SOB|1_1_87	336							61.2398	968	32.2781	146.437	30	117.734	83.4285	38	33.7072	78.8026	23
SOB|1_1_870	630	two-component system response regulator UvrY	K07689	GO:0003677, GO:0000160, GO:0006355	helix_turn_helix, Lux Regulon	uvrY	T	6.52743	3545	2.87293	438.735	8	13.8872	372.261	20	2.82216	368.295	9
SOB|1_1_871	1860	Excinuclease ABC subunit C	K03703	GO:0003677, GO:0006281, GO:0090305, GO:0005737, GO:0009381, GO:0004518, GO:0009432, GO:0006289, GO:0009380, GO:0006974	The UvrABC repair system catalyzes the recognition and processing of DNA lesions. UvrC both incises the 5' and 3' sides of the lesion. The N-terminal half is responsible for the 3' incision and the C-terminal half is responsible for the 5' incision	uvrC	L	6.90827	3459	0.472085	1668.73	5	11.2929	1602.23	70	8.95983	1598.29	124
SOB|1_1_872	570	CDP-diacylglycerol--glycerol-3-phosphate 3-phosphatidyltransferase	K00995	GO:0016020, GO:0006629, GO:0016780, GO:0016021, GO:0008654, GO:0008444, GO:0016740	Belongs to the CDP-alcohol phosphatidyltransferase class-I family	pgsA	I	3.87205	4087	1.24799	378.745	3	6.62225	312.261	8	3.74591	308.303	10
SOB|1_1_873	237	ISAs1 family transposase		GO:0003677, GO:0004803, GO:0006313				36.8653	1363	2.94721	58.7698	1.09933	89.8599	30.0899	10.4605	17.7888	28.6961	4.42014
SOB|1_1_874	270	DUF1778 domain-containing protein		GO:0006355	Protein of unknown function (DUF1778)		S	451.278	171	421.534	87.0885	233	479.207	45.3095	84	453.094	42.0563	165
SOB|1_1_875	549	GNAT family N-acetyltransferase		GO:0016740, GO:0008080	Acetyltransferase (GNAT) family		K	58.5109	996	118.913	357.745	270	29.2863	291.261	33	27.3333	287.31	68
SOB|1_1_876	240	XRE family transcriptional regulator		GO:0003677				165.346	418	115.729	61.2643	45	180.316	31.5371	22	199.994	30.0276	52
SOB|1_1_877	333	type II toxin-antitoxin system HipA family toxin		GO:0016310, GO:0016301	Pfam:HipA_N		S	59.2423	991	29.6387	143.53	27	94.5008	82.0576	30	53.5874	77.5845	36
SOB|1_1_878	465	type II toxin-antitoxin system HipA family toxin			Pfam:HipA_N		S	18.9882	2094	12.6579	273.842	22	38.6281	207.439	31	5.67853	203.376	10
SOB|1_1_879	378	hypothetical protein						53.9169	1057	38.6389	187.573	46	84.702	122.067	40	38.4097	117.262	39
SOB|1_1_88	483	flagellar biosynthesis protein FliW		GO:0005737, GO:0006417, GO:0044781, GO:0044780	Binds to the C-terminal region of flagellin, which is implicated in polymerization, and participates in the assembly of the flagellum	fliW	S	23.3157	1832	17.2779	291.808	32	28.6685	225.407	25	24.0006	221.346	46
SOB|1_1_880	234	IS3 family transposase			PFAM Transposase IS3 IS911		L	0	4781	0	56.1983	0	0	28.8144	0	0	27.7098	0
SOB|1_1_881	237	Integrase catalytic region		GO:0015074, GO:0003676	PFAM Transposase IS3 IS911		L	22.0455	1891	19.5763	58.7698	7.30208	26.2726	30.0899	3.05838	20.2875	28.6961	5.04101
SOB|1_1_882	1206	AAA family ATPase	K07133		AAA domain		S	8.95331	3116	9.00561	1014.73	58	13.0846	948.23	48	4.76971	944.295	39
SOB|1_1_883	1074	DNA polymerase IV	K02346	GO:0003677, GO:0003887, GO:0000287, GO:0005737, GO:0046872, GO:0071897, GO:0016740, GO:0006281, GO:0016779, GO:0006260, GO:0006261, GO:0003684, GO:0006974	Poorly processive, error-prone DNA polymerase involved in untargeted mutagenesis. Copies undamaged DNA at stalled replication forks, which arise in vivo from mismatched or misaligned primer ends. These misaligned primers can be extended by PolIV. Exhibits no 3'-5' exonuclease (proofreading) activity. May be involved in translesional synthesis, in conjunction with the beta clamp from PolIII	dinB	L	10.4322	2867	6.24706	882.735	35	18.3674	816.23	58	6.6822	812.295	47
SOB|1_1_884	378	DUF2956 domain-containing protein		GO:0016020, GO:0016021				11.353	2751	9.23973	187.573	11	16.9404	122.067	8	7.87892	117.262	8
SOB|1_1_885	1275	phosphopyruvate hydratase	K01689	GO:0004634, GO:0000287, GO:0005737, GO:0046872, GO:0006096, GO:0016829, GO:0009986, GO:0005576, GO:0000015	Catalyzes the reversible conversion of 2- phosphoglycerate into phosphoenolpyruvate. It is essential for the degradation of carbohydrates via glycolysis	eno	F	288.434	243	584.005	1083.73	4017	104.183	1017.23	410	177.113	1013.29	1554
SOB|1_1_886	1443	protein BatD		GO:0016020, GO:0016021	Oxygen tolerance		S	19.9157	2029	34.6145	1251.73	275	16.1385	1185.23	74	8.99424	1181.29	92
SOB|1_1_887	276	IS4 family transposase		GO:0003677, GO:0004803, GO:0006313				61.5375	961	21.1848	92.2949	12.4098	137.912	48.731	26	25.5158	45.2612	10
SOB|1_1_888	234	IS4 family ISH8 group transposase		GO:0003677, GO:0004803, GO:0006313	transposase activity		L	15.0616	2382	45.1847	56.1983	16.1167	0	28.8144	0	0	27.7098	0
SOB|1_1_889	261	IS4 family ISH8 group transposase		GO:0003677, GO:0004803, GO:0006313	Transposase DDE domain		L	0	4782	0	79.2153	0	0	40.3108	0	0	37.7843	0
SOB|1_1_89	1134	sigma-54-dependent Fis family transcriptional regulator	K02584	GO:0003677, GO:0000166, GO:0008134, GO:0006355, GO:0043565, GO:0005524	Sigma-54 interaction domain	fleQ	T	7.53158	3356	5.34808	942.735	32	13.2748	876.23	45	3.97185	872.295	30
SOB|1_1_890	996	Transposase and inactivated derivatives, IS30 family	K07482	GO:0003677, GO:0004803, GO:0015074, GO:0006313, GO:0003676	Integrase core domain		L	5.30224	3787	1.57314	804.735	8.03495	13.9044	738.23	39.7109	0.429192	734.295	2.72889
SOB|1_1_891	102							0	4783	0	50.4815	0	0	25.7143	0	0	45.2368	0
SOB|1_1_892	1110	antibiotic ABC transporter permease	K01992	GO:0055085, GO:0016020, GO:0016021, GO:0005886, GO:0043190	ABC-2 family transporter protein	ybhR	V	7.61602	3347	2.7439	918.735	16	18.1982	852.23	60	1.90597	848.295	14
SOB|1_1_893	1152	ABC transporter permease	K01992	GO:0055085, GO:0016020, GO:0016021, GO:0043190	ABC-2 family transporter protein	ybhS	V	3.74731	4105	0.983978	960.735	6	8.96078	894.23	31	1.29718	890.295	10
SOB|1_1_894	738	ABC transporter ATP-binding protein	K01990	GO:0000166, GO:0005524, GO:0016887	ABC transporter	ybhF	V	7.32269	3389	0.864534	546.735	3	17.224	480.23	32	3.87953	476.295	16
SOB|1_1_895	759	ABC transporter ATP-binding protein	K01990	GO:0000166, GO:0005524, GO:0016887	ABC transporter	ybhF	G	4.06647	4054	2.22015	567.735	8	9.28258	501.23	18	0.696695	497.295	3
SOB|1_1_896	1038	hemolysin D	K01993	GO:0016020, GO:0016021	PFAM secretion protein HlyD family protein		M	6.84895	3473	12.4671	846.735	67	6.29454	780.23	19	1.78521	776.295	12
SOB|1_1_897	216							304.342	230	348.399	42.5097	94	229.052	24.8268	22	335.574	24.7787	72
SOB|1_1_898	849	rhodanese-like domain-containing protein		GO:0016740	Rhodanese Homology Domain		P	8.50568	3189	3.35363	657.735	14	17.0507	591.23	39	5.11272	587.295	26
SOB|1_1_899	573	chalcone isomerase		GO:0016872, GO:0016853	Chalcone isomerase-like	tolA	M	1.35444	4389	0.412728	381.745	1	3.27961	315.261	4	0.370981	311.303	1
SOB|1_1_9	624	FKBP-type peptidyl-prolyl cis-trans isomerase	K03773	GO:0003755, GO:0000413, GO:0016853, GO:0006457	peptidylprolyl isomerase, FKBP-type	fklB	O	17.1109	2215	13.1075	432.735	36	26.1122	366.261	37	12.1131	362.295	38
SOB|1_1_90	759	PEP-CTERM sorting domain-containing protein		GO:0016020, GO:0016021	pathogenesis		S	25.6928	1736	53.5611	567.735	193	21.6594	501.23	42	1.85785	497.295	8
SOB|1_1_900	858	Transposase and inactivated derivatives, IS30 family		GO:0003677, GO:0004803, GO:0015074, GO:0006313, GO:0003676	Integrase core domain		L	1.52681	4370	0	666.735	0	0	600.23	0	4.58042	596.295	23.65
SOB|1_1_901	468	hypothetical protein			mercury ion transmembrane transporter activity		P	5.44283	3764	1.13827	276.835	2	13.5114	210.439	11	1.67883	206.371	3
SOB|1_1_902	324	hypothetical protein DRR42_23495		GO:0016020, GO:0016021				14.2665	2441	10.5069	134.961	9	30.6873	75.8084	9	1.6052	71.946	1
SOB|1_1_903	321	redoxin domain-containing protein		GO:0016209, GO:0016491, GO:0045454, GO:0055114, GO:0098869, GO:0005623	cell redox homeostasis		CO	6.32692	3595	0	132.161	0	17.3542	74.4731	5	1.62656	71.001	1
SOB|1_1_904	291	transposase [		GO:0003677, GO:0004803, GO:0006313	Transposase		L	64.6809	910	29.8498	105.448	19.9776	123.175	57.8497	27.567	41.0178	54.1928	19.2477
SOB|1_1_905	612	integrase, catalytic region	K07497	GO:0032196, GO:0015074, GO:0003676	transposition		L	21.0377	1953	0	420.745	0	31.0288	354.261	42.5261	32.0843	350.303	97.3198
SOB|1_1_906	426	Hg(II)-responsive transcriptional regulator	K08365	GO:0003677, GO:0045340, GO:0006355, GO:0046689	helix_turn_helix, mercury resistance		K	12.8599	2593	6.03375	235.014	9	19.9127	168.751	13	12.6332	164.549	18
SOB|1_1_907	903	transcriptional activator NhaR	K03717	GO:0003677, GO:0003700, GO:0006355	Transcriptional regulator	nhaR	K	38.6774	1322	27.0072	711.735	122	22.0334	645.23	55	66.9916	641.295	372
SOB|1_1_908	1380	Na+/H+ antiporter NhaA	K03313	GO:0006814, GO:0055085, GO:0015297, GO:0016020, GO:0016021, GO:0035725, GO:0015081, GO:0006811, GO:0006885, GO:0005886	Na( ) H( ) antiporter that extrudes sodium in exchange for external protons	nhaA	P	27.107	1680	54.077	1188.73	408	19.8084	1122.23	86	7.43552	1118.29	72
SOB|1_1_909	657	MFS transporter		GO:0055085, GO:0016020, GO:0016021, GO:0022857	Major Facilitator Superfamily		EGP	7.01409	3445	6.42765	465.735	19	9.06367	399.261	14	5.55095	395.295	19
SOB|1_1_91	357	PAS domain-containing protein		GO:0000166, GO:0000155, GO:0023014, GO:0007165, GO:0000160, GO:0016310, GO:0016772, GO:0004673, GO:0016740, GO:0018106, GO:0016301, GO:0005524	Flagellar sensor histidine kinase FleS	fleS	T	51.4714	1095	119.891	166.9	127	20.2375	102.18	8	14.2857	97.0096	12
SOB|1_1_910	606	Integrase catalytic region		GO:0015074, GO:0003676	PFAM Transposase IS3 IS911		L	5.7524e-06	4567	1.72572e-05	414.745	4.5427e-05	0	348.261	0	0	344.303	0
SOB|1_1_911	234	IS3 family transposase			PFAM Transposase IS3 IS911		L	0	4784	0	56.1983	0	0	28.8144	0	0	27.7098	0
SOB|1_1_912	237	Transposase and inactivated derivative		GO:0003677, GO:0004803, GO:0006313	Transposase		L	0	4785	0	58.7698	0	0	30.0899	0	0	28.6961	0
SOB|1_1_913	2427	AcrB/AcrD/AcrF family protein	K03296	GO:0055085, GO:0016020, GO:0016021, GO:0022857	Belongs to the resistance-nodulation-cell division (RND) (TC 2.A.6) family		V	5.16121	3829	1.2685	2235.73	18	12.9884	2169.23	109	1.22672	2165.29	23
SOB|1_1_914	1254	integrase		GO:0003677, GO:0015074, GO:0006310	Phage integrase family		L	4.32186	4004	1.03779	1062.73	7	9.60009	996.23	37	2.32769	992.295	20
SOB|1_1_915	1203	sodium:proton exchanger	K11105	GO:0006812, GO:0055085, GO:0015299, GO:0016020, GO:0016021, GO:1902600	(belongs to the monovalent cation proton antiporter 2 (CPA2) transporter (TC 2.A.37) family)		P	10.0624	2932	5.76199	1011.73	37	21.6034	945.23	79	2.82187	941.295	23
SOB|1_1_916	156	Transposase and inactivated derivative		GO:0003677, GO:0004803, GO:0006313				0	4786	0	7.93216	0	0	14.411	0	0	17.5025	0
SOB|1_1_917	441	IS3 family transposase		GO:0015074, GO:0003676	PFAM Transposase IS3 IS911		L	0.479323	4487	0	249.931	0	1.43797	183.569	1.02121	0	179.443	0
SOB|1_1_918	474	Integrase catalytic region		GO:0015074, GO:0003676	PFAM Transposase IS3 IS911		L	65.7877	889	0	282.822	0	197.363	216.423	165.249	8.30006e-08	212.346	1.52612e-07
SOB|1_1_919	309	SAM-dependent DNA methyltransferase		GO:0003677, GO:0006306, GO:0008168, GO:0008170, GO:0032259, GO:0003676	DNA restriction-modification system		V	7.10016	3429	4.13667	121.187	3.18177	14.7222	67.3187	3.8342	2.44161	63.8902	1.35075
SOB|1_1_92	750	PAS domain-containing sensor histidine kinase	K07710	GO:0000155, GO:0000166, GO:0023014, GO:0007165, GO:0000160, GO:0004673, GO:0016772, GO:0016310, GO:0016740, GO:0016301, GO:0018106, GO:0005524	Histidine kinase	fleS	T	7.50903	3361	15.2274	558.735	54	6.82667	492.23	13	0.473024	488.295	2
SOB|1_1_920	531	IS3 family transposase		GO:0003677, GO:0004803, GO:0015074, GO:0006313, GO:0003676	Transposase		L	0.983137	4427	0	339.745	0	2.94941	273.302	3.1185	0	269.317	0
SOB|1_1_921	606	Integrase catalytic region		GO:0015074, GO:0003676	PFAM Transposase IS3 IS911		L	5.7524e-06	4568	1.72572e-05	414.745	4.5427e-05	0	348.261	0	0	344.303	0
SOB|1_1_922	483	hypothetical protein MMIC_P0037		GO:0003676	manually curated	tnp3503b	L	58.2026	1000	26.4976	291.808	49.0756	91.9642	225.407	80.1962	56.146	221.346	107.611
SOB|1_1_923	510	hypothetical protein MMIC_P2054		GO:0003676	manually curated	tnp3503b	L	66.6049	879	54.3707	318.777	110.005	71.9834	252.322	70.2674	73.4605	248.33	157.96
SOB|1_1_924	540	SAM-dependent DNA methyltransferase		GO:0003677, GO:0006306, GO:0016740, GO:0008168, GO:0008170, GO:0032259, GO:0003676	N-6 DNA Methylase		L	8.3219	3220	0	348.745	0	24.9657	282.282	27.2643	0	278.317	0
SOB|1_1_925	321	transposase		GO:0003677, GO:0004803, GO:0006313	Transposase		L	0	4787	0	132.161	0	0	74.4731	0	0	71.001	0
SOB|1_1_926	234	IS3 family transposase			PFAM Transposase IS3 IS911		L	0	4788	0	56.1983	0	0	28.8144	0	0	27.7098	0
SOB|1_1_927	606	Integrase catalytic region		GO:0015074, GO:0003676	PFAM Transposase IS3 IS911		L	5.7524e-06	4569	1.72572e-05	414.745	4.5427e-05	0	348.261	0	0	344.303	0
SOB|1_1_928	708	DNA-binding protein	K11068	GO:0003677, GO:0016020, GO:0016021	Haemolysin-III related	yplQ	S	13.9139	2477	9.13809	516.735	29.9699	25.8708	450.23	45.062	6.73295	446.295	26.0191
SOB|1_1_929	321	hypothetical protein COB38_10805			Pfam Transposase		L	0	4789	0	132.161	0	0	74.4731	0	0	71.001	0
SOB|1_1_93	330	IS66 family insertion sequence hypothetical protein						16.8779	2229	9.95431	140.68	8.88802	35.7244	80.2625	11.0929	4.95489	75.8265	3.25327
SOB|1_1_930	237	hypothetical protein						0	4790	0	58.7698	0	0	30.0899	0	0	28.6961	0
SOB|1_1_931	618	hypothetical protein COA86_19045			transposase activity		L	6.84842	3474	0.910699	426.745	2.46664	13.4774	360.261	18.7841	6.15715	356.303	18.9961
SOB|1_1_932	888	GNAT family N-acetyltransferase		GO:0016746, GO:0016740	Acetyltransferase (GNAT) domain		S	14.1989	2446	3.16591	696.735	14	34.4519	630.23	84	4.97875	626.295	27
SOB|1_1_933	795	rhodanese-related sulfurtransferase		GO:0016740	Rhodanese Homology Domain		P	3.77092	4103	1.30485	603.735	5	9.1417	537.23	19	0.866219	533.295	4
SOB|1_1_934	954	hypothetical protein C0629_07265			META domain	mliC	O	11.47	2737	8.46931	762.735	41	18.9344	696.23	51	7.00637	692.295	42
SOB|1_1_935	288	C4-dicarboxylate ABC transporter substrate-binding protein		GO:0016020, GO:0016021	NMT1-like family		S	17.8902	2167	10.7228	102.855	7	23.0714	56.0182	5	19.8765	52.2923	9
SOB|1_1_936	249	ISKra4 family transposase			IMG reference gene		L	18.5078	2129	16.0157	68.7329	6.98671	16.3698	35.3053	2.2359	23.138	33.5986	6.7315
SOB|1_1_937	432	ISKra4 family transposase			IMG reference gene		L	149.759	455	69.0279	240.99	105.581	255.609	174.688	172.745	124.639	170.493	184.003
SOB|1_1_938	594	ISKra4 family transposase			IMG reference gene		L	7.96942	3282	7.56696	402.745	19.3426	7.45274	336.261	9.69526	8.88857	332.303	25.5759
SOB|1_1_939	1035	C4-dicarboxylate ABC transporter substrate-binding protein	K07080	GO:0016020, GO:0016021	NMT1-like family		S	16.1819	2292	8.02972	843.735	43	20.9519	777.23	63	19.5642	773.295	131
SOB|1_1_94	366	IS66 family insertion sequence element accessory protein TnpB	K07484		COG3436 Transposase and inactivated derivatives		L	6.78197	3487	0	175.741	0	20.3459	110.724	8.71535	0	105.632	0
SOB|1_1_940	1023	hypothetical protein DRQ43_05780						9.46126	3034	7.19841	831.735	38	15.8759	765.23	47	5.30946	761.295	35
SOB|1_1_941	2043	DNA ligase	K01972	GO:0003677, GO:0006281, GO:0006260, GO:0051213, GO:0003911, GO:0046872, GO:0055114, GO:0006266, GO:0016874, GO:0006974, GO:0006259	DNA ligase that catalyzes the formation of phosphodiester linkages between 5'-phosphoryl and 3'-hydroxyl groups in double-stranded DNA using NAD as a coenzyme and as the energy source for the reaction. It is essential for DNA replication and repair of damaged DNA	ligA	L	11.7829	2707	10.2954	1851.73	121	15.7821	1785.23	109	9.27118	1781.29	143
SOB|1_1_942	1062	cell division protein ZipA	K03528	GO:0043093, GO:0051301, GO:0016020, GO:0016021, GO:0032153, GO:0007049, GO:0090529, GO:0005887, GO:0005886	Essential cell division protein that stabilizes the FtsZ protofilaments by cross-linking them and that serves as a cytoplasmic membrane anchor for the Z ring. Also required for the recruitment to the septal ring of downstream cell division proteins	zipA	D	30.8414	1539	24.6088	870.735	136	40.4971	804.23	126	27.4182	800.295	190
SOB|1_1_943	3561	chromosome segregation protein SMC	K03529	GO:0003677, GO:0007062, GO:0006260, GO:0000166, GO:0005737, GO:0051276, GO:0030261, GO:0005694, GO:0007059, GO:0005524	Required for chromosome condensation and partitioning	smc	D	12.4442	2638	12.297	3369.73	263	16.3546	3303.23	209	8.68091	3299.29	248
SOB|1_1_944	390	7-cyano-7-deazaguanine reductase	K09457	GO:0033739, GO:0005737, GO:0008616, GO:0016491, GO:0055114, GO:0046857	Catalyzes the NADPH-dependent reduction of 7-cyano-7- deazaguanine (preQ0) to 7-aminomethyl-7-deazaguanine (preQ1)	queF	K	20.4378	1995	22.1282	199.366	28	21.277	133.633	11	17.9083	128.976	20
SOB|1_1_945	1344	carbohydrate kinase	K22935	GO:0016310, GO:0016773, GO:0016740, GO:0016301, GO:0005975	PFAM carbohydrate kinase	xylB	G	8.36575	3211	8.20086	1152.73	60	13.8019	1086.23	58	3.09448	1082.29	29
SOB|1_1_946	759	sulfate transporter CysZ	K06203	GO:0015116, GO:0008272, GO:0016020, GO:0016021, GO:0019344, GO:1902358, GO:0008652, GO:0005887, GO:0000103, GO:0005886	High affinity, high specificity proton-dependent sulfate transporter, which mediates sulfate uptake. Provides the sulfur source for the cysteine synthesis pathway	cysZ	E	13.1548	2561	8.04804	567.735	29	17.0181	501.23	33	14.3984	497.295	62
SOB|1_1_947	1278	diguanylate cyclase		GO:0016020, GO:0016021	Diguanylate cyclase		T	4.46617	3986	2.31971	1086.73	16	9.37426	1020.23	37	1.70454	1016.29	15
SOB|1_1_948	786	tRNA pseudouridine(38-40) synthase TruA	K06173	GO:0001522, GO:0031119, GO:0003723, GO:0009982, GO:0008033, GO:0009451, GO:0106029, GO:0016853	Formation of pseudouridine at positions 38, 39 and 40 in the anticodon stem and loop of transfer RNAs	truA	J	21.4974	1926	29.671	594.735	112	20.0629	528.23	41	14.7582	524.295	67
SOB|1_1_949	714	energy-coupling factor transport system permease protein	K16785	GO:0016020, GO:0016021	Cobalt transport protein		P	2.93883	4222	1.50705	522.735	5	6.79878	456.23	12	0.510674	452.295	2
SOB|1_1_95	255	IS66 family transposase						0	4644	0	73.9572	0	0	37.6372	0	0	35.5084	0
SOB|1_1_950	3066	hypothetical protein DRQ43_03180, partial	K08086	GO:0016020, GO:0016021	TIGRFAM FimV C-terminal domain	fimV	NU	62.2552	954	47.4633	2874.73	866	75.0167	2808.23	815	64.2857	2804.29	1561
SOB|1_1_951	1023	aspartate-semialdehyde dehydrogenase	K00133	GO:0016491, GO:0051287, GO:0046983, GO:0050661, GO:0071266, GO:0055114, GO:0016620, GO:0019877, GO:0009097, GO:0009086, GO:0009085, GO:0004073, GO:0009089, GO:0009088, GO:0008652	Catalyzes the NADPH-dependent formation of L-aspartate- semialdehyde (L-ASA) by the reductive dephosphorylation of L- aspartyl-4-phosphate	asd	E	29.3886	1592	20.2692	831.735	107	35.1297	765.23	104	32.7669	761.295	216
SOB|1_1_952	1080	3-isopropylmalate dehydrogenase	K00052	GO:0009098, GO:0005737, GO:0016616, GO:0046872, GO:0016491, GO:0055114, GO:0008652, GO:0009082, GO:0003862	Catalyzes the oxidation of 3-carboxy-2-hydroxy-4- methylpentanoate (3-isopropylmalate) to 3-carboxy-4-methyl-2- oxopentanoate. The product decarboxylates to 4-methyl-2 oxopentanoate	leuB	CE	24.8682	1758	23.7558	888.735	134	30.8082	822.23	98	20.0407	818.295	142
SOB|1_1_953	648	3-isopropylmalate dehydratase small subunit	K01704	GO:0009098, GO:0016829, GO:0008652, GO:0009082, GO:0003861, GO:0009316	Catalyzes the isomerization between 2-isopropylmalate and 3-isopropylmalate, via the formation of 2-isopropylmaleate	leuD	E	20.6901	1976	11.0388	456.735	32	29.8051	390.261	45	21.2263	386.295	71
SOB|1_1_954	1419	3-isopropylmalate dehydratase large subunit	K01703	GO:0009098, GO:0046872, GO:0016829, GO:0051539, GO:0008652, GO:0009082, GO:0003861, GO:0051536	Catalyzes the isomerization between 2-isopropylmalate and 3-isopropylmalate, via the formation of 2-isopropylmaleate	leuC	H	14.7136	2413	12.0632	1227.73	94	20.7013	1161.23	93	11.3762	1157.29	114
SOB|1_1_955	903	LysR family transcriptional regulator		GO:0003677, GO:0003700, GO:0006355	LysR substrate binding domain	cmpR_1	K	7.39355	3378	1.99233	711.735	9	18.0273	645.23	45	2.16102	641.295	12
SOB|1_1_956	414	peptidase S8		GO:0008233, GO:0006508	acetyltransferases and hydrolases with the alpha beta hydrolase fold		KLT	103.612	609	21.1851	223.114	30	72.467	156.944	44	217.183	152.613	287
SOB|1_1_957	714	DNA polymerase III subunit epsilon	K02342	GO:0003677, GO:0090305, GO:0016779, GO:0006260, GO:0003887, GO:0004527, GO:0004518, GO:0046872, GO:0071897, GO:0016740, GO:0016787, GO:0003676	DNA polymerase III is a complex, multichain enzyme responsible for most of the replicative synthesis in bacteria. The epsilon subunit contain the editing function and is a proofreading 3'-5' exonuclease	dnaQ	L	9.84645	2962	1.50705	522.735	5	17.5635	456.23	31	10.4688	452.295	41
SOB|1_1_958	438	ribonuclease HI	K03469	GO:0090305, GO:0000287, GO:0005737, GO:0090502, GO:0046872, GO:0004518, GO:0004519, GO:0016787, GO:0004523, GO:0006401, GO:0003676	Endonuclease that specifically degrades the RNA of RNA- DNA hybrids	rnhA	L	16.0128	2301	0.637984	246.961	1	41.5102	180.583	29	5.89022	176.46	9
SOB|1_1_959	891	class I SAM-dependent methyltransferase		GO:0008168	PFAM methyltransferase	yafS	Q	5.60502	3734	1.57617	699.735	7	7.34758	633.23	18	7.89131	629.295	43
SOB|1_1_96	360	IS66 family transposase			PFAM transposase IS66		L	2.62077	4259	7.86231	169.838	8.47515	0	105.024	0	0	99.8839	0
SOB|1_1_960	525	N-6 DNA Methylase		GO:0003677, GO:0006306, GO:0008168, GO:0008170, GO:0032259, GO:0003676	DNA restriction-modification system		V	1.76459	4346	3.69653	333.745	7.83018	0	267.302	0	1.59724	263.317	3.6418
SOB|1_1_961	186	SAM-dependent DNA methyltransferase		GO:0003677, GO:0006306, GO:0008168, GO:0008170, GO:0032259, GO:0003676	N-6 DNA Methylase		L	0	4791	0	24.0634	0	0	19.2358	0	0	19.2138	0
SOB|1_1_962	660	SAM-dependent methyltransferase		GO:0003677, GO:0006306, GO:0016740, GO:0008168, GO:0008170, GO:0032259, GO:0003676	DNA restriction-modification system		V	5.16307	3827	2.36495	468.735	7.03576	10.9051	402.261	16.9709	2.21917	398.295	7.6535
SOB|1_1_963	867	ATP-binding protein		GO:0005524	IstB-like ATP binding protein		L	6.81504	3479	0	675.735	0	0.859226	609.23	2.02514	19.5859	605.295	102.654
SOB|1_1_964	330	IS66 family insertion sequence hypothetical protein						13.482	2518	6.50541	140.68	5.80856	28.8448	80.2625	8.95669	5.09572	75.8265	3.34574
SOB|1_1_965	366	IS66 family insertion sequence element accessory protein TnpB	K07484		COG3436 Transposase and inactivated derivatives		L	6.72783	3499	0	175.741	0	20.1835	110.724	8.64579	0	105.632	0
SOB|1_1_966	279	IS66 family transposase			transposase		L	99.8008	631	101.651	94.9259	61.2432	51.6365	50.4901	10.0863	146.115	47.0162	59.4849
SOB|1_1_967	219							0	4792	0	44.6935	0	0	25.5357	0	0	25.1276	0
SOB|1_1_968	810	Integrase catalytic region		GO:0015074, GO:0003676	PFAM Transposase IS3 IS911		L	0	4793	0	618.735	0	0	552.23	0	0	548.295	0
SOB|1_1_969	321	transposase		GO:0003677, GO:0004803, GO:0006313	Transposase		L	0	4794	0	132.161	0	0	74.4731	0	0	71.001	0
SOB|1_1_97	249	IS66 family transposase			Transposase		L	1.21354	4401	0	68.7329	0	0	35.3053	0	3.64061	33.5986	1.05916
SOB|1_1_970	627	hypothetical protein DRI33_04365						0	4795	0	435.735	0	0	369.261	0	0	365.295	0
SOB|1_1_971	675	Type I restriction-modification system methyltransferase subunit		GO:0003677, GO:0006306, GO:0008168, GO:0016740, GO:0008170, GO:0032259, GO:0003676	DNA restriction-modification system		V	5.95431	3663	6.8435	483.735	21.011	9.12437	417.261	14.7291	1.89507	413.295	6.78187
SOB|1_1_972	291	N-6 DNA Methylase		GO:0003677, GO:0006306, GO:0008168, GO:0016740, GO:0008170, GO:0032259, GO:0003676	DNA restriction-modification system		V	0	4796	0	105.448	0	0	57.8497	0	0	54.1928	0
SOB|1_1_973	300	SAM-dependent DNA methyltransferase		GO:0003677, GO:0006306, GO:0016740, GO:0008168, GO:0008170, GO:0032259, GO:0003676	N-6 DNA Methylase		L	0	4797	0	113.196	0	0	62.845	0	0	59.3225	0
SOB|1_1_974	411	hypothetical protein MMIC_P2054		GO:0003676	manually curated	tnp3503b	L	0	4798	0	220.152	0	0	154.048	0	0	149.649	0
SOB|1_1_975	219							0	4799	0	44.6935	0	0	25.5357	0	0	25.1276	0
SOB|1_1_976	864	IS3 family transposase	K07497	GO:0015074, GO:0003676	PFAM Transposase IS3 IS911		L	817.169	98	482.074	672.735	2058.35	1169.93	606.23	2743.88	799.503	602.295	4169.6
SOB|1_1_977	321	transposase		GO:0003677, GO:0004803, GO:0006313	Transposase		L	0	4800	0	132.161	0	0	74.4731	0	0	71.001	0
SOB|1_1_978	1125	hypothetical protein		GO:0003676	manually curated	tnp3503b	L	0	4801	0	933.735	0	0	867.23	0	0	863.295	0
SOB|1_1_979	228	ISKra4 family transposase						7.26632	3402	7.03397	51.306	2.2905	10.1911	26.3361	1.03834	4.57388	25.8176	1.02251
SOB|1_1_98	366	IS66 family transposase	K07484		Transposase		L	0	4645	0	175.741	0	0	110.724	0	0	105.632	0
SOB|1_1_980	615	ISKra4 family transposase			IMG reference gene		L	20.1812	2010	7.02951	423.745	18.9057	45.6178	357.261	63.0503	7.89641	353.303	24.157
SOB|1_1_981	492	hypothetical protein DRQ43_01820						237.866	287	261.366	300.808	499	215.075	234.357	195	237.157	230.335	473
SOB|1_1_982	210	heavy metal-binding protein		GO:0046872, GO:0030001	heavy metal transport detoxification protein		P	204.207	333	150.026	38.8572	37	258.882	22.9646	23	203.712	23.2435	41
SOB|1_1_983	3066	copper-translocating P-type ATPase	K17686	GO:0000166, GO:0006812, GO:0046872, GO:0019829, GO:0005507, GO:0098655, GO:0016020, GO:0016021, GO:0030001, GO:0005524, GO:0016787, GO:0005886	ATPase, P-type (transporting), HAD superfamily, subfamily IC	copA	P	5.80276	3681	3.56249	2874.73	65	11.0454	2808.23	120	2.8004	2804.29	68
SOB|1_1_984	420	hypothetical protein DRQ43_02045						174.159	397	291.639	229.065	424	141.266	162.849	89	89.5719	158.587	123
SOB|1_1_985	648	cystathionine gamma-lyase		GO:0046872, GO:0016020, GO:0016021, GO:0009055, GO:0016829, GO:0020037, GO:0022900	COG2010 Cytochrome c, mono- and diheme variants	copM	C	300.309	233	541.593	456.735	1570	168.895	390.261	255	190.439	386.295	637
SOB|1_1_986	417	unnamed protein product		GO:0055085, GO:0016020, GO:0016021				12.0383	2679	2.09066	226.087	3	25.8593	159.933	16	8.16495	155.587	11
SOB|1_1_987	489	CopG family transcriptional regulator			Protein of unknown function, DUF	copG	S	143.307	474	31.2143	297.808	59	195.505	231.374	175	203.202	227.335	400
SOB|1_1_988	312	P-II family nitrogen regulator		GO:0006808, GO:0050790, GO:0030234				69.8795	852	10.1723	123.911	8	71.1232	69.0518	19	128.343	65.6882	73
SOB|1_1_989	3162	efflux RND transporter permease subunit	K07787	GO:0006812, GO:0055085, GO:0098655, GO:0016020, GO:0016021, GO:0008324, GO:0022857	Belongs to the resistance-nodulation-cell division (RND) (TC 2.A.6) family	cusA	P	23.1211	1841	5.78097	2970.73	109	32.8419	2904.23	369	30.7404	2900.29	772
SOB|1_1_99	1305	sigma-54-dependent Fis family transcriptional regulator	K10943	GO:0003677, GO:0003700, GO:0000166, GO:0008134, GO:0000160, GO:0006355, GO:0043565, GO:0005524	PFAM response regulator receiver	fleR	T	8.10927	3259	5.94162	1113.73	42	14.0691	1047.23	57	4.3171	1043.29	39
SOB|1_1_990	1764	efflux transporter periplasmic adaptor subunit	K07798	GO:0055085, GO:0016020, GO:0022857	Belongs to the membrane fusion protein (MFP) (TC 8.A.1) family	cusB	M	11.9838	2687	5.10919	1572.73	51	22.3093	1506.23	130	8.53302	1502.29	111
SOB|1_1_991	1314	TolC family protein		GO:0055085, GO:0015562	Outer membrane efflux protein		MU	8.05847	3268	5.473	1122.73	39	13.215	1056.23	54	5.48741	1052.29	50
SOB|1_1_992	669	Integrase catalytic region		GO:0015074, GO:0003676	PFAM Transposase IS3 IS911		L	0.555316	4476	0.968665	477.735	2.93713	0	411.261	0	0.697284	407.295	2.45914
SOB|1_1_993	321	transposase		GO:0003677, GO:0004803, GO:0006313	PFAM Transposase IS3 IS911		L	0	4802	0	132.161	0	0	74.4731	0	0	71.001	0
SOB|1_1_994	1176	porin		GO:0055085, GO:0015288, GO:0016020	Phosphate-selective porin O and P		P	8.47555	3194	1.12	984.735	7	23.9277	918.23	85	0.37894	914.295	3
SOB|1_1_995	579	hypothetical protein DRI33_04365						51.49	1094	0.462293	387.745	1.1377	151.795	321.261	188.662	2.21263	317.303	6.07923
SOB|1_1_996	177							0	4803	0	18.8426	0	0	17.5187	0	0	17.5158	0
SOB|1_1_997	303	IS21 family transposase		GO:0015074	Transposase for insertion sequences IS1326 IS1353 (IS21 IS408 IS1162 family protein)		L	0	4804	0	115.883	0	0	64.3739	0	0	60.9609	0
SOB|1_1_998	387	IS21 family transposase		GO:0015074	Transposase for insertion sequences IS1326 IS1353 (IS21 IS408 IS1162 family protein)		L	0	4805	0	196.414	0	0	130.673	0	0	126.028	0
SOB|1_1_999	297	IS21 family transposase		GO:0015074	Transposase for insertion sequences IS1326 IS1353 (IS21 IS408 IS1162 family protein)		L	2.02952	4330	6.08857	110.549	4.272	0	61.2369	0	0	57.8603	0
SOB|10_10_1	516	conjugal transfer protein						20.8159	1970	21.3459	324.77	44	32.0201	258.322	32	9.08172	254.33	20
SOB|10_10_10	435	[similarity to] CopG/DNA-binding domain-containing protein		GO:0003677, GO:0006355	.,Oxidizes proline to glutamate for use as a carbon and nitrogen source		K	33.0988	1480	43.2684	243.973	67	24.7391	177.622	17	31.289	173.477	47
SOB|10_10_11	2103	conjugal transfer protein TrbG	K03205	GO:0016020, GO:0009291	Type IV secretory system Conjugative DNA transfer	traG	U	16.5822	2265	9.14815	1911.73	111	31.3784	1845.23	224	9.21996	1841.29	147
SOB|10_10_12	2004	DUF3363 domain-containing protein			Protein of unknown function (DUF3363)		U	250.441	271	9.64776	1812.73	111	287.758	1746.23	1944	453.918	1742.29	6848
SOB|10_10_13	594	transglycosylase						11.7753	2708	1.56483	402.745	4	22.2923	336.261	29	11.4687	332.303	33
SOB|10_10_14	447	S26 family signal peptidase		GO:0016020, GO:0016021	Type IV secretory pathway protease TraF	traF	OU	7.57676	3352	1.23137	255.906	2	10.9106	189.528	8	10.5883	185.421	17
SOB|10_10_15	408	conserved hypothetical protein						17.0747	2219	3.62754	217.168	5	34.2125	151.105	20	13.3841	146.688	17
SOB|10_10_16	300	transcriptional regulator		GO:0043565				38.5115	1324	2.7838	113.196	2	69.9216	62.845	17	42.829	59.3225	22
SOB|10_10_17	1020	Chromosome (plasmid) partitioning protein ParB / Stage 0 sporulation protein J	K03497	GO:0003677	Belongs to the ParB family	parB	K	26.0715	1723	3.99247	828.735	21	34.9289	762.23	103	39.2931	758.295	258
SOB|10_10_18	840	ParA family protein			ATPase MipZ		D	36.6623	1369	8.98612	648.735	37	45.2834	582.23	102	55.7173	578.295	279
SOB|10_10_19	420	Antirestriction protein			Antirestriction protein		S	87.1389	709	9.62958	229.065	14	112.696	162.849	71	139.091	158.587	191
SOB|10_10_2	300	secreted protein						4.61878	3958	9.7433	113.196	7	4.11304	62.845	1	0	59.3225	0
SOB|10_10_20	945	MULTISPECIES: hypothetical protein						209.946	323	48.9142	753.735	234	223.794	687.23	595	357.13	683.295	2113
SOB|10_10_21	1047	hypothetical protein BAZMOX_67469_0						115.247	559	20.8054	855.735	113	124.783	789.23	381	200.152	785.295	1361
SOB|10_10_22	279	Killer protein	K07334		RelE-like toxin of type II toxin-antitoxin system HigB	higB	S	125.081	522	74.6906	94.9259	45	143.346	50.4901	28	157.205	47.0162	64
SOB|10_10_23	294	addiction module antidote protein, HigA family	K21498	GO:0003677	plasmid maintenance system antidote protein	yddM	K	348.139	215	64.2098	107.967	44	350.587	59.7203	81	629.62	56.1278	306
SOB|10_10_24	324							65.6754	898	24.516	134.961	21	122.749	75.8084	36	49.7611	71.946	31
SOB|10_10_25	903	DUF1738 domain-containing protein			Antirestriction protein	traC	L	10.4945	2854	5.09152	711.735	23	18.8285	645.23	47	7.56357	641.295	42
SOB|10_10_26	186	hypothetical protein BAZMOX_32210_3						499.688	156	117.857	24.0634	18	1128.76	19.2358	84	252.448	19.2138	42
SOB|10_10_27	219	hypothetical protein BMETH_1065_3						28.8088	1617	21.1517	44.6935	6	10.1224	25.5357	1	55.1524	25.1276	12
SOB|10_10_28	195	hypothetical protein BAZMOX_32210_1						19.4064	2061	5.46869	28.8107	1	13.2003	19.5816	1	39.5501	20.4402	7
SOB|10_10_29	219	hypothetical protein BMETH_1065_1						48.4832	1149	59.9298	44.6935	17	30.3673	25.5357	3	55.1524	25.1276	12
SOB|10_10_3	1104	conjugal transfer protein Trbe	K20530	GO:0005524	CagE, TrbE, VirB family, component of type IV transporter system	trbE	U	13.1322	2563	10.012	912.735	58	23.2145	846.23	76	6.16997	842.295	45
SOB|10_10_30	486	Micrococcal nuclease Endonucleolytic cleavage to nucleoside 3'-phosphates and 3'-phosphooligonucleotide end-products		GO:0090305, GO:0004518, GO:0016787, GO:0003676	Staphylococcal nuclease homologues		L	67.5587	871	39.5486	294.808	74	96.2068	228.374	85	66.9206	224.346	130
SOB|10_10_31	693	glycine zipper 2TM domain-containing protein	K03286	GO:0016020, GO:0016021, GO:0009279	Belongs to the ompA family	yiaD	M	70.3856	846	19.7835	501.735	63	89.0853	435.23	150	102.288	431.295	382
SOB|10_10_32	474	hypothetical protein BAZMOX_01466_2						9.217	3073	2.22836	282.822	4	16.7208	216.423	14	8.70184	212.346	16
SOB|10_10_33	975	toll/interleukin-1 receptor domain-containing protein		GO:0007165	TIR domain		S	4.41965	3992	8.84548	783.735	44	3.60392	717.23	10	0.809536	713.295	5
SOB|10_10_34	750	ImmA/IrrE family metallo-endopeptidase			IrrE N-terminal-like domain		E	2.2278	4309	5.92177	558.735	21	0.525128	492.23	1	0.236512	488.295	1
SOB|10_10_35	450	conserved hypothetical protein						0.650416	4460	0.608579	258.893	1	1.34267	192.514	1	0	188.399	0
SOB|10_10_36	552	sigma-70 family RNA polymerase sigma factor			DNA-templated transcription, initiation		K	2.92478	4224	1.74702	360.745	4	7.02733	294.261	8	0	290.31	0
SOB|10_10_37	225	DUF2188 domain-containing protein			Uncharacterized protein conserved in bacteria (DUF2188)		S	49.103	1132	96.6056	48.9279	30	50.7034	25.4898	5	0	25.2514	0
SOB|10_10_38	3147	type I restriction endonuclease subunit R	K01153	GO:0003677, GO:0090305, GO:0000166, GO:0009035, GO:0004519, GO:0006304, GO:0009307, GO:0016787, GO:0005524	Subunit R is required for both nuclease and ATPase activities, but not for modification	hsdR	V	7.10392	3428	9.06194	2955.73	170	8.76753	2889.23	98	3.48228	2885.29	87
SOB|10_10_39	2424	S8 family peptidase		GO:0006508, GO:0004252	Subtilase family		O	4.17256	4031	8.11519	2232.73	115	4.29567	2166.23	36	0.106819	2162.29	2
SOB|10_10_4	999	IS4/IS5 family transposase		GO:0003677, GO:0004803, GO:0006313	Transposase		L	426.002	185	117.816	807.735	604	509.833	741.23	1462	650.356	737.295	4152
SOB|10_10_40	1011	ATPase AAA		GO:0005524	PFAM ATPase family associated with various cellular activities (AAA)	ftsH1	O	4.74457	3928	9.22583	819.735	48	3.77484	753.23	11	1.23303	749.295	8
SOB|10_10_41	1188	restriction endonuclease subunit S	K01154	GO:0003677, GO:0006304	Type I restriction modification DNA specificity domain		L	4.66114	3954	7.74558	996.735	49	6.11316	930.23	22	0.124677	926.295	1
SOB|10_10_42	1536	DNA methyltransferase	K03427	GO:0003677, GO:0006306, GO:0016740, GO:0008168, GO:0008170, GO:0032259, GO:0003676	N-6 DNA Methylase	hsdM	L	7.78187	3314	12.4196	1344.73	106	7.48214	1278.23	37	3.44388	1274.29	38
SOB|10_10_43	564	recombinase family protein		GO:0003677, GO:0000150, GO:0006310	Resolvase, N terminal domain		L	11.9685	2688	21.5574	372.745	51	14.348	306.261	17	0	302.31	0
SOB|10_10_44	222	recombinase family protein		GO:0003677, GO:0000150, GO:0006310	Resolvase, N terminal domain		L	59.6524	986	73.9953	46.8443	22	100.431	25.7373	10	4.5309	25.4888	1
SOB|10_10_45	1647	ATP-binding cassette domain-containing protein		GO:0005524, GO:0016887	AAA domain, putative AbiEii toxin, Type IV TA system		HP	3.26827	4169	5.62806	1455.73	52	4.09338	1389.23	22	0.0833667	1385.29	1
SOB|10_10_46	120	hypothetical protein						102.608	615	128.841	68.4815	56	176.857	38	26	2.12582	54.3261	1
SOB|10_10_47	348	DUF2274 domain-containing protein			conserved small protein		S	273.09	255	42.8518	158.102	43	449.034	93.8299	163	327.383	88.5426	251
SOB|10_10_48	354	hypothetical protein BAZMOX_16045_1						48.4032	1150	18.2598	163.944	19	75.4301	99.3771	29	51.5198	94.1478	42
SOB|10_10_49	1290	TrbI/VirB10 family protein	K20533	GO:0016020, GO:0016021	multi-organism process	trbI	U	9.49992	3029	4.01516	1098.73	28	15.2752	1032.23	61	9.2094	1028.29	82
SOB|10_10_5	225	transposase			transposase activity		L	1719.33	41	247.954	48.9279	77	2065.32	25.4898	203.667	2844.72	25.2514	622
SOB|10_10_50	975	P-type conjugative transfer protein TrbG	K20532		Conjugal transfer protein		U	11.7699	2710	2.61344	783.735	13	27.0294	717.23	75	5.66675	713.295	35
SOB|10_10_51	696	type IV secretion system protein	K20531	GO:0016020, GO:0016021	conjugation	trbF	U	13.9115	2478	5.61884	504.735	18	26.5426	438.23	45	9.57311	434.295	36
SOB|10_10_52	1257	P-type conjugative transfer protein TrbL	K07344	GO:0016020, GO:0016021, GO:0030255	protein secretion by the type IV secretion system	trbL	U	26.5453	1702	27.3502	1065.73	185	30.0072	999.23	116	22.2784	995.295	192
SOB|10_10_53	258	hypothetical protein BAZMOX_02191_2						18.8452	2108	4.11398	76.5959	2	39.7888	38.9784	6	12.6328	36.5676	4
SOB|10_10_54	321	possible conjugal transfer protein TrbJ						38.0977	1338	27.4196	132.161	23	62.475	74.4731	18	24.3984	71.001	15
SOB|10_10_6	1350	conjugal transfer protein TrbE	K20530	GO:0005524	multi-organism process	trbE	U	21.3225	1933	30.8659	1158.73	227	24.6123	1092.23	104	8.48943	1088.29	80
SOB|10_10_7	252	conjugal transfer protein		GO:0016020, GO:0016021	conjugation	trbD	NU	32.8811	1489	33.1275	71.3411	15	35.3862	36.5232	5	30.1297	34.4971	9
SOB|10_10_8	321	conjugal transfer protein TrbC	K20528	GO:0016020, GO:0016021	Conjugal transfer protein Trbc		U	50.2797	1111	34.5726	132.161	29	90.2416	74.4731	26	26.025	71.001	16
SOB|10_10_9	954	P-type conjugative transfer ATPase TrbB	K20527	GO:0005737, GO:0000746	PFAM type II secretion system protein E		U	22.5621	1866	20.2437	762.735	98	31.9285	696.23	86	15.5141	692.295	93
SOB|11_11_1	777	RepB family plasmid replication initiator protein		GO:0006270, GO:0003887, GO:0071897	Initiator Replication protein		L	97.4675	647	14.7945	585.735	55	114.001	519.23	229	163.607	515.295	730
SOB|11_11_10	300	secreted protein						63.3337	937	9.7433	113.196	7	94.5998	62.845	23	85.6581	59.3225	44
SOB|11_11_11	231	hypothetical protein						101.896	618	96.7298	53.7516	33	122.326	27.4699	13	86.6314	26.6618	20
SOB|11_11_12	729	IS4/IS5 family transposase		GO:0003677, GO:0004803, GO:0006313	Transposase		L	0	5510	0	537.735	0	0	471.23	0	0	467.295	0
SOB|11_11_13	225	transposase			transposase activity		L	1719.33	42	247.954	48.9279	77	2065.32	25.4898	203.667	2844.72	25.2514	622
SOB|11_11_14	453	hypothetical protein						47.0172	1176	8.42352	261.862	14	88.5787	195.514	67	44.0493	191.39	73
SOB|11_11_15	498	hypothetical protein BAZMOX_136743_0						34.1585	1448	6.67614	306.8	13	43.0229	240.322	40	52.7765	236.33	108
SOB|11_11_16	813	nucleotidyl transferase AbiEii/AbiGii toxin family protein			Nucleotidyl transferase AbiEii toxin, Type IV TA system		S	54.1155	1055	11.9105	621.735	47	60.9862	555.23	131	89.4497	551.295	427
SOB|11_11_17	348	membrane protein		GO:0016020, GO:0016021				337.56	216	133.538	158.102	134	393.938	93.8299	143	485.205	88.5426	372
SOB|11_11_18	102							1079.05	71	1476.27	50.4815	473	1326.88	25.7143	132	434.002	45.2368	170
SOB|11_11_19	738	IS5 family transposase		GO:0003677, GO:0004803, GO:0006313	Transposase DDE domain		L	897.733	86	581.832	546.735	2019	1223.44	480.23	2273	887.928	476.295	3662
SOB|11_11_2	360							24.3572	1787	4.63845	169.838	5	41.84	105.024	17	26.593	99.8839	23
SOB|11_11_20	477	hypothetical protein CBD27_08745						52.9553	1067	20.3965	285.815	37	73.0422	219.407	62	65.4272	215.346	122
SOB|11_11_21	999	IS4/IS5 family transposase		GO:0003677, GO:0004803, GO:0006313	Transposase		L	426.002	186	117.816	807.735	604	509.833	741.23	1462	650.356	737.295	4152
SOB|11_11_22	225	transposase			transposase activity		L	1719.33	43	247.954	48.9279	77	2065.32	25.4898	203.667	2844.72	25.2514	622
SOB|11_11_23	1968	DUF1738 domain-containing protein			Domain of unknown function (DUF1738)	traC	L	84.9602	722	19.6865	1776.73	222	112.146	1710.23	742	123.048	1706.29	1818
SOB|11_11_24	291	hypothetical protein						280.75	248	55.284	105.448	37	290.432	57.8497	65	496.534	54.1928	233
SOB|11_11_25	1260	hypothetical protein			DNA integration		P	149.095	457	22.1136	1068.73	150	184.663	1002.23	716	240.509	998.295	2079
SOB|11_11_26	489							6.7248	3506	1.58717	297.808	3	14.5232	231.374	13	4.06404	227.335	8
SOB|11_11_27	1902	Vird4 protein (plasmid)	K03205	GO:0016020, GO:0016021, GO:0009291	Type IV secretory pathway, VirD4 components	virD4	U	20.871	1969	5.80224	1710.73	63	33.0134	1644.23	210	23.7974	1640.29	338
SOB|11_11_28	1038	P-type DNA transfer ATPase VirB11	K03196	GO:0000166, GO:0044097, GO:0005737, GO:0043684, GO:0005524	COG0630 Type IV secretory pathway, VirB11 components, and related ATPases involved in archaeal flagella biosynthesis	virB11	NU	14.0286	2464	6.51266	846.735	35	16.2333	780.23	49	19.3398	776.295	130
SOB|11_11_29	1158	type IV secretion protein (plasmid)	K03195	GO:0016020, GO:0016021	Bacterial conjugation TrbI-like protein	virB10	U	16.9663	2226	5.70425	966.735	35	29.8616	900.23	104	15.3331	896.295	119
SOB|11_11_3	423	antirestriction protein			Antirestriction protein		S	36.3938	1376	6.78985	232.048	10	62.3603	165.8	40	40.0311	161.557	56
SOB|11_11_30	852	P-type conjugative transfer protein VirB9	K03204		Conjugal transfer protein		U	12.5501	2622	4.53069	660.735	19	23.9244	594.23	55	9.19526	590.295	47
SOB|11_11_31	732	Type IV secretory pathway component (plasmid)	K03203	GO:0016020, GO:0016021, GO:0030255	COG3736 Type IV secretory pathway, component VirB8	virB8	U	15.0611	2383	5.24476	540.735	18	28.8882	474.23	53	11.0504	470.295	45
SOB|11_11_32	147							7.76032	3319	0	3.87642	0	13.9666	18.5072	1	9.31437	24.7977	2
SOB|11_11_33	1026	type IV secretion protein	K03201	GO:0016020, GO:0016021, GO:0030255	TrbL/VirB6 plasmid conjugal transfer protein		U	60.5325	973	26.2364	834.735	139	87.8178	768.23	261	67.5432	764.295	447
SOB|11_11_34	210	hypothetical protein						118.705	551	24.3286	38.8572	6	202.604	22.9646	18	129.183	23.2435	26
SOB|11_11_35	651	type IV secretion protein			Type IV secretion system proteins	virB5	U	141.396	477	44.5527	459.735	130	206.387	393.261	314	173.248	389.295	584
SOB|11_11_36	2436	VirB4 family type IV secretion/conjugal transfer ATPase	K03199	GO:0005524	CagE, TrbE, VirB family, component of type IV transporter system	virB4	U	63.8894	922	13.2658	2244.73	189	81.9988	2178.23	691	96.4036	2174.29	1815
SOB|11_11_37	297	type IV secretion system protein VirB3		GO:0016020, GO:0016021				190.784	370	96.9153	110.549	68	227.936	61.2369	54	247.5	57.8603	124
SOB|11_11_38	306	VirB2 protein (plasmid)		GO:0016020, GO:0016021				265.624	262	86.4194	118.506	65	282.901	65.7857	72	427.553	62.396	231
SOB|11_11_39	288	hypothetical protein						187.984	374	41.3596	102.855	27	290.7	56.0182	63	231.892	52.2923	105
SOB|11_11_4	291	hypothetical protein						63.4417	936	7.47081	105.448	5	129.578	57.8497	29	53.2762	54.1928	25
SOB|11_11_40	624	cell wall hydrolase		GO:0016787	Cell Wall Hydrolase		S	32.707	1493	10.1947	432.735	28	52.2245	366.261	74	35.7019	362.295	112
SOB|11_11_41	195	hypothetical protein BAZMOX_15154_2						219.938	306	0	28.8107	0	501.613	19.5816	38	158.201	20.4402	28
SOB|11_11_42	633	site-specific integrase		GO:0003677, GO:0015074, GO:0006310	Phage integrase family	resD	L	29.5685	1585	2.49674	441.735	7	55.1048	375.261	80	31.104	371.295	100
SOB|11_11_43	1500	IS21 family transposase		GO:0003677, GO:0015074	to Escherichia coli transposase for insertion sequence element IS21 IstA SW ISTA_ECOLI (P15025) (390 aa) fasta scores E() 3e-27, 33.1 id in 329 aa. Identical to the previously sequenced Yersinia pestis,Yersinia pseudotuberculosis and Escherichia coli pesticin plasmid insertion sequence transposase Y1055 TR P74993 (EMBL U59875) (340 aa) fasta scores E() 0, 100.0 id in 340 aa	tnpA	L	982.528	80	112.804	1308.73	937	1314.03	1242.23	6315	1520.75	1238.29	16306
SOB|11_11_44	741	ATP-binding protein		GO:0005524	PFAM IstB domain protein ATP-binding protein		L	805.685	101	192.312	549.735	671	955.882	483.23	1787	1268.86	479.295	5266
SOB|11_11_45	429	nuclease (plasmid)		GO:0090305, GO:0004518, GO:0004519, GO:0003676	Staphylococcal nuclease homologues		L	136.929	487	27.1419	238.002	41	249.902	171.701	166	133.742	167.521	194
SOB|11_11_46	321							85.2801	719	11.9216	132.161	10	180.483	74.4731	52	63.4358	71.001	39
SOB|11_11_47	243	antirestriction protein ArdR						603.902	134	17.3275	63.6503	7	682.028	32.5934	86	1112.35	31.1469	300
SOB|11_11_48	396	RepB family plasmid replication initiator protein		GO:0006270, GO:0003887, GO:0071897				125.884	518	33	205.302	43	151.994	139.451	82	192.657	134.876	225
SOB|11_11_5	759	ParA family protein			plasmid maintenance	minD	D	37.7796	1342	10.2682	567.735	37	55.6955	501.23	108	47.3752	497.295	204
SOB|11_11_6	1074	ParB/RepB/Spo0J family partition protein		GO:0003677, GO:0045892	Belongs to the ParB family		K	56.4533	1026	14.1005	882.735	79	83.6035	816.23	264	71.6559	812.295	504
SOB|11_11_7	516	MobC (plasmid)			Bacterial mobilisation protein (MobC)		S	12.377	2642	1.94054	324.77	4	27.0169	258.322	27	8.17354	254.33	18
SOB|11_11_8	990	type IV secretion system protein VirD2			Relaxase/Mobilisation nuclease domain		U	14.3544	2434	1.57807	798.735	8	35.3009	732.23	100	6.18433	728.295	39
SOB|11_11_9	720	conjugal transfer protein TraX		GO:0016020, GO:0016021	TraX protein	trbP	S	33.0635	1481	7.15173	528.735	24	77.1711	462.23	138	14.8676	458.295	59
SOB|12_12_1	2214	acriflavin resistance protein		GO:0055085, GO:0016020, GO:0016021, GO:0022857	Belongs to the resistance-nodulation-cell division (RND) (TC 2.A.6) family	acrD	V	4.1923	4029	1.41397	2022.73	18.1527	10.5707	1956.23	80	0.592243	1952.29	10.0118
SOB|12_12_10	432	YcgN family cysteine cluster protein	K09160		Belongs to the UPF0260 family	MA20_15575	S	16.6486	2257	2.61516	240.99	4	31.0735	174.688	21	16.257	170.493	24
SOB|12_12_11	1953	polysaccharide biosynthesis protein		GO:0016020, GO:0016021	Polysaccharide biosynthesis protein	wbpM	GM	12.4059	2641	10.9108	1761.73	122	17.8398	1695.23	117	8.46715	1691.29	124
SOB|12_12_12	963	SDR family oxidoreductase		GO:0050662, GO:0003824	COG0451 Nucleoside-diphosphate-sugar epimerases	wbpV	GM	23.8952	1809	26.3366	771.735	129	28.2224	705.23	77	17.1265	701.295	104
SOB|12_12_13	1257	ATP-binding protein	K07133		Domain of unknown function (DUF4143)		S	31.495	1522	20.1061	1065.73	136	40.6132	999.23	157	33.7657	995.295	291
SOB|12_12_14	429	SGNH/GDSL hydrolase family protein		GO:0016020, GO:0016021, GO:0016787				34.1314	1451	41.0439	238.002	62	35.843	171.701	23.8091	25.5074	167.521	37
SOB|12_12_15	864	IS3 family transposase		GO:0003677, GO:0004803, GO:0015074, GO:0006313, GO:0003676	PFAM Transposase IS3 IS911		L	0	5511	0	672.735	0	0	606.23	0	0	602.295	0
SOB|12_12_16	321	transposase		GO:0003677, GO:0004803, GO:0006313	Transposase		L	8.41249	3203	9.91817	132.161	8.31951	7.51287	74.4731	2.16458	7.80644	71.001	4.79935
SOB|12_12_17	627	SGNH/GDSL hydrolase family protein		GO:0016020, GO:0016021, GO:0016787				13.0107	2577	15.1867	435.735	42	21.0001	369.261	30	2.84534	365.295	9
SOB|12_12_18	753	glycosyl transferase		GO:0016740	Glycosyltransferase like family 2		H	29.7908	1578	43.1944	561.735	154	31.8388	495.23	61	14.3391	491.295	61
SOB|12_12_19	504	glycosyltransferase involved in cell wall biosynthesis		GO:0016740	Glycosyl transferases group 1	wbbK	M	134.797	493	230.19	312.8	457	70.3081	246.322	67	103.893	242.33	218
SOB|12_12_2	2433	hypothetical protein D6726_12070			Domain of unknown function DUF302		S	5.52555	3746	1.05425	2241.73	15	10.5759	2175.23	89	4.94651	2171.29	93
SOB|12_12_20	948	IS1595 family transposase			ISXO2-like transposase domain		L	201.907	356	55.6266	756.735	267.171	281.103	690.23	750.629	268.992	686.295	1598.51
SOB|12_12_21	618	glycosyl transferase family 1		GO:0016740	Glycosyl transferases group 1	wbbK	M	19.372	2065	23.6292	426.745	64	31.5696	360.261	44	2.91714	356.303	9
SOB|12_12_22	1044	glycosyl transferase		GO:0016740	glycosyl transferase group 1		M	3.34684	4161	2.2172	852.735	12	7.2328	786.23	22	0.590506	782.295	4
SOB|12_12_23	327	glycosyl transferase family protein		GO:0016740	Pfam Glycosyl transferase family 2		M	2.00783	4332	1.14327	137.813	1	3.31557	77.9606	1	1.56464	73.8109	1
SOB|12_12_24	432	putative transposase	K07497	GO:0032196, GO:0015074, GO:0003676	transposition		L	0	5512	0	240.99	0	0	174.688	0	0	170.493	0
SOB|12_12_25	117							0	5513	0	65.4815	0	0	35	0	0	52.4889	0
SOB|12_12_26	651	Integrase catalytic region		GO:0015074, GO:0003676	PFAM Transposase IS3 IS911		L	0.000969843	4546	0	459.735	0	0	393.261	0	0.00290953	389.295	0.00980768
SOB|12_12_27	321	transposase		GO:0003677, GO:0004803, GO:0006313	Transposase		L	0	5514	0	132.161	0	0	74.4731	0	0	71.001	0
SOB|12_12_28	159							2.28716	4299	0	9.49454	0	0	13.8585	0	6.86147	16.8313	1
SOB|12_12_29	246	Integrase catalytic region		GO:0015074, GO:0003676	PFAM Transposase IS3 IS911		L	0.0447047	4540	0.0222022	66.204	0.00932914	0	33.9608	0	0.111912	32.5504	0.0315426
SOB|12_12_3	1290	phosphoribosylamine--glycine ligase	K01945	GO:0000166, GO:0004637, GO:0046872, GO:0009113, GO:0006164, GO:0006189, GO:0016874, GO:0005524	Belongs to the GARS family	purD	F	11.9087	2697	9.46431	1098.73	66	20.5339	1032.23	82	5.7278	1028.29	51
SOB|12_12_30	234	transposase			Involved in initiation control of chromosome replication		S	0	5515	0	56.1983	0	0	28.8144	0	0	27.7098	0
SOB|12_12_31	591	ATP-dependent DNA helicase DinG		GO:0004386, GO:0005524	HELICc2	dinG	L	0.158102	4526	0	399.745	0	0	333.261	0	0.474306	329.303	1.35245
SOB|12_12_32	1110	ATP-dependent DNA helicase DinG		GO:0003677, GO:0000166, GO:0003678, GO:0032508, GO:0046872, GO:0051539, GO:0016787, GO:0051536, GO:0016818, GO:0004386, GO:0006139, GO:0005524, GO:0003676	HELICc2	dinG	KL	0	5516	0	918.735	0	0	852.23	0	0	848.295	0
SOB|12_12_33	474	ATP-dependent helicase, DinG family		GO:0016818, GO:0004386, GO:0006139, GO:0005524, GO:0003676	COG1199 Rad3-related DNA helicases	dinG	KL	1.16618	4406	1.21833	282.822	2.18695	2.28022	216.423	1.90919	0	212.346	0
SOB|12_12_34	321	transposase		GO:0003677, GO:0004803, GO:0006313	Transposase		L	0	5517	0	132.161	0	0	74.4731	0	0	71.001	0
SOB|12_12_35	234	IS3 family transposase			PFAM Transposase IS3 IS911		L	0	5518	0	56.1983	0	0	28.8144	0	0	27.7098	0
SOB|12_12_36	312	integrase catalytic region		GO:0015074, GO:0003676	PFAM Transposase IS3 IS911		L	0.545243	4479	1.63573	123.911	1.28642	0	69.0518	0	0	65.6882	0
SOB|12_12_37	219	integrase-like protein		GO:0015074, GO:0003676	PFAM Transposase IS3 IS911		L	225.327	303	675.98	44.6935	191.752	0	25.5357	0	0	25.1276	0
SOB|12_12_38	1563	NAD(P)/FAD-dependent oxidoreductase		GO:0055114, GO:0004497	flavoprotein involved in K transport	hapE	P	6.12395	3620	2.29719	1371.73	20	14.6547	1305.23	74	1.41997	1301.29	16
SOB|12_12_39	549	hypothetical protein		GO:0016020, GO:0016021				11.5508	2732	1.05408	357.745	2.39336	32.8257	291.261	36.9882	0.772525	287.31	1.92189
SOB|12_12_4	861	phosphoribulokinase	K00855	GO:0008974, GO:0016310, GO:0016301, GO:0005524, GO:0005975	PFAM Phosphoribulokinase uridine kinase	prkB	C	52.747	1070	57.1664	669.735	243	52.7055	603.23	123	48.3691	599.295	251
SOB|12_12_5	723	nucleotidyltransferase family protein	K00992	GO:0016779, GO:0009058	Nucleotidyl transferase	rmlA	JM	5.44022	3765	5.03723	531.735	17	7.77846	465.23	14	3.50497	461.295	14
SOB|12_12_6	1083	aminoglycoside phosphotransferase	K07102	GO:0016740	PFAM Phosphotransferase enzyme family		S	19.3192	2072	18.1987	891.735	103	24.4317	825.23	78	15.3272	821.295	109
SOB|12_12_7	390	DUF302 domain-containing protein			Domain of unknown function DUF302		S	481.684	163	271.07	199.366	343	617.034	133.633	319	556.949	128.976	622
SOB|12_12_8	342	hypothetical protein DRR06_20035						14.0163	2465	3.1045	152.254	3	29.2389	88.404	10	9.70537	83.2953	7
SOB|12_12_9	759	1-acyl-sn-glycerol-3-phosphate acyltransferase	K22617	GO:0016746, GO:0016740	Phosphate acyltransferases	plsC	I	7.12454	3425	2.49767	567.735	9	17.0181	501.23	33	1.85785	497.295	8
SOB|13_13_1	624	motility protein A		GO:0016020, GO:0016021	MotA/TolQ/ExbB proton channel family	motA-2	N	0.318767	4505	0	432.735	0	0	366.261	0	0.9563	362.295	3
SOB|13_13_10	633	lysophospholipase L1-like esterase		GO:0008233, GO:0006508	lipolytic protein G-D-S-L family		E	10.8669	2815	6.06352	441.735	17	21.9097	375.261	31.808	4.62759	371.295	14.8778
SOB|13_13_11	1542	phospholipase D family protein	K06132	GO:0003824	Catalyzes the reversible phosphatidyl group transfer from one phosphatidylglycerol molecule to another to form cardiolipin (CL) (diphosphatidylglycerol) and glycerol	CP_0318	I	9.99266	2945	8.28752	1350.73	71.0488	17.0574	1284.23	84.7464	4.63306	1280.29	51.3621
SOB|13_13_12	1281	glycosyltransferase	K20444	GO:0016740	Glycosyl transferases group 1		M	5.55838	3738	1.36855	1089.73	9.46548	13.8939	1023.23	55	1.41269	1019.29	12.4684
SOB|13_13_13	933	LysR family transcriptional regulator	K03576	GO:0003677, GO:0003700, GO:0006355	transcriptional regulator	metR	K	23.0874	1843	17.2058	741.735	81	33.3043	675.23	87	18.752	671.295	109
SOB|13_13_14	1341	MATE family efflux transporter	K03327	GO:0055085, GO:0015297, GO:0016020, GO:0016021, GO:0042908, GO:0042910	MatE	norM	V	9.15022	3089	1.90092	1149.73	13.8715	23.6237	1083.23	99	1.92605	1079.29	18
SOB|13_13_15	2664	pyruvate dehydrogenase (acetyl-transferring), homodimeric type	K00163	GO:0003824, GO:0016491, GO:0046872, GO:0004739, GO:0055114	Component of the pyruvate dehydrogenase (PDH) complex, that catalyzes the overall conversion of pyruvate to acetyl-CoA and CO(2)	aceE	C	98.0737	645	70.5992	2472.73	1108	123.429	2406.23	1149	100.193	2402.29	2084.15
SOB|13_13_16	1287	dihydrolipoyllysine-residue acetyltransferase	K00627	GO:0016746, GO:0006096, GO:0045254, GO:0016740, GO:0006090, GO:0004742, GO:0030523	The pyruvate dehydrogenase complex catalyzes the overall conversion of pyruvate to acetyl-CoA and CO(2)	aceF	C	209.149	324	105.103	1095.73	730.943	216.692	1029.23	862.822	305.652	1025.29	2713.57
SOB|13_13_17	1776	dihydrolipoyl dehydrogenase	K00382	GO:0016668, GO:0000166, GO:0016491, GO:0050660, GO:0045454, GO:0055114, GO:0005623, GO:0004148	dihydrolipoamide dehydrogenase	pdhD	C	187.801	376	117.077	1584.73	1177.58	164.99	1518.23	969.088	281.337	1514.29	3688.95
SOB|13_13_18	1371	patatin-like phospholipase family protein		GO:0016042, GO:0006629, GO:0016787	Phospholipase, patatin family		S	5.50588	3755	2.53751	1179.73	19	11.3774	1113.23	49	2.60272	1109.29	25
SOB|13_13_2	786	outer membrane putative beta-barrel porin/alpha-amylase			Putative MetA-pathway of phenol degradation		S	13.6674	2498	11.6819	594.735	44.0961	22.0243	528.23	45.0082	7.29599	524.295	33.1226
SOB|13_13_3	2727	HAMP domain-containing histidine kinase		GO:0000155, GO:0000166, GO:0023014, GO:0016020, GO:0016021, GO:0000160, GO:0016310, GO:0016772, GO:0016740, GO:0016301, GO:0018106, GO:0007165, GO:0004673, GO:0005524, GO:0005886	Periplasmic binding protein domain		KT	4.31391	4006	2.24142	2535.73	36.0735	9.31669	2469.23	89	1.38363	2465.29	29.5361
SOB|13_13_4	945	Response regulator receiver domain protein		GO:0000160	SMART Metal-dependent phosphohydrolase, HD region		T	4.98053	3859	8.17942	753.735	39.1294	4.2378	687.23	11.267	2.52438	683.295	14.9358
SOB|13_13_5	1491	PAS domain S-box-containing protein		GO:0000155, GO:0023014, GO:0007165, GO:0016020, GO:0000160, GO:0016021, GO:0004673, GO:0016772, GO:0016310, GO:0016740, GO:0016301, GO:0018106	Histidine kinase		T	8.63038	3171	6.553	1299.73	54.0577	16.6317	1233.23	79.35	2.70644	1229.29	28.8084
SOB|13_13_6	366	FKBP-type peptidyl-prolyl cis-trans isomerase		GO:0003755, GO:0000413, GO:0016853, GO:0006457	Domain amino terminal to FKBP-type peptidyl-prolyl isomerase		O	21.5931	1915	18.14	175.741	20.2335	25.0025	110.724	10.7101	21.6368	105.632	19.7904
SOB|13_13_7	327	IS1595 family transposase			ISXO2-like transposase domain		L	3.47429	4141	0	137.813	0	8.42794	77.9606	2.54193	1.99493	73.8109	1.27501
SOB|13_13_8	405	IS1595 family transposase			ISXO2-like transposase domain		L	5.27771	3799	0	214.189	0	5.35534	148.193	3.07032	10.4778	143.723	13.0395
SOB|13_13_9	369	FKBP-type peptidyl-prolyl cis-trans isomerase		GO:0003755, GO:0000413, GO:0016853, GO:0006457	COG0545 FKBP-type peptidyl-prolyl cis-trans isomerases 1		O	39.2392	1305	37.4152	178.672	42.4294	47.2746	113.514	20.7609	33.0279	108.525	31.0366
SOB|14_14_1	666	phosphoglycolate phosphatase	K01091	GO:0046295, GO:0046872, GO:0016791, GO:0016311, GO:0008967, GO:0005975, GO:0016787	HAD-hyrolase-like	gph	G	45.0188	1209	57.416	474.735	173	46.2187	408.261	73	31.4217	404.295	110
SOB|14_14_10	351	hypothetical protein DRQ43_03785						15.7049	2336	5.87025	161.04	6	37.4503	96.6286	14	3.79401	91.3183	3
SOB|14_14_11	939	cytochrome C biogenesis protein	K05516	GO:0051082, GO:0006457	molecular chaperone	cbpA	O	48.242	1151	32.4497	747.735	154	53.4198	681.23	140.787	58.8566	677.295	345.174
SOB|14_14_12	1443	serine endoprotease DegQ	K04771	GO:0008233, GO:0006508, GO:0008236, GO:0004252, GO:0042597, GO:0016787	Belongs to the peptidase S1C family	htrA	M	18.5041	2131	18.3772	1251.73	146	24.4258	1185.23	112	12.7093	1181.29	130
SOB|14_14_13	981	tetratricopeptide repeat protein		GO:0016020, GO:0016021	Tetratricopeptide repeat		S	5.65423	3721	4.18963	789.735	21	10.3647	723.23	29	2.40835	719.295	15
SOB|14_14_14	906	AAA family ATPase	K12283	GO:0016020, GO:0016021	AAA domain	mshM	U	10.8381	2818	11.9038	714.735	54	15.9501	648.23	40	4.66041	644.295	26
SOB|14_14_15	1113	pilus (MSHA type) biogenesis protein MshL	K12282	GO:0009297, GO:0009306, GO:0019867	Secretin N-terminal domain		NU	36.9394	1359	52.6481	921.735	308	30.2239	855.23	100	27.9462	851.295	206
SOB|14_14_2	675	ribulose-phosphate 3-epimerase	K01783	GO:0016857, GO:0003824, GO:0006098, GO:0046872, GO:0004750, GO:0005975, GO:0016853	Belongs to the ribulose-phosphate 3-epimerase family	rpe	G	49.3601	1124	62.5362	483.735	192	48.9387	417.261	79	36.6055	413.295	131
SOB|14_14_3	861	alpha/beta fold hydrolase		GO:0016787	Protein of unknown function (DUF3530)		S	13.0948	2568	14.5857	669.735	62	17.5685	603.23	41	7.13011	599.295	37
SOB|14_14_4	471	putative membrane protein		GO:0016020, GO:0016021	Copper resistance protein D		S	29.0113	1606	26.6381	279.828	47.3105	42.0552	213.439	34.7265	18.3406	209.351	33.2471
SOB|14_14_5	801	co-chaperone DjlA	K05801	GO:0016020, GO:0051087, GO:0016021, GO:0005886	Regulatory DnaK co-chaperone. Direct interaction between DnaK and DjlA is needed for the induction of the wcaABCDE operon, involved in the synthesis of a colanic acid polysaccharide capsule, possibly through activation of the RcsB RcsC phosphotransfer signaling pathway. The colanic acid capsule may help the bacterium survive conditions outside the host	djlA	O	71.8526	829	87.34	609.735	338	72.3258	543.23	152	55.892	539.295	261
SOB|14_14_6	351	histidine triad nucleotide-binding protein	K02503	GO:0003824	Histidine triad (HIT) protein	hinT	FG	8.90499	3131	4.82398	161.04	4.9306	16.9697	96.6286	6.34375	4.92128	91.3183	3.89135
SOB|14_14_7	408	YjbQ family protein			Secondary thiamine-phosphate synthase enzyme	yjbQ	S	24.2554	1792	13.0591	217.168	18	47.8975	151.105	28	11.8095	146.688	15
SOB|14_14_8	549	integration host factor		GO:0003677	Belongs to the bacterial histone-like protein family	hup	L	65.4096	903	35.2333	357.745	80	104.721	291.261	118	56.2745	287.31	140
SOB|14_14_9	600	CBS domain-containing protein			Domain in cystathionine beta-synthase and other proteins.		S	14.0826	2459	18.8878	408.745	49	17.898	342.261	23.699	5.46196	338.303	16
SOB|15_15_1	423							10.8032	2823	8.82681	232.048	13	17.1491	165.8	11	6.43358	161.557	9
SOB|15_15_10	405	hypothetical protein DRQ43_10875, partial			Domain of unknown function DUF302		S	39.5934	1296	15.4475	214.189	21	41.8615	148.193	24	61.4711	143.723	76.5
SOB|15_15_2	942	protein translocase subunit SecF	K03074	GO:0006605, GO:0016020, GO:0065002, GO:0016021, GO:0015450, GO:0015031, GO:0043952, GO:0005886, GO:0006886	Part of the Sec protein translocase complex. Interacts with the SecYEG preprotein conducting channel. SecDF uses the proton motive force (PMF) to complete protein translocation after the ATP-dependent function of SecA	secF	U	30.4211	1551	33.4743	750.735	159.5	30.033	684.23	79.5	27.7559	680.295	163.5
SOB|15_15_3	1920	protein translocase subunit SecD	K03072	GO:0006605, GO:0055085, GO:0065002, GO:0016020, GO:0016021, GO:0015450, GO:0015031, GO:0022857, GO:0043952, GO:0005886, GO:0006886	Part of the Sec protein translocase complex. Interacts with the SecYEG preprotein conducting channel. SecDF uses the proton motive force (PMF) to complete protein translocation after the ATP-dependent function of SecA	secD	U	13.3385	2542	11.3925	1728.73	125	17.0277	1662.23	109.5	11.5954	1658.29	166.5
SOB|15_15_4	342	preprotein translocase subunit YajC	K03210	GO:0016020, GO:0016021	Preprotein translocase subunit	yajC	U	167.165	416	64.677	152.254	62.5	216.368	88.404	74	220.451	83.2953	159
SOB|15_15_5	1128	tRNA guanosine(34) transglycosylase Tgt	K00773	GO:0016757, GO:0008616, GO:0046872, GO:0008033, GO:0008479, GO:0006400, GO:0016740, GO:0016763, GO:0101030	Catalyzes the base-exchange of a guanine (G) residue with the queuine precursor 7-aminomethyl-7-deazaguanine (PreQ1) at position 34 (anticodon wobble position) in tRNAs with GU(N) anticodons (tRNA-Asp, -Asn, -His and -Tyr). Catalysis occurs through a double-displacement mechanism. The nucleophile active site attacks the C1' of nucleotide 34 to detach the guanine base from the RNA, forming a coval…	tgt	J	10.9451	2800	8.494	936.735	50.5	15.7426	870.23	53	8.59862	866.295	64.5
SOB|15_15_6	1077	tRNA preQ1(34) S-adenosylmethionine ribosyltransferase-isomerase QueA	K07568	GO:0005737, GO:0008616, GO:0016740, GO:0016853	Transfers and isomerizes the ribose moiety from AdoMet to the 7-aminomethyl group of 7-deazaguanine (preQ1-tRNA) to give epoxyqueuosine (oQ-tRNA)	queA	F	7.29769	3398	7.82684	885.735	44	11.5165	819.23	36.5	2.54972	815.295	18
SOB|15_15_7	156							10.3891	2873	9.93153	7.93216	0.5	17.9365	14.411	1	3.29916	17.5025	0.5
SOB|15_15_8	471	hypothetical protein DIZ78_13685						13.1984	2560	12.1055	279.828	21.5	17.5601	213.439	14.5	9.92962	209.351	18
SOB|15_15_9	540	hypothetical protein DRQ43_10870						14.0617	2461	8.13208	348.745	18	22.4345	282.282	24.5	11.6186	278.317	28
SOB|16_16_1	2265	TM0106 family RecB-like putative nuclease		GO:0004386	AAA domain		KL	10.1072	2921	0.683797	2073.73	9	20.9905	2007.23	163	8.64732	2003.29	150
SOB|16_16_2	1305	restriction endonuclease	K19147	GO:0090305, GO:0004519	McrBC 5-methylcytosine restriction system component	mcrC	V	15.317	2366	0.707336	1113.73	5	30.8533	1047.23	125	14.3903	1043.29	130
SOB|16_16_3	1029	AAA family ATPase	K07452	GO:0005524, GO:0016887	GTPase subunit of restriction endonuclease	mcrB	V	23.9758	1804	1.88075	837.735	10	44.9112	771.23	134	25.1356	767.295	167
SOB|16_16_4	732							111.388	577	2.33101	540.735	8	191.861	474.23	352	139.972	470.295	570
SOB|16_16_5	234							27.666	1664	0	56.1983	0	53.8239	28.8144	6	29.1742	27.7098	7
SOB|16_16_6	360							16.7762	2248	11.1323	169.838	12	17.2283	105.024	7	21.9681	99.8839	19
SOB|16_16_7	990	WYL domain-containing transcriptional regulator			Transcriptional regulator	mdcH	K	4.25969	4017	1.38081	798.735	7	9.17824	732.23	26	2.22001	728.295	14
SOB|16_16_8	345	hypothetical protein DRQ43_01845						9.6739	2988	1.01545	155.16	1	21.2861	91.0746	7.5	6.72016	85.9262	5
SOB|16_16_9	108							45.1158	1205	27.8953	56.4815	10	94.7773	30	11	12.6747	45.5581	5
SOB|17_17_1	525	DNA-invertase hin		GO:0003677, GO:0000150, GO:0006310	PFAM Resolvase	pin	L	3.33961	4163	0	333.745	0	8.70307	267.302	9	1.31576	263.317	3
SOB|17_17_2	261	prevent-host-death family protein			Antitoxin component of a toxin-antitoxin (TA) module		D	28.9004	1613	12.9283	79.2153	6.5	41.6798	40.3108	6.5	32.0932	37.7843	10.5
SOB|17_17_3	309	type II toxin-antitoxin system RelE/ParE family toxin	K19092		Belongs to the RelE toxin family		S	24.747	1764	12.3511	121.187	9.5	53.7558	67.3187	14	8.13416	63.8902	4.5
SOB|17_17_4	357	DUF4158 domain-containing protein		GO:0004803, GO:0006313	Tn3 transposase DDE domain		L	20.4262	1997	11.8003	166.9	12.5	31.6212	102.18	12.5	17.8571	97.0096	15
SOB|17_17_5	231	type II toxin-antitoxin system Phd/YefM family antitoxin			Antitoxin Phd_YefM, type II toxin-antitoxin system		D	71.1306	839	33.7089	53.7516	11.5	108.212	27.4699	11.5	71.4709	26.6618	16.5
SOB|17_17_6	393	type II toxin-antitoxin system VapC family toxin			PIN domain		S	6.46919	3558	2.72541	202.336	3.5	12.3049	136.543	6.5	4.37727	131.917	5
SOB|18_18_1	246	type II toxin-antitoxin system HicA family toxin		GO:0003729	HicA toxin of bacterial toxin-antitoxin,	hicA	S	74.0998	807	83.2956	66.204	35	114.168	33.9608	15	24.8357	32.5504	7
SOB|18_18_2	333	toxin-antitoxin system HicB family antitoxin		GO:0003677, GO:0006355	HicB family	hicB	S	32.9834	1486	28.541	143.53	26	48.8254	82.0576	15.5	21.5838	77.5845	14.5
SOB|18_18_3	327	DUF4338 domain-containing protein			Domain of unknown function (DUF4338)		S	20.1832	2009	24.1541	137.813	21.1272	13.4963	77.9606	4.0706	22.8992	73.8109	14.6354
SOB|2_2_1	219							10.2736	2891	10.5758	44.6935	3	20.2449	25.5357	2	0	25.1276	0
SOB|2_2_10	345	hypothetical protein COA74_08480			Pfam Transposase		L	10.4694	2858	13.6251	155.16	13.4177	6.26647	91.0746	2.20794	11.5166	85.9262	8.56867
SOB|2_2_100	1434	Asp-tRNA(Asn)/Glu-tRNA(Gln) amidotransferase GatCAB subunit B	K02434	GO:0000166, GO:0003824, GO:0016740, GO:0016884, GO:0016874, GO:0006412, GO:0005524, GO:0050567	Allows the formation of correctly charged Asn-tRNA(Asn) or Gln-tRNA(Gln) through the transamidation of misacylated Asp- tRNA(Asn) or Glu-tRNA(Gln) in organisms which lack either or both of asparaginyl-tRNA or glutaminyl-tRNA synthetases. The reaction takes place in the presence of glutamine and ATP through an activated phospho-Asp-tRNA(Asn) or phospho-Glu-tRNA(Gln)	gatB	J	32.438	1496	28.7796	1242.73	227	40.6549	1176.23	185	27.8795	1172.29	283
SOB|2_2_1000	348	hypothetical protein		GO:0003676	Transposase	tnp3503b	L	62.4993	951	29.8467	158.102	29.9499	75.2096	93.8299	27.3012	82.4416	88.5426	63.2068
SOB|2_2_1001	474	Integrase catalytic region		GO:0015074, GO:0003676	PFAM Transposase IS3 IS911		L	65.7877	892	0	282.822	0	197.363	216.423	165.249	8.30006e-08	212.346	1.52612e-07
SOB|2_2_1002	243	transposase		GO:0003677, GO:0004803, GO:0006313	Transposase		L	0	5055	0	63.6503	0	0	32.5934	0	0	31.1469	0
SOB|2_2_1003	147	IS3-like element ISAeme20 family transposase		GO:0003677, GO:0004803, GO:0015074, GO:0006313, GO:0003676				14.1377	2451	42.4132	3.87642	1.0435	0	18.5072	0	0	24.7977	0
SOB|2_2_1004	735	Integrase catalytic region		GO:0015074, GO:0003676	PFAM Transposase IS3 IS911		L	0	5056	0	543.735	0	0	477.23	0	0	473.295	0
SOB|2_2_1005	198	hypothetical protein		GO:0003676	manually curated	tnp3503b	L	0	5057	0	30.3946	0	0	20.4681	0	0	20.9173	0
SOB|2_2_1006	300	SAM-dependent DNA methyltransferase		GO:0003677, GO:0006306, GO:0016740, GO:0008168, GO:0008170, GO:0032259, GO:0003676	N-6 DNA Methylase		L	0	5058	0	113.196	0	0	62.845	0	0	59.3225	0
SOB|2_2_1007	291	N-6 DNA Methylase		GO:0003677, GO:0006306, GO:0008168, GO:0016740, GO:0008170, GO:0032259, GO:0003676	DNA restriction-modification system		V	0	5059	0	105.448	0	0	57.8497	0	0	54.1928	0
SOB|2_2_1008	468	N-6 DNA Methylase		GO:0003677, GO:0006306, GO:0008168, GO:0016740, GO:0008170, GO:0032259, GO:0003676	N-6 DNA Methylase		L	0	5060	0	276.835	0	0	210.439	0	0	206.371	0
SOB|2_2_1009	192	N-6 DNA Methylase		GO:0003677, GO:0006306, GO:0008168, GO:0008170, GO:0032259, GO:0003676	DNA restriction-modification system		V	0	5061	0	26.8678	0	0	18.9508	0	0	19.8827	0
SOB|2_2_101	876	Hsp33 family molecular chaperone HslO	K04083	GO:0005737, GO:0051082, GO:0006457	Redox regulated molecular chaperone. Protects both thermally unfolding and oxidatively damaged proteins from irreversible aggregation. Plays an important role in the bacterial defense system toward oxidative stress	hslO	O	26.0887	1722	21.6293	684.735	94	35.9569	618.23	86	20.68	614.295	110
SOB|2_2_1010	159	SAM-dependent methyltransferase		GO:0003677, GO:0006306, GO:0008168, GO:0008170, GO:0032259, GO:0003676				0	5062	0	9.49454	0	0	13.8585	0	0	16.8313	0
SOB|2_2_1011	513	hypothetical protein		GO:0003677, GO:0006306, GO:0008168, GO:0008170, GO:0032259, GO:0003676	N-6 DNA Methylase		LV	0	5063	0	321.77	0	0	255.322	0	0	251.33	0
SOB|2_2_1012	576	N-6 DNA Methylase		GO:0003677, GO:0006306, GO:0008168, GO:0008170, GO:0032259, GO:0003676	DNA restriction-modification system		V	8.93463	3121	13.3833	384.745	32.6814	0	318.261	0	13.4206	314.303	36.5247
SOB|2_2_1013	1350	porin		GO:0055085, GO:0015288, GO:0016020	phosphate-selective porin O and P		P	9.76432	2974	4.35115	1158.73	32	14.4361	1092.23	61	10.5057	1088.29	99
SOB|2_2_1014	753	DsrE/DsrF-like family protein		GO:0016020, GO:0016021	AntiSigma factor		K	72.9057	819	69.2793	561.735	247	79.8579	495.23	153	69.58	491.295	296
SOB|2_2_1015	534	sigma-70 family RNA polymerase sigma factor	K03088	GO:0003677, GO:0016987, GO:0003700, GO:2000142, GO:0006352, GO:0006355	Belongs to the sigma-70 factor family. ECF subfamily		K	95.8737	654	96.5351	342.745	210	88.88	276.282	95	102.206	272.317	241
SOB|2_2_1016	543	PEGA domain protein						31.4923	1523	26.8758	351.745	60	33.5268	285.261	37	34.0743	281.31	83
SOB|2_2_1017	618	response regulator	K14987	GO:0003677, GO:0000160, GO:0006355	helix_turn_helix, Lux Regulon	nodW	T	5.45243	3763	2.21524	426.745	6	12.1973	360.261	17	1.94476	356.303	6
SOB|2_2_1018	2499	sensor protein FixL		GO:0000155, GO:0000166, GO:0023014, GO:0007165, GO:0016020, GO:0016021, GO:0000160, GO:0016310, GO:0016772, GO:0016740, GO:0016301, GO:0005524	Histidine kinase-, DNA gyrase B-, and HSP90-like ATPase	vicK	T	4.9455	3886	1.22892	2307.73	18	10.1491	2241.23	88	3.45849	2237.29	67
SOB|2_2_1019	984	ABC transporter substrate-binding protein			Bacterial extracellular solute-binding protein		P	20.7188	1973	0.596254	792.735	3	22.0674	726.23	62	39.4928	722.295	247
SOB|2_2_102	627	DNA-binding response regulator		GO:0003677, GO:0000160, GO:0006355, GO:0016310, GO:0016301	helix_turn_helix, Lux Regulon		K	7.84432	3305	4.33907	435.735	12	15.4001	369.261	22	3.79379	365.295	12
SOB|2_2_1020	420	TlpA family protein disulfide reductase		GO:0016209, GO:0016491, GO:0045454, GO:0055114, GO:0098869, GO:0005623	Thioredoxin-like	resA	CO	22.5223	1868	11.0052	229.065	16	41.2688	162.849	26	15.2928	158.587	21
SOB|2_2_1021	1284	HAMP domain-containing histidine kinase		GO:0000166, GO:0000155, GO:0023014, GO:0016020, GO:0000160, GO:0016021, GO:0016310, GO:0016772, GO:0016740, GO:0016301, GO:0018106, GO:0007165, GO:0004673, GO:0005524	His Kinase A (phospho-acceptor) domain	colS	T	4.092	4048	0.576744	1092.73	4	11.5863	1026.23	46	0.112969	1022.29	1
SOB|2_2_1022	684	winged helix family two component transcriptional regulator		GO:0003677, GO:0000160, GO:0006355	Response regulators consisting of a CheY-like receiver domain and a winged-helix DNA-binding domain		K	3.83641	4091	0.31976	492.735	1	10.916	426.23	18	0.273476	422.295	1
SOB|2_2_1023	531	Thioredoxin-related protein		GO:0045454, GO:0005623	Thioredoxin-like domain		O	10.3088	2885	3.24625	339.745	7	25.536	273.302	27	2.14408	269.317	5
SOB|2_2_1024	855	uroporphyrinogen-III synthase	K01719	GO:0006779, GO:0006780, GO:0016829, GO:0006782, GO:0033014, GO:0004852	Uroporphyrinogen III synthase	hemD	H	41.988	1252	55.072	663.735	232	29.4307	597.23	68	41.4614	593.295	213
SOB|2_2_1025	1200	HemX protein	K02496	GO:0016020, GO:0016021	HemX, putative uroporphyrinogen-III C-methyltransferase	hemD	H	23.3906	1826	29.8328	1008.73	191	26.0615	942.23	95	14.2775	938.295	116
SOB|2_2_1026	1254	heme biosynthesis protein HemY	K02498	GO:0016020, GO:0016021, GO:0042168	enzyme of heme biosynthesis	hemY	H	25.973	1726	23.4245	1062.73	158	28.5408	996.23	110	25.9537	992.295	223
SOB|2_2_1027	1008	CDP-6-deoxy-delta-3,4-glucoseen reductase	K00523	GO:0016491, GO:0046872, GO:0009055, GO:0055114, GO:0022900, GO:0051537, GO:0051536	COG0543 2-polyprenylphenol hydroxylase and related flavodoxin oxidoreductases	fre	C	15.3587	2364	12.5392	816.735	65	22.3951	750.23	65	11.1418	746.295	72
SOB|2_2_1028	1299	hypothetical protein			Tfp pilus assembly protein FimV		NU	9.92467	2955	7.82284	1107.73	55	16.3844	1041.23	66	5.56676	1037.29	50
SOB|2_2_1029	276	acyl carrier protein	K02078		Phosphopantetheine attachment site	acpC	IQ	48.1145	1155	39.2634	92.2949	23	79.5644	48.731	15	25.5158	45.2612	10
SOB|2_2_103	1182	PAS domain S-box protein		GO:0000166, GO:0000155, GO:0023014, GO:0000160, GO:0016310, GO:0016772, GO:0016740, GO:0016301, GO:0018106, GO:0007165, GO:0006355, GO:0004673, GO:0005524	Histidine kinase	fixL	T	6.22978	3607	6.04316	990.735	38	9.50894	924.23	34	3.13724	920.295	25
SOB|2_2_1030	321							8.06126	3267	3.57647	132.161	3	17.3542	74.4731	5	3.25312	71.001	2
SOB|2_2_1031	1527	beta-hydroxyacyl-ACP dehydratase		GO:0003824	Evidence 3 Function proposed based on presence of conserved amino acid motif, structural feature or limited homology		IQ	3.9054	4078	0.943642	1335.73	8	10.59	1269.23	52	0.182546	1265.29	2
SOB|2_2_1032	804	ABC transporter ATP-binding protein	K01996	GO:0000166, GO:0005524, GO:0016887	ABC-type branched-chain amino acid transport systems ATPase component	livF	E	10.5929	2842	1.79996	612.735	7	20.8214	546.23	44	9.15731	542.295	43
SOB|2_2_1033	762	ABC transporter ATP-binding protein	K01995	GO:0000166, GO:0005524, GO:0016887	Branched-chain amino acid ATP-binding cassette transporter		E	5.15783	3832	1.65636	570.735	6	11.2779	504.23	22	2.53923	500.295	11
SOB|2_2_1034	1134	branched-chain amino acid ABC transporter permease	K01998	GO:0055085, GO:0016020, GO:0016021, GO:0022857, GO:0005886	Branched-chain amino acid transport system / permease component		E	4.86288	3897	1.16989	942.735	7	12.0948	876.23	41	1.32395	872.295	10
SOB|2_2_1035	1017	branched-chain amino acid ABC transporter permease		GO:0055085, GO:0016020, GO:0016021, GO:0022857, GO:0005886	Belongs to the binding-protein-dependent transport system permease family		E	5.82103	3678	0.954041	825.735	5	14.98	759.23	44	1.52904	755.295	10
SOB|2_2_1036	1353	branched-chain amino acid ABC transporter substrate-binding protein	K01999		COG0683 ABC-type branched-chain amino acid transport systems, periplasmic component		E	6.91954	3455	3.39055	1161.73	25	13.4525	1095.23	57	3.91557	1091.29	37
SOB|2_2_1037	372	prohead protease	K07182	GO:0008773	signal-transduction protein containing cAMP-binding and CBS domains		T	10.6168	2838	0	181.65	0	26.6689	116.308	12	5.1816	111.44	5
SOB|2_2_1038	789	glycosyltransferase family 2 protein		GO:0099621, GO:0016757, GO:0016740	Glycosyl transferase family 2		S	4.30091	4010	1.05436	597.735	4	11.1913	531.23	23	0.657057	527.295	3
SOB|2_2_1039	720	3-oxoacyl-ACP reductase	K00059		KR domain		IQ	6.46145	3561	5.06581	528.735	17	12.3026	462.23	22	2.01595	458.295	8
SOB|2_2_104	1395	HAMP domain-containing protein		GO:0000155, GO:0000166, GO:0023014, GO:0016020, GO:0016021, GO:0000160, GO:0016310, GO:0016772, GO:0016740, GO:0016301, GO:0018106, GO:0007165, GO:0004673, GO:0005524, GO:0005886	Flagellar sensor histidine kinase FleS	fleS	T	4.23498	4023	1.3089	1203.73	10	10.6827	1137.23	47	0.713329	1133.29	7
SOB|2_2_1040	474	3-hydroxylacyl-ACP dehydratase			dehydratase	darC2	I	3.66652	4112	1.11418	282.822	2	7.16605	216.423	6	2.71932	212.346	5
SOB|2_2_1041	804	hypothetical protein A3197_20700		GO:0003824	Beta-ketoacyl synthase, N-terminal domain		IQ	5.98159	3659	3.08565	612.735	12	12.3036	546.23	26	2.55553	542.295	12
SOB|2_2_1042	1107	beta-ketoacyl-[acyl-carrier-protein] synthase family protein	K00647	GO:0003824, GO:0016740	Belongs to the beta-ketoacyl-ACP synthases family	fabB	IQ	10.1419	2911	10.6674	915.735	62	15.5231	849.23	51	4.23534	845.295	31
SOB|2_2_1043	2316	hypothetical protein BVN29_13990		GO:0016020, GO:0016021	membrane		S	4.40668	3995	0.667384	2124.73	9	11.4283	2058.23	91	1.12435	2054.29	20
SOB|2_2_1044	705	hypothetical protein BMS3Bbin11_00855						3.55927	4132	1.22676	513.735	4	8.6695	447.23	15	0.781563	443.295	3
SOB|2_2_1045	918	MULTISPECIES: lipid A biosynthesis acyltransferase			Bacterial lipid A biosynthesis acyltransferase		S	2.36433	4283	1.08401	726.735	5	5.48108	660.23	14	0.527907	656.295	3
SOB|2_2_1046	312	hydroxymyristoyl-ACP dehydratase		GO:0016874	dehydratase	fabZ	I	9.79183	2970	8.90077	123.911	7	18.7166	69.0518	5	1.75812	65.6882	1
SOB|2_2_1047	264	hemerythrin family protein		GO:0016020, GO:0016021				132.515	501	115.537	81.8214	60	135.217	42.0558	22	146.792	39.337	50
SOB|2_2_1048	330	IS66 family insertion sequence hypothetical protein						13.482	2520	6.50541	140.68	5.80856	28.8448	80.2625	8.95669	5.09572	75.8265	3.34574
SOB|2_2_1049	267	IS66 family insertion sequence element accessory protein TnpB			COG3436 Transposase and inactivated derivatives		L	0	5064	0	84.4726	0	0	43.7557	0	0	40.7343	0
SOB|2_2_105	732	N-6 DNA Methylase		GO:0003677, GO:0006306, GO:0008168, GO:0008170, GO:0032259, GO:0003676	DNA restriction-modification system		V	144.56	468	32.1388	540.735	110.3	303.414	474.23	556.662	98.1278	470.295	399.601
SOB|2_2_1050	99							0	5065	0	47.4815	0	0	22.7143	0	0	43.3784	0
SOB|2_2_1051	1491	IS66 family transposase			PFAM Transposase IS66 family		L	0.945393	4431	0	1299.73	0	0	1233.23	0	2.83618	1229.29	30.1894
SOB|2_2_1052	1257	sigma-54-dependent Fis family transcriptional regulator		GO:0003677, GO:0000166, GO:0008134, GO:0000160, GO:0006355, GO:0005524	response regulator	cbrB	T	10.2478	2896	2.80894	1065.73	19	18.8839	999.23	73	9.05061	995.295	78
SOB|2_2_1053	750	AAA family ATPase		GO:0005524	IstB-like ATP binding protein		L	22.5711	1865	0.738715	558.735	2.61966	56.577	492.23	107.739	10.3977	488.295	43.9625
SOB|2_2_1054	1494	IS21 family transposase		GO:0015074	COG4584 Transposase and inactivated derivatives		L	20.528	1987	1.61111	1302.73	13.3212	58.8005	1236.23	281.22	1.17254	1232.29	12.5114
SOB|2_2_1055	2952	histidine kinase		GO:0000166, GO:0000155, GO:0023014, GO:0016020, GO:0016021, GO:0000160, GO:0016772, GO:0016310, GO:0016740, GO:0016301, GO:0018106, GO:0055085, GO:0007165, GO:0004673, GO:0022857, GO:0005524	His Kinase A (phosphoacceptor) domain	cbrA	T	6.3908	3571	1.48384	2760.73	26	15.5422	2694.23	162	2.14637	2690.29	50
SOB|2_2_1056	603	carbonate dehydratase	K01673	GO:0008270, GO:0016829, GO:0004089, GO:0015976	Reversible hydration of carbon dioxide	can	P	51.2153	1099	73.8527	411.745	193	48.663	345.261	65	31.1302	341.303	92
SOB|2_2_1057	753	HDOD domain-containing protein		GO:0016310, GO:0016301	HDOD domain		T	11.6952	2716	21.8777	561.735	78	9.917	495.23	19	3.29095	491.295	14
SOB|2_2_1058	852	hypothetical protein DRQ43_05795						6.53704	3542	1.90766	660.735	8	16.5296	594.23	38	1.17386	590.295	6
SOB|2_2_1059	1494	HAMP domain-containing protein	K01768	GO:0007165, GO:0016020, GO:0016021, GO:0035556, GO:0009190	Adenylyl- / guanylyl cyclase, catalytic domain		T	6.00401	3655	7.37754	1302.73	61	8.5727	1236.23	41	2.06178	1232.29	22
SOB|2_2_106	291	transposase [		GO:0003677, GO:0004803, GO:0006313	Transposase		L	64.6809	911	29.8498	105.448	19.9776	123.175	57.8497	27.567	41.0178	54.1928	19.2477
SOB|2_2_1060	555	HslU--HslV peptidase proteolytic subunit	K01419	GO:0008152, GO:0005737, GO:0046872, GO:0003824, GO:0008233, GO:0009376, GO:0006508, GO:0030163, GO:0005839, GO:0004298, GO:0051603, GO:0016787	Protease subunit of a proteasome-like degradation complex believed to be a general protein degrading machinery	hslV	O	19.8739	2035	15.1603	363.745	35	33.0429	297.261	38	11.4184	293.31	29
SOB|2_2_1061	1374	HslU--HslV peptidase ATPase subunit	K03667	GO:0000166, GO:0005737, GO:0009376, GO:0006508, GO:0070011, GO:0043335, GO:0005524, GO:0016887	this subunit has chaperone activity. The binding of ATP and its subsequent hydrolysis by HslU are essential for unfolding of protein substrates subsequently hydrolyzed by HslV. HslU recognizes the N-terminal part of its protein substrates and unfolds these before they are guided to HslV for hydrolysis	hslU	O	14.5986	2417	9.85785	1182.73	74	28.0198	1116.23	121	5.9182	1112.29	57
SOB|2_2_1062	378	DUF971 domain-containing protein			Protein of unknown function (DUF971)		S	59.9639	983	29.3991	187.573	35	110.113	122.067	52	40.3795	117.262	41
SOB|2_2_1063	198	nodulation protein E						140.803	478	176.246	30.3946	34	113.657	20.4681	9	132.507	20.9173	24
SOB|2_2_1064	1671	ATPase		GO:0016020, GO:0016021	ATPase involved in DNA repair		L	13.8128	2488	14.8002	1479.73	139	22.1312	1413.23	121	4.50709	1409.29	55
SOB|2_2_107	612	integrase, catalytic region	K07497	GO:0032196, GO:0015074, GO:0003676	transposition		L	21.0377	1955	0	420.745	0	31.0288	354.261	42.5261	32.0843	350.303	97.3198
SOB|2_2_108	1971	serine/threonine protein kinase	K12132	GO:0016310, GO:0004672, GO:0016301, GO:0004674, GO:0005524, GO:0006468	Metal-dependent hydrolase HDOD		T	4.72713	3931	1.77057	1779.73	20	10.7217	1713.23	71.0633	1.68911	1709.29	25
SOB|2_2_109	882	EamA family transporter		GO:0016020, GO:0016021	EamA-like transporter family		EG	12.5077	2632	6.15872	690.735	27	28.5718	624.23	69	2.79272	620.295	15
SOB|2_2_11	297	hypothetical protein COA86_19045						0	4917	0	110.549	0	0	61.2369	0	0	57.8603	0
SOB|2_2_110	372	cupin domain-containing protein			Cupin domain		G	8.30852	3223	4.33683	181.65	5	13.3345	116.308	6	7.25423	111.44	7
SOB|2_2_111	345							8.03578	3271	3.04635	155.16	3	17.0289	91.0746	6	4.03209	85.9262	3
SOB|2_2_112	1260	dissimilatory-type sulfite reductase subunit alpha	K11180	GO:0046872, GO:0016491, GO:0018551, GO:0020037, GO:0055114, GO:0051539, GO:0051536	TIGRFAM sulfite reductase, dissimilatory-type alpha subunit	dsrA	C	88.8541	697	153.211	1068.73	1039.25	69.8133	1002.23	270.69	43.5381	998.295	376.352
SOB|2_2_113	270	integron cassette protein			Protein of unknown function (DUF2442)		S	22.0879	1887	18.0916	87.0885	10	39.9339	45.3095	7	8.23807	42.0563	3
SOB|2_2_114	183	DUF4160 domain-containing protein			Domain of unknown function (DUF4160)		S	34.1235	1452	77.2859	22.4249	11	0	18.6231	0	25.0846	18.4157	4
SOB|2_2_115	126							32.3396	1500	28.4902	71.8929	13	64.6209	44	11	3.90778	59.1064	2
SOB|2_2_116	384							23.8641	1810	16.2866	193.481	20	38.4236	127.817	19	16.882	123.136	18
SOB|2_2_117	369	hypothetical protein D9N13_12390						39.6933	1292	22.9274	178.672	26	54.6504	113.514	24	41.5022	108.525	39
SOB|2_2_118	996	Transposase and inactivated derivatives, IS30 family	K07482	GO:0003677, GO:0004803, GO:0015074, GO:0006313, GO:0003676	Integrase core domain		L	9.26801	3062	5.3406	804.735	27.2776	17.5105	738.23	50.01	4.95292	734.295	31.4917
SOB|2_2_119	318	hypothetical protein D9N13_12395						266.766	260	247.044	129.467	203	234.676	72.6958	66	318.578	69.2393	191
SOB|2_2_12	771	hypothetical protein COB94_01270			Transcriptional regulator, AbiEi antitoxin N-terminal domain		K	23.5963	1819	29.3516	579.735	108	17.6274	513.23	35	23.8098	509.295	105
SOB|2_2_120	507	transposase		GO:0003677, GO:0004803, GO:0006313	COG1943 Transposase and inactivated derivatives		L	0.691167	4451	0	315.777	0	2.0735	249.322	2	0	245.33	0
SOB|2_2_121	468	IS1380 family transposase			PFAM Transposase, IS4-like		L	31.1804	1529	3.98396	276.835	7	88.438	210.439	72	1.11922	206.371	2
SOB|2_2_122	405	IS1380 family transposase			PFAM Transposase, IS4-like		L	4.33358	4001	5.93697	214.189	8.07095	7.06376	148.193	4.04978	0	143.723	0
SOB|2_2_123	630	transposase		GO:0003677, GO:0004803, GO:0006313	PFAM Transposase, IS4-like		L	15.7389	2329	0	438.735	0	47.2166	372.261	68	0	368.295	0
SOB|2_2_124	519	transposase		GO:0003677, GO:0004803, GO:0006313	COG1943 Transposase and inactivated derivatives		L	29.6251	1583	7.75868	327.77	16.1406	77.9752	261.302	78.8255	3.14154	257.33	7
SOB|2_2_125	321	type II toxin-antitoxin system RelE/ParE family toxin			Phage derived protein Gp49-like (DUF891)		S	83.7144	732	58.4157	132.161	49	142.304	74.4731	41	50.4234	71.001	31
SOB|2_2_126	276	XRE family transcriptional regulator		GO:0003677	Helix-turn-helix domain		S	101.846	619	90.4766	92.2949	53	153.824	48.731	29	61.2378	45.2612	24
SOB|2_2_127	318	addiction module antitoxin RelB			addiction module killer protein		S	100.014	630	34.075	129.467	28	174.229	72.6958	49	91.7371	69.2393	55
SOB|2_2_128	273	putative addiction module antidote protein		GO:0003677	addiction module antidote protein		K	190.579	372	161.632	89.6804	92	274.865	47.0201	50	135.24	43.5513	51
SOB|2_2_129	447	hypothetical protein COW74_00750		GO:0016020, GO:0016021				27.1427	1679	30.7842	255.906	50	38.1871	189.528	28	12.4568	185.421	20
SOB|2_2_13	897	nucleotidyl transferase AbiEii/AbiGii toxin family protein		GO:0016740	Nucleotidyl transferase AbiEii toxin, Type IV TA system		S	23.1004	1842	19.1997	705.735	86	29.9232	639.23	74	20.1782	635.295	111
SOB|2_2_130	342	type II toxin-antitoxin system RelE/ParE family toxin			Cytotoxic translational repressor of toxin-antitoxin stability system		S	68.0872	866	45.5326	152.254	44	93.5645	88.404	32	65.1646	83.2953	47
SOB|2_2_131	300	transcriptional regulator	K07726	GO:0003677	Helix-turn-helix		K	220.223	305	196.258	113.196	141	275.573	62.845	67	188.837	59.3225	97
SOB|2_2_132	309	type II toxin-antitoxin system HigB family toxin	K19166	GO:0016788	Protein conserved in bacteria		S	217.525	308	245.722	121.187	189	218.863	67.3187	57	187.99	63.8902	104
SOB|2_2_133	360	transcriptional regulator	K18831	GO:0003677, GO:0006355	transcription regulator containing HTH domain		K	207.021	328	220.79	169.838	238	214.123	105.024	87	186.151	99.8839	161
SOB|2_2_134	828	transposase		GO:0003677, GO:0004803, GO:0006313	COG1943 Transposase and inactivated derivatives		L	33.1041	1479	51.2212	636.735	207	32.1841	570.23	71	15.907	566.295	78
SOB|2_2_135	135	type II toxin-antitoxin system RelE/ParE family toxin						35.4576	1405	9.73862	80.8929	5	92.8478	50.1111	18	3.78647	61	2
SOB|2_2_136	1383	Fis family transcriptional regulator		GO:0003677, GO:0000166, GO:0008134, GO:0006355, GO:0043565, GO:0005524	Transcriptional regulator containing PAS, AAA-type ATPase, and DNA-binding domains		K	12.4633	2636	10.18	1191.73	77	24.1202	1125.23	105	3.08984	1121.29	30
SOB|2_2_137	534	Las17-binding protein actin regulator			Las17-binding protein actin regulator		S	154.845	445	131.012	342.745	285	129.11	276.282	138	204.412	272.317	482
SOB|2_2_138	1464	4-hydroxy-3-polyprenylbenzoate decarboxylase	K03182	GO:0046872, GO:0008694, GO:0016020, GO:0016829, GO:0006744, GO:0016831, GO:0005886	Catalyzes the decarboxylation of 3-octaprenyl-4-hydroxy benzoate to 2-octaprenylphenol, an intermediate step in ubiquinone biosynthesis	ubiD	H	36.7028	1368	40.4807	1272.73	327	35.1437	1206.23	164	34.4841	1202.29	359
SOB|2_2_139	894	TIGR04211 family SH3 domain-containing protein		GO:0016020, GO:0016021				13.6261	2504	10.5377	702.735	47	21.9388	636.23	54	8.40182	632.295	46
SOB|2_2_14	213	ATPase		GO:0016020, GO:0016021				104.209	604	105.644	40.2678	27	119.749	23.744	11	87.2342	23.8298	18
SOB|2_2_140	2076	oligopeptidase A	K01414	GO:0008233, GO:0046872, GO:0006508, GO:0008237, GO:0004222, GO:0016787	Peptidase family M3	prlC	E	12.8335	2596	10.2824	1884.73	123	20.8979	1818.23	147	7.32023	1814.29	115
SOB|2_2_141	1296	putative beta-lactamase HcpC precursor	K07126					7.60153	3349	3.99335	1104.73	28	15.6848	1038.23	63	3.12643	1034.29	28
SOB|2_2_142	516	sugar O-acetyltransferase	K00661	GO:0016740	Hexapeptide repeat of succinyl-transferase		S	9.30588	3053	1.4554	324.77	3	21.0132	258.322	21	5.44903	254.33	12
SOB|2_2_143	1449	glutathione-disulfide reductase	K00383	GO:0016668, GO:0006749, GO:0000166, GO:0016491, GO:0050660, GO:0045454, GO:0050661, GO:0004362, GO:0055114, GO:0098869, GO:0005623	Belongs to the class-I pyridine nucleotide-disulfide oxidoreductase family	gor	C	38.8829	1314	50.1082	1257.73	400	41.4449	1191.23	191	25.0955	1187.29	258
SOB|2_2_144	528	gamma carbonic anhydrase family protein		GO:0016740	COG0663 Carbonic anhydrases acetyltransferases, isoleucine patch superfamily	yrdA	S	23.3375	1828	20.5868	336.745	44	32.5134	270.302	34	16.9122	266.317	39
SOB|2_2_145	441	response regulator	K02485	GO:0000160	COGs COG0745 Response regulators consisting of a CheY-like receiver domain and a winged-helix DNA-binding domain		T	204.06	334	129.863	249.931	206	160.523	183.569	114	321.795	179.443	500
SOB|2_2_146	1533	phytochrome-like protein cph1		GO:0000155, GO:0000166, GO:0023014, GO:0016020, GO:0000160, GO:0016021, GO:0016310, GO:0016772, GO:0016740, GO:0018106, GO:0016301, GO:0007165, GO:0004673, GO:0005524, GO:0005886	His Kinase A (phosphoacceptor) domain		T	40.1094	1286	31.7055	1341.73	270	39.9311	1275.23	197	48.6915	1271.29	536
SOB|2_2_147	642	ABC transporter substrate-binding protein		GO:0016020, GO:0016021	NMT1-like family		P	21.5123	1924	20.9733	450.735	60	20.1803	384.261	30	23.3833	380.295	77
SOB|2_2_148	945	IS1595-like element ISSbe1 family transposase			ISXO2-like transposase domain		L	7.87648	3299	11.5087	753.735	55.0564	6.51449	687.23	17.32	5.60624	683.295	33.1699
SOB|2_2_149	387	ABC transporter substrate-binding protein		GO:0016020, GO:0016021	NMT1-like family		P	29.3464	1593	25.6694	196.414	32	25.7153	130.673	13	36.6545	126.028	40
SOB|2_2_15	441	transcriptional regulator		GO:0003677	Mobile mystery protein A		K	873.712	90	748.919	249.931	1188	996.934	183.569	708	875.282	179.443	1360
SOB|2_2_150	2382	putative Hybrid histidine kinase	K14489	GO:0000155, GO:0023014, GO:0007165, GO:0000160, GO:0016310, GO:0016772	Histidine kinase-, DNA gyrase B-, and HSP90-like ATPase		T	6.07041	3637	1.65415	2190.73	23	13.5069	2124.23	111	3.05019	2120.29	56
SOB|2_2_151	1257	HD-GYP domain-containing protein		GO:0016787	COG2206 HD-GYP domain		T	6.46445	3559	2.80894	1065.73	19	13.4515	999.23	52	3.1329	995.295	27
SOB|2_2_152	717	ISL3 family transposase			Helix-turn-helix domain of transposase family ISL3		L	10.105	2923	5.52464	525.735	18.4346	17.956	459.23	31.9011	6.83438	455.295	26.9437
SOB|2_2_153	348	AAA family ATPase		GO:0005524	COG1484 DNA replication protein		L	11.5611	2728	10.9668	158.102	11.0047	0	93.8299	0	23.7166	88.5426	18.1832
SOB|2_2_154	285	AAA family ATPase		GO:0005524	IstB-like ATP binding protein		L	0.920117	4434	2.76035	100.28	1.75687	0	54.337	0	0	50.6549	0
SOB|2_2_155	1095	IS21 family transposase		GO:0015074	COG4584 Transposase and inactivated derivatives		L	8.73987	3154	0	903.735	0	12.4672	837.23	40.3812	13.7524	833.295	99.2299
SOB|2_2_156	429	IS21 family transposase		GO:0015074	PFAM Integrase core domain		L	35.7624	1397	2.72773	238.002	4.12045	87.5358	171.701	58.1466	17.0238	167.521	24.694
SOB|2_2_157	591	ISL3 family transposase			Helix-turn-helix domain of transposase family ISL3		L	8.36981	3209	7.68726	399.745	19.5037	12.8041	333.261	16.5083	4.61807	329.303	13.1681
SOB|2_2_158	864	shikimate dehydrogenase	K00014	GO:0009073, GO:0016491, GO:0050661, GO:0055114, GO:0009423, GO:0019632, GO:0008652, GO:0004764	Involved in the biosynthesis of the chorismate, which leads to the biosynthesis of aromatic amino acids. Catalyzes the reversible NADPH linked reduction of 3-dehydroshikimate (DHSA) to yield shikimate (SA)	aroE	E	143.269	475	166.285	672.735	710	95.9353	606.23	225	167.586	602.295	874
SOB|2_2_159	264	hypothetical protein DRQ43_04450, partial						607.874	133	373.571	81.8214	194	651.499	42.0558	106	798.551	39.337	272
SOB|2_2_16	552	hypothetical protein DRI33_04365						0.348297	4503	1.04489	360.745	2.3924	0	294.261	0	0	290.31	0
SOB|2_2_160	1008	porphobilinogen synthase	K01698	GO:0006779, GO:0046872, GO:0003824, GO:0016829, GO:0033014, GO:0004655	Belongs to the ALAD family	hemB	H	98.4805	639	128.093	816.735	664	88.8912	750.23	258	78.4572	746.295	507
SOB|2_2_161	1377	U32 family peptidase	K08303	GO:0008233, GO:0006508	PFAM Peptidase family U32	yegQ	O	46.1872	1186	61.5221	1185.73	463	44.111	1119.23	191	32.9285	1115.29	318
SOB|2_2_162	429	IS1595 family transposase			ISXO2-like transposase domain		L	14.7397	2412	0.121893	238.002	0.184129	7.62335	171.701	5.06389	36.4739	167.521	52.9074
SOB|2_2_163	513	IS1595 family transposase			ISXO2-like transposase domain	XCC2107	L	0.535463	4481	0	321.77	0	1.60639	255.322	1.58674	0	251.33	0
SOB|2_2_164	747	ABC transporter substrate-binding protein	K07323		toluene tolerance	mlaC	Q	42.6842	1242	51.3155	555.735	181	53.8915	489.23	102	22.8455	485.295	96
SOB|2_2_165	1404	nitrogen regulation protein NR(I)	K07712	GO:0000156, GO:0003677, GO:0000166, GO:0005737, GO:0009399, GO:0008134, GO:0006808, GO:0000160, GO:0006355, GO:0043565, GO:0005524	response regulator	glnG	T	21.53	1919	13.7714	1212.73	106	35.8557	1146.23	159	14.963	1142.29	148
SOB|2_2_166	1158	nitrogen regulation protein NR(II)	K07708	GO:0000166, GO:0000155, GO:0023014, GO:0000160, GO:0016772, GO:0016310, GO:0016740, GO:0016301, GO:0018106, GO:0007165, GO:0006355, GO:0004673, GO:0005524	signal transduction histidine kinase	glnL	T	6.51488	3547	1.95574	966.735	12	13.208	900.23	46	4.3809	896.295	34
SOB|2_2_167	1149	cation transporter		GO:0006812, GO:0055085, GO:0016020, GO:0098655, GO:0016021, GO:0008324	Dimerisation domain of Zinc Transporter	fieF	P	9.61581	3007	4.77079	957.735	29	20.3021	891.23	70	3.77455	887.295	29
SOB|2_2_168	2175	glutamine synthetase type III	K01915	GO:0006807, GO:0003824, GO:0004356	Glutamine synthetase type III N terminal	glnN	S	151.639	447	135.895	1983.73	1711	125.384	1917.23	930	193.637	1913.29	3208
SOB|2_2_169	426	sulfur globule protein						417.064	189	895.676	235.014	1336	214.445	168.751	140	141.07	164.549	201
SOB|2_2_17	177							0	4918	0	18.8426	0	0	17.5187	0	0	17.5158	0
SOB|2_2_170	258	SirA family protein	K04085		sulfur carrier activity	tusA	O	28.8565	1614	20.5699	76.5959	10	59.6832	38.9784	9	6.31638	36.5676	2
SOB|2_2_171	1062	tRNA (5-methylaminomethyl-2-thiouridylate)-methyltransferase		GO:0008168, GO:0016740, GO:0032259	Thiamine biosynthesis protein (ThiI)		H	17.6902	2179	19.7232	870.735	109	26.998	804.23	84	6.34947	800.295	44
SOB|2_2_172	297							17.3592	2199	1.42523	110.549	1	50.6525	61.2369	12	0	57.8603	0
SOB|2_2_173	204							8.19347	3239	0	34.7718	0	24.5804	21.0317	2	0	21.8461	0
[truncated: 3,530 more rows]

## Sheet: SOB Prokka
The functional annotation and gene expression of genes predicted by Prokka in the sulphur-oxidising endosymbionts of Gigantopelta aegis.
[truncated: 5,497 more rows]
