# Supplementary material for: Hologenome analysis reveals dual symbiosis in the deep-sea hydrothermal vent snail Gigantopelta aegis
Source: Nat Commun. 2021 Feb 19;12:1165. doi: 10.1038/s41467-021-21450-7 (PMC7895826; doi:10.1038/s41467-021-21450-7)
Supplement: Supplementary file 8 — Supplementary Data 4 [file 41467_2021_21450_MOESM8_ESM.xlsx]

## Sheet: MOB Prodigal
The functional annotation and gene expression of genes predicted by Prodigal in the methane-oxidising endosymbionts of Gigantopelta aegis.
Sequence ID	Gene Length	NR Description	KEGG ID	Gene Ontology	COG description	COG prefered name	COG category	Average TPM	Rank	Ga01 TPM	Ga01 Effective Length	Ga01 Reads Counts	Ga03 TPM	Ga03 Effective Length	Ga03 Reads Counts	Ga04 TPM	Ga04 Effective Length	Ga04 Reads Counts
MOB|1_1_1	954	type II secretion system protein GspD		GO:0009306	type II and III secretion system protein		NU	38.9351	1993	107.406	768.655	64	9.39916	689.214	13	0	688.406	0
MOB|1_1_10	2478	putative signaling protein	K21023	GO:0007165, GO:0016020, GO:0016021	Domain present in phytochromes and cGMP-specific phosphodiesterases.		T	15.6059	2550	30.946	2292.65	55	9.23125	2213.21	41	6.64036	2212.41	87
MOB|1_1_100	1053	transporter		GO:0016020, GO:0016021	Protein involved in meta-pathway of phenol degradation		C	6.00333	2743	2.97347	867.655	2	10.7474	788.214	17	4.28912	787.406	20
MOB|1_1_101	543	DUF4154 domain-containing protein			Domain of unknown function (DUF4154)		S	9.60253	2673	7.21258	357.701	2	16.1168	278.268	9	5.47821	277.422	9
MOB|1_1_102	2877	response regulator		GO:0000155, GO:0000166, GO:0023014, GO:0016020, GO:0000160, GO:0016021, GO:0016772, GO:0016310, GO:0016740, GO:0016301, GO:0018106, GO:0007165, GO:0004673, GO:0005524	PhoQ Sensor		T	19.4047	2458	21.087	2691.65	44	18.5039	2612.21	97	18.6232	2611.41	288
MOB|1_1_103	921	diguanylate cyclase		GO:0000160	PFAM GGDEF domain containing protein	rrp-1	T	46.7089	1848	59.6192	735.655	34	36.4498	656.214	48	44.0578	655.406	171
MOB|1_1_104	1368	L-serine ammonia-lyase	K01752	GO:0006094, GO:0003941, GO:0046872, GO:0016829, GO:0051539, GO:0051536	Serine dehydratase beta chain	sdaA	E	33.1749	2112	62.1725	1182.65	57	18.971	1103.21	42	18.3813	1102.41	120
MOB|1_1_105	1221	peptidase S13	K07259	GO:0004185, GO:0006508	D-Ala-D-Ala carboxypeptidase 3 (S13) family	dacB	M	23.46	2365	37.3669	1035.65	30	22.4085	956.214	43	10.6047	955.406	60
MOB|1_1_106	447	type II 3-dehydroquinate dehydratase	K03786	GO:0003855, GO:0009073, GO:0016829, GO:0009423, GO:0008652	Catalyzes a trans-dehydration via an enolate intermediate	aroQ	E	39.9864	1978	54.1825	261.888	11	49.0709	182.788	18	16.7057	181.947	18
MOB|1_1_107	453	acetyl-CoA carboxylase biotin carboxyl carrier protein	K02160	GO:0003989, GO:0006629, GO:0006631, GO:0016874, GO:0009317, GO:0006633	first, biotin carboxylase catalyzes the carboxylation of the carrier protein and then the transcarboxylase transfers the carboxyl group to form malonyl-CoA	accB	I	314.386	370	635.708	267.854	132	169.047	188.657	64	138.403	187.894	154
MOB|1_1_108	1344	acetyl-CoA carboxylase biotin carboxylase subunit	K01961	GO:2001295, GO:0000166, GO:0003989, GO:0046872, GO:0006629, GO:0004075, GO:0006631, GO:0016874, GO:0005524, GO:0006633	acetyl-CoA carboxylase, biotin carboxylase	accC	I	128.573	905	242.708	1158.65	218	69.2602	1079.21	150	73.7523	1078.41	471
MOB|1_1_109	945	50S ribosomal protein L11 methyltransferase	K02687	GO:0005737, GO:0008276, GO:0008168, GO:0016740, GO:0005840, GO:0032259, GO:0006479	Methylates ribosomal protein L11	prmA	J	38.8558	1996	73.0186	759.655	43	24.9077	680.214	34	18.641	679.406	75
MOB|1_1_11	405	DNA repair and recombination protein RadA		GO:0000166	Domain of unknown function (DUF4332)	MA20_15755	S	129.013	899	23.4387	220.145	4	175.545	141.932	50	188.056	140.977	157
MOB|1_1_110	648	DUF3426 domain-containing protein		GO:0016020, GO:0016021	Protein of unknown function (DUF3426)		S	21.2397	2415	22.3056	462.655	8	28.6076	383.214	22	12.8059	382.406	29
MOB|1_1_111	1200	class I SAM-dependent rRNA methyltransferase	K06969	GO:0003723, GO:0005737, GO:0006364, GO:0016740, GO:0008168, GO:0032259	S-adenosylmethionine-dependent methyltransferase	rlmI	J	32.6596	2129	55.9391	1014.65	44	24.5102	935.214	46	17.5296	934.406	97
MOB|1_1_112	354	conjugal transfer protein TraR		GO:0008270	Prokaryotic dksA/traR C4-type zinc finger	dskA	K	263.017	428	151.641	170.135	20	368.071	96.1228	71	269.339	94.6707	151
MOB|1_1_113	906	MoxR family ATPase	K03924	GO:0005524, GO:0016887	associated with various cellular activities	moxR	S	29.7843	2204	46.5401	720.655	26	24.0912	641.214	31	18.7215	640.406	71
MOB|1_1_114	951	DUF58 domain-containing protein		GO:0016020, GO:0016021	Protein of unknown function DUF58		S	21.4072	2412	32.0112	765.655	19	17.4282	686.214	24	14.7822	685.406	60
MOB|1_1_115	1950	DUF3488 domain-containing protein	K22452	GO:0016020, GO:0016021	Domain of unknown function (DUF3488)	tgpA	E	30.088	2191	62.1356	1764.65	85	14.1934	1685.21	48	13.9349	1684.41	139
MOB|1_1_116	285	MULTISPECIES: hypothetical protein		GO:0016020, GO:0016021				62.2029	1598	110.603	104.968	9	50.955	48.8971	5	25.0507	47.1863	7
MOB|1_1_117	924	paraslipin		GO:0016020	prohibitin homologues	qmcA	O	20.3429	2434	19.2102	738.655	11	27.9689	659.214	37	13.8496	658.406	54
MOB|1_1_118	435	NfeD family protein	K07340	GO:0016020, GO:0016021	NfeD-like C-terminal, partner-binding	ybbJ	OU	43.4825	1901	56.7768	249.921	11	34.9674	171.009	12	38.7032	170.159	39
MOB|1_1_119	666	MULTISPECIES: response regulator	K07666	GO:0003677, GO:0000160, GO:0006355	response regulator		K	19.9426	2450	16.1027	480.655	6	29.8081	401.214	24	13.9171	400.406	33
MOB|1_1_12	564	hypothetical protein			Part of the outer membrane protein assembly complex, which is involved in assembly and insertion of beta-barrel proteins into the outer membrane		J	61.0281	1624	115.829	378.655	34	33.3039	299.251	20	33.9514	298.422	60
MOB|1_1_120	1440	two-component sensor histidine kinase	K07645	GO:0000155, GO:0000166, GO:0023014, GO:0016020, GO:0000160, GO:0016021, GO:0016772, GO:0016310, GO:0016740, GO:0016301, GO:0018106, GO:0007165, GO:0004673, GO:0005524	Signal transduction histidine kinase, subgroup 1, dimerisation phosphoacceptor region		T	29.8274	2201	23.6475	1254.65	23	34.3453	1175.21	81	31.4893	1174.41	219
MOB|1_1_121	138	hypothetical protein Metme_2460		GO:0016020, GO:0016021				88.8857	1247	74.709	51.8	3	51.1612	38.96	4	140.787	46.7778	39
MOB|1_1_122	741	methylenetetrahydrofolate reductase	K00297	GO:0016491, GO:0035999, GO:0055114, GO:0006555, GO:0004489	Methylenetetrahydrofolate reductase	metF	E	38.389	2015	32.5016	555.655	14	43.9488	476.214	42	38.7167	475.406	109
MOB|1_1_123	1335	chromosomal replication initiator protein DnaA	K02313	GO:0003688, GO:0003677, GO:0006270, GO:0006260, GO:0000166, GO:0005737, GO:0006275, GO:0043565, GO:0005524	it binds specifically double-stranded DNA at a 9 bp consensus (dnaA box) 5'-TTATC CA A CA A-3'. DnaA binds to ATP and to acidic phospholipids	dnaA	L	145.212	798	114.449	1149.65	102	144.807	1070.21	311	176.379	1069.41	1117
MOB|1_1_124	1101	DNA polymerase III subunit beta	K02338	GO:0090305, GO:0003677, GO:0006260, GO:0016779, GO:0003887, GO:0005737, GO:0008408, GO:0009360, GO:0016740, GO:0071897	Confers DNA tethering and processivity to DNA polymerases and other proteins. Acts as a clamp, forming a ring around DNA (a reaction catalyzed by the clamp-loading complex) which diffuses in an ATP-independent manner freely and bidirectionally along dsDNA. Initially characterized for its ability to contact the catalytic subunit of DNA polymerase III (Pol III), a complex, multichain enzyme respons…	dnaN	L	107.981	1055	78.8928	915.655	56	122.758	836.214	206	122.291	835.406	605
MOB|1_1_125	1080	DNA replication/repair protein RecF	K03629	GO:0006281, GO:0003677, GO:0000166, GO:0006260, GO:0005737, GO:0009432, GO:0005524, GO:0003697, GO:0006974	it is required for DNA replication and normal SOS inducibility. RecF binds preferentially to single-stranded, linear DNA. It also seems to bind ATP	recF	L	71.9801	1450	53.3491	894.655	37	92.3007	815.214	151	70.2904	814.406	339
MOB|1_1_126	2415	DNA topoisomerase (ATP-hydrolyzing) subunit B	K02470	GO:0003677, GO:0000166, GO:0005737, GO:0046872, GO:0006261, GO:0003916, GO:0005694, GO:0006265, GO:0003918, GO:0005524, GO:0016853	A type II topoisomerase that negatively supercoils closed circular double-stranded (ds) DNA in an ATP-dependent manner to modulate DNA topology and maintain chromosomes in an underwound state. Negative supercoiling favors strand separation, and DNA replication, transcription, recombination and repair, all of which involve strand separation. Also able to catalyze the interconversion of other topol…	gyrB	L	137.039	844	172.988	2229.65	299	124.449	2150.21	537	113.681	2149.41	1447
MOB|1_1_127	831	thymidylate synthase	K00560	GO:0004799, GO:0005737, GO:0006231, GO:0009165, GO:0006235, GO:0016740, GO:0008168, GO:0032259	Catalyzes the reductive methylation of 2'-deoxyuridine- 5'-monophosphate (dUMP) to 2'-deoxythymidine-5'-monophosphate (dTMP) while utilizing 5,10-methylenetetrahydrofolate (mTHF) as the methyl donor and reductant in the reaction, yielding dihydrofolate (DHF) as a by-product. This enzymatic reaction provides an intracellular de novo source of dTMP, an essential precursor for DNA biosynthesis	thyA	F	107.712	1057	125.87	645.655	63	107.369	566.214	122	89.8966	565.406	301
MOB|1_1_128	459	CDP-archaeol synthase		GO:0016020, GO:0016021	COG0575 CDP-diglyceride synthetase	cdsA	I	43.0745	1909	42.3995	273.818	9	56.3319	194.611	22	30.492	193.83	35
MOB|1_1_129	750	endonuclease/exonuclease/phosphatase family metal-dependent hydrolase		GO:0090305, GO:0004527, GO:0004519, GO:0016787	Endonuclease exonuclease phosphatase family	ybhP	L	36.497	2056	43.4062	564.655	19	46.2146	485.214	45	19.8702	484.406	57
MOB|1_1_13	756	putative Intracellular septation protein A		GO:0016020, GO:0016021	membrane		S	45.197	1875	99.4627	570.655	44	20.2889	491.214	20	15.8394	490.406	46
MOB|1_1_130	591	CDP-alcohol phosphatidyltransferase	K00995	GO:0016020, GO:0016780, GO:0016021, GO:0008654, GO:0016740	Belongs to the CDP-alcohol phosphatidyltransferase class-I family		I	25.9254	2315	12.7199	405.655	4	44.2991	326.214	29	20.7573	325.406	40
MOB|1_1_131	126	IS5 family transposase		GO:0003677, GO:0004803, GO:0006313				0	2900	0	39.8	0	0	34.8	0	0	45.8095	0
MOB|1_1_132	531	IS5 family transposase		GO:0003677, GO:0004803, GO:0006313	Transposase DDE domain		L	0	2901	0	345.701	0	0	266.284	0	0	265.435	0
MOB|1_1_133	897	asparaginase	K01424	GO:0006520, GO:0004067	PFAM Asparaginase		EJ	29.0095	2226	16.3138	711.655	9	38.6217	632.214	49	32.0929	631.406	120
MOB|1_1_134	522	dihydrofolate reductase	K00287	GO:0016491, GO:0050661, GO:0006730, GO:0055114, GO:0046654, GO:0004146, GO:0006545	Key enzyme in folate metabolism. Catalyzes an essential reaction for de novo glycine and purine synthesis, and for DNA precursor synthesis	folA	H	89.0182	1246	42.1406	336.723	11	112.315	257.331	58	112.599	256.448	171
MOB|1_1_135	1668	bilirubin oxidase		GO:0016491, GO:0005507, GO:0016020, GO:0016021, GO:0055114	PFAM Multicopper oxidase		Q	49.897	1795	45.2423	1482.65	52	52.913	1403.21	149	51.5356	1402.41	428
MOB|1_1_136	795	IS5 family transposase			Transposase		L	74.7966	1412	223.699	609.655	105.722	2.39967e-06	530.214	2.5533e-06	0.69074	529.406	2.16554
MOB|1_1_137	396	GNAT family N-acetyltransferase		GO:0008080				90.0827	1234	224.173	211.228	36.7075	44.8004	133.475	12	1.27483	132.46	1
MOB|1_1_138	1149	ABC transporter permease	K01992	GO:0055085, GO:0016020, GO:0016021, GO:0043190	ABC-2 family transporter protein		V	24.6284	2343	66.9314	963.655	50	6.76276	884.214	12	0.191151	883.406	1
MOB|1_1_139	1155	ABC transporter permease	K13926	GO:0055085, GO:0016020, GO:0016021, GO:0043190	PFAM ABC-2 type transporter		V	24.1788	2355	69.1779	969.655	52	3.35859	890.214	6	0	889.406	0
MOB|1_1_14	627	outer membrane lipoprotein carrier protein LolA		GO:0015031, GO:0042597				24.865	2336	32.1285	441.655	11	27.5147	362.214	20	14.9517	361.406	32
MOB|1_1_140	708	ABC transporter ATP-binding protein		GO:0000166, GO:0005524	ABC transporter		V	30.6214	2177	88.8523	522.655	36	2.24862	443.214	2	0.763389	442.406	2
MOB|1_1_141	756	IS630 family transposase		GO:0003677	PFAM Integrase core domain		L	2.56843	2819	3.1951	570.655	1.41344	4.51019	491.214	4.44596	0	490.406	0
MOB|1_1_142	303	IS630 family transposase		GO:0003677	PFAM Integrase core domain		L	0	2902	0	121.582	0	0	58.7223	0	0	57.0193	0
MOB|1_1_143	1284	ABC transporter ATP-binding protein	K13926	GO:0000166, GO:0005524, GO:0016887	ABC transporter		V	3.13104	2808	9.39312	1098.65	8	0	1019.21	0	0	1018.41	0
MOB|1_1_144	531	secretion protein HlyD	K01993		PFAM secretion protein HlyD family protein	yhiI	V	2.48765	2823	7.46295	345.701	2	0	266.284	0	0	265.435	0
MOB|1_1_145	282	HlyD family efflux transporter periplasmic adaptor subunit		GO:0016020, GO:0016021	Biotin-lipoyl like	yhiI	V	8.40873	2696	25.2262	102.273	2	0	47.4964	0	0	45.6856	0
MOB|1_1_146	1332	TolC family protein		GO:0055085, GO:0015562	Outer membrane efflux protein		MU	7.12493	2719	21.3748	1146.65	19	0	1067.21	0	0	1066.41	0
MOB|1_1_147	195							119.728	971	127.461	32.1741	3.17908	204.56	21.2038	8.7043	27.1634	20.2381	3.2555
MOB|1_1_148	543	IS5 family transposase		GO:0003677, GO:0004803, GO:0006313	Transposase DDE domain		L	0.000413757	2868	0.00124127	357.701	0.000344196	0	278.268	0	0	277.422	0
MOB|1_1_149	1011	HlyD family secretion protein	K03543	GO:0016020, GO:0016021	Secretion protein	emrA	V	47.1564	1840	121.865	825.655	78	18.698	746.214	28	0.906158	745.406	4
MOB|1_1_15	2307	putative Membrane protein		GO:0016020, GO:0016021	exporter		S	17.9625	2489	34.6562	2121.65	57	12.2002	2042.21	50	7.03116	2041.41	85
MOB|1_1_150	342	hypothetical protein	K07491	GO:0003677, GO:0004803, GO:0006313	Transposase IS200 like		L	21.6914	2403	65.0743	158.585	8	0	86.4778	0	0	84.7464	0
MOB|1_1_151	1572	DHA2 family efflux MFS transporter permease subunit	K03446	GO:0016020, GO:0016021, GO:0005886	Major facilitator superfamily	emrB	P	36.6235	2051	106.052	1386.65	114	3.4308	1307.21	9	0.387775	1306.41	3
MOB|1_1_152	609	TetR/AcrR family transcriptional regulator		GO:0003677	Required for nucleoid occlusion (NO) phenomenon, which prevents Z-ring formation and cell division over the nucleoid. Acts as a DNA-associated cell division inhibitor that binds simultaneously chromosomal DNA and FtsZ, and disrupts the assembly of FtsZ polymers. SlmA-DNA-binding sequences (SBS) are dispersed on non-Ter regions of the chromosome, preventing FtsZ polymerization at these regions		D	14.1596	2584	39.5833	423.655	13	2.89535	344.214	2	0	343.406	0
MOB|1_1_153	1395	HlyD family secretion protein			Belongs to the membrane fusion protein (MFP) (TC 8.A.1) family		M	13.5794	2597	34.1248	1209.65	32	6.61349	1130.21	15	0	1129.41	0
MOB|1_1_154	3111	efflux RND transporter permease subunit		GO:0055085, GO:0016020, GO:0016021, GO:0022857	Belongs to the resistance-nodulation-cell division (RND) (TC 2.A.6) family		V	9.42889	2678	25.1323	2925.65	57	2.97633	2846.21	17	0.178039	2845.41	3
MOB|1_1_155	522	IS5 family transposase		GO:0003677, GO:0004803, GO:0006313	Transposase		L	3.30216	2805	8.83587	336.723	2.30644	0	257.331	0	1.07061	256.448	1.6259
MOB|1_1_156	165							0	2903	0	12.8922	0	0	14.745	0	0	14.7957	0
MOB|1_1_157	390	putative helicase		GO:0003677, GO:0004386, GO:0016787, GO:0005524	DEAD-like helicases superfamily		L	0	2904	0	205.296	0	0	127.936	0	0	126.793	0
MOB|1_1_158	309	IS5 family transposase		GO:0003677, GO:0004803, GO:0006313	Putative transposase of IS4/5 family (DUF4096)		L	18.7657	2472	56.2972	127.148	5.54899	0	62.508	0	0	60.7752	0
MOB|1_1_159	183	Transposase DDE domain-containing protein		GO:0003677, GO:0004803, GO:0006313	Transposase DDE domain		L	0	2905	0	23.9676	0	0	18.6115	0	0	18.3189	0
MOB|1_1_16	699	hypothetical protein			Tfp pilus assembly protein FimV		NU	15.7467	2543	12.5568	513.655	5	20.6571	434.214	18	14.0263	433.406	36
MOB|1_1_160	246	transcriptional regulator		GO:0003677	Helix-turn-helix XRE-family like proteins	hipB	K	12.1343	2632	36.403	70.8719	2	0	33.1625	0	0	32.4111	0
MOB|1_1_161	390	type II toxin-antitoxin system HipA family toxin			Pfam:HipA_N		S	4.189	2789	12.567	205.296	2	0	127.936	0	0	126.793	0
MOB|1_1_162	309	type II toxin-antitoxin system HipA family toxin			Pfam:HipA_N		S	16.9091	2515	50.7274	127.148	5	0	62.508	0	0	60.7752	0
MOB|1_1_163	750	IS5 family transposase		GO:0003677, GO:0004803, GO:0006313	Transposase DDE domain		L	66.6464	1530	124.298	564.655	54.4084	75.6413	485.214	73.6534	0	484.406	0
MOB|1_1_164	546	type II toxin-antitoxin system HipA family toxin	K07154		Pfam:HipA_N		S	4.769	2775	14.307	360.655	4	0	281.268	0	0	280.422	0
MOB|1_1_165	90							68.6555	1498	163.518	23.6667	3	37.0644	40.3333	3	5.38407	31.3636	1
MOB|1_1_166	1104	AAA family ATPase		GO:0006508, GO:0030163, GO:0004176, GO:0004252, GO:0005524	PFAM ATPase family associated with various cellular activities (AAA)		O	27.0757	2273	80.0394	918.655	57	1.18756	839.214	2	0	838.406	0
MOB|1_1_167	471	metallophosphoesterase			Calcineurin-like phosphoesterase	Z012_09970	S	1.50461	2843	4.51384	285.782	1	0	206.54	0	0	205.685	0
MOB|1_1_168	825	hypothetical protein		GO:0016787	Calcineurin-like phosphoesterase		S	7.61173	2708	20.1667	639.655	10	2.6685	560.214	3	0	559.406	0
MOB|1_1_169	1029	IS66 family transposase						0.000339519	2869	0.000278212	843.655	0.000181953	0	764.214	0	0.000740345	763.406	0.00334698
MOB|1_1_17	1206	hypothetical protein CTY19_03115						14.5602	2576	13.9026	1020.65	11	22.2362	941.214	42	7.54173	940.406	42
MOB|1_1_170	147	IS66 family transposase						181.228	640	543.684	3.23841	1.36489	0	16.6707	0	0	20.2289	0
MOB|1_1_171	2532	DNA breaking-rejoining enzyme, catalytic core		GO:0003677	Phage integrase family		L	3.44462	2804	8.79533	2346.65	16	1.53853	2267.21	7	0	2266.41	0
MOB|1_1_172	507	IS5 family transposase		GO:0003677, GO:0004803, GO:0006313	Transposase DDE domain		L	0	2906	0	321.723	0	0	242.36	0	0	241.496	0
MOB|1_1_173	903	hypothetical protein Ptc2401_01413						75.1013	1408	217.496	717.655	121	7.80789	638.214	10	0	637.406	0
MOB|1_1_174	417	DUF1788 domain-containing protein			Domain of unknown function (DUF1788)		S	11.1191	2646	33.3573	232.028	6	0	153.469	0	0	152.645	0
MOB|1_1_175	210	BREX system P-loop protein BrxC			A helicase nuclease that prepares dsDNA breaks (DSB) for recombinational DNA repair. Binds to DSBs and unwinds DNA via a highly rapid and processive ATP-dependent bidirectional helicase activity. Unwinds dsDNA until it encounters a Chi (crossover hotspot instigator) sequence from the 3' direction. Cuts ssDNA a few nucleotides 3' to the Chi site. The properties and activities of the enzyme are cha…	recC	L	20.0918	2448	60.2755	42.8026	2	0	24.4944	0	0	23.9262	0
MOB|1_1_176	375	hypothetical protein AXA67_07800, partial		GO:0003677, GO:0004803, GO:0006313	PFAM Transposase IS3 IS911		L	57.0525	1670	165.74	190.55	24.4825	5.41749	114.203	1.24158	0	112.993	0
MOB|1_1_177	792	IS3 family transposase		GO:0032196, GO:0015074, GO:0003676	PFAM Integrase, catalytic core		L	1.77561e-05	2883	5.32682e-05	606.655	2.50512e-05	0	527.214	0	0	526.406	0
MOB|1_1_178	2163	restriction endonuclease subunit M		GO:0016740, GO:0008168, GO:0032259	COG1002 Type II restriction enzyme, methylase subunits		V	15.6149	2549	45.007	1977.65	69	1.83761	1898.21	7	0	1897.41	0
MOB|1_1_179	498	hypothetical protein						1.37499	2845	4.12497	312.723	1	0	233.374	0	0	232.507	0
MOB|1_1_18	543	GTP-binding protein	K06945		small GTP-binding protein	spoIVA	S	13.0412	2616	18.0315	357.701	5	10.7445	278.268	6	10.3477	277.422	17
MOB|1_1_180	1044	ATPase AAA		GO:0005524	AAA domain, putative AbiEii toxin, Type IV TA system		L	6.51007	2731	19.5302	858.655	13	0	779.214	0	0	778.406	0
MOB|1_1_181	3414	BREX system P-loop protein BrxC			A helicase nuclease that prepares dsDNA breaks (DSB) for recombinational DNA repair. Binds to DSBs and unwinds DNA via a highly rapid and processive ATP-dependent bidirectional helicase activity. Unwinds dsDNA until it encounters a Chi (crossover hotspot instigator) sequence from the 3' direction. Cuts ssDNA a few nucleotides 3' to the Chi site. The properties and activities of the enzyme are cha…	recC	L	6.01552	2742	16.7807	3228.65	42	1.26587	3149.21	8	0	3148.41	0
MOB|1_1_182	948	Integrase catalytic region		GO:0032196, GO:0015074, GO:0003676	PFAM Integrase, catalytic core		L	8.70327e-06	2885	1.19032e-06	762.655	7.03735e-07	2.49195e-05	683.214	3.41662e-05	0	682.406	0
MOB|1_1_183	531	transposase (plasmid)		GO:0003677, GO:0004803, GO:0006313	PFAM Transposase IS3 IS911		L	7.69153	2706	0	345.701	0	20.8978	266.284	11.1673	2.17679	265.435	3.42167
MOB|1_1_184	732	HD domain-containing protein		GO:0004386	Metal dependent phosphohydrolases with conserved 'HD' motif.	cbf	S	39.9782	1979	73.1526	546.655	31	35.1964	467.214	33	11.5857	466.406	32
MOB|1_1_185	333	hypothetical protein BVN35_18530						33.4799	2107	34.421	149.906	4	31.2816	79.6491	5	34.737	77.7794	16
MOB|1_1_186	1176	IS66 family transposase						89.1615	1244	252.99	990.655	194.287	14.0756	911.214	25.7388	0.418851	910.406	2.25818
MOB|1_1_187	714	DUF3596 domain-containing protein	K14059	GO:0003677, GO:0015074, GO:0006310	Belongs to the 'phage' integrase family	int	L	96.5423	1159	263.532	528.655	108	14.4208	449.214	13	11.6742	448.406	31
MOB|1_1_188	231	putative regulatory protein						9.63543	2672	0	58.6437	0	17.2007	28.9704	1	11.7056	28.8518	2
MOB|1_1_189	228	XRE family transcriptional regulator		GO:0003677	transcriptional regulator		K	147.846	786	45.8503	56.2689	2	211.943	28.2138	12	185.744	28.1828	31
MOB|1_1_19	660	MULTISPECIES: hypothetical protein						4.71207	2776	2.71771	474.655	1	7.56517	395.214	6	3.85333	394.406	9
MOB|1_1_190	312							239.116	472	248.13	129.97	25	270.162	64.557	35	199.056	62.7759	74
MOB|1_1_191	1137	YggW family oxidoreductase		GO:0004109, GO:0006779, GO:0005737, GO:0003824, GO:0046872, GO:0055114, GO:0051539, GO:0051536	Involved in the biosynthesis of porphyrin-containing compound	yggW	H	47.7542	1832	40.6652	951.655	30	50.2759	872.214	88	52.3215	871.406	270
MOB|1_1_192	510	MoxR family ATPase		GO:0005524, GO:0016887	associated with various cellular activities	moxR	S	116.548	998	119.176	324.723	30	113.739	245.346	56	116.728	244.484	169
MOB|1_1_193	225	hypothetical protein CSA42_07915, partial			transposase activity		L	95.3566	1174	220.871	53.9459	9.23669	37.9861	27.6557	2.10819	27.2126	27.6557	4.45674
MOB|1_1_194	933	IS4/IS5 family transposase		GO:0003677, GO:0004803, GO:0006313	Transposase		L	0.000153884	2871	1.42252e-07	747.655	8.24475e-08	0.000461509	668.214	0.000618865	0	667.406	0
MOB|1_1_195	555	MoxR family ATPase		GO:0005524, GO:0016887	associated with various cellular activities	moxR	S	74.3112	1415	105.939	369.655	30.3579	73.8191	290.268	43	43.1755	289.422	74
MOB|1_1_196	888	DUF58 domain-containing protein			Protein of unknown function DUF58		S	24.8322	2339	20.1944	702.655	11	27.9853	623.214	35	26.3169	622.406	97
MOB|1_1_197	462	DUF4381 domain-containing protein		GO:0016020, GO:0016021	Domain of unknown function (DUF4381)		S	38.103	2021	37.28	276.818	8	50.4334	197.611	20	26.5955	196.83	31
MOB|1_1_198	984	VWA domain-containing protein	K07114	GO:0016020, GO:0016021	von Willebrand factor, type A	batA	S	23.8459	2362	24.2278	798.655	15	22.8642	719.214	33	24.4456	718.406	104
MOB|1_1_199	1803	VWA domain-containing protein	K07114	GO:0016020, GO:0016021	von Willebrand factor, type A		S	15.8035	2540	25.5179	1617.65	32	17.1696	1538.21	53	4.72299	1537.41	43
MOB|1_1_2	873	hypothetical protein						17.8176	2491	20.6349	687.655	11	14.7474	608.214	18	18.0705	607.406	65
MOB|1_1_20	363	Roadblock/LC7 family protein	K07131	GO:0005085, GO:0032008, GO:0060090	Roadblock/LC7 domain		S	35.992	2062	57.6858	178.897	8	28.8266	103.719	6	21.4636	102.277	13
MOB|1_1_200	1662	protein BatD		GO:0016020, GO:0016021	Oxygen tolerance		S	13.4138	2599	21.8395	1476.65	25	12.8392	1397.21	36	5.56267	1396.41	46
MOB|1_1_201	1044	hypothetical protein		GO:0016020, GO:0016021				39.4023	1986	58.5905	858.655	39	26.8592	779.214	42	32.7573	778.406	151
MOB|1_1_202	180	hypothetical protein						290.417	398	117.171	22.0186	2	448.327	17.7838	16	305.752	17.6733	32
MOB|1_1_203	1872	tRNA uridine-5-carboxymethylaminomethyl(34) synthesis enzyme MnmG	K03495	GO:0005737, GO:0050660, GO:0008033	NAD-binding protein involved in the addition of a carboxymethylaminomethyl (cmnm) group at the wobble position (U34) of certain tRNAs, forming tRNA-cmnm(5)s(2)U34	gidA	D	137.428	838	195.792	1686.65	256	119.678	1607.21	386	96.8147	1606.41	921
MOB|1_1_204	627	16S rRNA (guanine(527)-N(7))-methyltransferase RsmG	K03501		Specifically methylates the N7 position of guanine in position 527 of 16S rRNA	rsmG	J	128.739	903	178.167	441.655	61	116.937	362.214	85	91.1121	361.406	195
MOB|1_1_205	768	ParA family protein	K03496		PFAM Cobyrinic acid a,c-diamide synthase	parA	D	91.416	1215	101.842	582.655	46	93.084	503.214	94	79.3221	502.406	236
MOB|1_1_206	864	ParB/RepB/Spo0J family partition protein	K03497	GO:0003677	Belongs to the ParB family	parB	K	68.4218	1505	58.9242	678.655	31	84.8239	599.214	102	61.5173	598.406	218
MOB|1_1_207	369	F0F1 ATP synthase assembly protein I	K02116	GO:0016020, GO:0016021	ATP synthase I chain	atpI	C	961.683	150	1292.02	184.707	185	1007.44	108.819	220	585.589	107.561	373
MOB|1_1_208	765	F0F1 ATP synthase subunit A	K02108	GO:0045263, GO:0015078, GO:0016020, GO:0016021, GO:0006811, GO:0046933, GO:0005886, GO:0006754, GO:0015986	it plays a direct role in the translocation of protons across the membrane	atpB	C	541.62	243	905.745	579.655	407	393.497	500.214	395	325.619	499.406	963
MOB|1_1_209	285	F0F1 ATP synthase subunit C	K02110	GO:0045263, GO:0015078, GO:0033177, GO:0016020, GO:0016021, GO:0008289, GO:1902600, GO:0006811, GO:0046933, GO:0015986, GO:0006754, GO:0005886	F(1)F(0) ATP synthase produces ATP from ADP in the presence of a proton or sodium gradient. F-type ATPases consist of two structural domains, F(1) containing the extramembraneous catalytic core and F(0) containing the membrane proton channel, linked together by a central stalk and a peripheral stalk. During catalysis, ATP synthesis in the catalytic domain of F(1) is coupled via a rotary mechanism…	atpE	C	4739.27	24	6513.28	104.968	530	4422.9	48.8971	434	3281.64	47.1863	917
MOB|1_1_21	477	PAS domain S-box protein	K03776		chemotaxis, protein		NT	22.51	2379	26.5261	291.782	6	23.4509	212.491	10	17.553	211.645	22
MOB|1_1_210	474	F0F1 ATP synthase subunit B	K02109	GO:0045263, GO:0015078, GO:0016020, GO:0016021, GO:0006811, GO:0046933, GO:0006754, GO:0015986, GO:0005886	Component of the F(0) channel, it forms part of the peripheral stalk, linking F(1) to F(0)	atpF	C	797.4	185	705.778	288.782	158	982.334	209.503	413	704.087	208.656	870
MOB|1_1_211	531	F0F1 ATP synthase subunit delta	K02113	GO:0045261, GO:0016020, GO:0006811, GO:0046933, GO:0006754, GO:0005886, GO:0015986	F(1)F(0) ATP synthase produces ATP from ADP in the presence of a proton or sodium gradient. F-type ATPases consist of two structural domains, F(1) containing the extramembraneous catalytic core and F(0) containing the membrane proton channel, linked together by a central stalk and a peripheral stalk. During catalysis, ATP synthesis in the catalytic domain of F(1) is coupled via a rotary mechanism…	atpH	C	581.326	225	615.693	345.701	165	623.159	266.284	333	505.126	265.435	794
MOB|1_1_212	1542	F0F1 ATP synthase subunit alpha	K02111	GO:0000166, GO:0045261, GO:0046034, GO:0016020, GO:1902600, GO:0006811, GO:0032559, GO:0046933, GO:0005524, GO:0006754, GO:0015986, GO:0005886	Produces ATP from ADP in the presence of a proton gradient across the membrane. The alpha chain is a regulatory subunit	atpA	C	888.927	164	1122	1356.65	1180	830.248	1277.21	2128	714.533	1276.41	5401
MOB|1_1_213	864	F0F1 ATP synthase subunit gamma	K02115	GO:0045261, GO:0016020, GO:0006811, GO:0046933, GO:0042777, GO:0016787, GO:0005524, GO:0015986, GO:0006754, GO:0005886	Produces ATP from ADP in the presence of a proton gradient across the membrane. The gamma chain is believed to be important in regulating ATPase activity and the flow of protons through the CF(0) complex	atpG	C	557.929	236	532.219	678.655	280	621.21	599.214	747	520.358	598.406	1844
MOB|1_1_214	1380	F0F1 ATP synthase subunit beta	K02112	GO:0000166, GO:0045261, GO:0046034, GO:0016020, GO:1902600, GO:0006811, GO:0046933, GO:0005524, GO:0006754, GO:0015986, GO:0005886	Produces ATP from ADP in the presence of a proton gradient across the membrane. The catalytic sites are hosted primarily by the beta subunits	atpD	C	1103.98	130	1725.5	1194.65	1598	842.273	1115.21	1885	744.155	1114.41	4911
MOB|1_1_215	423	F0F1 ATP synthase subunit epsilon	K02114	GO:0045261, GO:0016020, GO:0006811, GO:0005524, GO:0046933, GO:0006754, GO:0015986, GO:0005886	Produces ATP from ADP in the presence of a proton gradient across the membrane	atpC	C	1050.82	137	823.961	237.968	152	1407.64	159.302	450	920.87	158.436	864
MOB|1_1_216	1371	UDP-N-acetylglucosamine diphosphorylase/glucosamine-1-phosphate N-acetyltransferase	K04042	GO:0000287, GO:0005737, GO:0003977, GO:0046872, GO:0003824, GO:0019134, GO:0071555, GO:0016740, GO:0008152, GO:0009252, GO:0016779, GO:0016746, GO:0008360, GO:0009245, GO:0000902, GO:0006048, GO:0009103	Catalyzes the last two sequential reactions in the de novo biosynthetic pathway for UDP-N-acetylglucosamine (UDP- GlcNAc). The C-terminal domain catalyzes the transfer of acetyl group from acetyl coenzyme A to glucosamine-1-phosphate (GlcN-1-P) to produce N-acetylglucosamine-1-phosphate (GlcNAc-1-P), which is converted into UDP-GlcNAc by the transfer of uridine 5- monophosphate (from uridine 5-tr…	glmU	M	53.9357	1721	87.0388	1185.65	80	40.0914	1106.21	89	34.677	1105.41	227
MOB|1_1_217	1830	glutamine--fructose-6-phosphate transaminase (isomerizing)	K00820	GO:0097367, GO:0005737, GO:1901135, GO:0008483, GO:0004360, GO:1901137, GO:0016740, GO:0005975	Catalyzes the first step in hexosamine metabolism, converting fructose-6P into glucosamine-6P using glutamine as a nitrogen source	glmS	M	48.6636	1818	70.5909	1644.65	90	40.7508	1565.21	128	34.6492	1564.41	321
MOB|1_1_218	486	nucleoside deaminase		GO:0008270, GO:0003824, GO:0016787	deaminase zinc-binding	guaD	FJ	66.2645	1535	120.1	300.743	28	45.0116	221.414	20	33.6819	220.594	44
MOB|1_1_219	1068	homoserine O-succinyltransferase	K00651	GO:0016746, GO:0004414, GO:0009086, GO:0005737, GO:0016740, GO:0008652, GO:0008899	Transfers a succinyl group from succinyl-CoA to L- homoserine, forming succinyl-L-homoserine	metAS	E	41.9343	1935	71.6121	882.655	49	29.779	803.214	48	24.4119	802.406	116
MOB|1_1_22	747	phosphate ABC transporter substrate-binding protein	K02044		ABC transporter, phosphonate, periplasmic substrate-binding protein		P	23.2362	2369	25.2641	561.655	11	24.8011	482.214	24	19.6433	481.406	56
MOB|1_1_220	846	MULTISPECIES: hypothetical protein			(ABC) transporter		V	53.2455	1735	80.0554	660.655	41	34.2944	581.214	40	45.3868	580.406	156
MOB|1_1_221	306	hypothetical protein						107.387	1062	31.1159	124.371	3	98.8735	60.4786	12	192.171	58.8742	67
MOB|1_1_222	225	Excinuclease ABC C subunit domain protein			T5orf172 domain	yazA	L	39181.7	4	1602.13	53.9459	67	43892.7	27.6557	2436	72050.2	27.6557	11800
MOB|1_1_223	141	IS21 family transposase		GO:0003677, GO:0015074	PFAM Integrase catalytic region	tnpA	L	45.627	1864	0	54.8	0	106.883	41.96	9	29.9981	45.0333	8
MOB|1_1_224	237	Integrase catalytic subunit		GO:0003677, GO:0032196, GO:0015074, GO:0003676	PFAM Integrase, catalytic core		L	131.932	871	395.796	63.4469	19.4671	0	30.6301	0	0	30.3521	0
MOB|1_1_225	663	Integrase catalytic region			DDE domain		L	0	2907	0	477.655	0	0	398.214	0	0	397.406	0
MOB|1_1_226	198	IS5 family transposase		GO:0003677, GO:0004803, GO:0006313	Transposase DDE domain		L	0	2908	0	34.196	0	0	21.8883	0	0	20.8194	0
MOB|1_1_227	471	IS5 family transposase		GO:0003677, GO:0004803, GO:0006313	Putative transposase of IS4/5 family (DUF4096)		L	0	2909	0	285.782	0	0	206.54	0	0	205.685	0
MOB|1_1_228	126	IS5 family transposase		GO:0003677, GO:0004803, GO:0006313				0	2910	0	39.8	0	0	34.8	0	0	45.8095	0
MOB|1_1_229	309	DUF3987 domain-containing protein			Protein of unknown function (DUF3987)		S	98.4763	1140	273.928	127.148	27	15.9439	62.508	2	5.55701	60.7752	2
MOB|1_1_23	579	1,6-anhydro-N-acetylmuramyl-L-alanine amidase AmpD	K03806	GO:0009253, GO:0008745	PFAM N-acetylmuramoyl-L-alanine amidase	ampD	V	19.0872	2465	16.3846	393.655	5	31.7179	314.214	20	9.15918	313.422	17
MOB|1_1_230	522	DUF3987 domain-containing protein			membrane spanning protein Brucella melitensis 16M gi 17987979 ref	traC	L	41.5092	1945	122.591	336.723	32	1.93646	257.331	1	0	256.448	0
MOB|1_1_231	207	DUF3987 domain-containing protein						97.3482	1149	222.127	40.6517	7	62.5614	23.8954	3	7.35611	22.9556	1
MOB|1_1_232	741	AAA family ATPase		GO:0005524	ATP-binding protein, IstB SW ISTB_ECOLI (P15026) (265 aa) fasta scores E() 0, 47.4 id in 249 aa. Also almost identical to Yersinia pestis and Escherichia coli		L	20.0996	2444	50.3994	555.655	21.7095	9.04369	476.214	8.64267	0.855769	475.406	2.40926
MOB|1_1_233	681	IS21 family transposase		GO:0015074	to Escherichia coli transposase for insertion sequence element IS21 IstA SW ISTA_ECOLI (P15025) (390 aa) fasta scores E() 3e-27, 33.1 id in 329 aa. Identical to the previously sequenced Yersinia pestis,Yersinia pseudotuberculosis and Escherichia coli pesticin plasmid insertion sequence transposase Y1055 TR P74993 (EMBL U59875) (340 aa) fasta scores E() 0, 100.0 id in 340 aa	tnpA	L	0	2911	0	495.655	0	0	416.214	0	0	415.406	0
MOB|1_1_234	726	IS21 family transposase		GO:0003677, GO:0015074	to Escherichia coli transposase for insertion sequence element IS21 IstA SW ISTA_ECOLI (P15025) (390 aa) fasta scores E() 3e-27, 33.1 id in 329 aa. Identical to the previously sequenced Yersinia pestis,Yersinia pseudotuberculosis and Escherichia coli pesticin plasmid insertion sequence transposase Y1055 TR P74993 (EMBL U59875) (340 aa) fasta scores E() 0, 100.0 id in 340 aa	tnpA	L	0	2912	0	540.655	0	0	461.214	0	0	460.406	0
MOB|1_1_235	408	DUF3987 domain-containing protein						1.92733	2831	5.782	223.102	1	0	144.787	0	0	143.881	0
MOB|1_1_236	303	DNA primase		GO:0003677, GO:0006260, GO:0008270, GO:0006269, GO:0003896	CHC2 zinc finger	dnaG2	L	0	2913	0	121.582	0	0	58.7223	0	0	57.0193	0
MOB|1_1_237	213	AlpA family transcriptional regulator	K07733		Transcriptional regulator		K	223.034	508	401.952	44.9298	14	239.341	24.9841	12	27.8094	24.2888	4
MOB|1_1_238	1212	DUF4102 domain-containing protein		GO:0003677, GO:0015074, GO:0006310	Belongs to the 'phage' integrase family		L	31.2108	2165	90.4668	1026.65	72	2.6304	947.214	5	0.53528	946.406	3
MOB|1_1_239	2166	toxin		GO:0016310, GO:0016301, GO:0005524	Zeta toxin		S	61.2151	1617	69.6877	1980.65	107	54.7791	1901.21	209	59.1786	1900.41	666
MOB|1_1_24	837	carboxylating nicotinate-nucleotide diphosphorylase	K00767	GO:0004514, GO:0016757, GO:0003824, GO:0009435, GO:0016740, GO:0016763	Belongs to the NadC ModD family	nadC	H	41.8659	1936	61.3656	651.655	31	26.9962	572.214	31	37.236	571.406	126
MOB|1_1_240	1014	tryptophan--tRNA ligase	K01867	GO:0006418, GO:0000166, GO:0005737, GO:0004812, GO:0006436, GO:0016874, GO:0005524, GO:0006412, GO:0004830	Tryptophanyl-tRNA synthetase	trpS	J	79.5058	1360	71.6086	828.655	46	92.4504	749.214	139	74.4584	748.406	330
MOB|1_1_241	1824	RNA polymerase-associated protein RapA	K03580	GO:0003677, GO:0000166, GO:0016817, GO:0006355, GO:0004386, GO:0016787, GO:0005524	Transcription regulator that activates transcription by stimulating RNA polymerase (RNAP) recycling in case of stress conditions such as supercoiled DNA or high salt concentrations. Probably acts by releasing the RNAP, when it is trapped or immobilized on tightly supercoiled DNA. Does not activate transcription on linear DNA. Probably not involved in DNA repair	rapA	K	51.6246	1776	92.1042	1638.65	117	36.1137	1559.21	113	26.6558	1558.41	246
MOB|1_1_242	939	RNA polymerase-associated protein RapA		GO:0003677, GO:0000166, GO:0016817, GO:0006355, GO:0004386, GO:0016787, GO:0005524	Transcription regulator that activates transcription by stimulating RNA polymerase (RNAP) recycling in case of stress conditions such as supercoiled DNA or high salt concentrations. Probably acts by releasing the RNAP, when it is trapped or immobilized on tightly supercoiled DNA. Does not activate transcription on linear DNA. Probably not involved in DNA repair	rapA	K	5.96912	2744	11.9814	753.655	7	5.17369	674.214	7	0.752283	673.406	3
MOB|1_1_243	675	fructose-6-phosphate aldolase	K08313		Transaldolase/Fructose-6-phosphate aldolase	tal	H	62.7034	1584	52.6891	489.655	20	81.3887	410.214	67	54.0324	409.406	131
MOB|1_1_244	543	EAL domain-containing protein		GO:0016020, GO:0016021	Diguanylate cyclase phosphodiesterase with PAS PAC		T	26.2604	2299	28.8503	357.701	8	25.5834	278.268	14.2864	24.3476	277.422	40
MOB|1_1_245	498	IS630 family transposase		GO:0003677	PFAM Integrase core domain		L	347.09	342	1041.27	312.723	252.432	5.16736e-06	233.374	2.42003e-06	0	232.507	0
MOB|1_1_246	3066	EAL domain-containing protein			Diguanylate cyclase phosphodiesterase with PAS PAC		T	20.6042	2430	14.7776	2880.65	33	28.4625	2801.21	160	18.5724	2800.41	308
MOB|1_1_247	891	GGDEF domain-containing protein			TIGRFAM Diguanylate cyclase		T	4.04793	2794	7.31221	705.655	4	1.5915	626.214	2	3.24008	625.406	12
MOB|1_1_248	975	transposase IS4 family protein		GO:0003677, GO:0004803, GO:0006313	PFAM transposase, IS4 family protein		L	68.5076	1504	143.027	789.655	87.5535	58.0613	710.214	82.7515	4.43462	709.406	18.6301
MOB|1_1_249	189	phosphoketolase family protein		GO:0003824, GO:0005975, GO:0016832	XFP C-terminal domain	xfp	G	76.7343	1393	230.203	28.0182	5	0	20.0175	0	0	19.1571	0
MOB|1_1_25	510	flavin reductase			Flavin reductase like domain	dfa1	S	111.321	1028	190.682	324.723	48	87.3354	245.346	43	55.9464	244.484	81
MOB|1_1_250	405	IS5 family transposase		GO:0003677, GO:0004803, GO:0006313	Transposase		L	69.7882	1485	68.993	220.145	11.7742	30.1277	141.932	8.58118	110.244	140.977	92.0376
MOB|1_1_251	2271	phosphoketolase family protein	K01621	GO:0003824, GO:0016829, GO:0005975, GO:0016832	D-xylulose 5-phosphate D-fructose 6-phosphate phosphoketolase	xfp	G	70.6806	1472	158.954	2085.65	257	33.8	2006.21	136.08	19.2879	2005.41	229.06
MOB|1_1_252	1296	acetate/propionate family kinase	K00925	GO:0000287, GO:0000166, GO:0005737, GO:0006082, GO:0046872, GO:0006085, GO:0008776, GO:0016310, GO:0016740, GO:0016301, GO:0016774, GO:0005524	Catalyzes the formation of acetyl phosphate from acetate and ATP. Can also catalyze the reverse reaction	ackA	H	38.801	1998	82.4632	1110.65	71	17.8794	1031.21	37	16.0603	1030.41	98
MOB|1_1_253	1218	alpha/beta hydrolase		GO:0016787	Alpha/beta hydrolase of unknown function (DUF900)		S	12.3997	2626	12.4918	1032.65	10	16.7286	953.214	32	7.97861	952.406	45
MOB|1_1_254	2139	phosphatidylserine/phosphatidylglycerophosphate/cardiolipin synthase family protein		GO:0003824				12.7457	2619	11.2249	1953.65	17	17.5479	1874.21	66	9.46443	1873.41	105
MOB|1_1_255	543	transposase IS3/IS911 family protein		GO:0003677, GO:0004803, GO:0006313	Transposase		L	71.7483	1456	149.622	357.701	41.4891	65.623	278.268	36.6455	0	277.422	0
MOB|1_1_256	969	hypothetical transposase	K07497	GO:0032196, GO:0015074, GO:0003676	Integrase core domain		L	0	2914	0	783.655	0	0	704.214	0	0	703.406	0
MOB|1_1_257	141							11.8052	2637	23.5397	54.8	1	11.8758	41.96	1	0	45.0333	0
MOB|1_1_258	927	hypothetical protein						34.8814	2084	41.7437	741.655	24	37.6246	662.214	50	25.2758	661.406	99
MOB|1_1_259	1902	radical SAM protein		GO:0031419, GO:0046872, GO:0003824, GO:0051536	SMART Elongator protein 3 MiaB NifB		C	15.6583	2546	23.2948	1716.65	31	15.2182	1637.21	50	8.46175	1636.41	82
MOB|1_1_26	384	hypothetical protein CVV13_11540						3840.77	33	1462.25	199.374	226	6325.17	122.349	1553	3734.89	121.215	2681
MOB|1_1_260	624	ABC transporter ATP-binding protein		GO:0016020, GO:0016021				97.8756	1146	108.808	438.655	37	92.944	359.214	67	91.8747	358.406	195
MOB|1_1_261	555	DUF4136 domain-containing protein			Domain of unknown function (DUF4136)		S	51.9282	1768	38.3864	369.655	11	53.2184	290.268	31	64.1798	289.422	110
MOB|1_1_262	957	prohibitin family protein		GO:0016020, GO:0016021	stress-induced mitochondrial fusion		O	63.8512	1568	90.2718	771.655	54	45.3524	692.214	63	55.9293	691.406	229
MOB|1_1_263	633	DUF4126 domain-containing protein		GO:0016020, GO:0016021	Domain of unknown function (DUF4126)		S	45.3537	1872	106.62	447.655	37	23.0064	368.214	17	6.43456	367.406	14
MOB|1_1_264	303	DUF3240 domain-containing protein			Protein of unknown function (DUF3240)		S	39.1653	1990	74.2691	121.582	7	25.4576	58.7223	3	17.7692	57.0193	6
MOB|1_1_265	3063	efflux RND transporter permease subunit	K15726	GO:0004601, GO:0006812, GO:0055085, GO:0098655, GO:0016020, GO:0016021, GO:0008324, GO:0098869, GO:0022857	Belongs to the resistance-nodulation-cell division (RND) (TC 2.A.6) family	cznA	P	32.0013	2148	68.5858	2877.65	153	17.0958	2798.21	96	10.3223	2797.41	171
MOB|1_1_266	1086	efflux RND transporter periplasmic adaptor subunit	K15727	GO:0055085, GO:0016020, GO:0022857	Belongs to the membrane fusion protein (MFP) (TC 8.A.1) family	czcB	M	16.3761	2527	24.3485	900.655	17	18.8107	821.214	31	5.96906	820.406	29
MOB|1_1_267	390							114.813	1008	238.773	205.296	38	85.6897	127.936	22	19.9771	126.793	15
MOB|1_1_268	2202	selenide, water dikinase SelD		GO:0016491, GO:0055114, GO:0005524	Belongs to the selenophosphate synthase 1 family. Class I subfamily	selD	CE	21.3538	2413	33.2624	2016.65	52	19.5495	1937.21	76	11.2494	1936.41	129
MOB|1_1_269	1161	tRNA 2-selenouridine(34) synthase MnmH	K06917	GO:0043828, GO:0002098, GO:0016740, GO:0016785, GO:0070329, GO:0016765	Catalyzes the transfer of selenium from selenophosphate for conversion of 2-thiouridine to 2-selenouridine at the wobble position in tRNA	selU	H	24.0257	2357	31.7319	975.655	24	22.2407	896.214	40	18.1046	895.406	96
MOB|1_1_27	828	SDR family oxidoreductase		GO:0016491, GO:0055114	short-chain dehydrogenase reductase		IQ	47.7455	1833	60.2178	642.655	30	41.5838	563.214	47	41.4349	562.406	138
MOB|1_1_270	312	DUF2442 domain-containing protein			Protein of unknown function (DUF2442)		S	144.334	801	49.6259	129.97	5	146.66	64.557	19	236.716	62.7759	88
MOB|1_1_271	915	oxygen-dependent coproporphyrinogen oxidase	K00228	GO:0004109, GO:0042803, GO:0005737, GO:0006779, GO:0016491, GO:0046872, GO:0055114, GO:0006782, GO:0006783	Involved in the heme biosynthesis. Catalyzes the aerobic oxidative decarboxylation of propionate groups of rings A and B of coproporphyrinogen-III to yield the vinyl groups in protoporphyrinogen-IX	hemF	H	78.9903	1366	130.826	729.655	74	55.1793	650.214	72	50.9656	649.406	196
MOB|1_1_272	945	IS5 family transposase		GO:0003677, GO:0004803, GO:0006313	Transposase DDE domain		L	10.3398	2663	7.05129	759.655	4.15244	16.6468	680.214	22.7236	7.32124	679.406	29.4562
MOB|1_1_273	225	YfdX family protein			YfdX protein		S	22.218	2386	23.9124	53.9459	1	0	27.6557	0	42.7416	27.6557	7
MOB|1_1_274	474	YfdX protein			YfdX protein		S	97.1726	1151	17.8678	288.782	4	111.791	209.503	47	161.859	208.656	200
MOB|1_1_275	189	HdeD family acid-resistance protein		GO:0016020, GO:0016021				630.641	209	552.487	28.0182	12	572.557	20.0175	23	766.878	19.1571	87
MOB|1_1_276	420	hded protein		GO:0016020, GO:0016021	Short repeat of unknown function (DUF308)		S	506.476	264	340.38	234.968	62	490.678	156.395	154	688.37	155.527	634
MOB|1_1_277	723	Integrase core domain		GO:0032196, GO:0015074, GO:0003676	Integrase core domain		L	4.68163	2778	11.1606	537.655	4.65167	2.88428	458.214	2.6522	0	457.406	0
MOB|1_1_278	543	transposase IS3/IS911 family protein		GO:0003677, GO:0004803, GO:0006313	Transposase		L	71.7483	1457	149.622	357.701	41.4891	65.623	278.268	36.6455	0	277.422	0
MOB|1_1_279	810	IS630 family transposase		GO:0003677	PFAM Integrase core domain		L	13.816	2593	37.1718	624.655	18	3.65589	545.214	4	0.62036	544.406	2
MOB|1_1_28	579	DUF4124 domain-containing protein			Domain of unknown function (DUF4124)		S	80.4751	1346	45.8769	393.655	14	85.6383	314.214	54	109.91	313.422	204
MOB|1_1_280	765	hypothetical protein CAPTEDRAFT_92370, partial						77.0481	1388	66.7626	579.655	30	107.576	500.214	107.987	56.8058	499.406	168
MOB|1_1_281	417	hypothetical protein SAMN05421690_101124						87.8613	1258	94.5125	232.028	17	110.44	153.469	34.0131	58.6314	152.645	53
MOB|1_1_282	555	type I-F CRISPR-associated endoribonuclease Cas6/Csy4		GO:0090305, GO:0043571, GO:0004519	TIGRFAM CRISPR-associated protein Cas6 Csy4, subtype I-F YPEST	csy4	S	314.34	371	376.885	369.655	108	377.679	290.268	220	188.455	289.422	323
MOB|1_1_283	1005	hypothetical protein D0528_05130						137.15	842	141.642	819.655	90	162.241	740.214	241	107.566	739.406	471
MOB|1_1_284	945	Uncharacterised protein						335.555	356	703.016	759.655	414	171.423	680.214	234	132.227	679.406	532
MOB|1_1_285	2925	CRISPR-associated endonuclease Cas3''	K07012	GO:0003677, GO:0090305, GO:0004519, GO:0004386, GO:0016787, GO:0005524	CRISPR-associated helicase, Cas3		L	34.4818	2092	37.6682	2739.65	80	30.3458	2660.21	162	35.4313	2659.41	558
MOB|1_1_286	231	type II toxin-antitoxin system VapB family antitoxin			Bacterial antitoxin of type II TA system, VapB		K	93.7696	1192	153.978	58.6437	7	68.8027	28.9704	4	58.5282	28.8518	10
MOB|1_1_287	126	PIN domain-containing protein		GO:0090305, GO:0000287, GO:0090501, GO:0046872, GO:0004518, GO:0090729, GO:0004540, GO:0016787				21.7206	2401	32.4114	39.8	1	14.3193	34.8	1	18.4311	45.8095	5
MOB|1_1_288	219	type II toxin-antitoxin system VapC family toxin			nucleic acid-binding protein contains PIN domain	vapC	S	259.119	440	470.916	49.3072	18	208.337	26.3103	11	98.1055	25.8187	15
MOB|1_1_289	963	type I-F CRISPR-associated endonuclease Cas1	K15342	GO:0003677, GO:0090305, GO:0043571, GO:0046872, GO:0004518, GO:0004519, GO:0051607, GO:0004520, GO:0016787, GO:0003676	CRISPR (clustered regularly interspaced short palindromic repeat), is an adaptive immune system that provides protection against mobile genetic elements (viruses, transposable elements and conjugative plasmids). CRISPR clusters contain spacers, sequences complementary to antecedent mobile elements, and target invading nucleic acids. CRISPR clusters are transcribed and processed into CRISPR RNA (c…	cas1	L	69.1444	1496	131.045	777.655	79	34.2572	698.214	48	42.1309	697.406	174
MOB|1_1_29	639	orotate phosphoribosyltransferase	K00762	GO:0016757, GO:0000287, GO:0009116, GO:0006221, GO:0016740, GO:0044205, GO:0004588	Catalyzes the transfer of a ribosyl phosphate group from 5-phosphoribose 1-diphosphate to orotate, leading to the formation of orotidine monophosphate (OMP)	pyrE	F	38.6909	2005	31.2787	453.655	11	35.9537	374.214	27	48.8404	373.406	108
MOB|1_1_290	1182	pyridoxal phosphate-dependent aminotransferase	K00812	GO:0030170, GO:0003824, GO:0009058, GO:0008483, GO:0016740	PFAM Aminotransferase, class I	aspB	E	192.485	605	301.573	996.655	233	124.413	917.214	229	151.468	916.406	822
MOB|1_1_291	2007	excinuclease ABC subunit UvrB	K03702	GO:0003677, GO:0000166, GO:0005737, GO:0004518, GO:0009380, GO:0016787, GO:0016887, GO:0006281, GO:0090305, GO:0009381, GO:0009432, GO:0006289, GO:0005524, GO:0006974	damaged site, the DNA wraps around one UvrB monomer. DNA wrap is dependent on ATP binding by UvrB and probably causes local melting of the DNA helix, facilitating insertion of UvrB beta-hairpin between the DNA strands. Then UvrB probes one DNA strand for the presence of a lesion. If a lesion is found the UvrA subunits dissociate and the UvrB-DNA preincision complex is formed. This complex is subs…	uvrB	L	73.3512	1431	77.8947	1821.65	110	62.3526	1742.21	218	79.8063	1741.41	823
MOB|1_1_292	696	SDR family oxidoreductase			Belongs to the short-chain dehydrogenases reductases (SDR) family		IQ	128.562	907	138.937	510.655	55	107.471	431.214	93	139.279	430.406	355
MOB|1_1_293	114							11.8668	2636	27.0624	47.6667	1	0	34.9286	0	8.53807	39.5556	2
MOB|1_1_294	1722	EAL domain-containing protein			PFAM GGDEF domain containing protein		T	30.4756	2181	20.9867	1536.65	25	36.9318	1457.21	108	33.5083	1456.41	289
MOB|1_1_295	342	transposase			to AA sequence GI 30249526		L	3.67028	2798	4.81484	158.585	0.591919	6.19601	86.4778	1.07527	0	84.7464	0
MOB|1_1_296	480	transposase	K07494		DDE superfamily endonuclease		L	9.37718	2681	15.3161	294.782	3.5	8.0945	215.466	3.5	4.72094	214.615	6
MOB|1_1_297	696	response regulator receiver protein		GO:0003824, GO:0000160				45.3748	1871	55.5746	510.655	22	35.8235	431.214	31	44.7263	430.406	114
MOB|1_1_298	696	ABC transporter permease subunit	K05773	GO:0055085, GO:0016020, GO:0016021, GO:0005886	ABC-type tungstate transport system	tupB	H	52.7956	1747	73.2574	510.655	29	42.7571	431.214	37	42.3723	430.406	108
MOB|1_1_299	474	cyclic pyranopterin monophosphate synthase MoaC	K03637	GO:0016829, GO:0006777, GO:0061799	Catalyzes the conversion of (8S)-3',8-cyclo-7,8- dihydroguanosine 5'-triphosphate to cyclic pyranopterin monophosphate (cPMP)	moaC	H	44.2831	1885	71.4712	288.782	16	45.1921	209.503	19	16.1859	208.656	20
MOB|1_1_3	2796	hypothetical protein			chromosome		D	16.8612	2516	27.1766	2610.65	55	12.7963	2531.21	65	10.6107	2530.41	159
MOB|1_1_30	1401	dynamin family protein			Dynamin family		S	36.8524	2046	43.5066	1215.65	41	44.2956	1136.21	101	22.755	1135.41	153
MOB|1_1_300	240	MoaD/ThiS family protein	K03636		Involved in sulfur transfer in the conversion of molybdopterin precursor Z to molybdopterin	moaD	H	34.8097	2085	39.1917	65.829	2	0	31.3365	0	65.2374	31.0615	12
MOB|1_1_301	456	molybdenum cofactor biosynthesis protein MoaE	K03635	GO:0006777	MoaE protein	moaE	H	83.7719	1304	66.6811	270.836	14	98.8123	191.634	38	85.8223	190.857	97
MOB|1_1_302	549	inorganic diphosphatase	K01507	GO:0000287, GO:0005737, GO:0004427, GO:0046872, GO:0006796, GO:0016787	PFAM Inorganic pyrophosphatase	ppa	C	73.4535	1430	99.323	363.655	28	56.0947	284.268	32	64.9427	283.422	109
MOB|1_1_303	822	DUF2797 domain-containing protein			Protein of unknown function (DUF2797)	LA2027	S	121.945	958	151.963	636.655	75	105.526	557.214	118	108.346	556.406	357
MOB|1_1_304	1002	cytochrome-c peroxidase	K00428	GO:0004601, GO:0016491, GO:0046872, GO:0009055, GO:0020037, GO:0055114, GO:0022900, GO:0098869	Di-haem cytochrome c peroxidase		C	833.626	174	1083.59	816.655	686	753.67	737.214	1115	663.618	736.406	2894
MOB|1_1_305	1950	DNA ligase	K01972	GO:0006281, GO:0006260, GO:0003911, GO:0046872, GO:0006266, GO:0016874, GO:0006974, GO:0006259	DNA ligase that catalyzes the formation of phosphodiester linkages between 5'-phosphoryl and 3'-hydroxyl groups in double-stranded DNA using NAD as a coenzyme and as the energy source for the reaction. It is essential for DNA replication and repair of damaged DNA	ligB	L	36.5099	2055	72.3697	1764.65	99	19.5159	1685.21	66	17.6442	1684.41	176
MOB|1_1_306	1134	sensor domain-containing diguanylate cyclase			TIGRFAM Diguanylate cyclase	xerC	T	28.1627	2246	27.1959	948.655	20	37.2637	869.214	65	20.0286	868.406	103
MOB|1_1_307	870	cell division protein ZapE	K06916	GO:0005524	AFG1-like ATPase	zapE	D	26.3772	2297	24.4936	684.655	13	37.8747	605.214	46	16.7633	604.406	60
MOB|1_1_308	489	IS5 family transposase		GO:0003677, GO:0004803, GO:0006313	Transposase DDE domain		L	551.087	239	1653.26	303.743	389.283	2.56194e-08	224.401	1.1537e-08	0	223.573	0
MOB|1_1_309	342	AFG1 family ATPase		GO:0005524	AFG1-like ATPase	zapE	D	42.5091	1926	8.13429	158.585	1	57.6229	86.4778	10	61.77	84.7464	31
MOB|1_1_31	903	IS21 family transposase		GO:0003677, GO:0015074	to Escherichia coli transposase for insertion sequence element IS21 IstA SW ISTA_ECOLI (P15025) (390 aa) fasta scores E() 3e-27, 33.1 id in 329 aa. Identical to the previously sequenced Yersinia pestis,Yersinia pseudotuberculosis and Escherichia coli pesticin plasmid insertion sequence transposase Y1055 TR P74993 (EMBL U59875) (340 aa) fasta scores E() 0, 100.0 id in 340 aa	tnpA	L	0.000600155	2867	0.000111755	717.655	6.2173e-05	0.00168871	638.214	0.00216283	0	637.406	0
MOB|1_1_310	1371	V-type ATP synthase subunit B	K02118	GO:0046034, GO:1902600, GO:0005524	Produces ATP from ADP in the presence of a proton gradient across the membrane. The V-type beta chain is a regulatory subunit	atpB	C	329.473	359	297.02	1185.65	273	325.686	1106.21	723	365.712	1105.41	2394
MOB|1_1_311	594	V-type ATP synthase subunit D	K02120	GO:0042626, GO:0055085	ATP synthase subunit D		C	227.018	497	293.567	408.655	93	172.554	329.214	114	214.932	328.406	418
MOB|1_1_312	1803	H+-transporting ATP synthase, subunit I (AtpI)	K02123	GO:0015078, GO:0016020, GO:0016021, GO:0033179, GO:1902600	Belongs to the V-ATPase 116 kDa subunit family	atpI	U	103.82	1093	133.172	1617.65	167	81.9603	1538.21	253	96.327	1537.41	877
MOB|1_1_313	459	ATP synthase subunit C	K02124	GO:0015078, GO:0033177, GO:0016020, GO:0016021, GO:1902600, GO:0016787	ATP synthase subunit C	atpE	C	273.259	417	386.307	273.818	82	186.92	194.611	73	246.549	193.83	283
MOB|1_1_314	690	ATP synthase subunit A	K02121	GO:0016787	Produces ATP from ADP in the presence of a proton gradient across the membrane	atpE	C	175.116	659	140.588	504.655	55	171.098	425.214	146	213.663	424.406	537
MOB|1_1_315	675	DUF2764 family protein						151.477	766	134.357	489.655	51	110.543	410.214	91	209.53	409.406	508
MOB|1_1_316	1824	V-type ATP synthase subunit A	K02117	GO:0000166, GO:0046034, GO:0006811, GO:0005524, GO:0046933, GO:0042777, GO:0006754	Produces ATP from ADP in the presence of a proton gradient across the membrane. The V-type alpha chain is a catalytic subunit	atpA	C	91.2612	1217	112.572	1638.65	143	64.5573	1559.21	202	96.6544	1558.41	892
MOB|1_1_317	711	DNA polymerase III subunit epsilon	K02342	GO:0090305, GO:0003677, GO:0006260, GO:0016779, GO:0003887, GO:0004527, GO:0046872, GO:0004518, GO:0016740, GO:0071897, GO:0016787, GO:0003676	DNA polymerase III is a complex, multichain enzyme responsible for most of the replicative synthesis in bacteria. The epsilon subunit contain the editing function and is a proofreading 3'-5' exonuclease	dnaQ	L	71.955	1452	130.064	525.655	53	34.6193	446.214	31	51.1817	445.406	135
MOB|1_1_318	1467	bifunctional ADP-dependent NAD(P)H-hydrate dehydratase/NAD(P)H-hydrate epimerase	K17758	GO:0000166, GO:0046872, GO:0046496, GO:0016829, GO:0016853, GO:0005524, GO:0052855, GO:0052856	Bifunctional enzyme that catalyzes the epimerization of the S- and R-forms of NAD(P)HX and the dehydration of the S-form of NAD(P)HX at the expense of ADP, which is converted to AMP. This allows the repair of both epimers of NAD(P)HX, a damaged form of NAD(P)H that is a result of enzymatic or heat-dependent hydration	nnrD	H	130.045	884	317.045	1281.65	315	40.6204	1202.21	98	32.4683	1201.41	231
MOB|1_1_319	474	tRNA (adenosine(37)-N6)-threonylcarbamoyltransferase complex ATPase subunit type 1 TsaE	K06925	GO:0002949	PFAM Uncharacterised protein family UPF0079, ATPase bacteria	yjeE	S	44.2193	1887	75.9382	288.782	17	35.678	209.503	15	21.0417	208.656	26
MOB|1_1_32	540	Integrase core domain-containing protein		GO:0015074	to Escherichia coli transposase for insertion sequence element IS21 IstA SW ISTA_ECOLI (P15025) (390 aa) fasta scores E() 3e-27, 33.1 id in 329 aa. Identical to the previously sequenced Yersinia pestis,Yersinia pseudotuberculosis and Escherichia coli pesticin plasmid insertion sequence transposase Y1055 TR P74993 (EMBL U59875) (340 aa) fasta scores E() 0, 100.0 id in 340 aa	tnpA	L	0	2895	0	354.701	0	0	275.268	0	0	274.435	0
MOB|1_1_320	1353	N-acetylmuramoyl-L-alanine amidase	K01448	GO:0009253, GO:0008745	N-acetylmuramoyl-L-alanine amidase	amiB	M	90.0643	1235	121.523	1167.65	110	68.2294	1088.21	149	80.4406	1087.41	518
MOB|1_1_321	231	IS5 family transposase		GO:0003677, GO:0004803, GO:0006313	Putative transposase of IS4/5 family (DUF4096)		L	0	2915	0	58.6437	0	0	28.9704	0	0	28.8518	0
MOB|1_1_322	534	IS5 family transposase		GO:0003677, GO:0004803, GO:0006313	Transposase DDE domain		L	2.78004e-05	2880	0	348.701	0	8.34013e-05	269.284	4.50696e-05	0	268.435	0
MOB|1_1_323	1818	DNA mismatch repair endonuclease MutL	K03572	GO:0006281, GO:0006298, GO:0032300, GO:0030983, GO:0005524, GO:0016887, GO:0006974	This protein is involved in the repair of mismatches in DNA. It is required for dam-dependent methyl-directed DNA mismatch repair. May act as a molecular matchmaker , a protein that promotes the formation of a stable complex between two or more DNA-binding proteins in an ATP-dependent manner without itself being part of a final effector complex	mutL	L	52.8062	1745	81.3812	1632.65	103	42.9906	1553.21	134	34.0468	1552.41	313
MOB|1_1_324	930	tRNA (adenosine(37)-N6)-dimethylallyltransferase MiaA	K00791	GO:0000166, GO:0008033, GO:0052381, GO:0016740, GO:0005524	Catalyzes the transfer of a dimethylallyl group onto the adenine at position 37 in tRNAs that read codons beginning with uridine, leading to the formation of N6-(dimethylallyl)adenosine (i(6)A)	miaA	J	91.7115	1213	103.939	744.655	60	91.3899	665.214	122	79.8056	664.406	314
MOB|1_1_325	240	RNA chaperone Hfq	K03666	GO:0003723, GO:0006355	RNA chaperone that binds small regulatory RNA (sRNAs) and mRNAs to facilitate mRNA translational regulation in response to envelope stress, environmental stress and changes in metabolite concentrations. Also binds with high specificity to tRNAs	hfq	J	1516.78	92	862.217	65.829	44	2035.45	31.3365	128	1652.68	31.0615	304
MOB|1_1_326	1266	GTPase HflX	K03665	GO:0005525, GO:0000166, GO:0005737, GO:0046872, GO:0003924	GTPase that associates with the 50S ribosomal subunit and may have a role during protein synthesis or ribosome biogenesis	hflX	S	262.259	431	279.325	1080.65	234	238.899	1001.21	480	268.554	1000.41	1591
MOB|1_1_327	1188	FtsH protease activity modulator HflK	K04088	GO:0008233, GO:0016020, GO:0006508, GO:0016021	HflC and HflK could encode or regulate a protease	hflK	O	795.555	186	939.188	1002.65	730	671.996	923.214	1245	775.481	922.406	4236
MOB|1_1_328	852	protease modulator HflC	K04087	GO:0008233, GO:0006508, GO:0016020, GO:0016021, GO:0052547	HflC and HflK could regulate a protease	hflC	O	798.784	183	671.444	666.655	347	830.78	587.214	979	894.129	586.406	3105
MOB|1_1_329	1188	ATP phosphoribosyltransferase regulatory subunit	K02502	GO:0016757, GO:0005737, GO:0016740, GO:0008652, GO:0000105	Required for the first step of histidine biosynthesis. May allow the feedback regulation of ATP phosphoribosyltransferase activity by histidine	hisZ	E	151.139	767	270.177	1002.65	210	105.252	923.214	195	77.9874	922.406	426
MOB|1_1_33	741	AAA family ATPase		GO:0005524	ATP-binding protein, IstB SW ISTB_ECOLI (P15026) (265 aa) fasta scores E() 0, 47.4 id in 249 aa. Also almost identical to Yersinia pestis and Escherichia coli		L	20.0996	2443	50.3994	555.655	21.7095	9.04369	476.214	8.64267	0.855769	475.406	2.40926
MOB|1_1_330	1293	adenylosuccinate synthase	K01939	GO:0004019, GO:0000287, GO:0000166, GO:0005525, GO:0005737, GO:0006164, GO:0046872, GO:0016874, GO:0044208	Plays an important role in the de novo pathway of purine nucleotide biosynthesis. Catalyzes the first committed step in the biosynthesis of AMP from IMP	purA	F	172.644	666	265.529	1107.65	228	135.214	1028.21	279	117.188	1027.41	713
MOB|1_1_331	1356	tRNA (N6-isopentenyl adenosine(37)-C2)-methylthiotransferase MiaB	K06168	GO:0035596, GO:0005737, GO:0003824, GO:0046872, GO:0008033, GO:0006400, GO:0051539, GO:0016740, GO:0051536	Catalyzes the methylthiolation of N6- (dimethylallyl)adenosine (i(6)A), leading to the formation of 2- methylthio-N6-(dimethylallyl)adenosine (ms(2)i(6)A) at position 37 in tRNAs that read codons beginning with uridine	miaB	J	275.578	413	484.847	1170.65	440	145.674	1091.21	319	196.212	1090.41	1267
MOB|1_1_332	981	PhoH family protein	K06217	GO:0005524	PFAM PhoH-like protein	ybeZ	T	103.277	1099	155.642	795.655	96	76.5332	716.214	110	77.657	715.406	329
MOB|1_1_333	483	rRNA maturation RNase YbeY	K07042	GO:0005737, GO:0004518, GO:0046872, GO:0006508, GO:0004519, GO:0016787, GO:0090305, GO:0008270, GO:0090502, GO:0042254, GO:0004222, GO:0006364, GO:0004521	Single strand-specific metallo-endoribonuclease involved in late-stage 70S ribosome quality control and in maturation of the 3' terminus of the 16S rRNA	ybeY	J	78.512	1373	160.282	297.782	37	38.7831	218.427	17	36.4709	217.615	47
MOB|1_1_334	864	magnesium/cobalt efflux protein	K06189	GO:0050660	Transporter associated domain	corC	P	71.6942	1460	91.2375	678.655	48	49.0648	599.214	59	74.7802	598.406	265
MOB|1_1_335	408	PilZ domain-containing protein		GO:0035438	PilZ domain		S	194.281	592	237.062	223.102	41	172.084	144.787	50	173.698	143.881	148
MOB|1_1_336	1182	branched-chain amino acid ABC transporter substrate-binding protein			TIGRFAM ABC transporter, substrate binding protein, PQQ-dependent alcohol dehydrogenase system		E	96.1753	1163	150.139	996.655	116	63.0213	917.214	116	75.3655	916.406	409
MOB|1_1_337	960	membrane protein			TIGRFAM PQQ-dependent catabolism-associated beta-propeller protein	MA20_34510	S	141.502	815	234.797	774.655	141	107.516	695.214	150	82.194	694.406	338
MOB|1_1_338	759	ATP-binding cassette domain-containing protein	K01990	GO:0000166, GO:0005524, GO:0016887	TIGRFAM ABC transporter, ATP-binding subunit, PQQ-dependent alcohol dehydrogenase system	MA20_34505	V	102.084	1115	157.409	573.655	70	76.6299	494.214	76	72.2129	493.406	211
MOB|1_1_339	804	multidrug ABC transporter permease	K01992	GO:0055085, GO:0016020, GO:0016021, GO:0043190, GO:0005886	TIGRFAM alcohol ABC transporter, permease protein	MA20_34500	V	105.841	1073	225.194	618.655	108	45.2829	539.214	49	47.0455	538.406	150
MOB|1_1_34	576	dynamin family protein			Dynamin family		S	16.668	2520	0	390.655	0	30.4206	311.233	19	19.5834	310.422	36
MOB|1_1_340	444	D-tyrosyl-tRNA(Tyr) deacylase	K07560	GO:0003723, GO:0005737, GO:0051499, GO:0106074, GO:0043908, GO:0002161, GO:0019478, GO:0000049, GO:0106026, GO:0016787, GO:0016788	rejects L-amino acids rather than detecting D-amino acids in the active site. By recycling D-aminoacyl-tRNA to D-amino acids and free tRNA molecules, this enzyme counteracts the toxicity associated with the formation of D-aminoacyl-tRNA entities in vivo and helps enforce protein L-homochirality	dtd	J	106.821	1065	79.7138	258.921	16	121.894	179.874	44	118.854	179.017	126
MOB|1_1_341	414	hypothetical protein		GO:0016020, GO:0016021				55.3537	1701	45.0561	229.043	8	86.0374	150.586	26	34.9677	149.703	31
MOB|1_1_342	2019	methionine--tRNA ligase	K01874	GO:0006418, GO:0000166, GO:0003723, GO:0005737, GO:0004812, GO:0046872, GO:0004825, GO:0006431, GO:0016874, GO:0000049, GO:0006412, GO:0005524	Is required not only for elongation of protein synthesis but also for the initiation of all mRNA translation through initiator tRNA(fMet) aminoacylation	metG	J	98.3257	1143	166.729	1833.65	237	58.2333	1754.21	205	70.0147	1753.41	727
MOB|1_1_343	1683	hydroxylamine reductase	K05601		Catalyzes the reduction of hydroxylamine to form NH(3) and H(2)O	hcp	C	55.2879	1703	85.2716	1497.65	99	38.2987	1418.21	109	42.2933	1417.41	355
MOB|1_1_344	573	electron transporter RnfB	K03616	GO:0046872, GO:0016020, GO:0009055, GO:0055114, GO:0022900, GO:0044237, GO:0051539, GO:0051536, GO:0005886	Part of a membrane complex involved in electron transport	rnfB	C	52.2047	1762	109.812	387.655	33	22.6334	308.233	14	24.1688	307.422	44
MOB|1_1_345	834	HDOD domain-containing protein			Signal transduction protein		T	101.582	1117	171.028	648.655	86	80.5401	569.214	92	53.1779	568.406	179
MOB|1_1_346	840	DUF4124 domain-containing protein		GO:0090305, GO:0004518, GO:0003676	PFAM Staphylococcal nuclease		L	24.1294	2356	37.4388	654.655	19	18.1924	575.214	21	16.7569	574.406	57
MOB|1_1_347	156	IS5 family transposase		GO:0003677, GO:0004803, GO:0006313	Transposase		L	0	2916	0	7.96979	0	0	13.3046	0	0	15.4188	0
MOB|1_1_348	510	IS5 family transposase		GO:0003677, GO:0004803, GO:0006313	Transposase DDE domain		L	15.222	2561	45.666	324.723	11.4954	0	245.346	0	0	244.484	0
MOB|1_1_349	726	flagellar motor protein MotD	K02557	GO:0016020	PFAM Outer membrane protein, OmpA MotB, C-terminal	motB	N	46.3619	1854	4.7719	540.655	2	75.6302	461.214	70	58.6835	460.406	160
MOB|1_1_35	687	tRNA (guanosine(46)-N7)-methyltransferase TrmB	K03439	GO:0008176, GO:0008033, GO:0006400, GO:0008168, GO:0016740, GO:0106004, GO:0032259	Catalyzes the formation of N(7)-methylguanine at position 46 (m7G46) in tRNA	trmB	J	120.156	966	138.858	501.655	54	128.645	422.214	109	92.966	421.406	232
MOB|1_1_350	795	ParA family protein	K03496		Cellulose biosynthesis protein BcsQ	XCC1889	D	26.2182	2301	0	609.655	0	42.2923	530.214	45	36.3624	529.406	114
MOB|1_1_351	711	chemotaxis protein CheW	K03408	GO:0006935, GO:0007165	chemotaxis	cheV	NT	74.3286	1414	34.3565	525.655	14	91.5736	446.214	82	97.0556	445.406	256
MOB|1_1_352	750	IS5 family transposase		GO:0003677, GO:0004803, GO:0006313	Transposase DDE domain		L	7.82481	2705	4.75144	564.655	2.07983	18.723	485.214	18.2309	0	484.406	0
MOB|1_1_353	474	chemotaxis protein CheW	K03408	GO:0006935, GO:0007165	Two component signalling adaptor domain	cheW	NT	85.2622	1287	22.3348	288.782	5	137.955	209.503	58	95.4969	208.656	118
MOB|1_1_354	162							19.6191	2453	0	11.2402	0	35.9283	13.8696	1	22.9289	14.7294	2
MOB|1_1_355	396	DUF2802 domain-containing protein		GO:0016020, GO:0016021	Protein of unknown function (DUF2802)		S	157.116	734	122.14	211.228	20	212.802	133.475	57	136.407	132.46	107
MOB|1_1_356	2022	TonB-dependent receptor	K02014	GO:0016020, GO:0016021, GO:0009279	TonB-dependent receptor	irp	P	26.5417	2291	25.2846	1836.65	36	26.9401	1757.21	95	27.4004	1756.41	285
MOB|1_1_357	468	transcriptional repressor	K09823	GO:0003677, GO:0003700, GO:0006355	Belongs to the Fur family	zur	P	29.3561	2216	31.93	282.8	7	24.4822	203.54	10	31.656	202.705	38
MOB|1_1_358	789	peptidoglycan-binding protein	K03791	GO:0016998, GO:0004568, GO:0006032	Chitinase class I		S	31.3935	2159	40.6019	603.655	19	34.2211	524.214	36	19.3575	523.406	60
MOB|1_1_359	1242	hypothetical protein			Parallel beta-helix repeats		S	50.2812	1793	92.7816	1056.65	76	42.3241	977.214	83	15.7379	976.406	91
MOB|1_1_36	978	sulfur carrier protein ThiS	K03149	GO:0005737, GO:0003824, GO:0016783, GO:0016740, GO:0009229, GO:0009228	Catalyzes the rearrangement of 1-deoxy-D-xylulose 5- phosphate (DXP) to produce the thiazole phosphate moiety of thiamine. Sulfur is provided by the thiocarboxylate moiety of the carrier protein ThiS. In vitro, sulfur can be provided by H(2)S	thiG	H	247.516	457	286.424	792.655	176	249.43	713.214	357	206.693	712.406	872
MOB|1_1_360	2337	ribonuclease R	K12573	GO:0090305, GO:0090503, GO:0016070, GO:0008859, GO:0003723, GO:0005737, GO:0004527, GO:0090501, GO:0004518, GO:0004540, GO:0016787, GO:0003676	3'-5' exoribonuclease that releases 5'-nucleoside monophosphates and is involved in maturation of structured RNAs	rnr	J	195.741	586	199.043	2151.65	332	193.099	2072.21	803	195.081	2071.41	2393
MOB|1_1_361	741	23S rRNA (guanosine(2251)-2'-O)-methyltransferase RlmB	K03218	GO:0001510, GO:0008173, GO:0005737, GO:0003723, GO:0000451, GO:0006396, GO:0070039, GO:0006364, GO:0016740, GO:0008168, GO:0032259	Specifically methylates the ribose of guanosine 2251 in 23S rRNA	rlmB	J	311.205	372	355.196	555.655	153	301.363	476.214	288	277.056	475.406	780
MOB|1_1_362	273	c-type cytochrome		GO:0009055, GO:0020037, GO:0022900				236.986	476	301.108	94.2501	22	219.28	43.1772	19	190.569	41.647	47
MOB|1_1_363	1290	flavocytochrome c sulfide dehydrogenase flavin-binding protein		GO:0016491, GO:0050660, GO:0055114	Flavocytochrome c sulphide dehydrogenase, flavin-binding	soxF	C	101.729	1116	156.48	1104.65	134	65.1314	1025.21	134	83.5743	1024.41	507
MOB|1_1_364	2577	DNA mismatch repair protein MutS	K03555	GO:0003677, GO:0006281, GO:0000166, GO:0006298, GO:0003684, GO:0030983, GO:0005524, GO:0006974	that it carries out the mismatch recognition step. This protein has a weak ATPase activity	mutS	L	26.0625	2310	33.4406	2391.65	62	19.3961	2312.21	90	25.3507	2311.41	347
MOB|1_1_365	219	translation initiation factor IF-1	K02518	GO:0003743, GO:0003723, GO:0005737, GO:0043022, GO:0019843, GO:0006412, GO:0006413	One of the essential components for the initiation of protein synthesis. Stabilizes the binding of IF-2 and IF-3 on the 30S subunit to which N-formylmethionyl-tRNA(fMet) subsequently binds. Helps modulate mRNA selection, yielding the 30S pre- initiation complex (PIC). Upon addition of the 50S ribosomal subunit IF-1, IF-2 and IF-3 are released leaving the mature 70S translation initation complex	infA	J	2128.49	56	1909.83	49.3072	73	2670.51	26.3103	141	1805.14	25.8187	276
MOB|1_1_366	2265	ATP-dependent Clp protease ATP-binding subunit ClpA	K03694	GO:0000166, GO:0008233, GO:0006508, GO:0043335, GO:0019538, GO:0005524, GO:0016887	ATP-dependent Clp protease, ATP-binding subunit ClpA	clpA	O	153.269	758	205.314	2079.65	331	112.606	2000.21	452	141.888	1999.41	1680
MOB|1_1_367	324	ATP-dependent Clp protease adapter ClpS	K06891	GO:0008233, GO:0006508, GO:0030163	Involved in the modulation of the specificity of the ClpAP-mediated ATP-dependent protein degradation	clpS	S	194.615	591	136.874	141.368	15	252.481	73.0253	37	194.49	71.1958	82
MOB|1_1_368	453	NUDIX hydrolase		GO:0016787	Belongs to the Nudix hydrolase family. NudJ subfamily	nudJ	F	203.675	558	178.191	267.854	37	190.178	188.657	72	242.655	187.894	270
MOB|1_1_369	1089	tRNA 2-thiouridine(34) synthase MnmA	K00566	GO:0000166, GO:0003723, GO:0005737, GO:0008033, GO:0006400, GO:0016740, GO:0000049, GO:0005524	Catalyzes the 2-thiolation of uridine at the wobble position (U34) of tRNA, leading to the formation of s(2)U34	mnmA	J	77.3506	1386	68.5204	903.655	48	76.7827	824.214	127	86.7488	823.406	423
MOB|1_1_37	1071	3-deoxy-7-phosphoheptulonate synthase AroG	K01626	GO:0009073, GO:0009058, GO:0003824, GO:0003849, GO:0009423, GO:0016740, GO:0008652	Stereospecific condensation of phosphoenolpyruvate (PEP) and D-erythrose-4-phosphate (E4P) giving rise to 3-deoxy-D- arabino-heptulosonate-7-phosphate (DAHP)	aroG	E	217.277	518	179.152	885.655	123	255.888	806.214	414	216.792	805.406	1034
MOB|1_1_370	1368	adenylosuccinate lyase	K01756	GO:0009152, GO:0004018, GO:0003824, GO:0006164, GO:0016829, GO:0006188, GO:0006189, GO:0070626, GO:0044208	Belongs to the lyase 1 family. Adenylosuccinate lyase subfamily	purB	F	165.559	696	279.231	1182.65	256	109.761	1103.21	243	107.684	1102.41	703
MOB|1_1_371	492	nicotinamide-nucleotide amidase	K03743	GO:0019159, GO:0016787	Belongs to the CinA family	ygaD	S	160.374	713	222.886	306.743	53	129.288	227.401	59	128.949	226.551	173
MOB|1_1_372	711	DUF434 domain-containing protein			COGs COG2454 conserved		S	32.4631	2133	34.3565	525.655	14	35.736	446.214	32	27.2969	445.406	72
MOB|1_1_373	933	acetoin utilization protein		GO:0047611, GO:0016787	Histone deacetylase domain	acuC	BQ	27.5734	2259	48.3101	747.655	28	14.169	668.214	19	20.2412	667.406	80
MOB|1_1_374	1026	zinc-binding alcohol dehydrogenase family protein	K13953	GO:0055114	Alcohol dehydrogenase GroES-like domain	adhA	C	74.9191	1410	62.914	840.655	41	77.9005	761.214	119	83.9428	760.406	378
MOB|1_1_375	678	protein-L-isoaspartate(D-aspartate) O-methyltransferase	K00573	GO:0030091, GO:0005737, GO:0004719, GO:0006464, GO:0016740, GO:0008168, GO:0032259, GO:0006479	Catalyzes the methyl esterification of L-isoaspartyl residues in peptides and proteins that result from spontaneous decomposition of normal L-aspartyl and L-asparaginyl residues. It plays a role in the repair and or degradation of damaged proteins	pcm	H	93.3641	1196	102.118	492.655	39	73.5622	413.214	61	104.412	412.406	255
MOB|1_1_376	1683	mercury(II) reductase	K00520	GO:0045340, GO:0000166, GO:0050660, GO:0046872, GO:0016491, GO:0050661, GO:0045454, GO:0016152, GO:0030001, GO:0055114, GO:0050787, GO:0016668, GO:0009055, GO:0046689, GO:0022900, GO:0005623	Resistance to Hg(2 ) in bacteria appears to be governed by a specialized system which includes mercuric reductase. MerA protein is responsible for volatilizing mercury as Hg(0)	merA	H	84.5484	1295	109.389	1497.65	127	70.2729	1418.21	200	73.9834	1417.41	621
MOB|1_1_377	324	MULTISPECIES: hypothetical protein		GO:0046872, GO:0030001	Mercury scavenger that specifically binds to one mercury ion and which passes it to the mercuric reductase (MerA) via the MerT protein	merP	P	53.8872	1723	36.4998	141.368	4	68.238	73.0253	10	56.9238	71.1958	24
MOB|1_1_378	381	hypothetical protein		GO:0015694, GO:0016020, GO:0016021, GO:0015097	MerT mercuric transport protein	merT	S	52.0841	1763	52.5415	196.412	8	66.6537	119.618	16	37.0572	118.478	26
MOB|1_1_379	399	MerR family transcriptional regulator	K08365	GO:0003677, GO:0045340, GO:0006355, GO:0046689	helix_turn_helix, mercury resistance		K	62.0332	1601	60.2265	214.187	10	58.4796	136.338	16	67.3935	135.305	54
MOB|1_1_38	813	DUF3450 domain-containing protein			Protein of unknown function (DUF3450)		D	49.5463	1799	55.4912	627.655	27	51.8113	548.214	57	41.3364	547.406	134
MOB|1_1_380	489	histidine phosphatase family protein	K08296		PFAM Phosphoglycerate mutase	sixA	T	71.6354	1462	12.7408	303.743	3	86.6044	224.401	39	115.561	223.573	153
MOB|1_1_381	606	hypothetical protein						82.4226	1326	85.8644	420.655	28	68.639	341.214	47	92.7644	340.406	187
MOB|1_1_382	669	BAX inhibitor protein	K19416	GO:0016020, GO:0016021	Belongs to the BI1 family	yccA	S	1136.14	127	1842.99	483.655	691	679.266	404.214	551	886.166	403.406	2117
MOB|1_1_383	393	MULTISPECIES: globin	K06886	GO:0019825, GO:0020037	Bacterial-like globin	yjbI	S	82.5273	1323	80.5245	208.256	13	91.4894	130.719	24	75.5681	129.606	58
MOB|1_1_384	717	M48 family peptidase	K07043	GO:0016787	Protein of unknown function DUF45		S	21.844	2397	38.8214	531.655	16	12.1213	452.214	11	14.5893	451.406	39
MOB|1_1_385	957	magnesium/cobalt transporter CorA	K03284	GO:0055085, GO:0006824, GO:1903830, GO:0046873, GO:0015693, GO:0016020, GO:0015087, GO:0016021, GO:0030001, GO:0015095, GO:0006811, GO:0005886	Mediates influx of magnesium ions	corA	P	24.4967	2347	35.1057	771.655	21	25.1958	692.214	35	13.1886	691.406	54
MOB|1_1_386	993	FAD:protein FMN transferase	K03734	GO:0046872, GO:0017013, GO:0016740, GO:0005886	Flavin transferase that catalyzes the transfer of the FMN moiety of FAD and its covalent binding to the hydroxyl group of a threonine residue in a target flavoprotein	apbE	H	32.0456	2146	51.1099	807.655	32	26.6873	728.214	39	18.3395	727.406	79
MOB|1_1_387	813	undecaprenyl-diphosphate phosphatase	K06153	GO:0009252, GO:0008360, GO:0016020, GO:0016021, GO:0050380, GO:0071555, GO:0046677, GO:0016311, GO:0016787, GO:0005886	Catalyzes the dephosphorylation of undecaprenyl diphosphate (UPP). Confers resistance to bacitracin	uppP	V	62.4628	1590	133.59	627.655	65	27.2691	548.214	30	26.5293	547.406	86
MOB|1_1_388	723	cytochrome c1	K00413	GO:0046872, GO:0016020, GO:0016021, GO:0009055, GO:0020037, GO:0022900	Cytochrome C1	petC	C	542.799	241	1029.28	537.655	429	283.839	458.214	261	315.277	457.406	854
MOB|1_1_389	1398	cytochrome bc complex cytochrome b subunit	K00412	GO:0046872, GO:0016491, GO:0045275, GO:0008121, GO:0022904, GO:0016020, GO:0016021, GO:0009055, GO:0055114, GO:0070469	Component of the ubiquinol-cytochrome c reductase complex (complex III or cytochrome b-c1 complex), which is a respiratory chain that generates an electrochemical potential coupled to ATP synthesis	petB	C	530.21	249	1148.86	1212.65	1080	201.837	1133.21	459	239.934	1132.41	1609
MOB|1_1_39	1329	DUF3450 family protein	K03561	GO:0016020, GO:0016021, GO:0015031	MotA/TolQ/ExbB proton channel family		U	67.9797	1510	117.306	1143.65	104	31.3722	1064.21	67	55.2608	1063.41	348
MOB|1_1_390	600	ubiquinol-cytochrome c reductase iron-sulfur subunit	K00411	GO:0016679, GO:0016491, GO:0008121, GO:0016020, GO:0016021, GO:0055114, GO:0022900, GO:0051537	Component of the ubiquinol-cytochrome c reductase complex (complex III or cytochrome b-c1 complex), which is a respiratory chain that generates an electrochemical potential coupled to ATP synthesis	petA	C	486.263	271	805.739	414.655	259	337.445	335.214	227	315.604	334.406	625
MOB|1_1_391	1032	histidinol-phosphate transaminase	K00817	GO:0030170, GO:0009058, GO:0003824, GO:0008483, GO:0016740, GO:0008652, GO:0004400, GO:0000105	Belongs to the class-II pyridoxal-phosphate-dependent aminotransferase family. Histidinol-phosphate aminotransferase subfamily	hisC	E	45.7217	1861	70.0862	846.655	46	31.8258	767.214	49	35.2532	766.406	160
MOB|1_1_392	1305	histidinol dehydrogenase	K00013	GO:0008270, GO:0046872, GO:0016491, GO:0051287, GO:0055114, GO:0008652, GO:0000105, GO:0004399	Catalyzes the sequential NAD-dependent oxidations of L- histidinol to L-histidinaldehyde and then to L-histidine	hisD	E	108.124	1054	198.164	1119.65	172	57.4855	1040.21	120	68.7214	1039.41	423
MOB|1_1_393	627	ATP phosphoribosyltransferase	K00765	GO:0000166, GO:0016757, GO:0005737, GO:0003879, GO:0016740, GO:0008652, GO:0000105, GO:0005524	Catalyzes the condensation of ATP and 5-phosphoribose 1- diphosphate to form N'-(5'-phosphoribosyl)-ATP (PR-ATP). Has a crucial role in the pathway because the rate of histidine biosynthesis seems to be controlled primarily by regulation of HisG enzymatic activity	hisG	F	75.066	1409	154.801	441.655	53	33.0176	362.214	24	37.3793	361.406	80
MOB|1_1_394	1266	UDP-N-acetylglucosamine 1-carboxyvinyltransferase	K00790	GO:0009252, GO:0008360, GO:0005737, GO:0051301, GO:0003824, GO:0008760, GO:0019277, GO:0007049, GO:0071555, GO:0016740, GO:0016765	Cell wall formation. Adds enolpyruvyl to UDP-N- acetylglucosamine	murA	M	87.6238	1260	146.825	1080.65	123	53.2545	1001.21	107	62.7919	1000.41	372
MOB|1_1_395	333	STAS domain-containing protein	K07122		STAS domain		S	83.5188	1309	68.8419	149.906	8	68.8196	79.6491	11	112.895	77.7794	52
MOB|1_1_396	465	outer membrane lipid asymmetry maintenance protein MlaD	K02067	GO:0016020, GO:0016021, GO:0015914	MlaD protein	mlaD	Q	63.2797	1576	101.421	279.818	22	57.1412	200.576	23	31.2769	199.763	37
MOB|1_1_397	783	ABC transporter permease	K02066	GO:0016020, GO:0016021, GO:0005886, GO:0043190	Permease MlaE	mlaE	Q	55.8819	1688	103.603	597.655	48	31.7325	518.214	33	32.3103	517.406	99
MOB|1_1_398	804	ATP-binding cassette domain-containing protein	K02065	GO:0000166, GO:0005524, GO:0016887	ABC transporter	mlaF	Q	50.616	1788	70.8944	618.655	34	49.9037	539.214	54	31.05	538.406	99
MOB|1_1_399	939	calcium/sodium antiporter		GO:0055085, GO:0016020, GO:0016021	antiporter		P	189.849	612	385.116	753.655	225	105.691	674.214	143	78.739	673.406	314
MOB|1_1_4	603	hypothetical protein			Chromosome partitioning	IV02_13115	S	17.8129	2492	37.0634	417.655	12	7.36679	338.214	5	9.00858	337.406	18
MOB|1_1_40	525	MotA/TolQ/ExbB proton channel family protein	K03561	GO:0016020, GO:0016021, GO:0015031	MotA/TolQ/ExbB proton channel family		U	42.5799	1921	53.1598	339.723	14	45.9422	260.315	24	28.6378	259.448	44
MOB|1_1_400	1017	KpsF/GutQ family sugar-phosphate isomerase	K06041	GO:0097367, GO:0046872, GO:1901135, GO:0019146, GO:0005975, GO:0016853	Arabinose 5-phosphate isomerase	kdsD	M	164.522	699	347.445	831.655	224	73.5328	752.214	111	72.588	751.406	323
MOB|1_1_401	531	3-deoxy-manno-octulosonate-8-phosphatase KdsC	K03270	GO:0046872, GO:0019143, GO:0016311, GO:0009103, GO:0016787, GO:0016788	Involved in the biosynthesis of lipopolysaccharides (LPSs). Catalyzes the hydrolysis of 3-deoxy-D-manno-octulosonate 8-phosphate (KDO 8-P) to 3-deoxy-D-manno-octulosonate (KDO) and inorganic phosphate	kdsC	S	101.071	1119	115.676	345.701	31	102.924	266.284	55	84.6117	265.435	133
MOB|1_1_402	570	LPS export ABC transporter periplasmic protein LptC	K11719	GO:0015221, GO:0016020, GO:0016021, GO:0005887, GO:0015920	Lipopolysaccharide-assembly, LptC-related	lptC	S	51.3631	1783	57.011	384.655	17	57.1396	305.233	35	39.9387	304.422	72
MOB|1_1_403	501	lipopolysaccharide transport periplasmic protein LptA	K09774	GO:0043165, GO:0042597, GO:0001530, GO:0015920	Involved in the assembly of lipopolysaccharide (LPS). Required for the translocation of LPS from the inner membrane to the outer membrane. May form a bridge between the inner membrane and the outer membrane, via interactions with LptC and LptD, thereby facilitating LPS transfer across the periplasm	lptA	S	80.2396	1348	61.2866	315.723	15	96.9746	236.374	46	82.4577	235.507	115
MOB|1_1_404	726	LPS export ABC transporter ATP-binding protein	K06861	GO:0000166, GO:0055085, GO:0005524, GO:0016887, GO:0043190	Branched-chain amino acid ATP-binding cassette transporter	lptB	S	57.7001	1659	81.1223	540.655	34	44.2977	461.214	41	47.6803	460.406	130
MOB|1_1_405	1434	RNA polymerase factor sigma-54	K03092	GO:0003677, GO:0016987, GO:0016779, GO:0003899, GO:2000142, GO:0006355, GO:0032774, GO:0016740	Sigma factors are initiation factors that promote the attachment of RNA polymerase to specific initiation sites and are then released	rpoN	K	82.0048	1329	87.8128	1248.65	85	86.5171	1169.21	203	71.6845	1168.41	496
MOB|1_1_406	291	ribosome-associated translation inhibitor RaiA	K05808	GO:0005840, GO:0044238	Sigma 54 modulation protein	hpf	J	1179.7	123	396.831	110.523	34	1600.13	52.0071	167	1542.14	50.2605	459
MOB|1_1_407	861	RNase adapter RapZ	K06958	GO:0005525, GO:0000166, GO:0005524	Displays ATPase and GTPase activities	rapZ	S	123.687	948	126.009	675.655	66	125.369	596.214	150	119.684	595.406	422
MOB|1_1_408	1356	magnesium transporter	K06213	GO:0006812, GO:0046872, GO:1903830, GO:0098655, GO:0015693, GO:0016020, GO:0016021, GO:0008324, GO:0015095, GO:0005886	Acts as a magnesium transporter	mgtE	P	245.89	460	351.514	1170.65	319	173.53	1091.21	380	212.627	1090.41	1373
MOB|1_1_409	201	hypothetical protein			Winged helix-turn-helix domain (DUF2582)		S	1101.76	132	815.417	36.3856	23	1345.23	22.5961	61	1144.64	21.5387	146
MOB|1_1_41	414	biopolymer transporter ExbD	K03559	GO:0055085, GO:0016020, GO:0016021, GO:0015031, GO:0022857, GO:0005886	Biopolymer transport protein ExbD/TolR		U	134.099	860	236.545	229.043	42	102.583	150.586	31	63.1675	149.703	56
MOB|1_1_410	267	cell division topological specificity factor MinE	K03608	GO:0051301, GO:0007049, GO:0032955	Prevents the cell division inhibition by proteins MinC and MinD at internal division sites while permitting inhibition at polar sites. This ensures cell division at the proper site by restricting the formation of a division septum at the midpoint of the long axis of the cell	minE	D	383.318	323	231.834	89.0274	16	536.234	40.8882	44	381.887	39.3543	89
MOB|1_1_411	813	septum site-determining protein MinD	K03609	GO:0000166, GO:0051301, GO:0005524, GO:0016887	Belongs to the ParA family	minD	D	397.454	316	519.973	627.655	253	311.777	548.214	343	360.613	547.406	1169
MOB|1_1_412	732	septum site-determining protein MinC	K03610	GO:0051302, GO:0051301, GO:0000917, GO:1901891, GO:0000902, GO:0007049, GO:0051726, GO:0090529	Cell division inhibitor that blocks the formation of polar Z ring septums. Rapidly oscillates between the poles of the cell to destabilize FtsZ filaments that have formed before they mature into polar Z rings. Prevents FtsZ polymerization	minC	D	97.4571	1148	122.708	546.655	52	86.3911	467.214	81	83.2723	466.406	230
MOB|1_1_413	1869	phosphomethylpyrimidine synthase ThiC	K03147	GO:0008270, GO:0046872, GO:0016829, GO:0051539, GO:0016830, GO:0009229, GO:0009228, GO:0051536	Catalyzes the synthesis of the hydroxymethylpyrimidine phosphate (HMP-P) moiety of thiamine from aminoimidazole ribotide (AIR) in a radical S-adenosyl-L-methionine (SAM)-dependent reaction	thiC	H	270.901	421	411.436	1683.65	537	189.792	1604.21	611	211.474	1603.41	2008
MOB|1_1_414	567	dCTP deaminase	K01494	GO:0000166, GO:0006229, GO:0008829, GO:0009117, GO:0016787, GO:0006226	Belongs to the dCTP deaminase family	dcd	F	199.485	572	216.317	381.655	64	169.813	302.251	103	212.325	301.422	379
MOB|1_1_415	273	YcgL domain-containing protein	K09902		PFAM YcgL domain	ycgL	S	133.527	862	82.1203	94.2501	6	184.657	43.1772	16	133.803	41.647	33
MOB|1_1_416	585	CPBP family intramembrane metalloprotease	K07052	GO:0071586, GO:0016020, GO:0016021, GO:0004197	CAAX protease self-immunity	yyaK	S	136.394	849	264.673	399.655	82	73.1404	320.214	47	71.3685	319.422	135
MOB|1_1_417	471	hypothetical protein		GO:0016020, GO:0016021				96.5713	1158	72.2215	285.782	16	82.0303	206.54	34	135.462	205.685	165
MOB|1_1_418	1467	IMP dehydrogenase	K00088	GO:0000166, GO:0003824, GO:0016491, GO:0046872, GO:0006164, GO:0003938, GO:0055114, GO:0006177	Catalyzes the conversion of inosine 5'-phosphate (IMP) to xanthosine 5'-phosphate (XMP), the first committed and rate- limiting step in the de novo synthesis of guanine nucleotides, and therefore plays an important role in the regulation of cell growth	guaB	F	193.247	599	264.707	1281.65	263	143.415	1202.21	346	171.618	1201.41	1221
MOB|1_1_419	1584	glutamine-hydrolyzing GMP synthase	K01951	GO:0000166, GO:0003922, GO:0006164, GO:0016462, GO:0006177, GO:0006541, GO:0016874, GO:0005524	Catalyzes the synthesis of GMP from XMP	guaA	F	96.8174	1155	147.567	1398.65	160	77.4352	1319.21	205	65.4499	1318.41	511
MOB|1_1_42	639	energy transducer TonB	K03832	GO:0055085, GO:0044718, GO:0015343, GO:0015891, GO:0016021, GO:0015031, GO:0031992, GO:0030288, GO:0005886	Interacts with outer membrane receptor proteins that carry out high-affinity binding and energy dependent uptake into the periplasmic space of specific substrates. It could act to transduce energy from the cytoplasmic membrane to specific energy- requiring processes in the outer membrane, resulting in the release into the periplasm of ligands bound by these outer membrane proteins		U	127.099	922	199.046	453.655	70	95.8765	374.214	72	86.3752	373.406	191
MOB|1_1_420	480	tRNA adenosine(34) deaminase TadA	K11991	GO:0008251, GO:0008270, GO:0046872, GO:0003824, GO:0008033, GO:0052717, GO:0002100, GO:0016787	Catalyzes the deamination of adenosine to inosine at the wobble position 34 of tRNA(Arg2)	tadA	FJ	87.3922	1264	122.529	294.782	28	57.8179	215.466	25	81.8297	214.615	104
MOB|1_1_421	1470	membrane-bound lytic murein transglycosylase MltF	K18691	GO:0016998, GO:0016020, GO:0016829, GO:0071555, GO:0009279, GO:0008933	Transglycosylase SLT domain	mltF	M	29.8515	2198	35.1449	1284.65	35	31.8366	1205.21	77	22.573	1204.41	161
MOB|1_1_422	1635	glucose-6-phosphate isomerase	K01810	GO:0006094, GO:0005737, GO:0006096, GO:0016853, GO:0004347	Belongs to the GPI family	pgi	G	83.2745	1313	161.063	1449.65	181	44.3681	1370.21	122	44.3923	1369.41	360
MOB|1_1_423	429	YcgN family cysteine cluster protein	K09160		Belongs to the UPF0260 family	ycgN	S	48.2944	1824	63.4578	243.937	12	36.1997	165.187	12	45.2256	164.288	44
MOB|1_1_424	1014	peptidase M14		GO:0046872, GO:0016787, GO:0016788	Succinylglutamate desuccinylase / Aspartoacylase family	pgp1	S	37.5989	2027	74.722	828.655	48	15.9627	749.214	24	22.1119	748.406	98
MOB|1_1_425	1431	glutamate--cysteine ligase		GO:0003824, GO:0016874	glutamate--cysteine ligase	ybdK_1	S	39.2681	1988	49.7078	1245.65	48	33.7558	1166.21	79	34.3406	1165.41	237
MOB|1_1_426	1503	flagellar hook-length control protein FliK			Flagellar hook-length control protein FliK	fliK1	N	16.3969	2526	20.5589	1317.65	21	17.305	1238.21	43	11.3267	1237.41	83
MOB|1_1_427	879	histidine kinase		GO:0016310, GO:0016301	HDOD domain		T	21.6481	2407	18.5968	693.655	10	25.1502	614.214	31	21.1973	613.406	77
MOB|1_1_428	600	hypothetical protein		GO:0016020, GO:0016021				120.87	960	136.882	414.655	44	105.545	335.214	71	120.182	334.406	238
MOB|1_1_429	471	4Fe-4S dicluster domain-containing protein			PFAM 4Fe-4S ferredoxin, iron-sulfur binding domain protein		C	92.7339	1201	126.388	285.782	28	82.0303	206.54	34	69.7835	205.685	85
MOB|1_1_43	1182	tetratricopeptide repeat protein		GO:0006383, GO:0070898, GO:0001004	Tetratricopeptide repeat		S	108.224	1051	227.798	996.655	176	55.4153	917.214	102	41.4602	916.406	225
MOB|1_1_430	969	aldehyde ferredoxin oxidoreductase	K03738	GO:0016625, GO:0016491, GO:0009055, GO:0055114, GO:0022900, GO:0051536	Aldehyde ferredoxin oxidoreductase	aorA	C	86.4946	1274	138.272	783.655	84	55.1937	704.214	78	66.0182	703.406	275
MOB|1_1_431	489	transposase (plasmid)		GO:0003677, GO:0004803, GO:0006313	PFAM Transposase IS3 IS911		L	6.69753	2723	20.0926	303.743	4.73109	4.05607e-06	224.401	1.82654e-06	0	223.573	0
MOB|1_1_432	948	Integrase catalytic region		GO:0032196, GO:0015074, GO:0003676	PFAM Integrase, catalytic core		L	0	2917	0	762.655	0	0	683.214	0	0	682.406	0
MOB|1_1_433	813	aldehyde ferredoxin oxidoreductase	K03738	GO:0016625, GO:0016491, GO:0009055, GO:0055114, GO:0022900, GO:0051536	Aldehyde ferredoxin oxidoreductase, N-terminal domain	aorA	C	60.6147	1631	73.9883	627.655	36	57.2651	548.214	63	50.5908	547.406	164
MOB|1_1_434	1251	pyridine nucleotide-disulfide oxidoreductase		GO:0016491, GO:0055114	Pyridine nucleotide-disulphide oxidoreductase		S	27.6562	2257	33.894	1065.65	28	25.7691	986.214	51	23.3056	985.406	136
MOB|1_1_435	252	molybdopterin synthase sulfur carrier subunit			PFAM thiamineS protein		H	43.8324	1893	50.8886	76.047	3	70.697	35.2427	5	9.91147	34.0745	2
MOB|1_1_436	273	glutaredoxin 3	K03676	GO:0005737, GO:0015035, GO:0045454, GO:0009055, GO:0055114, GO:0022900, GO:0005623	Has a glutathione-disulfide oxidoreductase activity in the presence of NADPH and glutathione reductase. Reduces low molecular weight disulfides and proteins	grxC	O	129.38	895	68.4336	94.2501	5	161.575	43.1772	14	158.131	41.647	39
MOB|1_1_437	648	class II aldolase/adducin family protein			PFAM Class II aldolase		G	41.2675	1951	69.705	462.655	25	35.1093	383.214	27	18.9881	382.406	43
MOB|1_1_438	1722	thiol reductant ABC exporter subunit CydD	K16013	GO:0000166, GO:0042626, GO:0055085, GO:0016020, GO:0016021, GO:0042883, GO:0005524, GO:0016887	(ABC) transporter	cydD	V	30.4318	2182	41.9735	1536.65	50	31.1184	1457.21	91	18.2035	1456.41	157
MOB|1_1_439	1680	thiol reductant ABC exporter subunit CydC	K16012	GO:0042626, GO:0000166, GO:0055085, GO:0045454, GO:0016020, GO:0016021, GO:0034775, GO:0005623, GO:0005524, GO:0016887	(ABC) transporter	cydC	CO	52.969	1742	90.6212	1494.65	105	41.901	1415.21	119	26.3849	1414.41	221
MOB|1_1_44	513	hypothetical protein						375.18	325	657.34	327.723	167	230.75	248.346	115	237.449	247.484	348
MOB|1_1_440	417	hypothetical protein						54.4389	1717	88.9529	232.028	16	38.9637	153.469	12	35.4001	152.645	32
MOB|1_1_441	921	methyltransferase domain-containing protein		GO:0016740, GO:0008168, GO:0032259	Mycolic acid cyclopropane synthetase		M	153.673	756	352.455	735.655	201	52.3966	656.214	69	56.1672	655.406	218
MOB|1_1_442	909	bile acid:sodium symporter	K03453	GO:0016020, GO:0016021	Bile acid sodium symporter	yocS	S	62.4035	1592	147.954	723.655	83	20.8849	644.214	27	18.3717	643.406	70
MOB|1_1_443	351	hypothetical protein						68.6346	1499	92.5571	167.245	12	63.9007	93.5783	12	49.4459	92.2084	27
MOB|1_1_444	534	peptide deformylase	K01462	GO:0046872, GO:0042586, GO:0016787, GO:0006412	Removes the formyl group from the N-terminal Met of newly synthesized proteins. Requires at least a dipeptide for an efficient rate of reaction. N-terminal L-methionine is a prerequisite for activity but the enzyme has broad specificity at other positions	def2	J	72.6475	1439	77.6868	348.701	21	64.7675	269.284	35	75.4882	268.435	120
MOB|1_1_445	1563	sigma-54-dependent Fis family transcriptional regulator		GO:0003677, GO:0000166, GO:0008134, GO:0006355, GO:0005524	sigma54 specific, transcriptional regulator, Fis family		K	25.9198	2316	34.6452	1377.65	37	20.7275	1298.21	54	22.3867	1297.41	172
MOB|1_1_446	654	DUF938 domain-containing protein			Protein of unknown function (DUF938)		S	19.7882	2452	19.2675	468.655	7	17.9242	389.214	14	22.1728	388.406	51
MOB|1_1_447	708	SDR family NAD(P)-dependent oxidoreductase			PFAM Short-chain dehydrogenase reductase SDR		IQ	38.6685	2006	44.4262	522.655	18	30.3564	443.214	27	41.223	442.406	108
MOB|1_1_448	609	DUF1326 domain-containing protein			Protein of unknown function (DUF1326)		S	35.7422	2065	60.8974	423.655	20	20.2675	344.214	14	26.0618	343.406	53
MOB|1_1_449	738	DUF2182 domain-containing protein		GO:0016020, GO:0016021	Predicted metal-binding integral membrane protein (DUF2182)		S	20.0929	2447	21.0073	552.655	9	22.1137	473.214	21	17.1578	472.406	48
MOB|1_1_45	603	peroxiredoxin C	K03386	GO:0016209, GO:0016491, GO:0045454, GO:0055114, GO:0098869, GO:0005623, GO:0051920	C-terminal domain of 1-Cys peroxiredoxin	ahpC	O	3002.38	42	4524.82	417.655	1465	2019.97	338.214	1371	2462.35	337.406	4920
MOB|1_1_450	1200	MFS transporter		GO:0055085, GO:0016020, GO:0016021	Major facilitator Superfamily	yajR_1	EGP	40.7776	1963	55.9391	1014.65	44	37.2981	935.214	70	29.0956	934.406	161
MOB|1_1_451	1386	hypothetical protein			Pfam Transposase IS66		S	52.0509	1764	98.8441	1200.65	92	41.3327	1121.21	93	15.976	1120.41	106
MOB|1_1_452	549	FMN-binding protein		GO:0009055, GO:0022900, GO:0005886	FMN_bind	rnfG	C	55.8812	1689	117.059	363.655	33	33.3062	284.268	19	17.2783	283.422	29
MOB|1_1_453	498	hypothetical protein DRQ62_06520		GO:0016020, GO:0016021				42.6742	1918	74.2494	312.723	18	34.1639	233.374	16	19.6094	232.507	27
MOB|1_1_454	636	PEP-CTERM/exosortase system-associated acyltransferase		GO:0016746, GO:0016740	Acetyltransferase (GNAT) domain		S	31.9073	2150	60.1113	450.655	21	21.4781	371.214	16	14.1325	370.406	31
MOB|1_1_455	288	IS21 family transposase		GO:0003677, GO:0015074	COG4584 Transposase and inactivated derivatives	tnpA	L	10254.6	10	1483.11	107.742	123.873	15877.5	50.4038	1606	13403.2	48.5639	3854.65
MOB|1_1_456	669	IS21 family transposase		GO:0003677, GO:0015074	to Escherichia coli transposase for insertion sequence element IS21 IstA SW ISTA_ECOLI (P15025) (390 aa) fasta scores E() 3e-27, 33.1 id in 329 aa. Identical to the previously sequenced Yersinia pestis,Yersinia pseudotuberculosis and Escherichia coli pesticin plasmid insertion sequence transposase Y1055 TR P74993 (EMBL U59875) (340 aa) fasta scores E() 0, 100.0 id in 340 aa	tnpA	L	1501.2	95	569.95	483.655	213.693	2047.44	404.214	1660.82	1886.21	403.406	4506.05
MOB|1_1_457	273	IS21 family transposase		GO:0003677, GO:0015074	PFAM Integrase catalytic region	tnpA	L	0	2918	0	94.2501	0	0	43.1772	0	0	41.647	0
MOB|1_1_458	198							1338.37	110	2338.82	34.196	62	569.151	21.8883	25	1107.14	20.8194	136.5
MOB|1_1_459	525	AAA family ATPase		GO:0005524	PFAM IstB domain protein ATP-binding protein		L	622.217	210	490.805	339.723	129.257	630.957	260.315	329.61	744.888	259.448	1144.47
MOB|1_1_46	162							0	2896	0	11.2402	0	0	13.8696	0	0	14.7294	0
MOB|1_1_460	219	IstB-like ATP binding protein		GO:0005524	PFAM IstB domain protein ATP-binding protein		L	5245.98	21	3677.15	49.3072	140.553	6435.87	26.3103	339.807	5624.91	25.8187	860.029
MOB|1_1_461	207	IS630 family transposase		GO:0003677	PFAM Integrase core domain		L	75.2693	1407	225.808	40.6517	7.116	0	23.8954	0	0	22.9556	0
MOB|1_1_462	363	IS630 family transposase		GO:0003677	PFAM Integrase core domain		L	111.067	1029	333.201	178.897	46.2091	0	103.719	0	0	102.277	0
MOB|1_1_463	750	IS5 family transposase		GO:0003677, GO:0004803, GO:0006313	Transposase DDE domain		L	33.1473	2113	37.4023	564.655	16.3719	57.3074	485.214	55.8013	4.73235	484.406	13.5753
MOB|1_1_464	237	IS630 family transposase		GO:0090305, GO:0004519	PFAM Integrase core domain		L	40.8823	1959	122.647	63.4469	6.03232	0	30.6301	0	0	30.3521	0
MOB|1_1_465	273	phosphate/phosphite/phosphonate ABC transporter substrate-binding protein		GO:0055085, GO:0043190				4.56223	2782	13.6867	94.2501	1	0	43.1772	0	0	41.647	0
MOB|1_1_466	669	phosphonate ABC transporter ATP-binding protein	K02041	GO:0000166, GO:0016020, GO:0015716, GO:0015416, GO:0005524, GO:0005886, GO:0016887	Part of the ABC transporter complex PhnCDE involved in phosphonates import. Responsible for energy coupling to the transport system	phnC	P	12.9998	2618	26.6714	483.655	10	12.3279	404.214	10	0	403.406	0
MOB|1_1_467	738	phosphonate ABC transporter, permease protein PhnE		GO:0055085, GO:0016020, GO:0016021, GO:0015716, GO:0015604, GO:0005887, GO:0005886	TIGRFAM phosphonate ABC transporter, inner membrane subunit		P	9.45951	2677	21.0073	552.655	9	7.37123	473.214	7	0	472.406	0
MOB|1_1_468	225	hypothetical protein CSA42_07915, partial			transposase activity		L	95.3566	1175	220.871	53.9459	9.23669	37.9861	27.6557	2.10819	27.2126	27.6557	4.45674
MOB|1_1_469	573	IS4/IS5 family transposase		GO:0003677, GO:0004803, GO:0006313	Transposase		L	0	2919	0	387.655	0	0	308.233	0	0	307.422	0
MOB|1_1_47	1491	methyl-accepting chemotaxis protein	K03406	GO:0007165, GO:0016020, GO:0016021	Methyl-accepting chemotaxis-like domains (chemotaxis sensory transducer).		NT	17.6869	2494	29.6397	1305.65	30	16.2552	1226.21	40	7.16573	1225.41	52
MOB|1_1_470	444	IS4/IS5 family transposase		GO:0003677, GO:0004803, GO:0006313	Transposase		L	1.03048e-07	2891	3.09143e-07	258.921	6.20507e-08	0	179.874	0	0	179.017	0
MOB|1_1_471	474	TPA: transporter		GO:0055085, GO:0016020, GO:0016021				11.1558	2645	22.3348	288.782	5	9.51413	209.503	4	1.61859	208.656	2
MOB|1_1_472	648	ParA family protein	K03496		involved in chromosome partitioning		D	1.7963	2832	2.7882	462.655	1	2.60069	383.214	2	0	382.406	0
MOB|1_1_473	171	IS3 family transposase	K07497	GO:0003677, GO:0004803, GO:0006313	Helix-turn-helix domain		L	10.4272	2661	0	16.3784	0	31.2817	15.9298	1	0	15.9942	0
MOB|1_1_474	741	AAA family ATPase		GO:0005524	ATP-binding protein, IstB SW ISTB_ECOLI (P15026) (265 aa) fasta scores E() 0, 47.4 id in 249 aa. Also almost identical to Yersinia pestis and Escherichia coli		L	20.0996	2445	50.3994	555.655	21.7095	9.04369	476.214	8.64267	0.855769	475.406	2.40926
MOB|1_1_475	543	Integrase core domain-containing protein		GO:0015074	to Escherichia coli transposase for insertion sequence element IS21 IstA SW ISTA_ECOLI (P15025) (390 aa) fasta scores E() 3e-27, 33.1 id in 329 aa. Identical to the previously sequenced Yersinia pestis,Yersinia pseudotuberculosis and Escherichia coli pesticin plasmid insertion sequence transposase Y1055 TR P74993 (EMBL U59875) (340 aa) fasta scores E() 0, 100.0 id in 340 aa	tnpA	L	73.6059	1428	205.169	357.701	56.8921	13.8043	278.268	7.70866	1.84445	277.422	3.03019
MOB|1_1_476	1062	IS21 family transposase		GO:0003677, GO:0015074	to Escherichia coli transposase for insertion sequence element IS21 IstA SW ISTA_ECOLI (P15025) (390 aa) fasta scores E() 3e-27, 33.1 id in 329 aa. Identical to the previously sequenced Yersinia pestis,Yersinia pseudotuberculosis and Escherichia coli pesticin plasmid insertion sequence transposase Y1055 TR P74993 (EMBL U59875) (340 aa) fasta scores E() 0, 100.0 id in 340 aa	tnpA	L	65.4501	1544	186.677	876.655	126.864	8.46565	797.214	13.5436	1.20773	796.406	5.69598
MOB|1_1_477	417	IS630 family transposase		GO:0003677	PFAM Integrase core domain		L	52.6244	1751	136.52	232.028	24.556	20.7865	153.469	6.40181	0.566845	152.645	0.512401
MOB|1_1_478	513	IS630 family transposase		GO:0003677	PFAM Integrase core domain		L	3.59123e-05	2874	0	327.723	0	0.000107724	248.346	5.36869e-05	1.27712e-08	247.484	1.87172e-08
MOB|1_1_479	111	IS5 family transposase		GO:0003677, GO:0004803, GO:0006313				0	2920	0	44.6667	0	0	31.9286	0	0	36.5556	0
MOB|1_1_48	537	DUF2058 domain-containing protein	K09912		protein conserved in bacteria (DUF2058)	yaiL	S	37.5742	2029	47.6816	351.701	13	45.7555	272.268	25	19.2856	271.435	31
MOB|1_1_480	561	IS5 family transposase		GO:0003677, GO:0004803, GO:0006313	Putative transposase of IS4/5 family (DUF4096)		L	9.13401	2687	8.67812	375.655	2.52716	0	296.268	0	18.7239	295.422	32.7569
MOB|1_1_481	1314	IS701 family transposase		GO:0090305, GO:0004519	PFAM transposase, IS4 family protein		L	100.286	1127	286.112	1128.65	250.332	14.1357	1049.21	29.7634	0.611036	1048.41	3.79367
MOB|1_1_482	216	PEP-CTERM sorting domain-containing protein						1362.51	109	2248.91	47.0351	82	953.847	25.5987	49	884.783	25.0018	131
MOB|1_1_483	225	hypothetical protein CSA42_07915, partial			transposase activity		L	95.3566	1176	220.871	53.9459	9.23669	37.9861	27.6557	2.10819	27.2126	27.6557	4.45674
MOB|1_1_484	228	IS4/IS5 family transposase		GO:0003677, GO:0004803, GO:0006313				0	2921	0	56.2689	0	0	28.2138	0	0	28.1828	0
MOB|1_1_485	657	IS4/IS5 family transposase		GO:0003677, GO:0004803, GO:0006313	Transposase		L	0	2922	0	471.655	0	0	392.214	0	0	391.406	0
MOB|1_1_486	222	hypothetical protein BWK73_38915, partial		GO:0003677, GO:0004803, GO:0006313				5.71377	2759	17.1413	51.6303	0.686068	0	27.0074	0	0	26.7722	0
MOB|1_1_487	1077	DDE superfamily endonuclease		GO:0090305, GO:0004519	PFAM transposase, IS4 family protein		L	32.3755	2137	91.6055	891.655	63.3195	5.15756	812.214	8.40649	0.363315	811.406	1.74576
MOB|1_1_488	1644	chaperonin GroEL	K04077	GO:0000166, GO:0005737, GO:0042026, GO:0051082, GO:0005524, GO:0006457	Prevents misfolding and promotes the refolding and proper assembly of unfolded polypeptides generated under stress conditions	groL	O	1497.87	96	1479.53	1458.65	1673	1335	1379.21	3695	1679.08	1378.41	13706
MOB|1_1_489	288	co-chaperone GroES	K04078	GO:0005737, GO:0005524, GO:0006457	Binds to Cpn60 in the presence of Mg-ATP and suppresses the ATPase activity of the latter	groS	O	3711.43	34	562.725	107.742	47	5783.53	50.4038	585	4788.04	48.5639	1377
MOB|1_1_49	1680	CoA-disulfide reductase		GO:0016491, GO:0050660, GO:0045454, GO:0004792, GO:0055114, GO:0005623	Pyridine nucleotide-disulphide oxidoreductase, dimerisation domain	cdr	P	83.3778	1311	125.143	1494.65	145	63.0276	1415.21	179	61.9627	1414.41	519
MOB|1_1_490	747	molybdopterin-synthase adenylyltransferase MoeB	K21029	GO:0016779, GO:0008641, GO:0016740	ThiF family	moeB	H	132.975	864	119.43	561.655	52	157.074	482.214	152	122.42	481.406	349
MOB|1_1_491	1722	DEAD/DEAH box helicase	K05592	GO:0000166, GO:0005737, GO:0003723, GO:0003724, GO:0004386, GO:0070417, GO:0000027, GO:0005524, GO:0016787, GO:0006401, GO:0003676	DEAD-box RNA helicase involved in various cellular processes at low temperature, including ribosome biogenesis, mRNA degradation and translation initiation	deaD	JKL	189.751	613	179.646	1536.65	214	193.892	1457.21	567	195.716	1456.41	1688
MOB|1_1_492	183	rubredoxin		GO:0005506, GO:0046872, GO:0009055, GO:0055114, GO:0022900	Rubredoxin		C	266.856	425	161.465	23.9676	3	187.42	18.6115	7	451.684	18.3189	49
MOB|1_1_493	1005	Gfo/Idh/MocA family oxidoreductase		GO:0016491, GO:0055114	Oxidoreductase family, C-terminal alpha/beta domain		S	213.857	527	369.844	819.655	235	131.274	740.214	195	140.452	739.406	615
MOB|1_1_494	849	carbohydrate kinase	K00847	GO:0016310, GO:0016773, GO:0016740, GO:0016301	pfkB family carbohydrate kinase	scrK	G	20.756	2423	15.5499	663.655	8	25.5887	584.214	30	21.1295	583.406	73
MOB|1_1_495	558	FAD-dependent oxidoreductase	K00303	GO:0016491, GO:0055114	FAD binding domain	soxB	E	16.2443	2530	20.7695	372.655	6	16.9916	293.268	10	10.9719	292.422	19
MOB|1_1_496	795	Integrase catalytic region		GO:0032196, GO:0015074, GO:0003676	PFAM Integrase, catalytic core		L	7.3495	2714	0	609.655	0	22.0485	530.214	23.4601	0	529.406	0
MOB|1_1_497	813	IS3 family transposase		GO:0003677, GO:0004803, GO:0006313	PFAM Transposase IS3 IS911		L	0	2923	0	627.655	0	0	548.214	0	0	547.406	0
MOB|1_1_498	618	FAD-binding oxidoreductase		GO:0016491, GO:0055114	FAD dependent oxidoreductase	soxB	E	82.6474	1322	163.984	432.655	55	45.1452	353.214	32	38.8131	352.406	81
MOB|1_1_499	582	FAD/NAD(P)-binding oxidoreductase		GO:0016491, GO:0055114	FAD dependent oxidoreductase	ooxA	C	34.1712	2097	42.2777	396.655	13	31.4179	317.214	20	28.818	316.422	54
MOB|1_1_5	1245	hypothetical protein				IV02_13120		30.4804	2180	47.4768	1059.65	39	19.8264	980.214	39	24.1381	979.406	140
MOB|1_1_50	1266	HDOD domain-containing protein			PFAM Metal-dependent hydrolase HDOD		T	55.8697	1690	45.3605	1080.65	38	55.7431	1001.21	112	66.5054	1000.41	394
MOB|1_1_500	486	transposase		GO:0003677, GO:0004803, GO:0006313	Transposase IS4 family		L	0.760582	2848	0	300.743	0	7.03353e-06	221.414	3.1252e-06	2.28174	220.594	2.98073
MOB|1_1_501	735	hypothetical transposase		GO:0032196, GO:0015074, GO:0003676	Integrase core domain		L	0	2924	0	549.655	0	0	470.214	0	0	469.406	0
MOB|1_1_502	237	Integrase catalytic subunit		GO:0003677, GO:0032196, GO:0015074, GO:0003676	PFAM Integrase, catalytic core		L	131.932	872	395.796	63.4469	19.4671	0	30.6301	0	0	30.3521	0
MOB|1_1_503	267	IS3 family transposase		GO:0003677, GO:0004803, GO:0006313				0	2925	0	89.0274	0	0	40.8882	0	0	39.3543	0
MOB|1_1_504	1026	IS630 family transposase		GO:0003677	PFAM Integrase core domain		L	0	2926	0	840.655	0	0	761.214	0	0	760.406	0
MOB|1_1_505	306	[weak similarity to] transposase		GO:0003677, GO:0004803, GO:0006313	Transposase		L	16.261	2529	35.5319	124.371	3.42576	13.2511	60.4786	1.60825	0	58.8742	0
MOB|1_1_506	3351	EAL domain-containing protein		GO:0007165, GO:0016020, GO:0016021, GO:0006355	Diguanylate cyclase		T	22.277	2384	33.0067	3165.65	81	19.3756	3086.21	120	14.4487	3085.41	264
MOB|1_1_507	1347	HlyD family type I secretion periplasmic adaptor subunit	K12542	GO:0016020, GO:0016021, GO:0015031, GO:0005886	secretion protein		M	21.8508	2396	6.66278	1161.65	6	25.7854	1082.21	56	33.1043	1081.41	212
MOB|1_1_508	2184	peptidase domain-containing ABC transporter	K12541	GO:0000166, GO:0042626, GO:0055085, GO:0016020, GO:0016021, GO:0005524, GO:0016887	(ABC) transporter		V	16.1693	2532	9.0359	1998.65	14	18.4346	1919.21	71	21.0375	1918.41	239
MOB|1_1_509	255	peptidase domain-containing ABC transporter		GO:0042626, GO:0000166, GO:0055085, GO:0016020, GO:0016021, GO:0005524, GO:0016887	(ABC) transporter		V	6.17891	2738	0	78.5839	0	13.7355	36.2789	1	4.80124	35.1709	1
MOB|1_1_51	777	adenosylmethionine decarboxylase	K01611	GO:0008295, GO:0016829, GO:0006596, GO:0006557, GO:0004014, GO:0016831	Catalyzes the decarboxylation of S-adenosylmethionine to S-adenosylmethioninamine (dcAdoMet), the propylamine donor required for the synthesis of the polyamines spermine and spermidine from the diamine putrescine	speD	E	62.2936	1593	47.9662	591.655	22	77.8284	512.214	80	61.0862	511.406	185
MOB|1_1_510	411	transposase IS3/IS911 family protein		GO:0003677, GO:0004803, GO:0006313	Transposase		L	0	2927	0	226.087	0	0	147.648	0	0	146.804	0
MOB|1_1_511	969	hypothetical transposase	K07497	GO:0032196, GO:0015074, GO:0003676	Integrase core domain		L	0	2928	0	783.655	0	0	704.214	0	0	703.406	0
MOB|1_1_512	336	IS5 family transposase			User locus_tag		L	49.4911	1800	123.458	152.767	14.6207	25.0152	81.8747	4.11012	0	80.1439	0
MOB|1_1_513	765	Molybdopterin biosynthesis protein MoeB		GO:0016779, GO:0016740, GO:0008641	COG0476 Dinucleotide-utilizing enzymes involved in molybdopterin and thiamine biosynthesis family 2	moeW	H	102.115	1114	287.079	579.655	129	18.9277	500.214	19	0.33813	499.406	1
MOB|1_1_514	582	hypothetical protein		GO:0016020, GO:0016021	Transposase		S	138.486	831	341.474	396.655	105	65.9776	317.214	42	8.00501	316.422	15
MOB|1_1_515	267	transposase		GO:0003677, GO:0004803, GO:0006313	Transposase IS200 like		L	79.0379	1364	188.365	89.0274	13	48.7486	40.8882	4	0	39.3543	0
MOB|1_1_516	468	putative transposase		GO:0003677, GO:0004803, GO:0006313	Transposase IS200 like		L	99.2946	1135	278.247	282.8	61	17.1375	203.54	7	2.49916	202.705	3
MOB|1_1_517	768	transposase IS4 family protein		GO:0003677, GO:0004803, GO:0006313	PFAM transposase, IS4 family protein		L	1.68693	2836	0.0219002	582.655	0.00989188	5.03889	503.214	5.08848	0	502.406	0
MOB|1_1_518	1284	3-deoxy-D-manno-octulosonic acid transferase	K02527	GO:0009244, GO:0016021, GO:0009103, GO:0016740, GO:0005886	transferase	kdtA	M	86.2235	1278	193.733	1098.65	165	41.5579	1019.21	85	23.3795	1018.41	141
MOB|1_1_519	1065	AI-2E family transporter		GO:0016020, GO:0016021	Cation transporter/ATPase, N-terminus		P	47.7254	1834	82.1215	879.655	56	35.4951	800.214	57	25.5597	799.406	121
MOB|1_1_52	417	OsmC family protein	K07397		OsmC-like protein	yhfA	O	171.469	673	61.1551	232.028	11	214.3	153.469	66	238.951	152.645	216
MOB|1_1_520	246	IS5 family transposase		GO:0003677, GO:0004803, GO:0006313	Transposase DDE domain		L	0	2929	0	70.8719	0	0	33.1625	0	0	32.4111	0
MOB|1_1_521	231	IS5 family transposase		GO:0003677, GO:0004803, GO:0006313	Putative transposase of IS4/5 family (DUF4096)		L	0	2930	0	58.6437	0	0	28.9704	0	0	28.8518	0
MOB|1_1_522	582	PhnA protein	K06193	GO:0016787	PhnA domain	phnA	P	62.0917	1599	13.0085	396.655	4	92.6828	317.214	59	80.5838	316.422	151
MOB|1_1_523	1266	molybdopterin molybdotransferase MoeA	K03750		MoeA N-terminal region (domain I	moeA1	H	37.4279	2034	33.4235	1080.65	28	36.8302	1001.21	74	42.0301	1000.41	249
MOB|1_1_524	318	thiosulfate oxidation carrier complex protein SoxZ	K17227		PFAM Sulphur oxidation protein SoxZ	soxZ	S	55.8493	1692	76.0624	135.675	8	43.5429	68.6648	6	47.9427	66.9219	19
MOB|1_1_525	456	thiosulfate oxidation carrier protein SoxY	K17226		Sulfur oxidation protein SoxY	soxY	S	38.6254	2008	38.1035	270.836	8	46.8058	191.634	18	30.9668	190.857	35
MOB|1_1_526	1413	efflux RND transporter permease subunit			Belongs to the resistance-nodulation-cell division (RND) (TC 2.A.6) family		V	43.6005	1900	88.2641	1227.65	84	25.1713	1148.21	58	17.3661	1147.41	118
MOB|1_1_527	1917	efflux RND transporter permease subunit		GO:0055085, GO:0016020, GO:0016021, GO:0022857	Belongs to the resistance-nodulation-cell division (RND) (TC 2.A.6) family		V	38.6928	2004	50.6558	1731.65	68	31.065	1652.21	103	34.3576	1651.41	336
MOB|1_1_528	1086	efflux RND transporter periplasmic adaptor subunit		GO:0055085, GO:0016020, GO:0016021, GO:0022857	Belongs to the membrane fusion protein (MFP) (TC 8.A.1) family		M	44.4603	1883	71.6132	900.655	50	33.9806	821.214	56	27.787	820.406	135
MOB|1_1_529	1350	TolC family protein		GO:0055085, GO:0015562, GO:0016020, GO:0044179, GO:0022857, GO:0009279, GO:0019835	PFAM Outer membrane efflux protein		MU	43.0171	1911	63.1333	1164.65	57	33.0611	1085.21	72	32.857	1084.41	211
MOB|1_1_53	609	transcriptional regulator Crp	K10914	GO:0003677, GO:0003700, GO:0006355	helix_turn_helix, cAMP Regulatory protein	crp	K	31.364	2160	88.3013	423.655	29	5.7907	344.214	4	0	343.406	0
MOB|1_1_530	540	TlpA family protein disulfide reductase			Thioredoxin-like		O	606.422	216	152.745	354.701	42	611.872	275.268	338	1054.65	274.435	1714
MOB|1_1_531	171							96.2473	1160	78.7606	16.3784	1	93.8452	15.9298	3	116.136	15.9942	11
MOB|1_1_532	384	hypothetical protein						1051.71	136	174.693	199.374	27	1470.31	122.349	361	1510.12	121.215	1084
MOB|1_1_533	684	DUF2760 domain-containing protein		GO:0016020, GO:0016021	Domain of unknown function (DUF2760)	VV12320	S	799.74	181	351.82	498.655	136	934.3	419.214	786	1113.1	418.406	2758
MOB|1_1_534	1938	Hsp70 family protein		GO:0000166, GO:0005524	Belongs to the heat shock protein 70 family	dnaK4	O	891.681	163	662.411	1752.65	900	944.971	1673.21	3173	1067.66	1672.41	10574
MOB|1_1_535	1008	GTP 3',8-cyclase MoaA	K03639	GO:0005525, GO:0000166, GO:0003824, GO:0046872, GO:1904047, GO:0016829, GO:0051539, GO:0019008, GO:0061798, GO:0006777, GO:0051536	Catalyzes the cyclization of GTP to (8S)-3',8-cyclo-7,8- dihydroguanosine 5'-triphosphate	moaA	H	136.995	845	232.073	822.655	148	95.2082	743.214	142	83.7035	742.406	368
MOB|1_1_536	1638	CTP synthase	K01937	GO:0000166, GO:0006241, GO:0046872, GO:0044210, GO:0006221, GO:0006541, GO:0016874, GO:0003883, GO:0005524	Catalyzes the ATP-dependent amination of UTP to CTP with either L-glutamine or ammonia as the source of nitrogen. Regulates intracellular CTP levels through interactions with the four ribonucleotide triphosphates	pyrG	F	120.588	962	150.074	1452.65	169	103.783	1373.21	286	107.908	1372.41	877
MOB|1_1_537	834	3-deoxy-8-phosphooctulonate synthase	K01627	GO:0005737, GO:0019294, GO:0009058, GO:0003824, GO:0008676, GO:0009103, GO:0016740	3-deoxy-D-manno-octulosonic acid 8-phosphate synthase	kdsA	M	239.393	471	397.738	648.655	200	170.71	569.214	195	149.73	568.406	504
MOB|1_1_538	1281	phosphopyruvate hydratase	K01689	GO:0004634, GO:0000287, GO:0005737, GO:0046872, GO:0006096, GO:0016829, GO:0009986, GO:0005576, GO:0000015	Catalyzes the reversible conversion of 2- phosphoglycerate into phosphoenolpyruvate. It is essential for the degradation of carbohydrates via glycolysis	eno	F	373.866	326	534.519	1095.65	454	284.409	1016.21	580	302.67	1015.41	1820
MOB|1_1_539	276	cell division protein FtsB	K05589	GO:0043093, GO:0051301, GO:0016020, GO:0016021, GO:0032153, GO:0007049, GO:0005887, GO:0005886	Essential cell division protein. May link together the upstream cell division proteins, which are predominantly cytoplasmic, with the downstream cell division proteins, which are predominantly periplasmic	ftsB	D	350.281	338	426.187	96.857	32	346.154	44.6265	31	278.502	43.0494	71
MOB|1_1_54	489	zinc chelation protein SecC	K09858		Belongs to the UPF0225 family	ychJ	S	23.9223	2360	25.4815	303.743	6	26.6475	224.401	12	19.6378	223.573	26
MOB|1_1_540	690	2-C-methyl-D-erythritol 4-phosphate cytidylyltransferase	K00991	GO:0016779, GO:0003824, GO:0008299, GO:0019288, GO:0050518, GO:0070567, GO:0016740, GO:0016114	Catalyzes the formation of 4-diphosphocytidyl-2-C- methyl-D-erythritol from CTP and 2-C-methyl-D-erythritol 4- phosphate (MEP)	ispD	I	100.793	1123	132.92	504.655	52	87.8928	425.214	75	81.566	424.406	205
MOB|1_1_541	477	2-C-methyl-D-erythritol 2,4-cyclodiphosphate synthase	K01770	GO:0008299, GO:0046872, GO:0019288, GO:0016829, GO:0008685, GO:0016114	Involved in the biosynthesis of isopentenyl diphosphate (IPP) and dimethylallyl diphosphate (DMAPP), two major building blocks of isoprenoid compounds. Catalyzes the conversion of 4- diphosphocytidyl-2-C-methyl-D-erythritol 2-phosphate (CDP-ME2P) to 2-C-methyl-D-erythritol 2,4-cyclodiphosphate (ME-CPP) with a corresponding release of cytidine 5-monophosphate (CMP)	ispF	I	88.0767	1257	128.21	291.782	29	58.6273	212.491	25	77.3927	211.645	97
MOB|1_1_542	1017	tRNA pseudouridine(13) synthase TruD	K06176	GO:0001522, GO:0031119, GO:0003723, GO:0009982, GO:0008033, GO:0009451, GO:0106029, GO:0016853	Responsible for synthesis of pseudouridine from uracil- 13 in transfer RNAs	truD	J	54.544	1714	88.4123	831.655	57	41.7349	752.214	63	33.4849	751.406	149
MOB|1_1_543	1242	hypothetical protein						56.9488	1671	20.7538	1056.65	17	80.5689	977.214	158	69.5237	976.406	402
MOB|1_1_544	858	RNA polymerase sigma factor RpoH	K03089	GO:0016987, GO:0003677, GO:0003700, GO:0001123, GO:0005737, GO:0009408, GO:0006352, GO:2000142, GO:0006355, GO:0010468	Sigma factors are initiation factors that promote the attachment of RNA polymerase to specific initiation sites and are then released. This sigma factor is involved in regulation of expression of heat shock genes	rpoH	K	1386.71	106	366.288	672.655	191	1670.79	593.214	1989	2123.04	592.406	7448
MOB|1_1_545	816	bifunctional DNA-formamidopyrimidine glycosylase/DNA-(apurinic or apyrimidinic site) lyase	K10563	GO:0003677, GO:0003824, GO:0046872, GO:0003906, GO:0140078, GO:0016798, GO:0016787, GO:0006281, GO:0008152, GO:0008270, GO:0016829, GO:0008534, GO:0006974	Involved in base excision repair of DNA damaged by oxidation or by mutagenic agents. Acts as DNA glycosylase that recognizes and removes damaged bases. Has a preference for oxidized purines, such as 7,8-dihydro-8-oxoguanine (8-oxoG). Has AP (apurinic apyrimidinic) lyase activity and introduces nicks in the DNA strand. Cleaves the DNA backbone by beta-delta elimination to generate a single-strand …	fpg	L	30.065	2192	69.5454	630.655	34	11.7523	551.214	13	8.89717	550.406	29
MOB|1_1_546	1344	ABC transporter		GO:0016020, GO:0016021	ABC-type uncharacterized transport system	gldG	N	30.9825	2169	60.1203	1158.65	54	21.2398	1079.21	46	11.5874	1078.41	74
MOB|1_1_547	753	ABC transporter permease	K01992	GO:0016020, GO:0016021	ABC-2 family transporter protein	yxlG	S	43.9696	1890	86.3536	567.655	38	28.579	488.214	28	16.9763	487.406	49
MOB|1_1_548	927	ABC transporter ATP-binding protein	K01990	GO:0000166, GO:0005524, GO:0016887	pfam abc		V	33.9837	2098	67.8335	741.655	39	19.5648	662.214	26	14.5527	661.406	57
MOB|1_1_549	624	high frequency lysogenization protein HflD	K07153	GO:0005737, GO:0016020, GO:0005886	High frequency lysogenization protein HflD homolog	hflD	S	57.5194	1662	97.0448	438.655	33	43.0039	359.214	31	32.5095	358.406	69
MOB|1_1_55	861	NAD(P)-dependent oxidoreductase		GO:0051287, GO:0016491, GO:0050661, GO:0055114	NAD-binding of NADP-dependent 3-hydroxyisobutyrate dehydrogenase	garR	I	30.6581	2176	42.0029	675.655	22	28.4169	596.214	34	21.5545	595.406	76
MOB|1_1_550	444	rhodanese-like domain-containing protein			Rhodanese-like		P	259.552	439	318.855	258.921	64	243.789	179.874	88	216.013	179.017	229
MOB|1_1_551	1200	HDOD domain-containing protein			HDOD domain		T	18.6036	2478	36.869	1014.65	29	12.2551	935.214	23	6.68657	934.406	37
MOB|1_1_552	213	copper chaperone	K07213	GO:0046872, GO:0030001	Heavy-metal-associated domain		C	998.991	146	459.374	44.9298	16	1216.65	24.9841	61	1320.95	24.2888	190
MOB|1_1_553	2262	copper-translocating P-type ATPase	K17686	GO:0000166, GO:0006812, GO:0046872, GO:0019829, GO:0016020, GO:0098655, GO:0016021, GO:0030001, GO:0005524, GO:0005886	ATPase, P-type, K Mg Cd Cu Zn Na Ca Na H-transporter	copA	P	193.926	594	337.3	2076.65	543	132.236	1997.21	530	112.243	1996.41	1327
MOB|1_1_554	1905	cell division protein FtsH		GO:0000166, GO:0051301, GO:0046872, GO:0006508, GO:0016020, GO:0016021, GO:0016787, GO:0016887, GO:0008270, GO:0008233, GO:0030163, GO:0008237, GO:0004222, GO:0005524, GO:0005886	Acts as a processive, ATP-dependent zinc metallopeptidase for both cytoplasmic and membrane proteins. Plays a role in the quality control of integral membrane proteins	ftsH	O	463.025	286	828.9	1719.65	1105	268.263	1640.21	883	291.911	1639.41	2834
MOB|1_1_555	594	CDP-alcohol phosphatidyltransferase	K00995	GO:0016020, GO:0016021, GO:0016780, GO:0008654, GO:0016740	Belongs to the CDP-alcohol phosphatidyltransferase class-I family		I	30.1976	2190	47.3495	408.655	15	24.2182	329.214	16	19.0251	328.406	37
MOB|1_1_556	1077	alkane 1-monooxygenase		GO:0016491, GO:0006629, GO:0016020, GO:0016021, GO:0055114, GO:0004497	Fatty acid desaturase		I	21.3256	2414	26.041	891.655	18	20.2462	812.214	33	17.6896	811.406	85
MOB|1_1_557	2151	iron-containing redox enzyme family protein			Iron-containing redox enzyme		S	29.8482	2199	53.1568	1965.65	81	19.5497	1886.21	74	16.838	1885.41	188
MOB|1_1_558	1773	nodulation protein nolNO	K00612	GO:0003824, GO:0009058	Carbamoyltransferase C-terminus		O	24.5295	2345	38.1877	1587.65	47	19.4935	1508.21	59	15.9073	1507.41	142
MOB|1_1_559	1638	DUF4070 domain-containing protein		GO:0003824, GO:0051536	SMART Elongator protein 3 MiaB NifB		C	32.8112	2127	48.8407	1452.65	55	21.047	1373.21	58	28.5458	1372.41	232
MOB|1_1_56	1827	biosynthetic arginine decarboxylase	K01585	GO:0008295, GO:0006527, GO:0046872, GO:0003824, GO:0008792, GO:0016829, GO:0006596, GO:0016831	Catalyzes the biosynthesis of agmatine from arginine	speA	H	43.2527	1907	49.504	1641.65	63	43.6998	1562.21	137	36.5543	1561.41	338
MOB|1_1_560	789	type II and III secretion system protein		GO:0009306	Belongs to the GSP D family		U	51.9835	1766	100.436	603.655	47	34.2211	524.214	36	21.2933	523.406	66
MOB|1_1_561	1434	glycogen synthase GlgA	K00703	GO:0016757, GO:0005978, GO:0009011, GO:0004373, GO:0016740, GO:0033201	Synthesizes alpha-1,4-glucan chains using ADP-glucose	glgA	F	93.0307	1197	173.559	1248.65	168	56.6836	1169.21	133	48.8495	1168.41	338
MOB|1_1_562	2181	1,4-alpha-glucan branching protein GlgB	K00700	GO:0005977, GO:0016757, GO:0003844, GO:0005978, GO:0003824, GO:0016740, GO:0102752, GO:0043169, GO:0004553, GO:0005975	Catalyzes the formation of the alpha-1,6-glucosidic linkages in glycogen by scission of a 1,4-alpha-linked oligosaccharide from growing alpha-1,4-glucan chains and the subsequent attachment of the oligosaccharide to the alpha-1,6 position	glgB	G	137.264	840	261.142	1995.65	404	73.3339	1916.21	282	77.3172	1915.41	877
MOB|1_1_563	1275	glucose-1-phosphate adenylyltransferase	K00975	GO:0005977, GO:0016779, GO:0000166, GO:0005978, GO:0009058, GO:0016740, GO:0008878, GO:0005975, GO:0005524	Catalyzes the synthesis of ADP-glucose, a sugar donor used in elongation reactions on alpha-glucans	glgC	H	682.738	199	989.688	1089.65	836	484.886	1010.21	983	573.639	1009.41	3429
MOB|1_1_564	204	glycoside hydrolase		GO:0003824, GO:0005975	Belongs to the glycosyl hydrolase 57 family		G	1623.81	83	2914.31	38.5092	87	835.894	23.2495	39	1121.24	22.2895	148
MOB|1_1_565	750	IS5 family transposase		GO:0003677, GO:0004803, GO:0006313	Transposase DDE domain		L	234.696	481	523.472	564.655	229.137	180.612	485.214	175.865	0.00340077	484.406	0.00975552
MOB|1_1_566	1533	glycoside hydrolase		GO:0003824, GO:0005975, GO:0016787	Belongs to the glycosyl hydrolase 57 family		G	234.92	480	186.654	1347.65	195	257.364	1268.21	655	260.743	1267.41	1957
MOB|1_1_567	1464	4-alpha-glucanotransferase	K00705	GO:0005977, GO:0016757, GO:0004134, GO:0102500, GO:0016740, GO:0005975	4-alpha-glucanotransferase	malQ	G	150.423	770	143.257	1278.65	142	130.892	1199.21	315	177.12	1198.41	1257
MOB|1_1_568	888	quinoprotein dehydrogenase-associated putative ABC transporter substrate-binding protein			ABC transporter substrate-binding protein	xoxJ	ET	129.706	889	178.078	702.655	97	92.7514	623.214	116	118.29	622.406	436
MOB|1_1_569	1860	PQQ-dependent dehydrogenase, methanol/ethanol family		GO:0016614, GO:0016491, GO:0016020, GO:0005509, GO:0055114, GO:0030288	TIGRFAM PQQ-dependent dehydrogenase, methanol ethanol family	mxaF	G	4177.1	31	6407.3	1674.65	8318	3446.16	1595.21	11032	2677.84	1594.41	25284
MOB|1_1_57	552	ADP compounds hydrolase NudE	K08312	GO:0016787	pfam nudix	nudE	L	189.658	614	330.713	366.655	94	116.222	287.268	67	122.04	286.422	207
MOB|1_1_570	1257	ribonuclease D	K03684	GO:0000166, GO:0004527, GO:0008408, GO:0005737, GO:0004518, GO:0003824, GO:0042780, GO:0016787, GO:0090503, GO:0090305, GO:0008033, GO:0033890, GO:0044237, GO:0006139, GO:0003676	Exonuclease involved in the 3' processing of various precursor tRNAs. Initiates hydrolysis at the 3'-terminus of an RNA molecule and releases 5'-mononucleotides	rnd	J	58.1891	1653	55.3712	1071.65	46	50.7243	992.214	101	68.4718	991.406	402
MOB|1_1_571	657	TMEM165/GDT1 family protein	K23541	GO:0016020, GO:0016021	Uncharacterized protein family UPF0016		S	91.123	1223	153.16	471.655	56	54.6317	392.214	43	65.5772	391.406	152
MOB|1_1_572	930	ZIP family metal transporter	K07238	GO:0055085, GO:0046873, GO:0016020, GO:0016021, GO:0030001	ZIP Zinc transporter	gufA	P	125.829	931	268.508	744.655	155	59.9278	665.214	80	49.0525	664.406	193
MOB|1_1_573	1800	elongation factor 4	K03596	GO:0000166, GO:0005525, GO:0045727, GO:0003746, GO:0003924, GO:0016020, GO:0043022, GO:0006414, GO:0016787, GO:0006412, GO:0005886	Required for accurate and efficient protein synthesis under certain stress conditions. May act as a fidelity factor of the translation reaction, by catalyzing a one-codon backward translocation of tRNAs on improperly translocated ribosomes. Back- translocation proceeds from a post-translocation (POST) complex to a pre-translocation (PRE) complex, thus giving elongation factor G a second chance to…	lepA	J	206.505	549	190.941	1614.65	239	216.175	1535.21	666	212.4	1534.41	1930
MOB|1_1_574	777	signal peptidase I	K03100	GO:0008233, GO:0016020, GO:0006508, GO:0016021, GO:0008236, GO:0016787	Belongs to the peptidase S26 family	lepB	U	152.97	759	211.487	591.655	97	139.118	512.214	143	108.304	511.406	328
MOB|1_1_575	378	DUF4845 domain-containing protein		GO:0016020, GO:0016021	COG4969 Tfp pilus assembly protein, major pilin PilA		S	211.827	532	180.031	193.463	27	324.096	116.853	76	131.353	115.702	90
MOB|1_1_576	684	ribonuclease III	K03685	GO:0004525, GO:0005737, GO:0003723, GO:0046872, GO:0004518, GO:0016075, GO:0004519, GO:0019843, GO:0016787, GO:0090305, GO:0090501, GO:0090502, GO:0006396, GO:0008033, GO:0006364, GO:0006397	Digests double-stranded RNA. Involved in the processing of primary rRNA transcript to yield the immediate precursors to the large and small rRNAs (23S and 16S). Processes some mRNAs, and tRNAs when they are encoded in the rRNA operon. Processes pre- crRNA and tracrRNA of type II CRISPR loci if present in the organism	rnc	J	93.8282	1191	43.9775	498.655	17	141.453	419.214	119	96.0541	418.406	238
MOB|1_1_577	885	GTPase Era	K03595	GO:0005525, GO:0000166, GO:0003723, GO:0005737, GO:0003924, GO:0042274, GO:0016020, GO:0042254, GO:0070181, GO:0019843, GO:0005886	An essential GTPase that binds both GDP and GTP, with rapid nucleotide exchange. Plays a role in 16S rRNA processing and 30S ribosomal subunit biogenesis and possibly also in cell cycle regulation and energy metabolism	era	S	48.9576	1810	53.4682	699.655	29	51.4207	620.214	64	41.9839	619.406	154
MOB|1_1_578	684	DNA repair protein RecO	K03584	GO:0006281, GO:0006310, GO:0006974	Involved in DNA repair and RecF pathway recombination	recO	L	76.8506	1391	137.106	498.655	53	53.4905	419.214	45	39.9553	418.406	99
MOB|1_1_579	2199	carbonic anhydrase	K01673	GO:0015116, GO:0008272, GO:0055085, GO:0008271, GO:0008270, GO:0016020, GO:0016021, GO:0004089, GO:1902358	PFAM Sulfate transporter family	ychM	P	29.3965	2215	46.1242	2013.65	72	22.4138	1934.21	87	19.6515	1933.41	225
MOB|1_1_58	849	polyamine aminopropyltransferase	K00797	GO:0008295, GO:0004766, GO:0003824, GO:0006596, GO:0016740	Catalyzes the irreversible transfer of a propylamine group from the amino donor S-adenosylmethioninamine (decarboxy- AdoMet) to putrescine (1,4-diaminobutane) to yield spermidine	speE	H	71.9915	1449	120.512	663.655	62	51.1775	584.214	60	44.2851	583.406	153
MOB|1_1_580	1041	recombinase RecA	K03553	GO:0003677, GO:0006281, GO:0000166, GO:0005737, GO:0008094, GO:0009432, GO:0006310, GO:0003684, GO:0003697, GO:0005524, GO:0006974, GO:0006259	Can catalyze the hydrolysis of ATP in the presence of single-stranded DNA, the ATP-dependent uptake of single-stranded DNA by duplex DNA, and the ATP-dependent hybridization of homologous single-stranded DNAs. It interacts with LexA causing its activation and leading to its autocatalytic cleavage	recA	L	401.911	314	553.285	855.655	367	295.951	776.214	461	356.498	775.406	1637
MOB|1_1_581	465	regulatory protein RecX	K03565	GO:0006282, GO:0005737	Modulates RecA activity	recX	S	198.94	573	152.131	279.818	33	201.236	200.576	81	243.453	199.763	288
MOB|1_1_582	2613	alanine--tRNA ligase	K01872	GO:0006419, GO:0000166, GO:0005737, GO:0003723, GO:0004813, GO:0004812, GO:0046872, GO:0016874, GO:0008270, GO:0000049, GO:0043039, GO:0005524, GO:0006412, GO:0003676	Catalyzes the attachment of alanine to tRNA(Ala) in a two-step reaction alanine is first activated by ATP to form Ala- AMP and then transferred to the acceptor end of tRNA(Ala). Also edits incorrectly charged Ser-tRNA(Ala) and Gly-tRNA(Ala) via its editing domain	alaS	J	292.972	394	519.145	2427.65	977	168.493	2348.21	794	191.279	2347.41	2659
MOB|1_1_583	1191	aspartate kinase	K00928	GO:0000166, GO:0004072, GO:0009089, GO:0009088, GO:0016310, GO:0016740, GO:0008652, GO:0016301, GO:0005524	Belongs to the aspartokinase family	lysC	E	185.497	630	236.021	1005.65	184	153.87	926.214	286	166.6	925.406	913
MOB|1_1_584	195	carbon storage regulator CsrA	K03563	GO:0003723, GO:0005737, GO:0045947, GO:0045948, GO:0006109, GO:0006417, GO:0048027, GO:0006402	Could accelerate the degradation of some genes transcripts potentially through selective RNA binding	csrA	J	2214.21	54	801.871	32.1741	20	2561.61	21.2038	109	3279.14	20.2381	393
MOB|1_1_585	1557	IS3 family transposase	K07497		Integrase core domain		L	0	2931	0	1371.65	0	0	1292.21	0	0	1291.41	0
MOB|1_1_586	732	phosphoadenosine phosphosulfate reductase	K00390	GO:0004604, GO:0005737, GO:0003824, GO:0016491, GO:0019344, GO:0055114, GO:0019379, GO:0070814	Reduction of activated sulfate into sulfite	cysH	C	92.9993	1198	141.586	546.655	60	68.2596	467.214	64	69.1522	466.406	191
MOB|1_1_587	1584	glutamate--cysteine ligase	K01919	GO:0000166, GO:0003824, GO:0006750, GO:0016874, GO:0005524, GO:0004357	Belongs to the glutamate--cysteine ligase type 1 family. Type 1 subfamily	gshA	H	68.5311	1501	121.743	1398.65	132	39.6619	1319.21	105	44.1883	1318.41	345
MOB|1_1_588	2133	DNA helicase RecQ	K03654	GO:0003678, GO:0032508, GO:0000166, GO:0003824, GO:0006281, GO:0006260, GO:0009432, GO:0044237, GO:0004386, GO:0006310, GO:0043138, GO:0005524, GO:0003676	DNA helicase	recQ	L	88.6811	1249	78.154	1947.65	118	85.8873	1868.21	322	102.002	1867.41	1128
MOB|1_1_589	453	DUF1249 domain-containing protein	K09920		Protein of unknown function (DUF1249)	yqiB	S	67.965	1511	52.9757	267.854	11	89.8063	188.657	34	61.113	187.894	68
MOB|1_1_59	573	MarR family transcriptional regulator		GO:0003677, GO:0003700, GO:0006355	PFAM HTH transcriptional regulator, MarR	MA20_00230	K	62.2479	1597	46.5869	387.655	14	80.8335	308.233	50	59.3234	307.422	108
MOB|1_1_590	405	6-carboxytetrahydropterin synthase	K01737	GO:0008616, GO:0046872, GO:0070497, GO:0016829	PFAM 6-pyruvoyl tetrahydropterin	queD	H	84.4422	1298	123.053	220.145	21	63.1963	141.932	18	67.0774	140.977	56
MOB|1_1_591	297	PilZ domain-containing protein		GO:0035438	PilZ domain		S	103.116	1102	88.982	115.976	8	81.3756	55.1123	9	138.989	53.4576	44
MOB|1_1_592	1206	2-oxoglutarate dehydrogenase complex dihydrolipoyllysine-residue succinyltransferase	K00658	GO:0045252, GO:0016746, GO:0006099, GO:0033512, GO:0016740, GO:0004149	The 2-oxoglutarate dehydrogenase complex catalyzes the overall conversion of 2-oxoglutarate to succinyl-CoA and CO(2)	sucB	C	92.1213	1205	164.303	1020.65	130	60.8849	941.214	115	51.176	940.406	285
MOB|1_1_593	2832	2-oxoglutarate dehydrogenase E1 component	K00164	GO:0016624, GO:0030976, GO:0016491, GO:0006099, GO:0004591, GO:0055114	2-oxoglutarate dehydrogenase, E1 component	sucA	C	109.188	1045	224.691	2646.65	461	56.4847	2567.21	291	46.3875	2566.41	705
MOB|1_1_594	507							13.2649	2604	8.12928	321.723	2.02747	24.6729	242.36	12	6.99243	241.496	10
MOB|1_1_595	738	IS4/IS5 family transposase		GO:0003677, GO:0004803, GO:0006313	Transposase		L	3.97577	2795	0	552.655	0	11.9273	473.214	11.3266	0	472.406	0
MOB|1_1_596	588	IS4/IS5 family transposase		GO:0003677, GO:0004803, GO:0006313	Transposase		L	0.736517	2850	0	402.655	0	0	323.214	0	2.20955	322.422	4.21882
MOB|1_1_597	267	DUF2914 domain-containing protein			Protein of unknown function (DUF2914)		S	29.4326	2213	14.4896	89.0274	1	60.9357	40.8882	5	12.8726	39.3543	3
MOB|1_1_598	318	histone	K03746	GO:0003677, GO:0006355	Domain in histone-like proteins of HNS family	hvrA	S	513.29	262	351.788	135.675	37	653.143	68.6648	90	534.94	66.9219	212
MOB|1_1_599	882	carbon-nitrogen hydrolase	K12251	GO:0016746, GO:0006807, GO:0016740	Carbon-nitrogen hydrolase	aguB	S	66.9085	1525	77.7701	696.655	42	48.4412	617.214	60	74.5142	616.406	272
MOB|1_1_6	1254	glutamate-5-semialdehyde dehydrogenase		GO:0005737, GO:0016491, GO:0006561, GO:0050661, GO:0004350, GO:0055114, GO:0008652, GO:0016620, GO:0055129	Catalyzes the NADPH-dependent reduction of L-glutamate 5-phosphate into L-glutamate 5-semialdehyde and phosphate. The product spontaneously undergoes cyclization to form 1-pyrroline-5- carboxylate	proA	E	38.0684	2023	62.7693	1068.65	52	28.7134	989.214	57	22.7224	988.406	133
MOB|1_1_60	267	accessory factor UbiK family protein	K09806		Membrane fusogenic activity	yqiC	S	600.731	217	333.262	89.0274	23	889.662	40.8882	73	579.268	39.3543	135
MOB|1_1_600	1023	agmatine deiminase family protein		GO:0004668, GO:0009446, GO:0016787	Belongs to the agmatine deiminase family	aguA	E	63.901	1567	106.259	837.655	69	47.3195	758.214	72	38.1245	757.406	171
MOB|1_1_601	1677	DNA repair protein RecN	K03631	GO:0006281, GO:0006310, GO:0005524, GO:0006974	May be involved in recombinational repair of damaged DNA	recN	L	48.7795	1817	73.5075	1491.65	85	29.64	1412.21	84	43.1909	1411.41	361
MOB|1_1_602	888	NAD(+) kinase	K00858	GO:0000166, GO:0005737, GO:0046872, GO:0019674, GO:0006741, GO:0016310, GO:0016740, GO:0016301, GO:0005524, GO:0003951	Involved in the regulation of the intracellular balance of NAD and NADP, and is a key enzyme in the biosynthesis of NADP. Catalyzes specifically the phosphorylation on 2'-hydroxyl of the adenosine moiety of NAD to yield NADP	nadK	F	53.1763	1737	88.1212	702.655	48	42.3778	623.214	53	29.03	622.406	107
MOB|1_1_603	513	hypothetical protein		GO:0016020, GO:0016021				128.45	908	74.7872	327.723	19	96.313	248.346	48	214.25	247.484	314
MOB|1_1_604	618	DUF3047 domain-containing protein			Protein of unknown function (DUF3047)		S	64.9355	1551	26.8338	432.655	9	62.0747	353.214	44	105.898	352.406	221
MOB|1_1_605	1047	heat-inducible transcriptional repressor HrcA	K03705	GO:0003677, GO:0045892, GO:0006355	Negative regulator of class I heat shock genes (grpE- dnaK-dnaJ and groELS operons). Prevents heat-shock induction of these operons	hrcA	K	167.96	683	137.732	861.655	92	203.856	782.214	320	162.293	781.406	751
MOB|1_1_606	615	nucleotide exchange factor GrpE	K03687	GO:0005737, GO:0042803, GO:0050790, GO:0051087, GO:0000774, GO:0006457	Participates actively in the response to hyperosmotic and heat shock by preventing the aggregation of stress-denatured proteins, in association with DnaK and GrpE. It is the nucleotide exchange factor for DnaK and may function as a thermosensor. Unfolded proteins bind initially to DnaJ	grpE	O	329.688	358	57.0447	429.655	19	547.806	350.214	385	384.214	349.406	795
MOB|1_1_607	1938	molecular chaperone DnaK	K04043	GO:0000166, GO:0051082, GO:0005524, GO:0006457	Heat shock 70 kDa protein	dnaK	O	521.465	254	382.726	1752.65	520	554.236	1673.21	1861	627.432	1672.41	6214
MOB|1_1_608	1137	molecular chaperone DnaJ	K03686	GO:0031072, GO:0006260, GO:0005737, GO:0008270, GO:0009408, GO:0046872, GO:0051082, GO:0005524, GO:0006457	ATP binding to DnaK triggers the release of the substrate protein, thus completing the reaction cycle. Several rounds of ATP-dependent interactions between DnaJ, DnaK and GrpE are required for fully efficient folding. Also involved, together with DnaK and GrpE, in the DNA replication of plasmids through activation of initiation proteins	dnaJ	O	226.646	498	326.677	951.655	241	154.827	872.214	271	198.434	871.406	1024
MOB|1_1_609	807	4-hydroxy-tetrahydrodipicolinate reductase	K00215	GO:0008839, GO:0009085, GO:0005737, GO:0016726, GO:0016491, GO:0051287, GO:0050661, GO:0009089, GO:0055114, GO:0008652, GO:0019877	Catalyzes the conversion of 4-hydroxy- tetrahydrodipicolinate (HTPA) to tetrahydrodipicolinate	dapB	E	207.289	545	259.383	621.655	125	151.64	542.214	165	210.844	541.406	676
MOB|1_1_61	1815	translational GTPase TypA	K06207	GO:0005525, GO:0003924	GTP-binding protein TypA	typA	T	310.782	373	550.928	1629.65	696	217.94	1550.21	678	163.479	1549.41	1500
MOB|1_1_610	744	RimK family alpha-L-glutamate ligase		GO:0000166, GO:0046872, GO:0006464, GO:0016874, GO:0005524	Belongs to the RimK family	rimK	HJ	154.507	747	256.307	558.655	111	114.383	479.214	110	92.8316	478.406	263
MOB|1_1_611	855	triphosphoribosyl-dephospho-CoA synthase	K05966	GO:0046917, GO:0016310, GO:0005524	ATP:dephospho-CoA triphosphoribosyl transferase	citG	H	585.368	223	1092.23	669.655	567	410.324	590.214	486	253.551	589.406	885
MOB|1_1_612	579	formaldehyde-activating enzyme	K10713	GO:0016051, GO:0016829, GO:0016840	PFAM Formaldehyde-activating enzyme	fae	S	2005.96	65	2303.67	393.655	703	2223.42	314.214	1402	1490.79	313.422	2767
MOB|1_1_613	681	nickel transporter	K01814	GO:0003824, GO:0008652, GO:0000105, GO:0016853	Belongs to the HisA HisF family		S	19.5056	2455	31.2308	495.655	12	19.1559	416.214	16	8.13007	415.406	20
MOB|1_1_614	1011	ATP-grasp domain-containing protein		GO:0000166, GO:0046872, GO:0005524	PFAM ATP-grasp		S	31.6995	2155	76.5559	825.655	49	14.6913	746.214	22	3.85117	745.406	17
MOB|1_1_615	1050	H4MPT-linked C1 transfer pathway protein		GO:0016787	PFAM Hydantoinase oxoprolinase		GK	28.2485	2244	62.6596	864.655	42	17.1347	785.214	27	4.95135	784.406	23
MOB|1_1_616	1377	aminodeoxychorismate synthase component I	K01665	GO:0009058, GO:0009396	synthase component I	pabB	EH	49.1525	1805	95.2606	1191.65	88	21.5057	1112.21	48	30.6913	1111.41	202
MOB|1_1_617	546	uridylate kinase		GO:0016310, GO:0016301	Amino acid kinase family		S	120.069	968	135.917	360.655	38	108.071	281.268	61	116.22	280.422	193
MOB|1_1_618	657	DUF2959 domain-containing protein			Protein of unknown function (DUF2959)		S	61.1765	1620	46.495	471.655	17	54.6317	392.214	43	82.4029	391.406	191
MOB|1_1_619	429	hypothetical protein						283.224	404	137.492	243.937	26	283.564	165.187	94	428.615	164.288	417
MOB|1_1_62	393	rhodanese-like domain-containing protein		GO:0016740	Rhodanese Homology Domain		P	194.259	593	359.263	208.256	58	125.798	130.719	33	97.7174	129.606	75
MOB|1_1_620	765	IS5 family transposase		GO:0003677, GO:0004803, GO:0006313	Putative transposase of IS4/5 family (DUF4096)		L	0	2932	0	579.655	0	0	500.214	0	0	499.406	0
MOB|1_1_621	510	cytochrome B		GO:0016020, GO:0022904, GO:0016021, GO:0009055	Prokaryotic cytochrome b561		C	44.2738	1886	63.5605	324.723	16	58.9006	245.346	29	10.3604	244.484	15
MOB|1_1_622	714	transposase		GO:0003677, GO:0004803, GO:0006313	Transposase IS4 family		L	0	2933	0	528.655	0	0	449.214	0	0	448.406	0
MOB|1_1_623	1743	GTP-binding protein		GO:0005525	50S ribosome-binding GTPase		S	54.8438	1711	90.2685	1557.65	109	35.0587	1478.21	104	39.2041	1477.41	343
MOB|1_1_624	1581	GTP-binding protein		GO:0005525	50S ribosome-binding GTPase		S	40.7237	1965	61.9267	1395.65	67	27.6373	1316.21	73	32.607	1315.41	254
MOB|1_1_625	1434	MFS transporter		GO:0055085, GO:0016020, GO:0016021	Major facilitator Superfamily	aas	EGP	30.7654	2173	39.2575	1248.65	38	25.1454	1169.21	59	27.8933	1168.41	193
MOB|1_1_626	738	DUF5020 family protein		GO:0009279	Nucleoside-binding outer membrane protein	tsx	M	24.2284	2353	14.0049	552.655	6	35.8031	473.214	34	22.8771	472.406	64
MOB|1_1_627	801	cytochrome c		GO:0046872, GO:0009055, GO:0020037, GO:0022900	Cytochrome c		C	32.6414	2130	60.7634	615.655	29	20.4449	536.214	22	16.7159	535.406	53
MOB|1_1_628	204	response regulator		GO:0000155, GO:0023014, GO:0007165, GO:0016020, GO:0016021, GO:0000160, GO:0016772, GO:0016310	His Kinase A (phosphoacceptor) domain		T	7.1444	2718	0	38.5092	0	21.4332	23.2495	1	0	22.2895	0
MOB|1_1_63	570	methyltransferase domain-containing protein		GO:0008168, GO:0016740, GO:0032259	Tellurite resistance protein TehB	tehB	H	116.77	995	127.436	384.655	38	120.809	305.233	74	102.066	304.422	184
MOB|1_1_64	903	LysR family transcriptional regulator		GO:0003677, GO:0003700, GO:0006355	HTH transcriptional regulator, LysR	MA20_14610	K	178.386	643	242.661	717.655	135	146.788	638.214	188	145.708	637.406	550
MOB|1_1_65	1047	hydrogenase expression/formation protein HypE	K04655		TIGRFAM hydrogenase expression formation protein HypE	hypE	O	30.3602	2187	53.8952	861.655	36	23.5709	782.214	37	13.6145	781.406	63
MOB|1_1_66	1152	hydrogenase formation protein HypD	K04654	GO:0046872	Belongs to the HypD family	hypD	O	32.3539	2138	69.3926	966.655	52	19.0963	887.214	34	8.57269	886.406	45
MOB|1_1_67	696	phosphoheptose isomerase		GO:0097367, GO:1901135, GO:0016853	SIS domain	gmhA	G	42.6	1920	95.9925	510.655	38	19.6452	431.214	17	12.1624	430.406	31
MOB|1_1_68	294	HypC/HybG/HupF family hydrogenase formation chaperone	K04653		PFAM hydrogenase expression formation protein (HUPF HYPC)	hypC	O	29.7859	2203	45.5957	113.166	4	37.252	53.5069	4	6.5099	51.8791	2
MOB|1_1_69	2370	carbamoyltransferase HypF	K04656	GO:0003998, GO:0008270, GO:0046872, GO:0003725, GO:0016740, GO:0016743, GO:0016787, GO:0046944	TIGRFAM NiFe hydrogenase maturation protein HypF	hypF	O	25.1404	2331	43.1044	2184.65	73	20.1197	2105.21	85	12.197	2104.41	152
MOB|1_1_7	1023	fructose-bisphosphate aldolase class II	K01624	GO:0008270, GO:0003824, GO:0046872, GO:0006096, GO:0016829, GO:0004332, GO:0005975, GO:0016832	Fructose-bisphosphate aldolase class-II	fba	G	70.4087	1478	84.6991	837.655	55	56.5206	758.214	86	70.0064	757.406	314
MOB|1_1_70	729	IS3 family transposase		GO:0032196, GO:0015074, GO:0003676	PFAM Integrase, catalytic core		L	1.75627e-08	2894	0	543.655	0	5.26882e-08	464.214	4.90831e-08	0	463.406	0
MOB|1_1_71	813	IS3 family transposase		GO:0003677, GO:0004803, GO:0006313	PFAM Transposase IS3 IS911		L	0	2897	0	627.655	0	0	548.214	0	0	547.406	0
MOB|1_1_72	147	Uptake hydrogenase large subunit						3452.04	35	9958.39	3.23841	25	239.131	16.6707	8	158.606	20.2289	19
MOB|1_1_73	852	hydrogenase accessory protein HypB	K04652	GO:0005525, GO:0000166, GO:0016151, GO:0003924, GO:0051604	TIGRFAM Hydrogenase accessory protein HypB	hypB	KO	103.353	1098	87.0748	666.655	45	122.198	587.214	144	100.787	586.406	350
MOB|1_1_74	342	hydrogenase maturation nickel metallochaperone HypA	K04651	GO:0008270, GO:0046872, GO:0016151, GO:0006464, GO:0051604	Probably plays a role in a hydrogenase nickel cofactor insertion step	hypA	S	187.076	626	73.2086	158.585	9	270.828	86.4778	47	217.191	84.7464	109
MOB|1_1_75	2574	ATP-dependent chaperone ClpB	K03695	GO:0000166, GO:0005737, GO:0009408, GO:0042026, GO:0005524, GO:0019538	Part of a stress-induced multi-chaperone system, it is involved in the recovery of the cell from heat-induced damage, in cooperation with DnaK, DnaJ and GrpE	clpB	O	82.7036	1321	70.7455	2388.65	131	83.5116	2309.21	387	93.8538	2308.41	1283
MOB|1_1_76	378	hypothetical protein						65.6988	1541	66.6781	193.463	10	89.5529	116.853	21	40.8653	115.702	28
MOB|1_1_77	960	LysM peptidoglycan-binding domain-containing protein	K16291		PFAM YkuD domain	erfK	M	24.454	2349	28.3088	774.655	17	23.6535	695.214	33	21.3996	694.406	88
MOB|1_1_78	357	hypothetical protein						222.468	510	275.764	173.08	37	196.976	98.6621	39	194.664	97.1558	112
MOB|1_1_79	180							534.338	247	292.929	22.0186	5	784.572	17.7838	28	525.512	17.6733	55
MOB|1_1_8	1065	uncharacterized protein NMK_2256						17.2335	2505	29.3291	879.655	20	13.0771	800.214	21	9.29442	799.406	44
MOB|1_1_80	153							283.047	405	602.796	6.41995	3	182.075	13.6842	5	64.2692	15.7647	6
MOB|1_1_81	1086	AmmeMemoRadiSam system radical SAM enzyme	K04069	GO:0046872, GO:0003824, GO:0051536	Radical SAM superfamily	pflA	C	43.3432	1905	68.7486	900.655	48	38.2282	821.214	63	23.0529	820.406	112
MOB|1_1_82	810	AmmeMemoRadiSam system protein B	K06990		Belongs to the MEMO1 family		S	49.3724	1802	76.4087	624.655	37	31.075	545.214	34	40.6336	544.406	131
MOB|1_1_83	381	ISAs1 family transposase		GO:0003677, GO:0004803, GO:0006313	PFAM transposase, IS4 family protein		L	5.9559	2745	17.8677	196.412	2.72055	0	119.618	0	0	118.478	0
MOB|1_1_84	540	transposase IS4 family protein		GO:0003677, GO:0004803, GO:0006313	PFAM transposase, IS4 family protein		L	0	2898	0	354.701	0	0	275.268	0	0	274.435	0
MOB|1_1_85	225	ISAs1 family transposase		GO:0003677, GO:0004803, GO:0006313	PFAM Transposase, IS4-like		L	160.25	714	480.75	53.9459	20.1046	0	27.6557	0	0	27.6557	0
MOB|1_1_86	711	IS5 family transposase		GO:0003677, GO:0004803, GO:0006313	Transposase IS4 family		L	16.6521	2521	42.9415	525.655	17.4983	7.01484	446.214	6.28147	0	445.406	0
MOB|1_1_87	321	DUF4336 domain-containing protein			Domain of unknown function (DUF4336)		S	127.618	914	260.797	138.496	28	119.614	70.8217	17	2.4442	69.0876	1
MOB|1_1_88	216							705.893	197	1974.66	47.0351	72	136.264	25.5987	7	6.75407	25.0018	1
MOB|1_1_89	2166	DNA helicase II	K03657	GO:0003677, GO:0003678, GO:0032508, GO:0000166, GO:0004386, GO:0016787, GO:0005524	DNA helicase	uvrD	L	32.9354	2125	49.4978	1980.65	76	26.4722	1901.21	101	22.8362	1900.41	257
MOB|1_1_9	429	hypothetical protein D6757_07830			Part of the ABC transporter complex PstSACB involved in phosphate import		P	18.7372	2473	37.017	243.937	7	15.0832	165.187	5	4.11142	164.288	4
MOB|1_1_90	264	DUF2892 domain-containing protein		GO:0016020, GO:0016021	Protein of unknown function (DUF2892)		S	3269.71	37	2819.46	86.4723	189	3115.54	39.506	247	3874.12	38.1393	875
MOB|1_1_91	1290	DUF3422 domain-containing protein		GO:0016020, GO:0016021	Protein of unknown function (DUF3422)		S	51.4872	1780	105.099	1104.65	90	33.5378	1025.21	69	15.8247	1024.41	96
MOB|1_1_92	450	exlusion protein FxsA	K07113	GO:0016020, GO:0016021	PFAM FxsA cytoplasmic membrane protein	fxsA	S	171.662	671	92.5399	264.854	19	233.428	185.723	87	189.017	184.93	207
MOB|1_1_93	318	divalent-cation tolerance protein CutA	K03926	GO:0010038	divalent ion tolerance protein	cutA	P	69.5324	1491	152.125	135.675	16	36.2857	68.6648	5	20.1864	66.9219	8
MOB|1_1_94	1851	protein-disulfide reductase DsbD	K04084	GO:0016491, GO:0045454, GO:0016020, GO:0009055, GO:0047134, GO:0016021, GO:0055114, GO:0022900, GO:0017004, GO:0005623, GO:0005886	Required to facilitate the formation of correct disulfide bonds in some periplasmic proteins and for the assembly of the periplasmic c-type cytochromes. Acts by transferring electrons from cytoplasmic thioredoxin to the periplasm. This transfer involves a cascade of disulfide bond formation and reduction steps	dsbD	CO	55.048	1707	95.258	1665.65	123	36.4415	1586.21	116	33.4446	1585.41	314
MOB|1_1_95	525	TlpA family protein disulfide reductase		GO:0016491, GO:0045454, GO:0055114, GO:0005623, GO:0016853	Thioredoxin-like		O	108.179	1052	79.7398	339.723	21	126.341	260.315	66	118.457	259.448	182
MOB|1_1_96	1113	bifunctional diguanylate cyclase/phosphodiesterase		GO:0007165, GO:0016020, GO:0016021	Two component regulator three Y domain protein		T	9.03777	2688	6.95288	927.655	5	10.5894	848.214	18.025	9.57102	847.406	48.03
MOB|1_1_97	147	IS5 family transposase		GO:0003677, GO:0004803, GO:0006313				0	2899	0	3.23841	0	0	16.6707	0	0	20.2289	0
MOB|1_1_98	525	IS5 family transposase		GO:0003677, GO:0004803, GO:0006313	Transposase		L	0.68498	2851	0	339.723	0	3.73697e-08	260.315	1.95218e-08	2.05494	259.448	3.15726
MOB|1_1_99	1194	diguanylate cyclase		GO:0016020, GO:0016021	signal transduction protein containing a membrane domain an EAL and a GGDEF domain		T	7.89308	2703	8.95234	1008.65	7	10.7254	929.214	20	4.00149	928.406	22
MOB|10_10_1	588	3-octaprenyl-4-hydroxybenzoate carboxy-lyase	K03186		Flavin prenyltransferase that catalyzes the synthesis of the prenylated FMN cofactor (prenyl-FMN) for 4-hydroxy-3- polyprenylbenzoic acid decarboxylase UbiD. The prenyltransferase is metal-independent and links a dimethylallyl moiety from dimethylallyl monophosphate (DMAP) to the flavin N5 and C6 atoms of FMN	ubiX	H	61.7898	1605	67.2771	402.655	21	41.6268	323.214	27	76.4655	322.422	146
MOB|10_10_10	177	IS630 family transposase			DDE superfamily endonuclease		L	89.357	1240	258.359	20.2304	4.0518	0	16.9668	0	9.71198	17.3872	1
MOB|10_10_11	168	transposase			transposase activity		L	294.877	392	884.63	14.5644	9.98787	0	15.1851	0	0	15.1678	0
MOB|10_10_12	501	IS3 family transposase			COG2963 Transposase and inactivated derivatives		L	0	3079	0	315.723	0	0	236.374	0	0	235.507	0
MOB|10_10_13	735	hypothetical transposase			Integrase core domain		L	0	3080	0	549.655	0	0	470.214	0	0	469.406	0
MOB|10_10_14	420	helix-turn-helix domain-containing protein			Transposase		L	28.3717	2240	64.912	234.968	11.8237	19.1173	156.395	6	1.08576	155.527	1
MOB|10_10_15	246	hypothetical protein CTY23_12185						767.406	188	145.612	70.8719	8	916.605	33.1625	61	1240	32.4111	238
MOB|10_10_16	273	Mobile element protein			Transposase		L	107.348	1063	287.421	94.2501	21	34.6231	43.1772	3	0	41.647	0
MOB|10_10_17	630	PEP-CTERM sorting domain-containing protein						14.0328	2587	34.8128	444.655	12	6.82217	365.214	5	0.463395	364.406	1
MOB|10_10_18	3222	DNRLRE domain-containing protein			Protein conserved in bacteria	lpqB	UW	36.8571	2044	103.651	3036.65	244	6.23475	2957.21	37	0.685416	2956.41	12
MOB|10_10_19	234							97.0953	1154	274.637	61.0613	13	16.6489	29.9306	1	0	29.5792	0
MOB|10_10_2	948	prolyl aminopeptidase	K01259		Belongs to the peptidase S33 family	pip	E	36.2908	2057	60.8914	762.655	36	29.1745	683.214	40	18.8065	682.406	76
MOB|10_10_20	822	disulfide bond formation protein DsbA			COG1651 Protein-disulfide isomerase		O	27.6558	2258	76.9947	636.655	38	5.36573	557.214	6	0.606981	556.406	2
MOB|10_10_21	783	enoyl-ACP reductase	K00208		Enoyl- acyl-carrier-protein reductase NADH	fabI	I	476.266	277	796.447	597.655	369	330.787	518.214	344	301.563	517.406	924
MOB|10_10_22	2169	peptide ABC transporter substrate-binding protein			PFAM Bacterial extracellular solute-binding	hbpA	E	46.7047	1849	70.8829	1983.65	109	34.5428	1904.21	132	34.6883	1903.41	391
MOB|10_10_23	978	ABC transporter permease	K02033		PFAM Binding-protein-dependent transport systems inner membrane component	oppB	P	46.5626	1850	71.6061	792.655	44	37.0302	713.214	53	31.0514	712.406	131
MOB|10_10_24	1335	ABC transporter permease	K02034		PFAM Binding-protein-dependent transport systems inner membrane component	oppC	P	67.4237	1517	118.938	1149.65	106	38.6462	1070.21	83	44.687	1069.41	283
MOB|10_10_25	1602	ABC transporter ATP-binding protein	K02032		Belongs to the ABC transporter superfamily	gsiA	P	48.1846	1825	70.1145	1416.65	77	35.7742	1337.21	96	38.6652	1336.41	306
MOB|10_10_26	312	rhodanese-like domain-containing protein			Catalyzes the ATP-dependent transfer of a sulfur to tRNA to produce 4-thiouridine in position 8 of tRNAs, which functions as a near-UV photosensor. Also catalyzes the transfer of sulfur to the sulfur carrier protein ThiS, forming ThiS-thiocarboxylate. This is a step in the synthesis of thiazole, in the thiamine biosynthesis pathway. The sulfur is donated as persulfide by IscS	pspE	P	85.4899	1285	79.4015	129.97	8	69.4703	64.557	9	107.598	62.7759	40
MOB|10_10_27	1389	cytochrome-c peroxidase	K00428		Di-haem cytochrome c peroxidase		P	49.3233	1803	91.0958	1203.65	85	31.4709	1124.21	71	25.4031	1123.41	169
MOB|10_10_28	1710	proline--tRNA ligase	K01881		Catalyzes the attachment of proline to tRNA(Pro) in a two-step reaction proline is first activated by ATP to form Pro- AMP and then transferred to the acceptor end of tRNA(Pro). As ProRS can inadvertently accommodate and process non-cognate amino acids such as alanine and cysteine, to avoid such errors it has two additional distinct editing activities against alanine. One activity is designated a…	proS	J	88.5533	1251	131.142	1524.65	155	63.7881	1445.21	185	70.7299	1444.41	605
MOB|10_10_29	1128	succinyl-diaminopimelate desuccinylase	K01439		Catalyzes the hydrolysis of N-succinyl-L,L- diaminopimelic acid (SDAP), forming succinate and LL-2,6- diaminoheptanedioate (DAP), an intermediate involved in the bacterial biosynthesis of lysine and meso-diaminopimelic acid, an essential component of bacterial cell walls	dapE	E	59.9391	1638	110.844	942.655	81	30.5955	863.214	53	38.3779	862.406	196
MOB|10_10_3	1401	hypothetical protein			Dynamin family		S	182.39	636	221.777	1215.65	209	164.025	1136.21	374	161.367	1135.41	1085
MOB|10_10_30	345	ArsC family reductase			Belongs to the ArsC family	yffB	P	42.6322	1919	55.9082	161.512	7	44.8828	88.8198	8	27.1057	87.2177	14
MOB|10_10_31	243	hypothetical protein						74.8875	1411	94.3654	68.35	5	77.0967	32.3172	5	53.2003	31.7412	10
MOB|10_10_32	819	2,3,4,5-tetrahydropyridine-2,6-dicarboxylate N-succinyltransferase	K00674		Belongs to the transferase hexapeptide repeat family	dapD	E	137.371	839	168.969	633.655	83	137.567	554.214	153	105.577	553.406	346
MOB|10_10_33	1206	succinyldiaminopimelate transaminase	K14267		Aminotransferase, class I	dapC	E	97.19	1150	133.97	1020.65	106	75.1796	941.214	142	82.4203	940.406	459
MOB|10_10_34	156	IS5 family transposase			Transposase		L	0	3081	0	7.96979	0	0	13.3046	0	0	15.4188	0
MOB|10_10_35	399	IS5 family transposase			Putative transposase of IS4/5 family (DUF4096)		L	0	3082	0	214.187	0	0	136.338	0	0	135.305	0
MOB|10_10_36	798	M48 family peptidase			Peptidase family M48		M	109.468	1042	122.122	612.655	58	98.1268	533.214	105	108.155	532.406	341
MOB|10_10_37	1041	c-type cytochrome	K00428		PFAM Di-haem cytochrome c peroxidase		C	284.987	403	227.646	855.655	151	313.284	776.214	488	314.031	775.406	1442
MOB|10_10_38	585	DUF1264 domain-containing protein			Protein of unknown function (DUF1264)		S	4013.54	32	5061.07	399.655	1568	4130.1	320.214	2654	2849.45	319.422	5390
MOB|10_10_39	648	alpha/beta fold hydrolase			alpha beta		S	13.3507	2602	19.5174	462.655	7	11.7031	383.214	9	8.83165	382.406	20
MOB|10_10_4	501	hypothetical protein						188.094	622	253.318	315.723	62	151.786	236.374	72	159.179	235.507	222
MOB|10_10_40	1278	formylmethanofuran dehydrogenase subunit B	K00201		TIGRFAM formylmethanofuran dehydrogenase subunit B	fhcB	C	241.813	466	376.607	1092.65	319	149.511	1013.21	304	199.32	1012.41	1195
MOB|10_10_41	1668	formylmethanofuran dehydrogenase subunit A	K00200		TIGRFAM Formylmethanofuran dehydrogenase, subunit A	fhcA	C	218.853	515	412.401	1482.65	474	127.843	1403.21	360	116.316	1402.41	966
MOB|10_10_42	897	formylmethanofuran--tetrahydromethanopterin N-formyltransferase	K00672		Catalyzes the transfer of a formyl group from 5-formyl tetrahydromethanopterin (5-formyl-H(4)MPT) to methanofuran (MFR) so as to produce formylmethanofuran (formyl-MFR) and tetrahydromethanopterin (H(4)MPT)	ffsA	H	196.733	581	246.519	711.655	136	178.133	632.214	226	165.546	631.406	619
MOB|10_10_43	813	formylmethanofuran dehydrogenase subunit C	K00202		TIGRFAM formylmethanofuran dehydrogenase subunit C	fhcC	C	279.516	409	507.642	627.655	247	175.431	548.214	193	155.474	547.406	504
MOB|10_10_44	1923	TIGR00341 family protein			Domain of unknown function (DUF389)		I	43.8015	1895	85.372	1737.65	115	24.9424	1658.21	83	21.0901	1657.41	207
MOB|10_10_45	501	MULTISPECIES: hypothetical protein			Cytochrome C'		S	95.7883	1168	163.431	315.723	40	75.8932	236.374	36	48.0406	235.507	67
MOB|10_10_46	1431	cation:proton antiporter			Sodium/hydrogen exchanger family	kefB	P	45.0319	1878	56.9569	1245.65	55	31.1921	1166.21	73	46.9467	1165.41	324
MOB|10_10_47	3030	diguanylate cyclase	K03320		ammonium transporteR	MA20_03720	P	21.6684	2405	35.8244	2844.65	79	19.1019	2765.21	106	10.079	2764.41	165
MOB|10_10_48	1260	secreted protein containing Peptidyl-prolyl cis-trans isomerase, PpiC-type domain			PPIC-type PPIASE domain		O	27.8612	2252	20.4062	1074.65	17	38.5544	995.214	77	24.623	994.406	145
MOB|10_10_49	2244	hypothetical protein						59.7263	1640	14.412	2058.65	23	98.191	1979.21	390	66.5758	1978.41	780
MOB|10_10_5	765	inositol monophosphatase	K01092		PFAM Inositol monophosphatase		G	86.4824	1275	135.751	579.655	61	58.7754	500.214	59	64.9209	499.406	192
MOB|10_10_50	156	IS5 family transposase			Transposase		L	0	3083	0	7.96979	0	0	13.3046	0	0	15.4188	0
MOB|10_10_51	471	IS5 family transposase			Putative transposase of IS4/5 family (DUF4096)		L	0	3084	0	285.782	0	0	206.54	0	0	205.685	0
MOB|10_10_52	132							241.787	467	0	45.8	0	468.927	36.1304	34	256.435	44.12	67
MOB|10_10_53	471	cytochrome c4			Cytochrome c		C	154.313	749	18.0554	285.782	4	279.868	206.54	116	165.017	205.685	201
MOB|10_10_54	255	b(o/a)3-type cytochrome-c oxidase subunit 1			Cytochrome c oxidase, subunit I	cbaA	C	473.084	280	32.8305	78.5839	2	714.248	36.2789	52	672.174	35.1709	140
MOB|10_10_55	987	IS5 family transposase			Putative transposase of IS4/5 family (DUF4096)		L	81.4344	1336	40.8465	801.655	25.3841	140.13	722.214	203.094	63.3268	721.406	270.539
MOB|10_10_56	213	b(o/a)3-type cytochrome-c oxidase subunit 1			Cytochrome c oxidase, subunit I	cbaA	C	564.364	234	229.687	44.9298	8	837.694	24.9841	42	625.712	24.2888	90
MOB|10_10_57	543	transposase IS4 family protein			PFAM transposase, IS4 family protein		L	0	3085	0	357.701	0	0	278.268	0	0	277.422	0
MOB|10_10_58	381	ISAs1 family transposase			PFAM transposase, IS4 family protein		L	5.9559	2752	17.8677	196.412	2.72055	0	119.618	0	0	118.478	0
MOB|10_10_59	474	b(o/a)3-type cytochrome-c oxidase subunit 1	K02274		Cytochrome c oxidase, subunit I	cbaA	C	100.392	1126	93.806	288.782	21	92.4501	209.503	38.8685	114.92	208.656	142
MOB|10_10_6	1002	hypothetical protein						143.194	808	205.346	816.655	130	79.0846	737.214	117	145.152	736.406	633
MOB|10_10_60	531	cytochrome c oxidase subunit II	K02275		Cytochrome c oxidase, subunit II		C	160.176	715	89.5553	345.701	24	174.035	266.284	93	216.937	265.435	341
MOB|10_10_61	153	putative cytochrome c oxidase, CbaD subunit						521.256	255	1004.66	6.41995	5	291.32	13.6842	8	267.788	15.7647	25
MOB|10_10_62	2313	TonB-dependent receptor			TonB-dependent Receptor Plug		P	73.1026	1434	118.833	2127.65	196	42.5758	2048.21	175	57.8989	2047.41	702
MOB|10_10_63	1449	M48 family peptidase	K01423		Functions as both a chaperone and a metalloprotease. Maintains the integrity of the outer membrane by promoting either the assembly or the elimination of outer membrane proteins, depending on their folding state	bepA	S	17.6275	2496	24.4999	1263.65	24	17.2526	1184.21	41	11.1301	1183.41	78
MOB|10_10_7	909	MBL fold metallo-hydrolase			Beta-lactamase superfamily domain		S	53.4712	1729	76.6511	723.655	43	41.7699	644.214	54	41.9925	643.406	160
MOB|10_10_8	1092	redox-regulated ATPase YchF	K06942		ATPase that binds to both the 70S ribosome and the 50S ribosomal subunit in a nucleotide-independent manner	ychF	J	61.6204	1611	49.7975	906.655	35	81.3234	827.214	135	53.7402	826.406	263
MOB|10_10_9	552	hypothetical protein DRJ01_18145, partial						60.0032	1636	35.1823	366.655	10	100.61	287.268	58	44.2173	286.422	75
MOB|11_11_1	390	flagellar basal body rod protein FlgB	K02387		Structural component of flagellum, the bacterial motility apparatus. Part of the rod structure of flagellar basal body	flgB	N	17.8418	2490	6.2835	205.296	1	27.2649	127.936	7	19.9771	126.793	15
MOB|11_11_10	1686	flagellar hook-associated protein FlgK	K02396		TIGRFAM Flagellar hook-associated protein, FlgK	flgK	N	16.0429	2534	28.3671	1500.65	33	12.2718	1421.21	35	7.48971	1420.41	63
MOB|11_11_11	117							0	3086	0	30.8	0	0	33.5	0	0	36.8095	0
MOB|11_11_12	567	IS5 family transposase			Putative transposase of IS4/5 family (DUF4096)		L	18.7115	2474	50.3896	381.655	14.9084	0	302.251	0	5.7448	301.422	10.2545
MOB|11_11_13	594	flagellar hook-associated protein 3	K02397		Belongs to the bacterial flagellin family	flgL	N	8.67497	2690	3.15664	408.655	1	16.65	329.214	11	6.21828	328.406	12.0933
MOB|11_11_14	795	IS5 family transposase	K07492		Putative transposase of IS4/5 family (DUF4096)		L	1.19221	2846	3.57662	609.655	1.69035	0	530.214	0	0	529.406	0
MOB|11_11_15	225	flagellar hook-associated protein 3	K02397		Belongs to the bacterial flagellin family	flgL	N	40.307	1974	0	53.9459	0	72.0734	27.6557	4	48.8476	27.6557	8
MOB|11_11_16	1335	methyl-accepting chemotaxis protein	K03406		PFAM Chemotaxis methyl-accepting receptor, signalling		NT	3.23895	2807	7.85438	1149.65	7	1.86247	1070.21	4	0	1069.41	0
MOB|11_11_17	141	[weak similarity to] transposase						0	3087	0	54.8	0	0	41.96	0	0	45.0333	0
MOB|11_11_18	1161	IS3 family transposase			PFAM Integrase, catalytic core		L	0	3088	0	975.655	0	0	896.214	0	0	895.406	0
MOB|11_11_19	486	class I adenylate cyclase			PFAM Adenylate cyclase, class-I	cyaA	F	18.0011	2488	8.57858	300.743	2	24.7564	221.414	11	20.6684	220.594	27
MOB|11_11_2	414	flagellar basal body rod protein FlgC	K02388		Belongs to the flagella basal body rod proteins family	flgC	N	9.30013	2684	0	229.043	0	13.2365	150.586	4	14.6639	149.703	13
MOB|11_11_20	198	Transposase DDE domain-containing protein			Transposase DDE domain		L	0	3089	0	34.196	0	0	21.8883	0	0	20.8194	0
MOB|11_11_21	219	IS5 family transposase			Putative transposase of IS4/5 family (DUF4096)		L	0	3090	0	49.3072	0	0	26.3103	0	0	25.8187	0
MOB|11_11_22	591	class I adenylate cyclase			PFAM Adenylate cyclase, class-I	cyaA	F	18.4209	2482	9.54559	405.655	3.00178	24.4409	326.214	16	21.2762	325.406	41
MOB|11_11_23	225	DUF2835 family protein			Protein of unknown function (DUF2835)		S	16.1827	2531	0	53.9459	0	18.0184	27.6557	1	30.5297	27.6557	5
MOB|11_11_24	876	protease HtpX	K03799		Belongs to the peptidase M48B family	htpX	O	131.909	874	276.428	690.655	148	57.8848	611.214	71	61.4145	610.406	222
MOB|11_11_25	1113	sorbosone dehydrogenase family protein			Glucose / Sorbosone dehydrogenase	MA20_25025	G	218.679	517	232.226	927.655	167	206.206	848.214	351	217.605	847.406	1092
MOB|11_11_26	591	ADP-ribose pyrophosphatase	K01515		NUDIX domain	nudF	L	218.909	514	270.298	405.655	85	226.078	326.214	148	160.35	325.406	309
MOB|11_11_27	2133	glycogen debranching protein GlgX	K01214		Belongs to the glycosyl hydrolase 13 family	glgX	G	170.583	677	200.684	1947.65	303	132.832	1868.21	498	178.232	1867.41	1971
MOB|11_11_28	315	DUF2288 domain-containing protein			Protein of unknown function (DUF2288)		S	261.313	436	388.757	132.728	40	202.188	66.5438	27	192.994	64.7478	74
MOB|11_11_29	849	hypothetical protein			Plant specific mitochondrial import receptor subunit TOM20		S	282.623	406	190.487	663.655	98	318.153	584.214	373	339.23	583.406	1172
MOB|11_11_3	675	flagellar hook capping protein	K02389		Required for flagellar hook formation. May act as a scaffolding protein	flgD	N	14.292	2581	5.26891	489.655	2	18.2213	410.214	15	19.3857	409.406	47
MOB|11_11_30	1035	quinone-dependent dihydroorotate dehydrogenase	K00254		Catalyzes the conversion of dihydroorotate to orotate with quinone as electron acceptor	pyrD	F	104.649	1084	95.6487	849.655	63	91.2237	770.214	141	127.075	769.406	579
MOB|11_11_31	1101	FAD-dependent oxidoreductase	K03153		PFAM FAD dependent oxidoreductase	thiO	C	71.5806	1463	98.616	915.655	70	63.1667	836.214	106	52.9591	835.406	262
MOB|11_11_32	867	porin family protein			Membrane		M	7761.91	16	13400.2	681.655	7081	4962.3	602.214	5997	4923.23	601.406	17534
MOB|11_11_33	441	hypothetical protein						1021.99	143	2162.38	255.921	429	397.17	176.906	141	506.422	176.059	528
MOB|11_11_34	834	Predicted transposase YdaD			transposase or invertase		S	540.645	244	773.601	648.655	389	435.091	569.214	497	413.243	568.406	1391
MOB|11_11_35	1281	glutamate-1-semialdehyde aminotransferase	K01845		PFAM Aminotransferase class-III	hemL	H	533.799	248	888.903	1095.65	755	340.31	1016.21	694	372.184	1015.41	2238
MOB|11_11_36	1362	DNA recombination protein RmuC	K09760		RmuC family	rmuC	S	131.516	875	184.18	1176.65	168	116.265	1097.21	256	94.1037	1096.41	611
MOB|11_11_37	1116	tRNA guanosine(34) transglycosylase Tgt	K00773		Catalyzes the base-exchange of a guanine (G) residue with the queuine precursor 7-aminomethyl-7-deazaguanine (PreQ1) at position 34 (anticodon wobble position) in tRNAs with GU(N) anticodons (tRNA-Asp, -Asn, -His and -Tyr). Catalysis occurs through a double-displacement mechanism. The nucleophile active site attacks the C1' of nucleotide 34 to detach the guanine base from the RNA, forming a coval…	tgt	J	155.171	742	275.833	930.655	199	98.9345	851.214	169	90.7459	850.406	457
MOB|11_11_38	348	preprotein translocase subunit YajC	K03210		Preprotein translocase subunit	yajC	U	722.108	194	455.143	164.385	58	979.074	91.104	179	732.106	89.7249	389
MOB|11_11_39	1845	protein translocase subunit SecD	K03072		Part of the Sec protein translocase complex. Interacts with the SecYEG preprotein conducting channel. SecDF uses the proton motive force (PMF) to complete protein translocation after the ATP-dependent function of SecA	secD	U	192.173	606	287.584	1659.65	370	165.555	1580.21	525	123.381	1579.41	1154
MOB|11_11_4	1290	flagellar hook protein FlgE	K02390		TIGRFAM fagellar hook-basal body	flgE	N	50.8663	1786	29.1941	1104.65	25	60.2708	1025.21	124	63.1341	1024.41	383
MOB|11_11_40	927	protein translocase subunit SecF	K03074		Part of the Sec protein translocase complex. Interacts with the SecYEG preprotein conducting channel. SecDF uses the proton motive force (PMF) to complete protein translocation after the ATP-dependent function of SecA	secF	U	451.691	288	909.664	741.655	523	234.777	662.214	312	210.631	661.406	825
MOB|11_11_41	432	nucleoside-diphosphate kinase	K00940		Major role in the synthesis of nucleoside triphosphates other than ATP. The ATP gamma phosphate is transferred to the NDP beta phosphate via a ping-pong mechanism, using a phosphorylated active-site intermediate	ndk	F	512.116	263	297.782	246.921	57	761.984	168.069	257	476.583	167.24	472
MOB|11_11_42	1101	23S rRNA (adenine(2503)-C(2))-methyltransferase RlmN	K06941		Specifically methylates position 2 of adenine 2503 in 23S rRNA and position 2 of adenine 37 in tRNAs	rlmN	J	336.514	353	590.287	915.655	419	239.557	836.214	402	179.697	835.406	889
MOB|11_11_43	750	type IV pilus biogenesis/stability protein PilW	K02656		Pilus biogenesis	pilF	NU	153.614	757	228.454	564.655	100	121.185	485.214	118	111.203	484.406	319
MOB|11_11_44	1284	histidine--tRNA ligase	K01892		PFAM Aminoacyl-tRNA synthetase, class II (G H P S), conserved region	hisS	J	88.4973	1253	140.897	1098.65	120	62.5813	1019.21	128	62.0137	1018.41	374
MOB|11_11_45	648	tetratricopeptide repeat protein			Tetratricopeptide repeat-like domain	yfgM	S	210.042	539	125.469	462.655	45	262.67	383.214	202	241.987	382.406	548
MOB|11_11_46	1182	outer membrane protein assembly factor BamB	K17713		Part of the outer membrane protein assembly complex, which is involved in assembly and insertion of beta-barrel proteins into the outer membrane	bamB	M	163.439	703	256.272	996.655	198	135.278	917.214	249	98.7675	916.406	536
MOB|11_11_47	1395	ribosome biogenesis GTPase Der	K03977		GTPase that plays an essential role in the late steps of ribosome biogenesis	der	S	81.4252	1337	108.773	1209.65	102	66.5758	1130.21	151	68.9268	1129.41	461
MOB|11_11_48	504	thiol peroxidase	K11065		Thiol-specific peroxidase that catalyzes the reduction of hydrogen peroxide and organic hydroperoxides to water and alcohols, respectively. Plays a role in cell protection against oxidative stress by detoxifying peroxides	tpx	O	103.187	1100	141.656	318.723	35	64.5372	239.36	31	103.369	238.507	146
MOB|11_11_49	951	LOG family protein			Possible lysine decarboxylase		S	29.335	2217	28.6416	765.655	17	28.3208	686.214	39	31.0427	685.406	126
MOB|11_11_5	741	flagellar basal-body rod protein FlgF	K02391		TIGRFAM Flagellar basal-body rod	flgF	N	38.7118	2003	20.8939	555.655	9	55.4592	476.214	53	39.7823	475.406	112
MOB|11_11_50	2544	alpha-glucan phosphorylase	K00688		Carbohydrate phosphorylase		G	94.1342	1188	77.1145	2358.65	141	101.008	2279.21	462	104.28	2278.41	1407
MOB|11_11_51	2535	plasma-membrane proton-efflux P-type ATPase	K01535		ATPase, P-type, K Mg Cd Cu Zn Na Ca Na H-transporter		P	83.681	1307	62.5867	2349.65	114	93.2872	2270.21	425	95.169	2269.41	1279
MOB|11_11_52	1401	MBL fold metallo-hydrolase	K07576		Beta-Casp domain		J	109.13	1047	105.052	1215.65	99	94.7313	1136.21	216	127.607	1135.41	858
MOB|11_11_53	330	poly-beta-1,6-N-acetyl-D-glucosamine biosynthesis protein PgaD	K11937		PgaD-like protein	pgaD	C	21.7964	2398	17.5527	146.983	2	32.174	77.4398	5	15.6626	75.4695	7
MOB|11_11_54	741	IS5 family transposase			Transposase DDE domain		L	2.36965	2825	0	555.655	0	7.10895	476.214	6.79372	0	475.406	0
MOB|11_11_55	567	poly-beta-1,6 N-acetyl-D-glucosamine synthase	K11936		Glycosyl transferase family 21	pgaC	M	15.2817	2560	3.37995	381.655	1	34.622	302.251	21	7.84315	301.422	14
MOB|11_11_56	498	IS5 family transposase			Transposase		L	36.6032	2052	0	312.723	0	90.116	233.374	42.2041	19.6936	232.507	27.1159
MOB|11_11_57	762	transposase IS4 family protein			PFAM transposase, IS4 family protein		L	0	3091	0	576.655	0	0	497.214	0	0	496.406	0
MOB|11_11_58	381	ISAs1 family transposase			PFAM transposase, IS4 family protein		L	5.9559	2753	17.8677	196.412	2.72055	0	119.618	0	0	118.478	0
MOB|11_11_59	1836	poly-beta-1,6-N-acetyl-D-glucosamine N-deacetylase PgaB	K11931		Polysaccharide deacetylase	hmsF	G	8.72332	2689	9.37791	1650.65	12	13.9963	1571.21	44.1315	2.79575	1570.41	26
MOB|11_11_6	789	flagellar basal-body rod protein FlgG	K02392		TIGRFAM Flagellar basal-body rod	flgG	N	12.009	2633	14.9586	603.655	7	12.3576	524.214	13	8.71088	523.406	27
MOB|11_11_60	2892	poly-beta-1,6 N-acetyl-D-glucosamine export porin PgaA	K11935		Exports the biofilm adhesin polysaccharide poly-beta- 1,6-N-acetyl-D-glucosamine (PGA) across the outer membrane. The PGA transported seems to be partially N-deacetylated since N- deacetylation of PGA by PgaB is needed for PGA export through the PgaA porin		H	7.3586	2713	1.90637	2706.65	4	8.72494	2627.21	46	11.4445	2626.41	178
MOB|11_11_7	675	flagellar basal body L-ring protein FlgH	K02393		Assembles around the rod to form the L-ring and probably protects the motor basal body from shearing forces during rotation	flgH	N	4.55259	2783	2.63446	489.655	1	6.07378	410.214	5	4.94953	409.406	12
MOB|11_11_8	1095	flagellar basal body P-ring protein FlgI	K02394		Assembles around the rod to form the L-ring and probably protects the motor basal body from shearing forces during rotation	flgI	N	16.411	2525	25.5257	909.655	18	18.0066	830.214	30	5.7007	829.406	28
MOB|11_11_9	903	flagellar assembly peptidoglycan hydrolase FlgJ	K02395		Flagellar rod assembly protein muramidase FlgJ	flgJ	N	6.50587	2732	3.59497	717.655	2	13.2734	638.214	17	2.64924	637.406	10
MOB|12_12_1	2340	response regulator			His Kinase A (phosphoacceptor) domain		T	7.88235	2704	6.58561	2154.65	11	11.526	2075.21	48	5.53544	2074.41	68
MOB|12_12_10	1224	hypothetical protein						12.303	2628	11.1777	1038.65	9	19.7409	959.214	38	5.99055	958.406	34
MOB|12_12_11	843	outer membrane protein assembly factor BamD	K05807		Part of the outer membrane protein assembly complex, which is involved in assembly and insertion of beta-barrel proteins into the outer membrane	bamD	M	27.0614	2274	39.2295	657.655	20	24.9925	578.214	29	16.9623	577.406	58
MOB|12_12_12	945	23S rRNA pseudouridine(1911/1915/1917) synthase RluD	K06180		Responsible for synthesis of pseudouridine from uracil	rluD	J	101.568	1118	217.358	759.655	128	49.8153	680.214	68	37.5305	679.406	151
MOB|12_12_13	732	peptidoglycan editing factor PgeF	K05810		Belongs to the multicopper oxidase YfiH RL5 family	yfiH	S	89.4988	1239	198.22	546.655	84	37.3295	467.214	35	32.9469	466.406	91
MOB|12_12_14	837	ZIP family metal transporter	K16267		ZIP Zinc transporter		P	35.7438	2064	55.427	651.655	28	27.8671	572.214	32	23.9374	571.406	81
MOB|12_12_15	285	DNA polymerase III subunit beta			RNA uridylyltransferase activity		L	15.662	2544	12.2892	104.968	1	20.382	48.8971	2	14.3147	47.1863	4
MOB|12_12_16	162	MULTISPECIES: hypothetical protein						98.0953	1144	0	11.2402	0	179.642	13.8696	5	114.644	14.7294	10
MOB|12_12_17	228	DUF4351 domain-containing protein						515.822	260	160.476	56.2689	7	512.196	28.2138	29	874.795	28.1828	146
MOB|12_12_18	915	hypothetical protein COA95_07100			Virulence factor membrane-bound polymerase, C-terminal		M	23.9844	2358	15.9113	729.655	9	36.0198	650.214	47	20.0222	649.406	77
MOB|12_12_19	333	IS5 family transposase			Transposase DDE domain		L	0	3094	0	149.906	0	0	79.6491	0	0	77.7794	0
MOB|12_12_2	1215	PAS domain-containing sensor histidine kinase	K10942		Signal transduction histidine kinase, subgroup 1, dimerisation phosphoacceptor region	fleS	T	6.477	2734	5.01129	1029.65	4	9.43954	950.214	18	4.98016	949.406	28
MOB|12_12_20	378	IS5 family transposase			Putative transposase of IS4/5 family (DUF4096)		L	2.19016	2828	6.57047	193.463	0.985402	0	116.853	0	0	115.702	0
MOB|12_12_21	777	Lipid A core-O-antigen ligase			O-Antigen ligase		M	17.4027	2501	13.0817	591.655	6	24.5979	512.214	25.2843	14.5286	511.406	44
MOB|12_12_22	447	prepilin-type N-terminal cleavage/methylation domain-containing protein	K02682		Belongs to the N-Me-Phe pilin family	pilA	NU	150.845	768	379.277	261.888	77	46.3447	182.788	17	26.9147	181.947	29
MOB|12_12_23	441	prepilin-type N-terminal cleavage/methylation domain-containing protein			Belongs to the N-Me-Phe pilin family	pilA	NU	55.8982	1687	95.7698	255.921	19	45.069	176.906	16	26.8557	176.059	28
MOB|12_12_24	762	methyltransferase domain-containing protein	K06219		Catalyzes the methylation of 5-carboxymethoxyuridine (cmo5U) to form 5-methoxycarbonylmethoxyuridine (mcmo5U) at position 34 in tRNAs	cmoM	J	28.613	2235	38.0289	576.655	17	27.0595	497.214	27	20.7506	496.406	61
MOB|12_12_25	1080	isovaleryl-CoA dehydrogenase			Acyl-CoA dehydrogenase, middle domain	pltE	C	21.6546	2406	28.8374	894.655	20	20.7829	815.214	34	15.3436	814.406	74
MOB|12_12_26	1416	phenylalanine racemase			AMP-binding enzyme C-terminal domain	pltF	Q	34.9663	2080	57.6511	1230.65	55	26.4042	1151.21	61	20.8437	1150.41	142
MOB|12_12_27	1329	hypothetical protein			D-alanine [D-alanyl carrier protein] ligase activity		Q	41.7748	1939	84.5955	1143.65	75	22.9439	1064.21	49	17.7851	1063.41	112
MOB|12_12_28	243	acyl carrier protein			Phosphopantetheine attachment site		IQ	109.186	1046	226.477	68.35	12	0	32.3172	0	101.08	31.7412	19
MOB|12_12_29	1908	DUF393 domain-containing protein			Protein conserved in bacteria		S	60.7848	1628	136.287	1722.65	182	23.6538	1643.21	78	22.4137	1642.41	218
MOB|12_12_3	1365	sigma-54-dependent Fis family transcriptional regulator	K10943		Response regulator receiver	fleR	T	29.1999	2221	24.0574	1179.65	22	38.0454	1100.21	84	25.4969	1099.41	166
MOB|12_12_30	123	hypothetical protein EDE11_13046						4755.03	23	1822.79	36.8	52	6276.99	37.4706	472	6165.32	42.8095	1563
MOB|12_12_31	126	IS5 family transposase						0	3095	0	39.8	0	0	34.8	0	0	45.8095	0
MOB|12_12_32	666	IS5 family transposase			Putative transposase of IS4/5 family (DUF4096)		L	3.03608	2811	9.10824	480.655	3.3938	0	401.214	0	0	400.406	0
MOB|12_12_33	396	hypothetical protein						649.19	205	287.03	211.228	47	858.674	133.475	230	801.867	132.46	629
MOB|12_12_34	360	hypothetical protein						1540.43	89	718.234	176.012	98	1673.98	101.211	340	2229.08	99.6937	1316
MOB|12_12_35	381	RDD family protein			RDD family	VP2641	S	519.424	257	591.091	196.412	90	399.922	119.618	96	567.26	118.478	398
MOB|12_12_36	180	hypothetical protein						4243.36	30	6854.53	22.0186	117	2521.84	17.7838	90	3353.72	17.6733	351
MOB|12_12_37	1416	poly(A) polymerase	K00970		Adds poly(A) tail to the 3' end of many RNAs, which usually targets these RNAs for decay. Plays a significant role in the global control of gene expression, through influencing the rate of transcript degradation, and in the general RNA quality control	pcnB	H	124.863	940	99.5792	1230.65	95	122.498	1151.21	283	152.511	1150.41	1039
MOB|12_12_38	501	2-amino-4-hydroxy-6-hydroxymethyldihydropteridine diphosphokinase	K00950		PFAM 7,8-Dihydro-6-hydroxymethylpterin-pyrophosphokinase, HPPK	folK	H	81.182	1338	98.0586	315.723	24	73.7851	236.374	35	71.7023	235.507	100
MOB|12_12_39	816	3-methyl-2-oxobutanoate hydroxymethyltransferase	K00606		Catalyzes the reversible reaction in which hydroxymethyl group from 5,10-methylenetetrahydrofolate is transferred onto alpha-ketoisovalerate to form ketopantoate	panB	H	129.441	894	233.182	630.655	114	73.2259	551.214	81	81.9153	550.406	267
MOB|12_12_4	312	flagellar hook-basal body complex protein FliE	K02408		PFAM Flagellar hook-basal body complex protein FliE	fliE	N	87.5667	1261	59.5511	129.97	6	146.66	64.557	19	56.489	62.7759	21
MOB|12_12_40	879	pantoate--beta-alanine ligase	K01918		Catalyzes the condensation of pantoate with beta-alanine in an ATP-dependent reaction via a pantoyl-adenylate intermediate	panC	H	78.7746	1370	65.0887	693.655	35	91.6766	614.214	113	79.5585	613.406	289
MOB|12_12_41	1863	mechanosensitive ion channel	K16052		mechanosensitive ion channel	mscS	M	24.2891	2351	33.8323	1677.65	44	23.0726	1598.21	74	15.9624	1597.41	151
MOB|12_12_42	381	aspartate 1-decarboxylase	K01579		Catalyzes the pyruvoyl-dependent decarboxylation of aspartate to produce beta-alanine	panD	H	175.416	656	275.843	196.412	42	70.8196	119.618	17	179.585	118.478	126
MOB|12_12_43	477	flagellar biosynthesis protein FliW	K13626		Binds to the C-terminal region of flagellin, which is implicated in polymerization, and participates in the assembly of the flagellum	fliW	N	152.92	760	154.736	291.782	35	152.431	212.491	65	151.594	211.645	190
MOB|12_12_44	504	23S rRNA (pseudouridine(1915)-N(3))-methyltransferase RlmH	K00783		Specifically methylates the pseudouridine at position 1915 (m3Psi1915) in 23S rRNA	rlmH	J	98.802	1138	145.703	318.723	36	74.9465	239.36	36	75.7565	238.507	107
MOB|12_12_45	579	septum formation inhibitor Maf	K06287		Maf-like protein	maf	D	113.936	1012	193.338	393.655	59	68.1934	314.214	43	80.2776	313.422	149
MOB|12_12_46	1455	ribonuclease G	K08301		ribonuclease, Rne Rng family	rng	J	86.7285	1269	164.593	1269.65	162	54.8461	1190.21	131	40.7464	1189.41	287
MOB|12_12_47	3786	TIGR02099 family protein			Protein of unknown function	yhdP	S	32.6901	2128	55.5305	3600.65	155	26.0391	3521.21	184	16.5007	3520.41	344
MOB|12_12_48	825	carbon-nitrogen hydrolase family protein	K11206		Carbon-nitrogen hydrolase	ramA	S	90.4021	1228	145.2	639.655	72	59.5965	560.214	67	66.4099	559.406	220
MOB|12_12_49	552	outer membrane protein assembly factor BamC	K07287		Gram-negative-bacterium-type cell outer membrane assembly	bamC	M	100.932	1121	158.32	366.655	45	88.4672	287.268	51	56.0086	286.422	95
MOB|12_12_5	750	flagellar basal body M-ring protein FliF			The M ring may be actively involved in energy transduction	fliF	N	27.1916	2271	34.2681	564.655	15	24.6478	485.214	24	22.659	484.406	65
MOB|12_12_50	1443	metalloprotease TldD	K03568		modulator of DNA gyrase	tldD	S	129.495	893	213.345	1257.65	208	89.6626	1178.21	212	85.4785	1177.41	596
MOB|12_12_51	1371	metalloprotease PmbA	K03592		modulator of DNA gyrase	pmbA	S	177.303	647	388.411	1185.65	357	76.1285	1106.21	169	67.368	1105.41	441
MOB|12_12_52	591	plasmid pRiA4b ORF-3 family protein			Plasmid pRiA4b ORF-3-like protein		K	241.059	469	419.757	405.655	132	143.59	326.214	94	159.831	325.406	308
MOB|12_12_53	549	DUF1415 domain-containing protein	K09941		Protein of unknown function (DUF1415)		S	141.475	816	237.666	363.655	67	77.1302	284.268	44	109.628	283.422	184
MOB|12_12_54	468	CBS domain-containing protein	K04767		PFAM Cystathionine beta-synthase, core		S	214.298	525	433.336	282.8	95	97.9287	203.54	40	111.629	202.705	134
MOB|12_12_55	648	adenylate kinase	K00939		Catalyzes the reversible transfer of the terminal phosphate group between ATP and AMP. Plays an important role in cellular energy homeostasis and in adenine nucleotide metabolism	adk	F	193.629	596	267.667	462.655	96	157.342	383.214	121	155.879	382.406	353
MOB|12_12_56	1419	3-isopropylmalate dehydratase large subunit	K01703		Catalyzes the isomerization between 2-isopropylmalate and 3-isopropylmalate, via the formation of 2-isopropylmaleate	leuC	H	162.07	709	287.555	1233.65	275	85.4828	1154.21	198	113.171	1153.41	773
MOB|12_12_57	633	3-isopropylmalate dehydratase small subunit	K01704		Catalyzes the isomerization between 2-isopropylmalate and 3-isopropylmalate, via the formation of 2-isopropylmaleate	leuD	E	124.07	946	236.293	447.655	82	55.486	368.214	41	80.4319	367.406	175
MOB|12_12_58	1086	3-isopropylmalate dehydrogenase	K00052		Catalyzes the oxidation of 3-carboxy-2-hydroxy-4- methylpentanoate (3-isopropylmalate) to 3-carboxy-4-methyl-2- oxopentanoate. The product decarboxylates to 4-methyl-2 oxopentanoate	leuB	H	163.073	706	260.672	900.655	182	100.728	821.214	166	127.82	820.406	621
MOB|12_12_59	1023	aspartate-semialdehyde dehydrogenase	K00133		Catalyzes the NADPH-dependent formation of L-aspartate- semialdehyde (L-ASA) by the reductive dephosphorylation of L- aspartyl-4-phosphate	asd	E	133.677	861	166.318	837.655	108	116.327	758.214	177	118.387	757.406	531
MOB|12_12_6	309							305.752	380	479.343	127.148	47.2469	262.721	62.508	32.9557	175.191	60.7752	63.0522
MOB|12_12_60	468	IS5 family transposase			Transposase DDE domain		L	427.914	303	1283.72	282.8	281.429	0.023458	203.54	0.00958168	1.14365e-05	202.705	1.37284e-05
MOB|12_12_61	243	IS630 family transposase			PFAM Integrase core domain		L	13.218	2606	39.654	68.35	2.10109	0	32.3172	0	0	31.7412	0
MOB|12_12_62	417	IS630 family transposase			PFAM Integrase core domain		L	52.6244	1754	136.52	232.028	24.556	20.7865	153.469	6.40181	0.566845	152.645	0.512401
MOB|12_12_63	192	IS5 family transposase			Putative transposase of IS4/5 family (DUF4096)		L	0	3096	0	30.069	0	0	20.7837	0	0	19.8033	0
MOB|12_12_64	2511	fimbrial protein FimV	K08086		COG3170 Tfp pilus assembly protein FimV	fimV	NU	37.1228	2039	11.0934	2325.65	20	69.2155	2246.21	312	31.0594	2245.41	413
MOB|12_12_65	657	IS5 family transposase			Putative transposase of IS4/5 family (DUF4096)		L	11.4082	2643	25.1865	471.655	9.20898	4.74878	392.214	3.73771	4.28942	391.406	9.94236
MOB|12_12_66	201	sulfurtransferase			Protein of unknown function (DUF2892)		P	33.5996	2106	70.9058	36.3856	2	22.0529	22.5961	1	7.84003	21.5387	1
MOB|12_12_67	330	NAD(P)/FAD-dependent oxidoreductase			Pyridine nucleotide-disulphide oxidoreductase	sqr	S	19.501	2456	26.329	146.983	3	32.174	77.4398	5	0	75.4695	0
MOB|12_12_68	972	NAD(P)/FAD-dependent oxidoreductase	K17218		Pyridine nucleotide-disulphide oxidoreductase	sqr	S	30.4034	2184	16.3982	786.655	10	40.8674	707.214	58	33.9446	706.406	142
MOB|12_12_7	474	IS5 family transposase			Putative transposase of IS4/5 family (DUF4096)		L	0	3092	0	288.782	0	0	209.503	0	0	208.656	0
MOB|12_12_8	126	IS5 family transposase						0	3093	0	39.8	0	0	34.8	0	0	45.8095	0
MOB|12_12_9	471							346.648	343	731.243	285.782	162	184.414	206.54	76.4361	124.288	205.685	151.389
MOB|13_13_1	2106	bifunctional 23S rRNA (guanine(2069)-N(7))-methyltransferase RlmK/23S rRNA (guanine(2445)-N(2))-methyltransferase RlmL	K12297		Specifically methylates the guanine in position 2445 (m2G2445) and the guanine in position 2069 (m7G2069) of 23S rRNA	rlmL	J	25.43	2325	41.6412	1920.65	62	18.133	1841.21	67	16.5157	1840.41	180
MOB|13_13_10	618	hypothetical protein						307.412	378	599.288	432.655	201	177.759	353.214	126	145.19	352.406	303
MOB|13_13_11	270							430.163	300	633.442	91.6404	45	320.571	41.97	27	336.477	40.6506	81
MOB|13_13_12	324	HprK-related kinase A			HPr kinase		O	176.126	654	364.998	141.368	40	75.0618	73.0253	11	88.3172	71.1958	37.236
MOB|13_13_13	132	IS5 family transposase						0	3097	0	45.8	0	0	36.1304	0	0	44.12	0
MOB|13_13_14	1119	HprK-related kinase A			HPr kinase		O	20.2671	2436	32.9439	933.655	23.8441	14.9084	854.214	25.5563	12.9489	853.406	65.4413
MOB|13_13_15	654	hypothetical protein			Uncharacterised nucleotidyltransferase		S	29.5994	2208	25.0051	468.655	9.08448	29.4469	389.214	23	34.3461	388.406	79
MOB|13_13_16	612	IS4/IS5 family transposase			Transposase		L	175.108	661	237.245	426.655	78.468	181.607	347.214	126.541	106.471	346.406	218.414
MOB|13_13_17	225	hypothetical protein CSA42_07915, partial			transposase activity		L	95.3566	1180	220.871	53.9459	9.23669	37.9861	27.6557	2.10819	27.2126	27.6557	4.45674
MOB|13_13_18	480	hypothetical protein			Uncharacterised nucleotidyltransferase		S	28.6314	2233	4.37603	294.782	1	53.1925	215.466	23	28.3257	214.615	36
MOB|13_13_19	843	Putative transposase, YhgA-like			transposase or invertase		S	104.743	1082	47.0754	657.655	24	137.889	578.214	160	129.264	577.406	442
MOB|13_13_2	3132	efflux RND transporter permease subunit			Belongs to the resistance-nodulation-cell division (RND) (TC 2.A.6) family		V	10.5911	2655	16.6355	2946.65	38	10.6016	2867.21	61	4.53618	2866.41	77
MOB|13_13_20	897	glycosyltransferase, exosortase A system-associated			Glycosyl transferases group 1	pimB	M	18.8302	2471	54.3792	711.655	30	1.5764	632.214	2	0.534882	631.406	2
MOB|13_13_21	552	IS5 family transposase			Transposase DDE domain		L	5.26787	2771	0	366.655	0	13.5879	287.268	7.83322	2.21571	286.422	3.75821
MOB|13_13_22	231	IS5 family transposase			Putative transposase of IS4/5 family (DUF4096)		L	0	3098	0	58.6437	0	0	28.9704	0	0	28.8518	0
MOB|13_13_23	231	glycosyltransferase, exosortase A system-associated			PFAM Glycosyl transferase, group 1	pimB	M	54.4703	1716	43.9936	58.6437	2	71.72	28.9704	4.1696	47.6972	28.8518	8.14944
MOB|13_13_24	204	glycosyltransferase, exosortase A system-associated			Glycosyl transferases group 1	pimB	M	227.122	496	66.9957	38.5092	2	364.364	23.2495	17	250.007	22.2895	33
MOB|13_13_25	942	UDP-glucose/GDP-mannose dehydrogenase family protein	K00012		Belongs to the UDP-glucose GDP-mannose dehydrogenase family	ugd	C	72.4667	1447	44.3258	756.655	26	80.2048	677.214	109	92.8694	676.406	372
MOB|13_13_26	435	UDP-glucose/GDP-mannose dehydrogenase family protein			Belongs to the UDP-glucose GDP-mannose dehydrogenase family	ugd	C	21.5084	2409	10.3231	249.921	2	17.4837	171.009	6	36.7184	170.159	37
MOB|13_13_27	921	glycosyl transferase family 1	K03857		COG0438 Glycosyltransferase		M	10.5394	2658	26.3026	735.655	15	5.3156	656.214	7	0	655.406	0
MOB|13_13_28	756	IS630 family transposase			PFAM Integrase core domain		L	2.56843	2821	3.1951	570.655	1.41344	4.51019	491.214	4.44596	0	490.406	0
MOB|13_13_29	1269	phenylacetate--CoA ligase family protein	K01912		Capsular polysaccharide biosynthesis protein CapK	paaK	H	5.44829	2765	14.8562	1083.65	12.48	1.48866	1004.21	3	0	1003.41	0
MOB|13_13_3	885	HDOD domain-containing protein			PFAM Metal-dependent hydrolase HDOD		T	11.7246	2639	16.5936	699.655	9	12.8552	620.214	16	5.72507	619.406	21
MOB|13_13_30	189	AbrB/MazE/SpoVT family DNA-binding domain-containing protein						0	3099	0	28.0182	0	0	20.0175	0	0	19.1571	0
MOB|13_13_31	1782	asparagine synthase	K01953		Asparagine synthase	asnB2	E	7.46382	2711	20.1981	1596.65	25	1.97063	1517.21	6	0.222716	1516.41	2
MOB|13_13_32	363	IS5 family transposase			Transposase DDE domain		L	0	3100	0	178.897	0	0	103.719	0	0	102.277	0
MOB|13_13_33	411	insertion element IS1 protein InsB	K07480		Transposase, IS1		L	192.857	603	69.8847	226.087	12.2483	388.809	147.648	115.203	119.877	146.804	104.217
MOB|13_13_34	369	sulfotransferase family protein			Sulfotransferase family	nodH	S	32.3927	2136	13.9678	184.707	2	54.9512	108.819	12	28.259	107.561	18
MOB|13_13_35	1029	IS4/IS5 family transposase			Transposase		L	0.000687883	2866	0	843.655	0	0.00206365	764.214	0.00316484	0	763.406	0
MOB|13_13_36	225	hypothetical protein CSA42_07915, partial			transposase activity		L	95.3566	1181	220.871	53.9459	9.23669	37.9861	27.6557	2.10819	27.2126	27.6557	4.45674
MOB|13_13_37	210	Sulfotransferase family protein			Sulfotransferase family	nodH	S	27.1251	2272	0	42.8026	0	81.3753	24.4944	4	0	23.9262	0
MOB|13_13_38	582	putative O-glycosylation ligase, exosortase A system-associated			O-Antigen ligase		M	13.3182	2603	13.0085	396.655	4	14.1381	317.214	9	12.808	316.422	24
MOB|13_13_39	924	glycosyltransferase family 2 protein			Type I phosphodiesterase / nucleotide pyrophosphatase	pssI	P	14.7798	2569	17.4638	738.655	10	17.3861	659.214	23	9.48954	658.406	37
MOB|13_13_4	246	YfhL family 4Fe-4S dicluster ferredoxin			4Fe-4S dicluster domain	fdx1	C	223.293	507	200.216	70.8719	11	240.421	33.1625	16	229.243	32.4111	44
MOB|13_13_40	450	MULTISPECIES: tetratricopeptide repeat protein						66.9952	1522	180.209	264.854	37	10.7323	185.723	4	10.0444	184.93	11
MOB|13_13_41	234	hypothetical protein A9Q88_09255			membrane-anchored protein conserved in bacteria		EGP	126.234	927	211.259	61.0613	10	133.191	29.9306	8	34.2532	29.5792	6
MOB|13_13_42	225	hypothetical protein CSA42_07915, partial			transposase activity		L	95.3566	1182	220.871	53.9459	9.23669	37.9861	27.6557	2.10819	27.2126	27.6557	4.45674
MOB|13_13_43	972	IS4/IS5 family transposase			Transposase		L	3.82743e-08	2893	0	786.655	0	1.14823e-07	707.214	1.6296e-07	0	706.406	0
MOB|13_13_44	1149	IS66 family transposase						18.5146	2481	28.9196	963.655	21.6039	24.3804	884.214	43.2612	2.24382	883.406	11.7385
MOB|13_13_45	321	DUF2334 domain-containing protein						3.10472	2809	9.31417	138.496	1	0	70.8217	0	0	69.0876	0
MOB|13_13_46	279	glycosyl transferase family 2			glycosyl transferase family 2	exoM	S	42.2268	1930	12.9457	99.6454	1	75.728	46.0619	7	38.0067	44.43	10
MOB|13_13_47	285	IS5 family transposase			Putative transposase of IS4/5 family (DUF4096)		L	0	3101	0	104.968	0	0	48.8971	0	0	47.1863	0
MOB|13_13_48	579	IS5 family transposase			Putative transposase of IS4/5 family (DUF4096)		L	7.5378	2710	0	393.655	0	22.6134	314.214	14.2591	0	313.422	0
MOB|13_13_49	774	polysaccharide deacetylase family protein			Polysaccharide deacetylase	icaB	G	15.9046	2538	17.5312	588.655	8	20.5503	509.214	21	9.63217	508.406	29
MOB|13_13_5	495	pantetheine-phosphate adenylyltransferase	K00954		Reversibly transfers an adenylyl group from ATP to 4'- phosphopantetheine, yielding dephospho-CoA (dPCoA) and pyrophosphate	coaD	H	55.0005	1708	37.4843	309.723	9	60.5654	230.374	28	66.9517	229.518	91
MOB|13_13_50	933	glycosyl transferase family 2	K00745		glycosyl transferase family 2		S	13.4152	2598	18.979	747.655	11	13.4232	668.214	18	7.84348	667.406	31
MOB|13_13_51	555	phosphatidylinositol alpha-1,6-mannosyltransferase	K13668		transferase activity, transferring glycosyl groups	pimB	M	14.7254	2572	41.8761	369.655	12	1.71672	290.268	1	0.583453	289.422	1
MOB|13_13_6	816	formate transporter			Formate nitrite	focA	P	148.163	784	333.409	630.655	163	49.7213	551.214	55	61.3598	550.406	200
MOB|13_13_7	1725	bifunctional protein-serine/threonine kinase/phosphatase			Serine/threonine phosphatases, family 2C, catalytic domain	MA20_17085	KLT	48.565	1822	81.2699	1539.65	97	28.3244	1460.21	83	36.1007	1459.41	312
MOB|13_13_8	1146	TIGR03088 family PEP-CTERM/XrtA system glycosyltransferase			Glycosyl transferases group 1		M	46.0669	1857	29.5418	960.655	22	59.941	881.214	106	48.7178	880.406	254
MOB|13_13_9	1893	amidotransferase 1, exosortase A system-associated	K01953		PFAM Asparagine synthase	asnB	F	75.5515	1402	101.98	1707.65	135	69.4727	1628.21	227	55.2018	1627.41	532
MOB|14_14_1	1020	diguanylate cyclase	K13590		TIGRFAM Diguanylate cyclase	dgcB	T	11.5646	2641	23.1828	834.655	15	7.25809	755.214	11	4.2529	754.406	19
MOB|14_14_10	207	dodecin domain-containing protein	K09165		Dodecin		S	1973.94	66	793.31	40.6517	25	2377.33	23.8954	114	2751.19	22.9556	374
MOB|14_14_11	765	MBL fold metallo-hydrolase			Metallo-beta-lactamase superfamily		C	135.557	855	133.525	579.655	60	114.562	500.214	115	158.583	499.406	469
MOB|14_14_12	2136	EAL domain-containing protein			Diguanylate cyclase		T	48.3294	1823	67.4529	1950.65	102	32.7553	1871.21	123	44.7799	1870.41	496
MOB|14_14_13	1032	LysM peptidoglycan-binding domain-containing protein			LysM domain	lysM	S	60.6864	1629	102.082	846.655	67	50.012	767.214	77	29.9652	766.406	136
MOB|14_14_14	1056	DNA-protecting protein DprA	K04096		PFAM DNA recombination-mediator protein A	dprA	L	24.6897	2342	38.522	870.655	26	19.5239	791.214	31	16.0232	790.406	75
MOB|14_14_15	468	DUF494 domain-containing protein	K03747		Belongs to the Smg family	smg	S	63.9398	1566	54.7372	282.8	12	97.9287	203.54	40	39.1535	202.705	47
MOB|14_14_16	2331	type I DNA topoisomerase	K03168		Releases the supercoiling and torsional tension of DNA, which is introduced during the DNA replication and transcription, by transiently cleaving and rejoining one strand of the DNA duplex. Introduces a single-strand break via transesterification at a target site in duplex DNA. The scissile phosphodiester is attacked by the catalytic tyrosine of the enzyme, resulting in the formation of a DNA-(5'…	topA	L	126.739	923	209.219	2145.65	348	69.6983	2066.21	289	101.299	2065.41	1239
MOB|14_14_17	663	4'-phosphopantetheinyl transferase superfamily protein	K06133		Belongs to the P-Pant transferase superfamily	sfp	H	42.4799	1927	35.1083	477.655	13	38.7922	398.214	31	53.5393	397.406	126
MOB|14_14_18	1674	MULTISPECIES: gamma-glutamyltransferase	K00681		Gamma-glutamyltranspeptidase	ggt	M	52.4888	1757	55.4584	1488.65	64	50.2124	1409.21	142	51.7956	1408.41	432
MOB|14_14_19	1266	MgtC/SapB family protein			MgtC family		S	31.3404	2161	81.1714	1080.65	68	8.461	1001.21	17	4.38868	1000.41	26
MOB|14_14_2	669	sulfite exporter TauE/SafE family protein	K09792		Cytochrome C biogenesis protein transmembrane region		S	86.3908	1276	186.7	483.655	70	41.9148	404.214	34	30.5575	403.406	73
MOB|14_14_20	420	NAD(P)-dependent oxidoreductase	K00020		6-phosphogluconate dehydrogenase	glxR	C	66.8203	1527	38.43	234.968	7	86.028	156.395	27	76.003	155.527	70
MOB|14_14_3	960	sigma-54-dependent Fis family transcriptional regulator			sigma54 specific, transcriptional regulator, Fis family		K	146.202	793	168.188	774.655	101	108.949	695.214	152	161.47	694.406	664
MOB|14_14_4	753	serine/threonine-protein phosphatase	K20074		Serine/threonine phosphatases, family 2C, catalytic domain		T	62.5807	1587	81.8087	567.655	36	61.2408	488.214	60	44.6926	487.406	129
MOB|14_14_5	747	pyridoxine 5'-phosphate synthase	K03474		Catalyzes the complicated ring closure reaction between the two acyclic compounds 1-deoxy-D-xylulose-5-phosphate (DXP) and 3-amino-2-oxopropyl phosphate (1-amino-acetone-3-phosphate or AAP) to form pyridoxine 5'-phosphate (PNP) and inorganic phosphate	pdxJ	H	83.6691	1308	117.134	561.655	51	64.0695	482.214	62	69.8037	481.406	199
MOB|14_14_6	1002	beta-N-acetylhexosaminidase	K01207		Plays a role in peptidoglycan recycling by cleaving the terminal beta-1,4-linked N-acetylglucosamine (GlcNAc) from peptide-linked peptidoglycan fragments, giving rise to free GlcNAc, anhydro-N-acetylmuramic acid and anhydro-N-acetylmuramic acid-linked peptides	nagZ	M	129.123	898	203.766	816.655	129	94.6312	737.214	140	88.9716	736.406	388
MOB|14_14_7	441	flagellar basal body-associated FliL family protein	K02415		Controls the rotational direction of flagella during chemotaxis	fliL	N	18.5307	2480	25.2026	255.921	5	14.0841	176.906	5	16.3053	176.059	17
MOB|14_14_8	420	histidine triad (HIT) protein			HIT domain	MA20_21960	FG	55.7897	1694	10.98	234.968	2	95.5866	156.395	30	60.8024	155.527	56
MOB|14_14_9	1137	hypothetical protein						99.542	1133	77.2639	951.655	57	106.836	872.214	187	114.526	871.406	591
MOB|15_15_1	831	histidine kinase			HDOD domain		T	38.6221	2009	33.9648	645.655	17	45.7638	566.214	52	36.1378	565.406	121
MOB|15_15_10	543	flavoprotein			PFAM Flavoprotein	spoVFB	C	52.2073	1761	64.9132	357.701	18	41.1874	278.268	23	50.5213	277.422	83
MOB|15_15_11	1386	dihydropteroate synthase			PFAM Dihydropteroate synthase, DHPS		H	29.2671	2218	44.0501	1200.65	41	23.5552	1121.21	53	20.1961	1120.41	134
MOB|15_15_12	567	DUF447 family protein	K09154		Protein of unknown function (DUF447)		S	102.455	1109	179.137	381.655	53	61.0006	302.251	37	67.227	301.422	120
MOB|15_15_13	708	dihydroneopterin aldolase/7,8-dihydroneopterin epimerase			4-HFC-P synthase		T	60.6707	1630	98.7248	522.655	40	37.1022	443.214	33	46.185	442.406	121
MOB|15_15_14	1299	dicarboxylate/amino acid:cation symporter			Belongs to the dicarboxylate amino acid cation symporter (DAACS) (TC 2.A.23) family	gltP	U	61.9881	1602	97.2993	1113.65	84	50.5916	1034.21	105	38.0734	1033.41	233
MOB|15_15_15	831	integron integrase			Belongs to the 'phage' integrase family		L	44.6669	1880	13.9855	645.655	7	68.6458	566.214	78	51.3695	565.406	172
MOB|15_15_2	642	DUF2959 domain-containing protein			Protein of unknown function (DUF2959)		S	28.0097	2249	19.7738	456.655	7	42.2729	377.214	32	21.9825	376.406	49
MOB|15_15_3	1785	ABC transporter ATP-binding protein	K06148		ABC transporter transmembrane region	msbA	V	32.0073	2147	40.3204	1599.65	50	31.14	1520.21	95	24.5615	1519.41	221
MOB|15_15_4	852	PHP domain-containing protein	K07053		PHP domain	trpH	S	49.7203	1798	63.8549	666.655	33	44.1272	587.214	52	41.1789	586.406	143
MOB|15_15_5	537	cob(I)yrinic acid a,c-diamide adenosyltransferase	K19221		Required for both de novo synthesis of the corrin ring for the assimilation of exogenous corrinoids. Participates in the adenosylation of a variety of incomplete and complete corrinoids		H	128.898	901	157.716	351.701	43	155.569	272.268	85	73.4097	271.435	118
MOB|15_15_6	1290	cobyrinate a,c-diamide synthase	K02224		CobB/CobQ-like glutamine amidotransferase domain	cbiA	H	120.53	963	225.378	1104.65	193	82.1433	1025.21	169	54.0678	1024.41	328
MOB|15_15_7	2097	polyphosphate kinase 1	K00937		Catalyzes the reversible transfer of the terminal phosphate of ATP to form a long-chain polyphosphate (polyP)	ppk	H	61.7959	1604	67.4795	1911.65	100	66.0891	1832.21	243	51.819	1831.41	562
MOB|15_15_8	924	1-aminocyclopropane-1-carboxylate deaminase	K01505		Pyridoxal-phosphate dependent enzyme	acdS	E	61.0934	1622	73.3481	738.655	42	62.741	659.214	83	47.1912	658.406	184
MOB|15_15_9	822	dihydropteroate synthase	K00796		Catalyzes the condensation of para-aminobenzoate (pABA) with 6-hydroxymethyl-7,8-dihydropterin diphosphate (DHPt-PP) to form 7,8-dihydropteroate (H2Pte), the immediate precursor of folate derivatives	folP	H	51.7606	1774	50.6544	636.655	25	54.5516	557.214	61	50.0759	556.406	165
MOB|16_16_1	1752	chemotaxis protein	K03406		Protein of unknown function (DUF3365)		T	23.9842	2359	25.7708	1566.65	31.2983	27.0522	1487.21	80.7378	19.1295	1486.41	168.386
MOB|16_16_10	417	transposase	K07494		DDE superfamily endonuclease		L	347.663	341	22.2382	232.028	4	564.974	153.469	174	455.776	152.645	412
MOB|16_16_11	342	transposase			to AA sequence GI 30249526		L	281.526	408	0	158.585	0	563.837	86.4778	97.8495	280.74	84.7464	140.893
MOB|16_16_12	1932	cytochrome C			Cytochrome c5530 family protein		C	5.2456	2772	0	1746.65	0	11.1344	1667.21	37.2527	4.60241	1666.41	45.4181
MOB|16_16_2	1362	hypothetical protein			Membrane		M	43.7459	1896	32.2494	1176.65	29.4164	49.0492	1097.21	108	49.939	1096.41	324.245
MOB|16_16_3	1257	hypothetical protein			protein involved in exopolysaccharide biosynthesis		M	32.9463	2123	51.7601	1071.65	43	25.3621	992.214	50.5	21.7168	991.406	127.5
MOB|16_16_4	717	cell division protein FtsZ	K03528		Essential cell division protein that stabilizes the FtsZ protofilaments by cross-linking them and that serves as a cytoplasmic membrane anchor for the Z ring. Also required for the recruitment to the septal ring of downstream cell division proteins	zipA	D	159.661	718	123.625	531.655	50.9512	143.251	452.214	130	212.106	451.406	567
MOB|16_16_5	3504	chromosome segregation protein SMC	K03529		Required for chromosome condensation and partitioning	smc	D	6.58504	2726	0	3318.65	0	13.3245	3239.21	86.6142	6.43063	3238.41	123.324
MOB|16_16_6	390	NADPH-dependent 7-cyano-7-deazaguanine reductase QueF	K09457		Catalyzes the NADPH-dependent reduction of 7-cyano-7- deazaguanine (preQ0) to 7-aminomethyl-7-deazaguanine (preQ1)	queF	S	215.737	522	153.946	205.296	24.5	264.859	127.936	68	228.405	126.793	171.5
MOB|16_16_7	291	flagellar protein FhlB	K04061		FlhB HrpN YscU SpaS Family	flhB2	S	70.4232	1477	34.8192	110.523	2.98326	95.8159	52.0071	10	80.6346	50.2605	24
MOB|16_16_8	870	phosphatidylserine decarboxylase	K01613		Catalyzes the formation of phosphatidylethanolamine (PtdEtn) from phosphatidylserine (PtdSer)	psd	I	47.2863	1838	46.4921	684.655	24.6757	59.8668	605.214	72.7102	35.5	604.406	127.063
MOB|16_16_9	414	hypothetical protein AXA67_04090						19.2748	2461	5.63201	229.043	1	36.4005	150.586	11	15.7919	149.703	14
MOB|17_17_1	204	cold shock domain protein CspD	K03704		SMART Cold shock protein	cspA	K	1173.92	124	100.494	38.5092	3	2057.59	23.2495	96	1363.67	22.2895	180
MOB|17_17_2	1497	cobyric acid synthase	K02232		Catalyzes amidations at positions B, D, E, and G on adenosylcobyrinic A,C-diamide. NH(2) groups are provided by glutamine, and one molecule of ATP is hydrogenolyzed for each amidation	cobQ	H	38.4662	2011	54.0909	1311.65	55	31.139	1232.21	77	30.1688	1231.41	220
MOB|17_17_3	915	cobalamin biosynthesis protein	K02227		Converts cobyric acid to cobinamide by the addition of aminopropanol on the F carboxylic group	cobD	H	42.5783	1922	102.54	729.655	58	16.094	650.214	21	9.10099	649.406	35
MOB|17_17_4	981	threonine-phosphate decarboxylase	K02225		Aminotransferase class I and II	cobC	E	29.0465	2225	51.8808	795.655	32	21.5684	716.214	31	13.6903	715.406	58
MOB|17_17_5	696	phosphate regulon transcriptional regulatory protein PhoB	K07657		phosphate regulon transcriptional regulatory protein PhoB		K	51.5651	1778	63.153	510.655	25	56.6243	431.214	49	34.9179	430.406	89
MOB|17_17_6	1272	phosphate regulon sensor histidine kinase PhoR	K07636		TIGRFAM Signal transduction histidine kinase, phosphate regulon sensor PhoR	phoR	T	20.8473	2422	13.0582	1086.65	11	29.6845	1007.21	60	19.7991	1006.41	118
MOB|17_17_7	1107	mannose-1-phosphate guanylyltransferase/mannose-6-phosphate isomerase			Belongs to the mannose-6-phosphate isomerase type 2 family	cpsB	GM	47.1927	1839	39.1896	921.655	28	55.025	842.214	93	47.3635	841.406	236
MOB|18_18_1	237	succinate dehydrogenase assembly factor 2	K09159		Flavinator of succinate dehydrogenase	sdhE	S	118.75	982	233.813	63.4469	11.5	105.746	30.6301	6.5	16.6905	30.3521	3
MOB|18_18_2	780	succinate dehydrogenase iron-sulfur subunit	K00240		succinate dehydrogenase fumarate reductase	sdhB	C	96.0449	1165	184.389	594.655	85	62.3838	515.214	64.5	41.362	514.406	126
MOB|18_18_3	1785	succinate dehydrogenase flavoprotein subunit	K00239		Belongs to the FAD-dependent oxidoreductase 2 family. FRD SDH subfamily	sdhA	C	146.895	789	207.582	1599.65	257.416	126.855	1520.21	387	106.248	1519.41	956
MOB|18_18_4	381	succinate dehydrogenase, hydrophobic membrane anchor protein	K00242		succinate dehydrogenase, hydrophobic membrane anchor	sdhD	C	166.338	686	229.869	196.412	35	170.8	119.618	41	98.344	118.478	69
MOB|18_18_5	381	succinate dehydrogenase, cytochrome b556 subunit	K00241		Succinate dehydrogenase, cytochrome b556 subunit	sdhC	C	309.051	377	354.655	196.412	54	287.444	119.618	69	285.055	118.478	200
MOB|18_18_6	291	Insertion element protein			PFAM Insertion element protein		L	5.85727	2756	0	110.523	0	0	52.0071	0	17.5718	50.2605	5.23007
MOB|18_18_7	243	heme-binding protein			Haem-degrading		S	486.378	270	56.6192	68.35	3	663.032	32.3172	43	739.483	31.7412	139
MOB|18_18_8	1308	citrate synthase	K01647		Belongs to the citrate synthase family	gltA	H	71.0861	1467	83.8799	1122.65	73	68.3066	1043.21	143	61.0719	1042.41	377
MOB|19_19_1	1704	SagB/ThcOx family dehydrogenase			Nitroreductase family		C	6.68427	2724	3.39768	1518.65	4	14.542	1439.21	42	2.11314	1438.41	18
MOB|19_19_2	1110	histidine kinase			FIST N domain		S	5.80092	2757	5.58035	924.655	4	10.0226	845.214	17	1.79982	844.406	9
MOB|19_19_3	2181	thioredoxin domain-containing protein	K06888		Protein of unknown function, DUF255	yyaL	O	7.14477	2717	5.81753	1995.65	9	9.62183	1916.21	37	5.99495	1915.41	68
MOB|19_19_4	606	3'-5' exonuclease domain-containing protein 2	K20777		3'-5' exonuclease	rnd	L	4.4368	2786	0	420.655	0	4.38121	341.214	3	8.92919	340.406	18
MOB|19_19_5	129	hypothetical protein COB30_17300			Cold shock		K	15.8698	2539	0	42.8	0	28.7738	34.6364	2	18.8355	44.8261	5
MOB|2_2_1	498	Fe-S cluster assembly transcriptional regulator IscR	K13643	GO:0003677, GO:0003700, GO:0046872, GO:0003690, GO:0006355, GO:0051537, GO:0051536	Regulates the transcription of several operons and genes involved in the biogenesis of Fe-S clusters and Fe-S-containing proteins	iscR	K	235.038	479	156.749	312.723	38	247.688	233.374	116	300.678	232.507	414
MOB|2_2_10	603	chorismate lyase	K03181	GO:0005737, GO:0016829, GO:0008813, GO:0006744, GO:0042866	Removes the pyruvyl group from chorismate, with concomitant aromatization of the ring, to provide 4- hydroxybenzoate (4HB) for the ubiquinone pathway	ubiC	H	17.7016	2493	6.17723	417.655	2	32.4139	338.214	22	14.5138	337.406	29
MOB|2_2_100	1068	Cu(I)/Ag(I) efflux system membrane protein CusA/SilA		GO:0055085, GO:0016020, GO:0016021, GO:0022857	AcrB/AcrD/AcrF family	czcA	P	26.45	2294	18.9991	882.655	13	38.4645	803.214	62	21.8865	802.406	104
MOB|2_2_101	273	cytochrome c, class I		GO:0005506, GO:0046872, GO:0009055, GO:0020037, GO:0022900	Cytochrome C oxidase, cbb3-type, subunit III		C	8.40923	2695	13.6867	94.2501	1	11.541	43.1772	1	0	41.647	0
MOB|2_2_102	255							10.0503	2664	16.4153	78.5839	1	13.7355	36.2789	1	0	35.1709	0
MOB|2_2_103	270	hypothetical protein DME40_15705			long-chain fatty acid transporting porin activity		M	9.38433	2680	28.153	91.6404	2	0	41.97	0	0	40.6506	0
MOB|2_2_104	267	hypothetical protein BWK73_37680			transposase activity		L	55.1559	1704	127.277	89.0274	8.78401	38.1908	40.8882	3.13369	0	39.3543	0
MOB|2_2_105	501	IS4/IS5 family transposase		GO:0003677, GO:0004803, GO:0006313	Transposase		L	63.2513	1577	189.754	315.723	46.4426	1.23627e-07	236.374	5.86427e-08	0	235.507	0
MOB|2_2_106	576	IS4/IS5 family transposase		GO:0003677, GO:0004803, GO:0006313	Transposase		L	11.7146	2640	35.1439	390.655	10.6429	0	311.233	0	0	310.422	0
MOB|2_2_107	396	hypothetical protein COB23_00535		GO:0016020, GO:0016021				13.1205	2611	24.4281	211.228	4	14.9335	133.475	4	0	132.46	0
MOB|2_2_108	192	HD domain-containing protein			Metal dependent phosphohydrolases with conserved 'HD' motif.		KT	22.2922	2383	42.9005	30.069	1	23.976	20.7837	1	0	19.8033	0
MOB|2_2_109	201	HD domain-containing protein			Metal dependent phosphohydrolases with conserved 'HD' motif.		KT	94.2607	1187	106.359	36.3856	3	176.423	22.5961	8	0	21.5387	0
MOB|2_2_11	2064	ATP-dependent DNA helicase RecG	K03655	GO:0006281, GO:0003678, GO:0000166, GO:0032508, GO:0004386, GO:0006310, GO:0005524, GO:0016787, GO:0003676, GO:0006974	Critical role in recombination and DNA repair. Helps process Holliday junction intermediates to mature products by catalyzing branch migration. Has a DNA unwinding activity characteristic of a DNA helicase with a 3'- to 5'- polarity. Unwinds branched duplex DNA (Y-DNA)	recG	L	49.8821	1796	72.098	1878.65	105	44.5906	1799.21	161	32.9577	1798.41	351
MOB|2_2_110	369	NADH:ubiquinone reductase (Na(+)-transporting) subunit F		GO:0006814, GO:0046872, GO:0016491, GO:0016020, GO:0016021, GO:0055114, GO:0051537, GO:0016655, GO:0051536, GO:0009055, GO:0022900, GO:0006811, GO:0005886	NQR complex catalyzes the reduction of ubiquinone-1 to ubiquinol by two successive reactions, coupled with the transport of Na( ) ions from the cytoplasm to the periplasm. The first step is catalyzed by NqrF, which accepts electrons from NADH and reduces ubiquinone-1 to ubisemiquinone by a one-electron transfer pathway	nqrF	C	3.85438	2796	6.98388	184.707	1	4.57927	108.819	1	0	107.561	0
MOB|2_2_111	897	NADH:ubiquinone reductase (Na(+)-transporting) subunit F	K00326	GO:0006814, GO:0016491, GO:0046872, GO:0016020, GO:0016021, GO:0055114, GO:0051537, GO:0016655, GO:0051536, GO:0009055, GO:0022900, GO:0006811, GO:0005886	NQR complex catalyzes the reduction of ubiquinone-1 to ubiquinol by two successive reactions, coupled with the transport of Na( ) ions from the cytoplasm to the periplasm. The first step is catalyzed by NqrF, which accepts electrons from NADH and reduces ubiquinone-1 to ubisemiquinone by a one-electron transfer pathway	nqrF	C	8.03877	2701	21.7517	711.655	12	2.3646	632.214	3	0	631.406	0
MOB|2_2_112	222	IS5 family transposase		GO:0003677, GO:0004803, GO:0006313	DDE superfamily endonuclease		L	0	2936	0	51.6303	0	0	27.0074	0	0	26.7722	0
MOB|2_2_113	138	IS5 family transposase		GO:0003677, GO:0004803, GO:0006313	Putative transposase of IS4/5 family (DUF4096)		L	0	2937	0	51.8	0	0	38.96	0	0	46.7778	0
MOB|2_2_114	297	IS5 family transposase		GO:0003677, GO:0004803, GO:0006313	Transposase DDE domain		L	0	2938	0	115.976	0	0	55.1123	0	0	53.4576	0
MOB|2_2_115	126	IS5 family transposase		GO:0003677, GO:0004803, GO:0006313				0	2939	0	39.8	0	0	34.8	0	0	45.8095	0
MOB|2_2_116	2316	copper-translocating P-type ATPase	K17686	GO:0000166, GO:0006812, GO:0046872, GO:0019829, GO:0016020, GO:0098655, GO:0016021, GO:0005524, GO:0005886	haloacid dehalogenase-like hydrolase	pacS	P	5.77285	2758	16.3468	2130.65	27	0.971737	2051.21	4	0	2050.41	0
MOB|2_2_117	552	putative Fe-S cluster assembly protein SufT			FeS assembly SUF system protein SufT	paaD	S	124.145	945	182.948	366.655	52	78.0593	287.268	45	111.428	286.422	189
MOB|2_2_118	732	SDR family NAD(P)-dependent oxidoreductase		GO:0016491, GO:0055114	short-chain dehydrogenase reductase		IQ	41.1827	1954	47.1952	546.655	20	41.5957	467.214	39	34.7571	466.406	96
MOB|2_2_119	675	HAD family hydrolase	K22292	GO:0046872, GO:0016791, GO:0016311, GO:0005975, GO:0016787	PFAM Haloacid dehalogenase-like hydrolase	gph	G	73.8978	1418	139.626	489.655	53	44.946	410.214	37	37.1215	409.406	90
MOB|2_2_12	399	RidA family protein	K09022		Endoribonuclease L-PSP	yjgF	J	154.849	744	162.612	214.187	27	157.164	136.338	43	144.771	135.305	116
MOB|2_2_120	702	bifunctional 2-polyprenyl-6-hydroxyphenol methylase/3-demethylubiquinol 3-O-methyltransferase UbiG	K00568	GO:0061542, GO:0008168, GO:0016740, GO:0006744, GO:0032259, GO:0008689, GO:0008425	O-methyltransferase that catalyzes the 2 O-methylation steps in the ubiquinone biosynthetic pathway	ubiG	H	159.923	716	114.852	516.655	46	144.747	437.214	127	220.17	436.406	569
MOB|2_2_121	747	sulfate transporter CysZ	K06203	GO:0016020, GO:0016021	Etoposide-induced protein 2.4 (EI24)	cysZ	E	122.547	954	174.552	561.655	76	86.8039	482.214	84	106.284	481.406	303
MOB|2_2_122	2139	sodium:proton exchanger	K03316	GO:0006812, GO:0055085, GO:0015299, GO:0016020, GO:0016021, GO:1902600	PFAM Cation H exchanger	nhaG	P	95.9015	1166	161.771	1953.65	245	62.747	1874.21	236	63.1864	1873.41	701
MOB|2_2_123	2031	sodium-translocating pyrophosphatase	K15987	GO:0006814, GO:0030955, GO:0000287, GO:0004427, GO:0016020, GO:0016021, GO:0009678, GO:1902600, GO:0006811, GO:0005887, GO:0005886	pump that utilizes the energy of pyrophosphate hydrolysis as the driving force for	hppA	C	90.2296	1232	260.699	1845.65	373	8.74618	1766.21	31	1.24347	1765.41	13
MOB|2_2_124	879	sulfite exporter TauE/SafE family protein	K07090	GO:0016020, GO:0016021, GO:0005886	Sulfite exporter TauE/SafE		S	61.9145	1603	100.423	693.655	54	47.0552	614.214	58	38.2652	613.406	139
MOB|2_2_125	717	MBL fold metallo-hydrolase			Metallo-beta-lactamase superfamily		S	55.621	1697	67.9375	531.655	28	51.7909	452.214	47	47.1346	451.406	126
MOB|2_2_126	2262	spermidine synthase		GO:0016020, GO:0016021	tRNA (guanine-N7-)-methyltransferase activity		J	3.57812	2802	9.31769	2076.65	15	1.24751	1997.21	5	0.169168	1996.41	2
MOB|2_2_127	456	low affinity iron permease family protein		GO:0055085, GO:0016020, GO:0016021	Low affinity iron permease		S	53.6968	1725	142.888	270.836	30	18.2023	191.634	7	0	190.857	0
MOB|2_2_128	1155	ABC transporter permease	K02066	GO:0016020, GO:0016021, GO:0005886, GO:0043190	ABC-type transport system involved in resistance to organic solvents permease component	mlaB	Q	66.7872	1528	58.5351	969.655	44	64.9327	890.214	116	76.8939	889.406	405
MOB|2_2_129	765	ABC transporter ATP-binding protein	K02065	GO:0000166, GO:0005524, GO:0016887	ABC transporter	iamA	Q	125.143	935	86.7913	579.655	39	136.479	500.214	137	152.158	499.406	450
MOB|2_2_13	2178	bifunctional (p)ppGpp synthetase/guanosine-3',5'-bis(diphosphate) 3'-pyrophosphohydrolase	K01139	GO:0015969	In eubacteria ppGpp (guanosine 3'-diphosphate 5-' diphosphate) is a mediator of the stringent response that coordinates a variety of cellular activities in response to changes in nutritional abundance	spoT	KT	79.814	1358	95.1626	1992.65	147	62.2493	1913.21	239	82.03	1912.41	929
MOB|2_2_130	885	MCE family protein	K02067	GO:0016020, GO:0016021	ABC-type transport system involved in resistance to organic solvents periplasmic component	iamC	Q	62.6338	1585	33.1871	699.655	18	68.2931	620.214	85	86.4213	619.406	317
MOB|2_2_131	612	cholesterol transport system auxiliary component			ABC-type transport auxiliary lipoprotein component		Q	68.5231	1502	33.2581	426.655	11	90.4155	347.214	63	81.8956	346.406	168
MOB|2_2_132	477	IS630 family transposase		GO:0003677	PFAM Integrase core domain		L	0	2940	0	291.782	0	0	212.491	0	0	211.645	0
MOB|2_2_133	486	IS630 family transposase	K07494	GO:0003677	PFAM Integrase core domain		L	0	2941	0	300.743	0	0	221.414	0	0	220.594	0
MOB|2_2_134	1548	type I restriction-modification system subunit M	K03427	GO:0003677, GO:0006306, GO:0009007, GO:0032775, GO:0008168, GO:0008170, GO:0009307, GO:0032259, GO:0003676	HsdM N-terminal domain	hsdM	V	65.8975	1539	194.066	1362.65	205	3.49497	1283.21	9	0.131678	1282.41	1
MOB|2_2_135	423	GxxExxY protein			PD-(D/E)XK nuclease superfamily		P	18.2404	2485	37.9456	237.968	7	12.5123	159.302	4	4.26329	158.436	4
MOB|2_2_136	1044	DUF1016 domain-containing protein		GO:0090305, GO:0004518, GO:0004519, GO:0003676	Protein of unknown function (DUF1016)		S	37.761	2026	108.167	858.655	72	5.11603	779.214	8	0	778.406	0
MOB|2_2_137	111							0	2942	0	44.6667	0	0	31.9286	0	0	36.5556	0
MOB|2_2_138	939	restriction endonuclease subunit S	K01154	GO:0003677, GO:0090305, GO:0004519, GO:0006304	COG0732 Restriction endonuclease S subunits		V	52.0026	1765	95.851	753.655	56	29.5639	674.214	40	30.5928	673.406	122
MOB|2_2_139	417	IS630 family transposase		GO:0003677	PFAM Integrase core domain		L	52.6244	1752	136.52	232.028	24.556	20.7865	153.469	6.40181	0.566845	152.645	0.512401
MOB|2_2_14	243	DNA-directed RNA polymerase subunit omega	K03060	GO:0003677, GO:0016779, GO:0003899, GO:0006351, GO:0016740	Promotes RNA polymerase assembly. Latches the N- and C- terminal regions of the beta' subunit thereby facilitating its interaction with the beta and alpha subunits	rpoZ	K	1516.48	93	415.208	68.35	22	1804.06	32.3172	117	2330.17	31.7412	438
MOB|2_2_140	513	IS630 family transposase		GO:0003677	PFAM Integrase core domain		L	3.59123e-05	2875	0	327.723	0	0.000107724	248.346	5.36869e-05	1.27712e-08	247.484	1.87172e-08
MOB|2_2_141	294	restriction endonuclease subunit S		GO:0003677, GO:0006304	COG0732 Restriction endonuclease S subunits		V	0	2943	0	113.166	0	0	53.5069	0	0	51.8791	0
MOB|2_2_142	645	DUF4433 domain-containing protein			Domain of unknown function (DUF4433)		S	28.9377	2229	84.192	459.655	30	2.62121	380.214	2	0	379.406	0
MOB|2_2_143	1056	Appr-1-p processing protein			phosphatase homologous to the C-terminal domain of histone macroH2A1		S	27.7779	2255	75.5623	870.655	51	7.55766	791.214	12	0.213642	790.406	1
MOB|2_2_144	1305	DEAD/DEAH box helicase	K01153	GO:0090305, GO:0003677, GO:0000166, GO:0009035, GO:0004519, GO:0006304, GO:0009307, GO:0016787, GO:0005524	Subunit R is required for both nuclease and ATPase activities, but not for modification	hsdR	V	87.6649	1259	152.08	1119.65	132	49.3417	1040.21	103	61.5731	1039.41	379
MOB|2_2_145	351	hypothetical transposase		GO:0032196, GO:0015074	Integrase core domain		L	0	2944	0	167.245	0	0	93.5783	0	0	92.2084	0
MOB|2_2_146	141	Hypothetical transposase		GO:0032196, GO:0015074, GO:0003676	Integrase core domain		L	0	2945	0	54.8	0	0	41.96	0	0	45.0333	0
MOB|2_2_147	411	IS3 family transposase		GO:0032196, GO:0015074, GO:0003676	PFAM integrase		L	451.201	289	1313.34	226.087	230.183	36.1715	147.648	10.7175	4.09249	146.804	3.55785
MOB|2_2_148	543	transposase IS3/IS911 family protein		GO:0003677, GO:0004803, GO:0006313	Transposase		L	71.7483	1458	149.622	357.701	41.4891	65.623	278.268	36.6455	0	277.422	0
MOB|2_2_149	1743	type I restriction endonuclease subunit R	K01153	GO:0090305, GO:0003677, GO:0000166, GO:0009035, GO:0004519, GO:0004386, GO:0006304, GO:0009307, GO:0005524, GO:0016787	Type I restriction and modification enzyme - subunit R C terminal	hsdR	V	28.5469	2237	12.4223	1557.65	15	29.328	1478.21	87	43.8903	1477.41	384
MOB|2_2_15	1173	phosphoglycerate kinase	K00927	GO:0000166, GO:0005737, GO:0006096, GO:0004618, GO:0016310, GO:0016740, GO:0016301, GO:0005524	Belongs to the phosphoglycerate kinase family	pgk	F	323.231	366	414.033	987.655	317	298.477	908.214	544	257.184	907.406	1382
MOB|2_2_150	1398	replicative DNA helicase	K02314	GO:0003677, GO:0003678, GO:0000166, GO:0032508, GO:0006260, GO:0004386, GO:0016787, GO:1990077, GO:0006269, GO:0005524	it exhibits DNA-dependent ATPase activity and contains distinct active sites for ATP binding, DNA binding, and interaction with DnaC protein, primase, and other prepriming proteins	dnaB	L	51.8514	1771	46.8055	1212.65	44	49.25	1133.21	112	59.4988	1132.41	399
MOB|2_2_151	1077	alanine racemase	K01775	GO:0030170, GO:0003824, GO:0008784, GO:0030632, GO:0016853, GO:0006522	Catalyzes the interconversion of L-alanine and D- alanine. May also act on other amino acids	alr	M	64.8519	1554	91.1433	891.655	63	60.125	812.214	98	43.2875	811.406	208
MOB|2_2_152	1371	DNA repair protein RadA	K04485	GO:0006281, GO:0003677, GO:0000166, GO:0008094, GO:0046872, GO:0000725, GO:0003684, GO:0005524, GO:0006974	DNA-dependent ATPase involved in processing of recombination intermediates, plays a role in repairing DNA breaks. Stimulates the branch migration of RecA-mediated strand transfer reactions, allowing the 3' invading strand to extend heteroduplex DNA faster. Binds ssDNA in the presence of ADP but not other nucleotides, has ATPase activity that is stimulated by ssDNA and various branched DNA structu…	radA	O	41.0067	1957	60.9272	1185.65	56	31.0821	1106.21	69	31.0107	1105.41	203
MOB|2_2_153	378	PilZ domain-containing protein		GO:0000166, GO:0035438	Binds the second messenger bis-(3'-5') cyclic dimeric guanosine monophosphate (c-di-GMP). Can bind two c-di-GMP molecules per monomer. May play a role in bacterial second- messenger regulated processes. Binding to c-di-GMP induces a conformational change of the C- and N-termini resulting in the exposure of a highly negative surface on one side of the protein to a		S	119.139	977	20.0034	193.463	3	153.519	116.853	36	183.894	115.702	126
MOB|2_2_154	699	IS5 family transposase		GO:0003677, GO:0004803, GO:0006313	Putative transposase of IS4/5 family (DUF4096)		L	2.59175	2817	7.77524	513.655	3.09602	0	434.214	0	0	433.406	0
MOB|2_2_155	1200	YihY family inner membrane protein	K07058	GO:0016020, GO:0016021, GO:0005886	ribonuclease BN	yihY	K	29.4686	2212	29.2409	1014.65	23	37.2981	935.214	70	21.8669	934.406	121
MOB|2_2_156	1437	sigma-54-dependent Fis family transcriptional regulator	K10941	GO:0003677, GO:0000166, GO:0008134, GO:0006355, GO:0043565, GO:0005524	sigma54 specific, transcriptional regulator, Fis family	fleQ	K	69.6446	1488	125.735	1251.65	122	40.3847	1172.21	95	42.814	1171.41	297
MOB|2_2_157	165							148.923	779	300.175	12.8922	3	135.181	14.745	4	11.4131	14.7957	1
MOB|2_2_158	1155	HlyC/CorC family transporter		GO:0050660, GO:0016020, GO:0016021	Transporter associated domain	yfjD	P	61.248	1615	119.731	969.655	90	30.7871	890.214	55	33.2258	889.406	175
MOB|2_2_159	627	forkhead-associated protein			FHA domain		T	55.7464	1695	157.553	441.655	53.9421	8.2544	362.214	6	1.4317	361.406	3.06416
MOB|2_2_16	588	hypothetical protein DRQ62_05850, partial		GO:0016020, GO:0016021				26.5791	2290	25.6294	402.655	8	46.252	323.214	30	7.85604	322.422	15
MOB|2_2_160	285	IS5 family transposase		GO:0003677, GO:0004803, GO:0006313	Putative transposase of IS4/5 family (DUF4096)		L	0	2946	0	104.968	0	0	48.8971	0	0	47.1863	0
MOB|2_2_161	357	IS5 family transposase		GO:0003677, GO:0004803, GO:0006313	Putative transposase of IS4/5 family (DUF4096)		L	14.4369	2580	0	173.08	0	0	98.6621	0	43.3106	97.1558	24.9187
MOB|2_2_162	261							17.1092	2512	41.7752	83.8115	2.71419	0	38.5059	0	9.5525	37.1463	2.10133
MOB|2_2_163	864	HDOD domain-containing protein			HDOD domain		T	43.4367	1904	91.2375	678.655	48	24.1166	599.214	29	14.956	598.406	53
MOB|2_2_164	579	lytic transglycosylase		GO:0016020, GO:0000270, GO:0008933	Transglycosylase SLT domain		M	17.1581	2511	32.7692	393.655	10	7.92947	314.214	5	10.7755	313.422	20
MOB|2_2_165	1200	formate-dependent phosphoribosylglycinamide formyltransferase	K08289	GO:0000166, GO:0000287, GO:0050662, GO:0046872, GO:0003824, GO:0016740, GO:0016742, GO:0009152, GO:0043815, GO:0006164, GO:0006189, GO:0005524, GO:0004644	Involved in the de novo purine biosynthesis. Catalyzes the transfer of formate to 5-phospho-ribosyl-glycinamide (GAR), producing 5-phospho-ribosyl-N-formylglycinamide (FGAR). Formate is provided by PurU via hydrolysis of 10-formyl-tetrahydrofolate	purT	F	88.706	1248	109.336	1014.65	86	66.6038	935.214	125	90.1783	934.406	499
MOB|2_2_166	1596	DNA mismatch repair protein MutS		GO:0016020, GO:0016021, GO:0006298, GO:0030983, GO:0005524	PFAM DNA mismatch repair protein MutS, C-terminal	mutS	L	35.0195	2078	51.2093	1410.65	56	20.2137	1331.21	54	33.6356	1330.41	265
MOB|2_2_167	192	hypothetical protein		GO:0016020, GO:0016021				136.07	851	343.204	30.069	8	47.952	20.7837	2	17.0541	19.8033	2
MOB|2_2_168	984	ferrochelatase	K01772	GO:0005737, GO:0006779, GO:0046872, GO:0016829, GO:0006783, GO:0004325	Catalyzes the ferrous insertion into protoporphyrin IX	hemH	H	51.0443	1785	106.602	798.655	66	27.0213	719.214	39	19.5095	718.406	83
MOB|2_2_169	546	GTP cyclohydrolase I FolE	K01495	GO:0000166, GO:0005525, GO:0008270, GO:0003934, GO:0046872, GO:0006730, GO:0046654, GO:0016787, GO:0035998	TIGRFAM GTP cyclohydrolase I	folE	F	184.405	633	321.908	360.655	90	118.701	281.268	67	112.607	280.422	187
MOB|2_2_17	1134	type IV pili twitching motility protein PilT	K02670	GO:0005524	TIGRFAM Pilus retraction protein PilT	pilU	NU	17.2333	2506	20.3969	948.655	15	22.3582	869.214	39	8.94483	868.406	46
MOB|2_2_170	741	transposase IS4 family protein		GO:0003677, GO:0004803, GO:0006313	PFAM Transposase, IS4-like		L	0.000110372	2872	0	555.655	0	0.000331115	476.214	0.000316433	0	475.406	0
MOB|2_2_171	381	ISAs1 family transposase		GO:0003677, GO:0004803, GO:0006313	PFAM transposase, IS4 family protein		L	5.9559	2746	17.8677	196.412	2.72055	0	119.618	0	0	118.478	0
MOB|2_2_172	987	tRNA dihydrouridine(20/20a) synthase DusA	K05539	GO:0003723, GO:0017150, GO:0002943, GO:0003824, GO:0050660, GO:0016491, GO:0010181, GO:0008033, GO:0055114, GO:0000049, GO:0102264	Catalyzes the synthesis of 5,6-dihydrouridine (D), a modified base found in the D-loop of most tRNAs, via the reduction of the C5-C6 double bond in target uridines. Specifically modifies U20 and U20a in tRNAs	dusA	J	15.4602	2557	22.528	801.655	14	14.4895	722.214	21	9.36305	721.406	40
MOB|2_2_173	411	IS630 family transposase			DDE superfamily endonuclease		L	117.781	989	319.516	226.087	56	30.3748	147.648	9	3.45081	146.804	3
MOB|2_2_174	111	transposase						1.70512	2835	0	44.6667	0	0	31.9286	0	5.11536	36.5556	1.10737
MOB|2_2_175	93							3.5457	2803	0	26.6667	0	0	43.3333	0	10.6371	31.75	2
MOB|2_2_176	1026	IS630 family transposase		GO:0003677	PFAM Integrase core domain		L	26.1722	2303	62.7855	840.655	40.9163	14.5394	761.214	22.2102	1.19174	760.406	5.36648
MOB|2_2_177	279	nuclear transport factor 2 family protein			SnoaL-like domain	M1-770	S	64.9876	1550	38.837	99.6454	3	64.9097	46.0619	6	91.2162	44.43	24
MOB|2_2_178	1668	HIRAN domain-containing protein		GO:0008270, GO:0016818, GO:0003676				13.6531	2596	18.2709	1482.65	21	11.0087	1403.21	31	11.6798	1402.41	97
MOB|2_2_179	528	Fic family protein		GO:0000166, GO:0005524	Fic/DOC family N-terminal	mloA	S	15.6576	2547	0	342.723	0	32.1735	263.3	17	14.7994	262.435	23
MOB|2_2_18	1038	type IV pilus twitching motility protein PilT	K02669	GO:0005524	TIGRFAM Pilus retraction protein PilT	pilT	NU	25.0604	2332	42.361	852.655	28	23.2008	773.214	36	9.61931	772.406	44
MOB|2_2_180	198	IS5 family transposase		GO:0003677, GO:0004803, GO:0006313	Transposase DDE domain		L	0	2947	0	34.196	0	0	21.8883	0	0	20.8194	0
MOB|2_2_181	873	Fic family protein		GO:0000166, GO:0005524	Adenylyltransferase that mediates the addition of adenosine 5'-monophosphate (AMP) to specific residues of target proteins	mloA	K	6.09448	2741	2.46281	687.655	1.31287	11.5471	608.214	14.0939	4.27353	607.406	15.3719
MOB|2_2_182	777	Topoisomerase DNA binding C4 zinc finger		GO:0003677, GO:0016020, GO:0016021, GO:0003916, GO:0005694, GO:0006265	Topoisomerase DNA binding C4 zinc finger		L	45.2029	1874	26.1634	591.655	12	64.2085	512.214	66	45.2368	511.406	137
MOB|2_2_183	234	ferrous iron transport protein A	K04758	GO:0046914	PFAM Ferrous iron transporter, FeoA subunit	feoA	P	540.436	245	422.518	61.0613	20	599.359	29.9306	36	599.431	29.5792	105
MOB|2_2_184	2319	Fe(2+) transporter permease subunit FeoB	K04759	GO:0055072, GO:0005525, GO:0006826, GO:0072511, GO:0016020, GO:0016021, GO:0034755, GO:0015093, GO:0005886	transporter of a GTP-driven Fe(2 ) uptake system	feoB	P	76.6201	1394	82.2235	2133.65	136	80.779	2054.21	333	66.8579	2053.41	813
MOB|2_2_185	222	sugar metabolism transcriptional regulator			FeoC like transcriptional regulator	feoC	S	254.111	446	124.924	51.6303	5	479.724	27.0074	26	157.686	26.7722	25
MOB|2_2_186	1659	ATP-binding protein	K06915	GO:0005524	AAA-like domain		S	26.9158	2278	27.1361	1473.65	31	32.5246	1394.21	91	21.0867	1393.41	174
MOB|2_2_187	573	YigZ family protein			PFAM Uncharacterised protein family UPF0029, Impact, N-terminal	yigZ	S	24.3175	2350	13.3105	387.655	4	40.4167	308.233	25	19.2252	307.422	35
MOB|2_2_188	741	ABC transporter ATP-binding protein	K02049	GO:0000166, GO:0005524, GO:0016887	ABC transporter	ssuB	P	31.6514	2157	39.4662	555.655	17	34.5312	476.214	33	20.9568	475.406	59
MOB|2_2_189	756	ABC transporter permease	K02050	GO:0055085, GO:0016020, GO:0016021, GO:0005886	PFAM Binding-protein-dependent transport systems inner membrane component	MA20_34455	P	33.23	2110	47.4708	570.655	21	25.3612	491.214	25	26.8581	490.406	78
MOB|2_2_19	711	YggS family pyridoxal phosphate-dependent enzyme	K06997	GO:0030170	Pyridoxal 5'-phosphate (PLP)-binding protein, which is involved in PLP homeostasis	yggS	S	35.6823	2066	41.7186	525.655	17	34.6193	446.214	31	30.709	445.406	81
MOB|2_2_190	969	ABC transporter substrate-binding protein	K02051	GO:0042597, GO:0015734	NMT1/THI5 like	ssuA	P	33.956	2099	47.7369	783.655	29	33.9654	704.214	48	20.1656	703.406	84
MOB|2_2_191	1179	flagellar motor protein MotB	K03286	GO:0016020, GO:0005509, GO:0016021, GO:0009279	Belongs to the ompA family		M	261.686	434	359.605	993.655	277	239.286	914.214	439	186.167	913.406	1007
MOB|2_2_192	462	sel1 repeat family protein			beta-lactamase activity		S	286.445	402	186.4	276.818	40	358.077	197.611	142	314.857	196.83	367
MOB|2_2_193	1410	glutamate--tRNA ligase	K01885	GO:0006418, GO:0000166, GO:0005737, GO:0008270, GO:0004812, GO:0004818, GO:0043039, GO:0016874, GO:0000049, GO:0006412, GO:0005524, GO:0006424	Catalyzes the attachment of glutamate to tRNA(Glu) in a two-step reaction glutamate is first activated by ATP to form Glu-AMP and then transferred to the acceptor end of tRNA(Glu)	gltX	J	161.662	710	195.921	1224.65	186	144.461	1145.21	332	144.605	1144.41	980
MOB|2_2_194	1299	IS4/IS5 family transposase			Transposase		L	71.1139	1466	200.611	1113.65	173.19	8.91062	1034.21	18.4935	3.82004	1033.41	23.3777
MOB|2_2_195	795	16S rRNA (adenine(1518)-N(6)/adenine(1519)-N(6))-dimethyltransferase RsmA	K02528	GO:0003723, GO:0005737, GO:0000154, GO:0008649, GO:0052908, GO:0006364, GO:0031167, GO:0016740, GO:0008168, GO:0016433, GO:0032259, GO:0000179	Specifically dimethylates two adjacent adenosines (A1518 and A1519) in the loop of a conserved hairpin near the 3'-end of 16S rRNA in the 30S particle. May play a critical role in biogenesis of 30S subunits	ksgA	J	91.8114	1212	152.346	609.655	72	54.51	530.214	58	68.5783	529.406	215
MOB|2_2_196	999	4-hydroxythreonine-4-phosphate dehydrogenase PdxA	K00097	GO:0042823, GO:0000287, GO:0005737, GO:0008270, GO:0051287, GO:0016491, GO:0046872, GO:0050570, GO:0055114, GO:0008615, GO:0050897	Catalyzes the NAD(P)-dependent oxidation of 4- (phosphohydroxy)-L-threonine (HTP) into 2-amino-3-oxo-4- (phosphohydroxy)butyric acid which spontaneously decarboxylates to form 3-amino-2-oxopropyl phosphate (AHAP)	pdxA	H	72.474	1446	109.393	813.655	69	62.4403	734.214	92	45.5888	733.406	198
MOB|2_2_197	468	ribosome maturation factor RimP	K09748	GO:0005737, GO:0042274, GO:0042254	Required for maturation of 30S ribosomal subunits	rimP	J	447.508	290	123.159	282.8	27	531.263	203.54	217	688.102	202.705	826
MOB|2_2_198	1536	transcription termination/antitermination protein NusA	K02600	GO:0003700, GO:0000166, GO:0005737, GO:0003723, GO:0031564, GO:0031554, GO:0006353, GO:0003676	Participates in both transcription termination and antitermination	nusA	K	263.798	427	275.061	1350.65	288	257.933	1271.21	658	258.399	1270.41	1944
MOB|2_2_199	2805	translation initiation factor IF-2	K02519	GO:0003743, GO:0005525, GO:0000166, GO:0005737, GO:0003924, GO:0006412, GO:0006413	One of the essential components for the initiation of protein synthesis. Protects formylmethionyl-tRNA from spontaneous hydrolysis and promotes its binding to the 30S ribosomal subunits. Also involved in the hydrolysis of GTP during the formation of the 70S ribosomal complex	infB	J	326.469	362	424.467	2619.65	862	281.502	2540.21	1435	273.438	2539.41	4112
MOB|2_2_2	1095	cysteine desulfurase	K04487	GO:0003824	Cysteine desulfurase		E	120.18	965	246.748	909.655	174	58.8215	830.214	98	54.971	829.406	270
MOB|2_2_20	873	sulfite exporter TauE/SafE family protein	K07090	GO:0016020, GO:0016021, GO:0005886	membrane transporter protein	MA20_18170	S	24.864	2337	28.1386	687.655	15	29.4948	608.214	36	16.9585	607.406	61
MOB|2_2_200	363	30S ribosome-binding factor RbfA	K02834	GO:0005737, GO:0030490, GO:0042254	One of several proteins that assist in the late maturation steps of the functional core of the 30S ribosomal subunit. Associates with free 30S ribosomal subunits (but not with 30S subunits that are part of 70S ribosomes or polysomes). Required for efficient processing of 16S rRNA. May interact with the 5'-terminal helix region of 16S rRNA	rbfA	J	273.961	415	223.533	178.897	31	245.026	103.719	51	353.324	102.277	214
MOB|2_2_201	909	tRNA pseudouridine(55) synthase TruB	K03177	GO:0001522, GO:0031119, GO:0003723, GO:0009982, GO:0006396, GO:0008033, GO:0009451, GO:0106029, GO:0016853	Responsible for synthesis of pseudouridine from uracil- 55 in the psi GC loop of transfer RNAs	truB	J	195.748	585	231.736	723.655	130	153.156	644.214	198	202.351	643.406	771
MOB|2_2_202	270	30S ribosomal protein S15	K02956	GO:0003723, GO:0005840, GO:0019843, GO:0006412	Forms an intersubunit bridge (bridge B4) with the 23S rRNA of the 50S subunit in the ribosome	rpsO	J	1203.2	119	1069.81	91.6404	76	1306.03	41.97	110	1233.75	40.6506	297
MOB|2_2_203	2082	polyribonucleotide nucleotidyltransferase	K00962	GO:0000287, GO:0016779, GO:0005737, GO:0003723, GO:0046872, GO:0006396, GO:0016740, GO:0006402, GO:0003676, GO:0004654	Involved in mRNA degradation. Catalyzes the phosphorolysis of single-stranded polyribonucleotides processively in the 3'- to 5'-direction	pnp	J	573.415	230	886.211	1896.65	1303	395.42	1817.21	1442	438.614	1816.41	4718
MOB|2_2_204	633	uracil-DNA glycosylase	K21929		Uracil DNA glycosylase superfamily	udgB	L	13.7932	2594	8.64488	447.655	3	18.9464	368.214	14	13.7883	367.406	30
MOB|2_2_205	1827	excinuclease ABC subunit C	K03703	GO:0090305, GO:0006281, GO:0003677, GO:0005737, GO:0009381, GO:0004518, GO:0009432, GO:0006289, GO:0009380, GO:0006974	The UvrABC repair system catalyzes the recognition and processing of DNA lesions. UvrC both incises the 5' and 3' sides of the lesion. The N-terminal half is responsible for the 3' incision and the C-terminal half is responsible for the 5' incision	uvrC	L	25.8745	2317	32.2169	1641.65	41	26.1561	1562.21	82	19.2505	1561.41	178
MOB|2_2_206	561	CDP-diacylglycerol--glycerol-3-phosphate 3-phosphatidyltransferase	K00995	GO:0016020, GO:0006629, GO:0016780, GO:0016021, GO:0008654, GO:0008444, GO:0016740	Belongs to the CDP-alcohol phosphatidyltransferase class-I family	pgsA	I	125.895	930	230.074	375.655	67	80.7339	296.268	48	66.8776	295.422	117
MOB|2_2_207	612	TetR/AcrR family transcriptional regulator		GO:0003677	Bacterial regulatory proteins, tetR family		K	108.891	1049	126.985	426.655	42	111.943	347.214	78	87.7453	346.406	180
MOB|2_2_208	468	redoxin domain-containing protein	K03564	GO:0016209, GO:0016491, GO:0045454, GO:0055114, GO:0098869, GO:0005623	Redoxin	bcp	O	109.971	1039	155.089	282.8	34	85.6876	203.54	35	89.1367	202.705	107
MOB|2_2_209	1461	DUF853 family protein	K06915	GO:0005524	Bacterial protein of unknown function (DUF853)	yjgR	S	67.9151	1512	63.7072	1275.65	63	62.4859	1196.21	150	77.5522	1195.41	549
MOB|2_2_21	645	BON domain-containing protein			Periplasmic or secreted lipoprotein		S	57.412	1665	42.096	459.655	15	61.5984	380.214	47	68.5415	379.406	154
MOB|2_2_210	360	hypothetical protein						2478.21	49	432.406	176.012	59	3485.82	101.211	708	3516.39	99.6937	2076
MOB|2_2_211	186	MULTISPECIES: hypothetical protein		GO:0016020, GO:0016021				62723.9	2	7099.65	25.9825	143	69149	19.385	2690	111923	18.8233	12476
MOB|2_2_212	735	phosphatase PAP2 family protein		GO:0016020, GO:0016021	PAP2 (Acid phosphatase) superfamily protein		S	41.7408	1940	70.4064	549.655	30	31.7926	470.214	30	23.0233	469.406	64
MOB|2_2_213	564	DNA mismatch repair protein MutS			PFAM Smr	yfcN	S	29.5092	2211	51.1009	378.655	15	24.9779	299.251	15	12.4488	298.422	22
MOB|2_2_214	756	5'/3'-nucleotidase SurE	K03787	GO:0000166, GO:0005737, GO:0046872, GO:0008253, GO:0008252, GO:0016311, GO:0016787	Nucleotidase that shows phosphatase activity on nucleoside 5'-monophosphates	surE	S	134.342	859	142.413	570.655	63	115.647	491.214	114	144.965	490.406	421
MOB|2_2_215	660	protein-L-isoaspartate O-methyltransferase	K00573	GO:0030091, GO:0005737, GO:0004719, GO:0006464, GO:0016740, GO:0008168, GO:0032259, GO:0006479	Catalyzes the methyl esterification of L-isoaspartyl residues in peptides and proteins that result from spontaneous decomposition of normal L-aspartyl and L-asparaginyl residues. It plays a role in the repair and or degradation of damaged proteins	pcm	O	110.469	1035	163.063	474.655	60	64.3039	395.214	51	104.04	394.406	243
MOB|2_2_216	582	DedA family protein		GO:0016020, GO:0016021	SNARE associated Golgi protein	Z012_09465	S	150.332	771	269.927	396.655	83	75.403	317.214	48	105.666	316.422	198
MOB|2_2_217	2739	molecular chaperone DnaK			Belongs to the heat shock protein 70 family		O	110.68	1032	164.678	2553.65	326	74.9213	2474.21	372	92.4401	2473.41	1354
MOB|2_2_218	861	PilZ domain-containing protein		GO:0016020, GO:0016021, GO:0035438	PFAM Type IV pilus assembly PilZ		S	57.2175	1669	59.1859	675.655	31	54.3264	596.214	65	58.1403	595.406	205
MOB|2_2_219	381	ISAs1 family transposase		GO:0003677, GO:0004803, GO:0006313	PFAM transposase, IS4 family protein		L	5.9559	2747	17.8677	196.412	2.72055	0	119.618	0	0	118.478	0
MOB|2_2_22	588	phosphoheptose isomerase	K03271	GO:0097367, GO:0005737, GO:0008968, GO:0008270, GO:0046872, GO:2001061, GO:1901135, GO:0016853, GO:0005975	isomerase	gmhA	G	71.4666	1464	92.9065	402.655	29	55.5024	323.214	36	65.9908	322.422	126
MOB|2_2_220	768	transposase IS4 family protein		GO:0003677, GO:0004803, GO:0006313	PFAM transposase, IS4 family protein		L	1.68693	2837	0.0219002	582.655	0.00989188	5.03889	503.214	5.08848	0	502.406	0
MOB|2_2_221	747	cytochrome C			Cytochrome c5530 family protein		C	20.7516	2424	13.7804	561.655	6	26.0673	482.214	25.2253	22.4071	481.406	63.8792
MOB|2_2_222	1047	cytochrome C			Cytochrome c5530 family protein		C	1.37709	2844	1.49709	861.655	1	0.96961	782.214	1.52203	1.66457	781.406	7.70266
MOB|2_2_223	141	transposase						14.2506	2583	42.7519	54.8	1.81616	0	41.96	0	0	45.0333	0
MOB|2_2_224	171	transposase			to AA sequence GI 30249526		L	0	2948	0	16.3784	0	0	15.9298	0	0	15.9942	0
MOB|2_2_225	369	transposase	K07494		DDE superfamily endonuclease		L	0	2949	0	184.707	0	0	108.819	0	0	107.561	0
MOB|2_2_226	537	phosphatidylserine decarboxylase	K01613	GO:0016020, GO:0006629, GO:0016829, GO:0004609, GO:0008654, GO:0006646, GO:0016831, GO:0005886	Catalyzes the formation of phosphatidylethanolamine (PtdEtn) from phosphatidylserine (PtdSer)	psd	I	41.0572	1956	78.2136	351.701	21.3243	17.0023	272.268	9.28979	27.9558	271.435	44.9366
MOB|2_2_227	219	phosphatidylserine decarboxylase		GO:0016020, GO:0006629, GO:0016829, GO:0004609, GO:0008654, GO:0006646, GO:0016831, GO:0005886	Catalyzes the formation of phosphatidylethanolamine (PtdEtn) from phosphatidylserine (PtdSer)	psd	I	0	2950	0	49.3072	0	0	26.3103	0	0	25.8187	0
MOB|2_2_228	249	flagellar protein FhlB	K04061	GO:0016020, GO:0009306	FlhB HrpN YscU SpaS Family	flhB2	S	11.8023	2638	35.4069	73.4755	2.01674	0	34.2451	0	0	33.2456	0
MOB|2_2_229	390	NADPH-dependent 7-cyano-7-deazaguanine reductase QueF	K09457	GO:0033739, GO:0005737, GO:0008616, GO:0016491, GO:0055114	Catalyzes the NADPH-dependent reduction of 7-cyano-7- deazaguanine (preQ0) to 7-aminomethyl-7-deazaguanine (preQ1)	queF	S	215.737	521	153.946	205.296	24.5	264.859	127.936	68	228.405	126.793	171.5
MOB|2_2_23	369	YraN family protein	K07460	GO:0090305, GO:0004518, GO:0003676	Belongs to the UPF0102 family	yraN	L	18.389	2483	48.8872	184.707	7	0	108.819	0	6.27978	107.561	4
MOB|2_2_230	663	chromosome segregation protein SMC	K03529	GO:0007062, GO:0003677, GO:0000166, GO:0006260, GO:0005737, GO:0051276, GO:0030261, GO:0007059, GO:0005694, GO:0005524	Required for chromosome condensation and partitioning	smc	D	18.6367	2477	27.0064	477.655	10	20.4623	398.214	16.352	8.44141	397.406	19.8661
MOB|2_2_231	2844	chromosome segregation protein SMC	K03529	GO:0003677, GO:0007062, GO:0000166, GO:0006260, GO:0005737, GO:0030261, GO:0051276, GO:0005694, GO:0007059, GO:0005524	Required for chromosome condensation and partitioning	smc	D	24.8058	2340	44.153	2658.65	91	6.96181	2579.21	36.0338	23.3026	2578.41	355.81
MOB|2_2_232	285	cell division protein ZipA		GO:0051301, GO:0016020, GO:0016021, GO:0007049, GO:0090529, GO:0005886	Essential cell division protein that stabilizes the FtsZ protofilaments by cross-linking them and that serves as a cytoplasmic membrane anchor for the Z ring. Also required for the recruitment to the septal ring of downstream cell division proteins	zipA	D	0	2951	0	104.968	0	0	48.8971	0	0	47.1863	0
MOB|2_2_233	435	cell division protein FtsZ	K03528	GO:0051301, GO:0016020, GO:0016021, GO:0007049, GO:0090529, GO:0005886	Essential cell division protein that stabilizes the FtsZ protofilaments by cross-linking them and that serves as a cytoplasmic membrane anchor for the Z ring. Also required for the recruitment to the septal ring of downstream cell division proteins	zipA	D	34.494	2091	103.482	249.921	20.0488	0	171.009	0	0	170.159	0
MOB|2_2_234	1257	hypothetical protein		GO:0016020, GO:0016021	protein involved in exopolysaccharide biosynthesis		M	32.9463	2122	51.7601	1071.65	43	25.3621	992.214	50.5	21.7168	991.406	127.5
MOB|2_2_235	1122	hypothetical protein			Membrane		M	10.8266	2651	32.4797	936.655	23.5836	0	857.214	0	0	856.406	0
MOB|2_2_236	315	hypothetical protein						2.39468	2824	0	132.728	0	0	66.5438	0	7.18403	64.7478	2.75459
MOB|2_2_237	294	chemotaxis protein		GO:0007165, GO:0016020, GO:0016021				66.9059	1526	88.2184	113.166	7.73919	56.7648	53.5069	6.09522	55.7344	51.8791	17.1229
MOB|2_2_238	888	chemotaxis protein		GO:0007165, GO:0016020, GO:0016021	Protein of unknown function (DUF3365)		T	13.0933	2614	12.7822	702.655	6.96251	4.931	623.214	6.16698	21.5667	622.406	79.4915
MOB|2_2_239	399	chemotaxis protein		GO:0007165, GO:0016020, GO:0016021	Protein of unknown function (DUF3365)		T	0	2952	0	214.187	0	0	136.338	0	0	135.305	0
MOB|2_2_24	1860	penicillin-binding protein activator	K07121		LppC putative lipoprotein	lpoA	M	20.1836	2440	28.5008	1674.65	37	20.9293	1595.21	67	11.1206	1594.41	105
MOB|2_2_240	741	IS5 family transposase		GO:0003677, GO:0004803, GO:0006313	Transposase DDE domain		L	24.8462	2338	69.652	555.655	30.0025	2.15646	476.214	2.06084	2.73019	475.406	7.68635
MOB|2_2_241	633	cytochrome c biogenesis heme-transporting ATPase CcmA	K02193	GO:0000166, GO:0055085, GO:0035351, GO:0016020, GO:0017004, GO:0022857, GO:0015439, GO:0005524, GO:0016887, GO:0005886	once thought to export heme, this seems not to be the case, but its exact role is uncertain. Responsible for energy coupling to the transport system	ccmA	O	104.565	1085	112.383	447.655	39	97.4388	368.214	72	103.872	367.406	226
MOB|2_2_242	675	heme exporter protein CcmB	K02194	GO:0015886, GO:0015232, GO:0016020, GO:0016021, GO:0017004, GO:0005886	Required for the export of heme to the periplasm for the biogenesis of c-type cytochromes	ccmB	U	162.403	708	260.811	489.655	99	112.972	410.214	93	113.427	409.406	275
MOB|2_2_243	912	hypothetical protein						174.536	662	142.018	726.655	80	179.394	647.214	233	202.196	646.406	774
MOB|2_2_244	762	heme ABC transporter permease	K02195	GO:0015886, GO:0015232, GO:0016020, GO:0016021, GO:0020037, GO:0017004, GO:0005886	Required for the export of heme to the periplasm for the biogenesis of c-type cytochromes	ccmC	U	132.318	866	214.752	576.655	96	100.22	497.214	100	81.9817	496.406	241
MOB|2_2_245	165	heme exporter protein CcmD	K02196	GO:0015886, GO:0016020, GO:0016021, GO:0017004, GO:0005886	Required for the export of heme to the periplasm for the biogenesis of c-type cytochromes	ccmD	U	268.003	422	600.349	12.8922	6	135.181	14.745	4	68.4783	14.7957	6
MOB|2_2_246	450	cytochrome c maturation protein CcmE	K02197	GO:0046872, GO:0016020, GO:0016021, GO:0020037, GO:0017003, GO:0017004, GO:0005886	Heme chaperone required for the biogenesis of c-type cytochromes. Transiently binds heme delivered by CcmC and transfers the heme to apo-cytochromes in a process facilitated by CcmF and CcmH	ccmE	O	120.364	964	194.821	264.854	40	83.1756	185.723	31	83.0945	184.93	91
MOB|2_2_247	1953	heme lyase CcmF/NrfE family subunit	K02198	GO:0015886, GO:0015232, GO:0016020, GO:0016021, GO:0020037, GO:0017004	Cytochrome c-type biogenesis protein CcmF	ccmF	O	159.199	722	306.502	1767.65	420	95.3399	1688.21	323	75.7554	1687.41	757
MOB|2_2_248	534	DsbE family thiol:disulfide interchange protein	K02199	GO:0015036, GO:0016491, GO:0045454, GO:0055114, GO:0017004, GO:0030288, GO:0005623	TIGRFAM periplasmic protein thiol	ccmG	CO	153.744	755	270.054	348.701	73	98.0765	269.284	53	93.1021	268.435	148
MOB|2_2_249	462	cytochrome c-type biogenesis protein CcmH	K02200	GO:0046872, GO:0016020, GO:0016021	subunit of a heme lyase	ccmH	P	102.244	1112	88.54	276.818	19	110.953	197.611	44	107.24	196.83	125
MOB|2_2_25	795	IS5 family transposase			Transposase		L	74.7966	1413	223.699	609.655	105.722	2.39967e-06	530.214	2.5533e-06	0.69074	529.406	2.16554
MOB|2_2_250	1230	c-type cytochrome biogenesis protein CcmI	K02200		TIGRFAM Cytochrome c-type biogenesis protein CcmI	cycH	O	156.195	739	142.006	1044.65	115	159.011	965.214	308	167.567	964.406	957
MOB|2_2_251	1380	oxygen-independent coproporphyrinogen III oxidase	K02495	GO:0005737, GO:0004109, GO:0006779, GO:0016491, GO:0003824, GO:0046872, GO:0055114, GO:0051539, GO:0006782, GO:0051989, GO:0051536	Belongs to the anaerobic coproporphyrinogen-III oxidase family	hemN	H	66.5521	1533	92.8618	1194.65	86	63.0029	1115.21	141	43.7917	1114.41	289
MOB|2_2_252	1050	glyceraldehyde-3-phosphate dehydrogenase		GO:0000166, GO:0055114, GO:0016620	Glyceraldehyde 3-phosphate dehydrogenase, NAD binding domain	gap	C	53.9701	1720	76.0867	864.655	51	40.6155	785.214	64	45.208	784.406	210
MOB|2_2_253	1221	4-hydroxy-3-methylbut-2-en-1-yl diphosphate synthase	K03526	GO:0005506, GO:0046872, GO:0008299, GO:0016491, GO:0019288, GO:0055114, GO:0044237, GO:0051539, GO:0046429, GO:0016114, GO:0051536	Converts 2C-methyl-D-erythritol 2,4-cyclodiphosphate (ME-2,4cPP) into 1-hydroxy-2-methyl-2-(E)-butenyl 4-diphosphate	ispG	I	145.593	797	154.45	1035.65	124	127.676	956.214	245	154.653	955.406	875
MOB|2_2_254	948	IS5 family transposase			Transposase		L	27.4477	2264	64.8196	762.655	38.3224	17.1502	683.214	23.514	0.373208	682.406	1.50819
MOB|2_2_255	759	metallophosphoesterase		GO:0016787	Calcineurin-like phosphoesterase superfamily domain		S	94.0801	1189	137.17	573.655	61	95.7874	494.214	95	49.2828	493.406	144
MOB|2_2_256	1344	MULTISPECIES: Na(+)-translocating NADH-quinone reductase subunit A	K00346	GO:0006814, GO:0055114, GO:0006811, GO:0016655	NQR complex catalyzes the reduction of ubiquinone-1 to ubiquinol by two successive reactions, coupled with the transport of Na( ) ions from the cytoplasm to the periplasm. NqrA to NqrE are probably involved in the second step, the conversion of ubisemiquinone to ubiquinol	nqrA	C	573.502	229	787.13	1158.65	707	434.492	1079.21	941	498.885	1078.41	3186
MOB|2_2_257	1203	NADH:ubiquinone reductase (Na(+)-transporting) subunit B	K00347	GO:0006814, GO:0055085, GO:0010181, GO:0016020, GO:0022904, GO:0016021, GO:0055114, GO:0006811, GO:0016655, GO:0005886	NQR complex catalyzes the reduction of ubiquinone-1 to ubiquinol by two successive reactions, coupled with the transport of Na( ) ions from the cytoplasm to the periplasm. NqrA to NqrE are probably involved in the second step, the conversion of ubisemiquinone to ubiquinol	nqrB	C	578.322	227	1003.94	1017.65	792	318.145	938.214	599	412.88	937.406	2292
MOB|2_2_258	855	Na(+)-translocating NADH-quinone reductase subunit C	K00348	GO:0006814, GO:0010181, GO:0016020, GO:0016021, GO:0055114, GO:0006811, GO:0016655, GO:0005886	NQR complex catalyzes the reduction of ubiquinone-1 to ubiquinol by two successive reactions, coupled with the transport of Na( ) ions from the cytoplasm to the periplasm. NqrA to NqrE are probably involved in the second step, the conversion of ubisemiquinone to ubiquinol	nqrC	C	416.982	307	452.687	669.655	235	393.438	590.214	466	404.822	589.406	1413
MOB|2_2_259	681	NADH:ubiquinone reductase (Na(+)-transporting) subunit D	K00349	GO:0006814, GO:0016020, GO:0016021, GO:0055114, GO:0006811, GO:0016655, GO:0005886	NQR complex catalyzes the reduction of ubiquinone-1 to ubiquinol by two successive reactions, coupled with the transport of Na( ) ions from the cytoplasm to the periplasm. NqrA to NqrE are probably involved in the second step, the conversion of ubisemiquinone to ubiquinol	nqrD	C	485.325	272	674.065	495.655	259	338.82	416.214	283	443.089	415.406	1090
MOB|2_2_26	525	16S rRNA (cytidine(1402)-2'-O)-methyltransferase	K07056	GO:0000453, GO:0005737, GO:0070677, GO:0006364, GO:0008168, GO:0016740, GO:0032259	Catalyzes the 2'-O-methylation of the ribose of cytidine 1402 (C1402) in 16S rRNA	rsmI	H	41.0799	1955	41.7684	339.723	11	59.342	260.315	31	22.1292	259.448	34
MOB|2_2_260	609	NADH:ubiquinone reductase (Na(+)-transporting) subunit E	K00350	GO:0006814, GO:0009276, GO:0016020, GO:0022904, GO:0016021, GO:0055114, GO:0006811, GO:0016655, GO:0005886	NQR complex catalyzes the reduction of ubiquinone-1 to ubiquinol by two successive reactions, coupled with the transport of Na( ) ions from the cytoplasm to the periplasm. NqrA to NqrE are probably involved in the second step, the conversion of ubisemiquinone to ubiquinol	nqrE	C	523.456	252	1029.17	423.655	338	243.209	344.214	168	297.99	343.406	606
MOB|2_2_261	1221	NADH:ubiquinone reductase (Na(+)-transporting) subunit F	K00351	GO:0006814, GO:0016491, GO:0046872, GO:0016020, GO:0016021, GO:0055114, GO:0051537, GO:0016655, GO:0051536, GO:0009055, GO:0022900, GO:0006811, GO:0005886	NQR complex catalyzes the reduction of ubiquinone-1 to ubiquinol by two successive reactions, coupled with the transport of Na( ) ions from the cytoplasm to the periplasm. The first step is catalyzed by NqrF, which accepts electrons from NADH and reduces ubiquinone-1 to ubisemiquinone by a one-electron transfer pathway	nqrF	C	506.004	265	590.397	1035.65	474	492.466	956.214	945	435.148	955.406	2462
MOB|2_2_262	168	(Na+)-NQR maturation NqrM	K05952		(Na+)-NQR maturation NqrM	YPO3233	S	910.053	159	708.563	14.5644	8	886.025	15.1851	27	1135.57	15.1678	102
MOB|2_2_263	396	signal transduction protein			Domain in cystathionine beta-synthase and other proteins.		S	219.805	513	152.675	211.228	25	235.202	133.475	63	271.538	132.46	213
MOB|2_2_264	1455	exodeoxyribonuclease I	K01141	GO:0006281, GO:0090305, GO:0004527, GO:0004518, GO:0004529, GO:0046872, GO:0008852, GO:0016787, GO:0003676, GO:0006974	Exonuclease C-terminal	sbcB	L	93.7137	1194	145.289	1269.65	143	66.569	1190.21	159	69.283	1189.41	488
MOB|2_2_265	603	SRPBCC family protein	K16260		PFAM Polyketide cyclase dehydrase		S	325.156	364	182.228	417.655	59	394.86	338.214	268	398.38	337.406	796
MOB|2_2_266	1002	YncE family protein						98.9435	1137	145.322	816.655	92	68.2696	737.214	101	83.2389	736.406	363
MOB|2_2_267	291	hypothetical protein						562.116	235	233.43	110.523	20	747.364	52.0071	78	705.553	50.2605	210
MOB|2_2_268	606	type IV pilus modification protein PilV	K02671	GO:0016020, GO:0016021	type IV pilus modification protein PilV	pilV	NU	13.7753	2595	39.8656	420.655	13	1.4604	341.214	1	0	340.406	0
MOB|2_2_269	912	prepilin-type N-terminal cleavage/methylation domain-containing protein		GO:0016020, GO:0016021	Type IV Pilus-assembly protein W	pilW1	NU	4.39884	2787	12.4266	726.655	7	0.769931	647.214	1	0	646.406	0
MOB|2_2_27	306	16S rRNA (cytidine(1402)-2'-O)-methyltransferase		GO:0000453, GO:0005737, GO:0070677, GO:0006364, GO:0008168, GO:0016740, GO:0032259	Catalyzes the 2'-O-methylation of the ribose of cytidine 1402 (C1402) in 16S rRNA	rsmI	H	78.5828	1371	31.1159	124.371	3	107.113	60.4786	13	97.5195	58.8742	34
MOB|2_2_270	558	type IV pilus assembly protein PilX		GO:0016020, GO:0016021				13.2589	2605	38.0774	372.655	11	1.69916	293.268	1	0	292.422	0
MOB|2_2_271	1185	hypothetical protein EPN89_04140, partial						38.4283	2013	109.686	999.655	85	5.41516	920.214	10	0.183666	919.406	1
MOB|2_2_272	636	type II secretion system protein GspH	K08084	GO:0016020, GO:0016021	Type II transport protein GspH	fimT	NU	15.3591	2558	42.9367	450.655	15	2.68476	371.214	2	0.455889	370.406	1
MOB|2_2_273	1314	tetratricopeptide repeat protein		GO:0016020, GO:0016021				6.29698	2736	17.144	1128.65	15	1.42481	1049.21	3	0.322135	1048.41	2
MOB|2_2_274	426	prepilin-type N-terminal cleavage/methylation domain-containing protein	K02655	GO:0016020, GO:0016021, GO:0015628, GO:0015627	COG4968 Tfp pilus assembly protein PilE	pilE	NU	22.4399	2381	64.2479	240.937	12	3.0717	162.226	1	0	161.351	0
MOB|2_2_275	1938	acetate--CoA ligase	K01895	GO:0000166, GO:0003987, GO:0016208, GO:0003824, GO:0046872, GO:0016874, GO:0005524, GO:0019427	Catalyzes the conversion of acetate into acetyl-CoA (AcCoA), an essential intermediate at the junction of anabolic and catabolic pathways. AcsA undergoes a two-step reaction. In the first half reaction, AcsA combines acetate with ATP to form acetyl-adenylate (AcAMP) intermediate. In the second half reaction, it can then transfer the acetyl group from AcAMP to the sulfhydryl group of CoA, forming …	acsA	H	69.6117	1489	135.426	1752.65	184	41.0986	1673.21	138	32.3106	1672.41	320
MOB|2_2_276	903	tRNA glutamyl-Q(34) synthetase GluQRS	K01894	GO:0000166, GO:0008270, GO:0004812, GO:0046872, GO:0006400, GO:0016874, GO:0043039, GO:0006412, GO:0005524	Catalyzes the tRNA-independent activation of glutamate in presence of ATP and the subsequent transfer of glutamate onto a tRNA(Asp). Glutamate is transferred on the 2-amino-5-(4,5- dihydroxy-2-cyclopenten-1-yl) moiety of the queuosine in the wobble position of the QUC anticodon	gluQ	J	26.1647	2308	28.7598	717.655	16	33.5739	638.214	43	16.1603	637.406	61
MOB|2_2_277	435	RNA polymerase-binding protein DksA	K06204	GO:0005737, GO:0008270, GO:0046872, GO:0010468	Transcription factor that acts by binding directly to the RNA polymerase (RNAP). Required for negative regulation of rRNA expression and positive regulation of several amino acid biosynthesis promoters. Also required for regulation of fis expression	dksA	T	28.6206	2234	15.4846	249.921	3	49.5371	171.009	17	20.8402	170.159	21
MOB|2_2_278	1173	pyridoxal phosphate-dependent aminotransferase		GO:0030170, GO:0009058, GO:0003824, GO:0008483, GO:0016740	PFAM Aminotransferase, class I	aspB	E	27.4562	2263	48.3257	987.655	37	21.9468	908.214	40	12.0962	907.406	65
MOB|2_2_279	324	rhodanese-like protein		GO:0016740	Rhodanese Homology Domain	pspE	P	26.9672	2276	9.12495	141.368	1	40.9428	73.0253	6	30.8337	71.1958	13
MOB|2_2_28	1491	IS21 family transposase		GO:0003677, GO:0015074	to Escherichia coli transposase for insertion sequence element IS21 IstA SW ISTA_ECOLI (P15025) (390 aa) fasta scores E() 3e-27, 33.1 id in 329 aa. Identical to the previously sequenced Yersinia pestis,Yersinia pseudotuberculosis and Escherichia coli pesticin plasmid insertion sequence transposase Y1055 TR P74993 (EMBL U59875) (340 aa) fasta scores E() 0, 100.0 id in 340 aa	tnpA	L	55.7151	1696	142.061	1305.65	143.788	22.7464	1226.21	55.973	2.33797	1225.41	16.9661
MOB|2_2_280	717	DUF3581 family protein			Protein of unknown function (DUF3581)	SO4011	S	103.65	1095	133.449	531.655	55	91.4605	452.214	83	86.0394	451.406	230
MOB|2_2_281	1764	bifunctional molybdopterin-guanine dinucleotide biosynthesis protein MobB/molybdopterin molybdotransferase MoeA	K03750	GO:0005525, GO:0061599, GO:0046872, GO:0032324, GO:0016740, GO:0006777	MoeA N-terminal region (domain I and II)	mobA	H	55.9291	1686	81.7135	1578.65	100	40.8829	1499.21	123	45.191	1498.41	401
MOB|2_2_282	495	hydrolase		GO:0016787				45.9126	1859	54.144	309.723	13	49.7502	230.374	23	33.8437	229.518	46
MOB|2_2_283	495	molecular chaperone DnaJ		GO:0016020, GO:0016021	DnaJ molecular chaperone homology domain	cysZ	O	32.4231	2134	33.3194	309.723	8	38.9349	230.374	18	25.0149	229.518	34
MOB|2_2_284	759	LysM peptidoglycan-binding domain-containing protein	K06194		Peptidase family M23	nlpD	D	15.1125	2563	6.74608	573.655	3	23.1906	494.214	23	15.4009	493.406	45
MOB|2_2_285	969	RNA polymerase sigma factor RpoS	K03087	GO:0016987, GO:0003677, GO:0003700, GO:0001123, GO:0005737, GO:0006352, GO:2000142, GO:0006355, GO:0010468	TIGRFAM RNA polymerase sigma factor RpoS	rpoS	K	30.4871	2179	26.3376	783.655	16	36.7958	704.214	52	28.3278	703.406	118
MOB|2_2_286	726	orotidine-5'-phosphate decarboxylase	K01591	GO:0006207, GO:0004590, GO:0003824, GO:0016829, GO:0006221, GO:0044205, GO:0016831	Catalyzes the decarboxylation of orotidine 5'- monophosphate (OMP) to uridine 5'-monophosphate (UMP)	pyrF	F	69.2595	1493	38.1752	540.655	16	71.3085	461.214	66	98.2948	460.406	268
MOB|2_2_287	891	AEC family transporter	K07088	GO:0016020, GO:0016021	Membrane transport protein		S	39.7777	1981	53.0135	705.655	29	35.8088	626.214	45	30.5108	625.406	113
MOB|2_2_288	1167	competence/damage-inducible protein A			Belongs to the CinA family	cinA	S	24.5075	2346	34.1661	981.655	26	20.4358	902.214	37	18.9207	901.406	101
MOB|2_2_289	1497	ABC transporter ATP-binding protein	K15738	GO:0003677, GO:0000166, GO:0004832, GO:0005737, GO:0006438, GO:0005524, GO:0016887	ABC transporter C-terminal domain	uup	S	29.8712	2196	26.5537	1311.65	27	40.8446	1232.21	101	22.2152	1231.41	162
MOB|2_2_29	456	AAA family ATPase		GO:0005524	ATP-binding protein, IstB SW ISTB_ECOLI (P15026) (265 aa) fasta scores E() 0, 47.4 id in 249 aa. Also almost identical to Yersinia pestis and Escherichia coli		L	2.67691	2815	0	270.836	0	8.03073	191.634	3.08836	0	190.857	0
MOB|2_2_290	687	IS5 family transposase		GO:0003677, GO:0004803, GO:0006313	Transposase DDE domain		L	0	2953	0	501.655	0	0	422.214	0	0	421.406	0
MOB|2_2_291	381	ATP-binding cassette domain-containing protein		GO:0003677, GO:0000166, GO:0004832, GO:0006438, GO:0005737, GO:0005524, GO:0016887	ABC transporter C-terminal domain	uup	S	45.3874	1870	0	196.412	0	79.1513	119.618	19	57.011	118.478	40
MOB|2_2_292	1185	NAD(P)/FAD-dependent oxidoreductase			HI0933-like protein	yhiN	S	31.7573	2154	19.3563	999.655	15	38.4476	920.214	71	37.4679	919.406	204
MOB|2_2_293	441	MULTISPECIES: YtoQ family protein			Nucleoside 2-deoxyribosyltransferase YtoQ	ytoQ	S	130.156	882	181.459	255.921	36	92.9548	176.906	33	116.055	176.059	121
MOB|2_2_294	330	DUF1820 family protein			protein conserved in bacteria	IV02_29925	S	100.495	1125	17.5527	146.983	2	160.87	77.4398	25	123.063	75.4695	55
MOB|2_2_295	384	ClpXP protease specificity-enhancing factor	K03600	GO:0008233, GO:0006508	PFAM Stringent starvation protein B	sspB	S	235.105	478	245.865	199.374	38	276.955	122.349	68	182.496	121.215	131
MOB|2_2_296	636	stringent starvation protein A	K03599	GO:0016740	PFAM Glutathione S-transferase, N-terminal	sspA	O	278.732	411	377.843	450.655	132	232.232	371.214	173	226.121	370.406	496
MOB|2_2_297	630	thiamine phosphate synthase	K00788	GO:0004789, GO:0000287, GO:0003824, GO:0046872, GO:0016740, GO:0009229, GO:0009228	Condenses 4-methyl-5-(beta-hydroxyethyl)thiazole monophosphate (THZ-P) and 2-methyl-4-amino-5-hydroxymethyl pyrimidine pyrophosphate (HMP-PP) to form thiamine monophosphate (TMP)	thiE	H	30.5487	2178	29.0107	444.655	10	45.0263	365.214	33	17.609	364.406	38
MOB|2_2_298	792	hydroxymethylpyrimidine/phosphomethylpyrimidine kinase	K00941	GO:0000166, GO:0016310, GO:0008972, GO:0016740, GO:0016301, GO:0005524, GO:0009228	Phosphomethylpyrimidine kinase	thiD	H	51.37	1782	95.6868	606.655	45	33.0812	527.214	35	25.3421	526.406	79
MOB|2_2_299	564	hypothetical protein		GO:0016020, GO:0016021				647.388	206	602.991	378.655	177	651.091	299.251	391	688.082	298.422	1216
MOB|2_2_3	324	iron-sulfur cluster assembly accessory protein	K13628	GO:0097428, GO:0005198, GO:0051536	Belongs to the HesB IscA family	iscA	S	132.131	869	136.874	141.368	15	143.3	73.0253	21	116.219	71.1958	49
MOB|2_2_30	288	AAA family ATPase		GO:0005524	DNA replication protein		L	75.7942	1401	124.004	107.742	10.3571	82.4617	50.4038	8.34095	20.917	48.5639	6.01555
MOB|2_2_300	750	IS5 family transposase		GO:0003677, GO:0004803, GO:0006313	Transposase DDE domain		L	33.1473	2114	37.4023	564.655	16.3719	57.3074	485.214	55.8013	4.73235	484.406	13.5753
MOB|2_2_301	1272	serine--tRNA ligase	K01875	GO:0006418, GO:0000166, GO:0097056, GO:0005737, GO:0004812, GO:0016260, GO:0004828, GO:0016874, GO:0006412, GO:0006434, GO:0005524	Catalyzes the attachment of serine to tRNA(Ser). Is also able to aminoacylate tRNA(Sec) with serine, to form the misacylated tRNA L-seryl-tRNA(Sec), which will be further converted into selenocysteinyl-tRNA(Sec)	serS	J	90.4555	1227	166.195	1086.65	140	49.9689	1007.21	101	55.2026	1006.41	329
MOB|2_2_302	306	DUF190 domain-containing protein	K09137		Uncharacterized ACR, COG1993		S	78.5349	1372	103.72	124.371	10	65.9156	60.4786	8	65.9691	58.8742	23
MOB|2_2_303	708	fluoride efflux transporter CrcB	K06199	GO:0015698, GO:0015103, GO:0016020, GO:0034220, GO:0016021, GO:0005887, GO:0005886	Important for reducing fluoride concentration in the cell, thus reducing its toxicity	crcB	D	70.7788	1471	143.151	522.655	58	35.9779	443.214	32	33.2074	442.406	87
MOB|2_2_304	546	oligoribonuclease	K13288	GO:0090503, GO:0090305, GO:0005737, GO:0004527, GO:0000175, GO:0004518, GO:0016896, GO:0016787, GO:0003676	3'-to-5' exoribonuclease specific for small oligoribonucleotides	orn	A	52.5244	1756	39.3443	360.655	11	81.4961	281.268	46	36.7329	280.422	61
MOB|2_2_305	1254	M48 family peptidase	K06013	GO:0071586, GO:0008233, GO:0016020, GO:0006508, GO:0016021, GO:0008237, GO:0004222, GO:0016787	Peptidase, M48	htpX_2	O	81.0669	1339	152.095	1068.65	126	46.3444	989.214	92	44.7613	988.406	262
MOB|2_2_306	888	ribosome small subunit-dependent GTPase A	K06949	GO:0000166, GO:0005525, GO:0003723, GO:0005737, GO:0046872, GO:0003924, GO:0042274, GO:0042254, GO:0019843, GO:0016787	One of several proteins that assist in the late maturation steps of the functional core of the 30S ribosomal subunit. Helps release RbfA from mature subunits. May play a role in the assembly of ribosomal proteins into the subunit. Circularly permuted GTPase that catalyzes slow GTP hydrolysis, GTPase activity is stimulated by the 30S ribosomal subunit	rsgA	S	40.4311	1971	66.0909	702.655	36	23.1879	623.214	29	32.0144	622.406	118
MOB|2_2_307	126	IS5 family transposase		GO:0003677, GO:0004803, GO:0006313				0	2954	0	39.8	0	0	34.8	0	0	45.8095	0
MOB|2_2_308	804	IS5 family transposase		GO:0003677, GO:0004803, GO:0006313	Putative transposase of IS4/5 family (DUF4096)		L	25.468	2323	62.2634	618.655	29.8607	10.8777	539.214	11.7706	3.26284	538.406	10.4032
MOB|2_2_309	1746	single-stranded-DNA-specific exonuclease RecJ	K07462	GO:0006281, GO:0090305, GO:0008409, GO:0004527, GO:0006310, GO:0003676	DHH family	recJ	L	66.7669	1529	100.014	1560.65	121	51.8087	1481.21	154	48.4781	1480.41	425
MOB|2_2_31	468	division/cell wall cluster transcriptional repressor MraZ	K03925	GO:0003677, GO:0003700, GO:0009295, GO:0005737, GO:0006355	Belongs to the MraZ family	mraZ	K	230.517	489	296.493	282.8	65	190.961	203.54	78	204.098	202.705	245
MOB|2_2_310	249	teicoplanin resistance protein VanZ		GO:0016020, GO:0016021	VanZ like family		S	337.587	352	403.8	73.4755	23	334.68	34.2451	23	274.282	33.2456	54
MOB|2_2_311	366	hypothetical protein		GO:0016020, GO:0016021				83.8745	1302	63.8468	181.838	9	131.447	106.147	28	56.3297	104.922	35
MOB|2_2_312	1296	lipase/esterase/thioesterase family lipase			alpha beta	bioC	S	103.726	1094	121.953	1110.65	105	87.9473	1031.21	182	101.278	1030.41	618
MOB|2_2_313	519	copper-translocating P-type ATPase		GO:0000166, GO:0006812, GO:0046872, GO:0019829, GO:0016020, GO:0098655, GO:0016021, GO:0030001, GO:0005524, GO:0005886	P-type ATPase		P	85.8722	1280	34.7886	333.723	9	117.558	254.331	60	105.27	253.448	158
MOB|2_2_314	120	SlyX protein						0	2955	0	33.8	0	0	34.4706	0	0	39.8095	0
MOB|2_2_315	141	IS5 family transposase						0	2956	0	54.8	0	0	41.96	0	0	45.0333	0
MOB|2_2_316	750	IS5 family transposase		GO:0003677, GO:0004803, GO:0006313	Transposase DDE domain		L	66.6464	1531	124.298	564.655	54.4084	75.6413	485.214	73.6534	0	484.406	0
MOB|2_2_317	672	IS3 family transposase		GO:0003677, GO:0004803, GO:0032196, GO:0015074, GO:0006313, GO:0003676	COG2963 Transposase and inactivated derivatives		L	6.75767	2722	20.273	486.655	7.64818	0	407.214	0	0	406.406	0
MOB|2_2_318	573	Hypothetical transposase		GO:0032196, GO:0015074, GO:0003676	Integrase core domain		L	0	2957	0	387.655	0	0	308.233	0	0	307.422	0
MOB|2_2_319	867	IS5 family transposase		GO:0003677, GO:0004803, GO:0006313	Putative transposase of IS4/5 family (DUF4096)		L	0	2958	0	681.655	0	0	602.214	0	0	601.406	0
MOB|2_2_32	927	16S rRNA (cytosine(1402)-N(4))-methyltransferase RsmH	K03438	GO:0005737, GO:0070475, GO:0006364, GO:0016740, GO:0008168, GO:0071424, GO:0032259	Specifically methylates the N4 position of cytidine in position 1402 (C1402) of 16S rRNA	rsmH	J	166.237	689	276.552	741.655	159	97.8239	662.214	130	124.336	661.406	487
MOB|2_2_320	1026	IS630 family transposase		GO:0003677	PFAM Integrase core domain		L	26.1722	2304	62.7855	840.655	40.9163	14.5394	761.214	22.2102	1.19174	760.406	5.36648
MOB|2_2_321	1503	T9SS type A sorting domain-containing protein		GO:0006508, GO:0008237	Fibronectin type III domain protein		O	14.7381	2571	33.2858	1317.65	34	7.24397	1238.21	18	3.68459	1237.41	27
MOB|2_2_322	771	ATP-binding protein		GO:0016020, GO:0016021	Putative DNA-binding domain		K	31.8039	2153	37.4445	585.655	17	27.5628	506.214	28	30.4045	505.406	91
MOB|2_2_323	621	MarC family protein	K05595	GO:0016020, GO:0016021, GO:0005886	UPF0056 membrane protein	yvbG	U	58.3725	1652	106.596	435.655	36	44.765	356.214	32	23.7565	355.406	50
MOB|2_2_324	591	TetR family transcriptional regulator	K16137	GO:0003677	PFAM Transcriptional regulator, TetR-like, DNA-binding, bacterial archaeal		K	554.342	237	438.837	405.655	138	540.755	326.214	354	683.435	325.406	1317
MOB|2_2_325	273	DUF4242 domain-containing protein			Protein of unknown function (DUF4242)		S	1495.97	97	615.902	94.2501	45	1581.12	43.1772	137	2290.88	41.647	565
MOB|2_2_326	1365	selenium-binding protein	K17285	GO:0008430	56kDa selenium binding protein (SBP56)		S	258.013	441	449.436	1179.65	411	147.199	1100.21	325	177.403	1099.41	1155
MOB|2_2_327	1776	photosynthetic protein synthase I		GO:0046872, GO:0016491, GO:0045454, GO:0009055, GO:0020037, GO:0055114, GO:0022900, GO:0005623	SCO1/SenC	hyaE	C	113.151	1019	197.066	1590.65	243	67.9268	1511.21	206	74.4591	1510.41	666
MOB|2_2_328	1368	U32 family peptidase	K08303	GO:0008233, GO:0006508, GO:0016787	Peptidase U32	yegQ	O	157.59	731	220.33	1182.65	202	123.311	1103.21	273	129.129	1102.41	843
MOB|2_2_329	1245	biotin/lipoyl-binding protein		GO:0016020, GO:0016021	PFAM secretion protein HlyD		M	108.912	1048	158.256	1059.65	130	77.2721	980.214	152	91.2074	979.406	529
MOB|2_2_33	273	cell division protein FtsL	K03586	GO:0043093, GO:0051301, GO:0016020, GO:0032153, GO:0016021, GO:0007049, GO:0005887, GO:0005886	Essential cell division protein. May link together the upstream cell division proteins, which are predominantly cytoplasmic, with the downstream cell division proteins, which are predominantly periplasmic	ftsL	D	204.335	554	191.614	94.2501	14	230.821	43.1772	20	190.569	41.647	47
MOB|2_2_330	273	glutathione synthetase	K15383	GO:0016020, GO:0016021	PQ loop repeat		S	38.4433	2012	27.3734	94.2501	2	23.0821	43.1772	2	64.8744	41.647	16
MOB|2_2_331	1629	NAD+ synthase	K01950	GO:0003952, GO:0000166, GO:0004359, GO:0005737, GO:0006807, GO:0009435, GO:0008795, GO:0016874, GO:0005524	Catalyzes the ATP-dependent amidation of deamido-NAD to form NAD. Uses L-glutamine as a nitrogen source	nadE	H	58.8854	1648	104.545	1443.65	117	34.3356	1364.21	94	37.7756	1363.41	305
MOB|2_2_332	867	succinate--CoA ligase subunit alpha	K01902	GO:0000166, GO:0003824, GO:0006099, GO:0048037, GO:0016874, GO:0004775	Succinyl-CoA synthetase functions in the citric acid cycle (TCA), coupling the hydrolysis of succinyl-CoA to the synthesis of either ATP or GTP and thus represents the only step of substrate-level phosphorylation in the TCA. The alpha subunit of the enzyme binds the substrates coenzyme A and phosphate, while succinate binding and nucleotide specificity is provided by the beta subunit	sucD	C	271.551	419	632.067	681.655	334	89.3661	602.214	108	93.2196	601.406	332
MOB|2_2_333	1173	ADP-forming succinate--CoA ligase subunit beta	K01903	GO:0000287, GO:0000166, GO:0003824, GO:0046872, GO:0006099, GO:0016874, GO:0005524, GO:0004775	Succinyl-CoA synthetase functions in the citric acid cycle (TCA), coupling the hydrolysis of succinyl-CoA to the synthesis of either ATP or GTP and thus represents the only step of substrate-level phosphorylation in the TCA. The beta subunit provides nucleotide specificity of the enzyme and binds the substrate succinate, while the binding sites for coenzyme A and phosphate are found in the alpha …	sucC	H	143.603	805	254.689	987.655	195	102.053	908.214	186	74.0659	907.406	398
MOB|2_2_334	1620	HAMP domain-containing histidine kinase	K02668	GO:0000155, GO:0023014, GO:0007165, GO:0016020, GO:0000160, GO:0016021, GO:0016772, GO:0016310, GO:0016301	Signal transduction histidine kinase, subgroup 1, dimerisation phosphoacceptor region	pilS	T	28.9514	2227	19.7814	1434.65	22	36.4022	1355.21	99	30.6707	1354.41	246
MOB|2_2_335	1341	sigma-54-dependent Fis family transcriptional regulator	K02667	GO:0003677, GO:0000166, GO:0008134, GO:0000160, GO:0006355, GO:0043565, GO:0005524	response regulator	pilR	T	37.9042	2024	26.7895	1155.65	24	49.0803	1076.21	106	37.8427	1075.41	241
MOB|2_2_336	4623	EAL domain-containing protein		GO:0016020, GO:0016021	His Kinase A (phosphoacceptor) domain		T	13.8229	2592	22.6737	4437.65	78	11.5482	4358.21	101	7.24688	4357.41	187
MOB|2_2_337	858	hypothetical protein						245.88	461	216.704	672.655	113	276.366	593.214	329	244.571	592.406	858
MOB|2_2_338	306	cytochrome c		GO:0046872, GO:0009055, GO:0020037, GO:0022900	Cytochrome C oxidase, cbb3-type, subunit III	petJ	C	320.636	368	62.2318	124.371	6	280.141	60.4786	34	619.535	58.8742	216
MOB|2_2_339	1284	dihydroorotase	K01465	GO:0046872, GO:0004151, GO:0006221, GO:0016787, GO:0016810	TIGRFAM dihydroorotase, multifunctional complex type	pyrC	F	136.504	848	173.773	1098.65	148	97.7832	1019.21	200	137.956	1018.41	832
MOB|2_2_34	1716	cell division protein	K03587	GO:0043093, GO:0051301, GO:0006508, GO:0016020, GO:0016021, GO:0071555, GO:0016740, GO:0016787, GO:0009252, GO:0008360, GO:0000917, GO:0004180, GO:0008233, GO:0009002, GO:0007049, GO:0008955, GO:0008658, GO:0005887, GO:0005886	Catalyzes cross-linking of the peptidoglycan cell wall at the division septum	ftsI	M	108.298	1050	123.886	1530.65	147	84.8136	1451.21	247	116.193	1450.41	998
MOB|2_2_340	969	aspartate carbamoyltransferase catalytic subunit	K00609	GO:0006207, GO:0004070, GO:0006520, GO:0006221, GO:0016597, GO:0016740, GO:0044205, GO:0016743	Belongs to the ATCase OTCase family	pyrB	F	47.8123	1830	70.7823	783.655	43	45.2872	704.214	64	27.3675	703.406	114
MOB|2_2_341	519	bifunctional pyr operon transcriptional regulator/uracil phosphoribosyltransferase PyrR	K02825	GO:0016757, GO:0004845, GO:0016740	Phosphoribosyl transferase domain	pyrR	F	84.4433	1297	166.212	333.723	43	41.1453	254.331	21	45.9725	253.448	69
MOB|2_2_342	471	Holliday junction resolvase RuvX	K07447		Could be a nuclease involved in processing of the 5'-end of pre-16S rRNA	yqgF	J	18.9005	2469	13.5415	285.782	3	16.8886	206.54	7	26.2714	205.685	32
MOB|2_2_343	561	YqgE/AlgH family protein	K07735		Belongs to the UPF0301 (AlgH) family	yqgE	K	51.738	1775	68.6787	375.655	20	47.0948	296.268	28	39.4406	295.422	69
MOB|2_2_344	867	energy transducer TonB	K03832	GO:0016020, GO:0016021	TonB C terminal	tonB3	M	34.5013	2090	39.7407	681.655	21	29.7887	602.214	36	33.9746	601.406	121
MOB|2_2_345	948	glutathione synthase	K01920	GO:0000166, GO:0046872, GO:0004363, GO:0006750, GO:0016874, GO:0005524	Belongs to the prokaryotic GSH synthase family	gshB	H	89.1876	1243	81.1885	762.655	48	80.9592	683.214	111	105.415	682.406	426
MOB|2_2_346	237	50S ribosomal protein L28	K02902	GO:0003735, GO:0005840, GO:0006412	Belongs to the bacterial ribosomal protein bL28 family	rpmB	J	952.148	152	162.653	63.4469	8	1675.67	30.6301	103	1018.12	30.3521	183
MOB|2_2_347	156	50S ribosomal protein L33	K02913	GO:0003735, GO:0005840, GO:0006412	Belongs to the bacterial ribosomal protein bL33 family	rpmG	J	335.111	357	647.433	7.96979	4	149.816	13.3046	4	208.084	15.4188	19
MOB|2_2_348	1164	PilT/PilU family type 4a pilus ATPase	K02670	GO:0005524	Type II/IV secretion system protein	uptC	NU	20.663	2429	18.4535	978.655	14	25.4915	899.214	46	18.0441	898.406	96
MOB|2_2_349	1044	tRNA (5-methylaminomethyl-2-thiouridylate)-methyltransferase		GO:0004810, GO:0000166, GO:0005524	Thiamine biosynthesis protein (ThiI)		H	102.875	1104	93.1439	858.655	62	106.797	779.214	167	108.685	778.406	501
MOB|2_2_35	1458	UDP-N-acetylmuramoyl-L-alanyl-D-glutamate--2,6-diaminopimelate ligase	K01928	GO:0000166, GO:0000287, GO:0005737, GO:0051301, GO:0016881, GO:0071555, GO:0016874, GO:0009252, GO:0008360, GO:0009058, GO:0008765, GO:0007049, GO:0005524	Catalyzes the addition of meso-diaminopimelic acid to the nucleotide precursor UDP-N-acetylmuramoyl-L-alanyl-D-glutamate (UMAG) in the biosynthesis of bacterial cell-wall peptidoglycan	murE	M	100.104	1131	142.919	1272.65	141	78.5126	1193.21	188	78.8802	1192.41	557
MOB|2_2_350	225	sulfurtransferase TusA family protein		GO:0016740	Belongs to the sulfur carrier protein TusA family	tusA	O	168.875	681	167.387	53.9459	7	162.165	27.6557	9	177.072	27.6557	29
MOB|2_2_351	1146	cation transporter		GO:0055085, GO:0006812, GO:0098655, GO:0016020, GO:0016021, GO:0008324	Belongs to the cation diffusion facilitator (CDF) transporter (TC 2.A.4) family	fieF	P	127.435	919	174.565	960.655	130	97.2628	881.214	172	110.478	880.406	576
MOB|2_2_352	1215	bifunctional glutamate N-acetyltransferase/amino-acid acetyltransferase ArgJ	K00620	GO:0008152, GO:0016746, GO:0006526, GO:0005737, GO:0003824, GO:0004042, GO:0016740, GO:0008652, GO:0004358, GO:0103045	Catalyzes two activities which are involved in the cyclic version of arginine biosynthesis the synthesis of N- acetylglutamate from glutamate and acetyl-CoA as the acetyl donor, and of ornithine by transacetylation between N(2)-acetylornithine and glutamate	argJ	E	138.292	832	230.519	1029.65	184	96.4931	950.214	184	87.8642	949.406	494
MOB|2_2_353	951	Nudix family hydrolase	K03574	GO:0006281, GO:0003824, GO:0008413, GO:0016787	TIGRFAM Mutator MutT protein	mutT	HL	79.9437	1355	111.197	765.655	66	67.5341	686.214	93	61.0999	685.406	248
MOB|2_2_354	432	thioredoxin TrxC	K03672	GO:0015035, GO:0045454, GO:0055114, GO:0006662, GO:0005623	Thioredoxin	trxC	O	90.9121	1224	88.812	246.921	17	85.9826	168.069	29	97.9418	167.24	97
MOB|2_2_355	261	cell division protein ZapD		GO:0005737, GO:0051301, GO:0000917, GO:0007049	Cell division factor that enhances FtsZ-ring assembly. Directly interacts with FtsZ and promotes bundling of FtsZ protofilaments, with a reduction in FtsZ GTPase activity	zapD	D	152.834	762	30.7828	83.8115	2	245.882	38.5059	19	181.837	37.1463	40
MOB|2_2_356	222	transposase IS3/IS911 family protein		GO:0003677, GO:0004803, GO:0006313	Transposase		L	0	2959	0	51.6303	0	0	27.0074	0	0	26.7722	0
MOB|2_2_357	501	IS3 family transposase			COG2963 Transposase and inactivated derivatives		L	0	2960	0	315.723	0	0	236.374	0	0	235.507	0
MOB|2_2_358	735	hypothetical transposase		GO:0032196, GO:0015074, GO:0003676	Integrase core domain		L	0	2961	0	549.655	0	0	470.214	0	0	469.406	0
MOB|2_2_359	225	cell division protein ZapD		GO:0043093, GO:0005737, GO:0051301, GO:0000917, GO:0007049, GO:0090529	Cell division factor that enhances FtsZ-ring assembly. Directly interacts with FtsZ and promotes bundling of FtsZ protofilaments, with a reduction in FtsZ GTPase activity	zapD	D	106.774	1066	0	53.9459	0	198.202	27.6557	11	122.119	27.6557	20
MOB|2_2_36	1362	UDP-N-acetylmuramoyl-tripeptide--D-alanyl-D-alanine ligase	K01929	GO:0009252, GO:0008360, GO:0000166, GO:0005737, GO:0051301, GO:0009058, GO:0007049, GO:0071555, GO:0016874, GO:0047480, GO:0005524	Involved in cell wall formation. Catalyzes the final step in the synthesis of UDP-N-acetylmuramoyl-pentapeptide, the precursor of murein	murF	M	77.9966	1378	98.6676	1176.65	90	65.399	1097.21	144	69.9232	1096.41	454
MOB|2_2_360	609	dephospho-CoA kinase	K00859	GO:0000166, GO:0005737, GO:0004140, GO:0015937, GO:0016310, GO:0016740, GO:0016301, GO:0005524	Catalyzes the phosphorylation of the 3'-hydroxyl group of dephosphocoenzyme A to form coenzyme A	coaE	F	12.1716	2631	24.359	423.655	8	7.23838	344.214	5	4.91732	343.406	10
MOB|2_2_361	870	prepilin peptidase	K02654		Cleaves type-4 fimbrial leader sequence and methylates the N-terminal (generally Phe) residue	pilD	NOU	48.9868	1809	105.511	684.655	56	25.5242	605.214	31	15.9251	604.406	57
MOB|2_2_362	1221	type II secretion system F family protein	K02653	GO:0016020, GO:0016021, GO:0009306, GO:0005886	PFAM Type II secretion system F domain	pilC	U	34.4458	2093	51.0681	1035.65	41	22.9296	956.214	44	29.3398	955.406	166
MOB|2_2_363	1716	type IV-A pilus assembly ATPase PilB	K02652	GO:0009297, GO:0016887	type IV, pilus assembly	pilB	NU	8.46036	2694	9.27036	1530.65	11	10.988	1451.21	32	5.12272	1450.41	44
MOB|2_2_364	2808	valine--tRNA ligase	K01873		amino acids such as threonine, to avoid such errors, it has a posttransfer editing activity that hydrolyzes mischarged Thr-tRNA(Val) in a tRNA-dependent manner	valS	J	73.2864	1433	126.899	2622.65	258	44.6737	2543.21	228	48.2866	2542.41	727
MOB|2_2_365	459	DNA polymerase III subunit chi	K02339	GO:0003677, GO:0006260, GO:0003887, GO:0071897	PFAM DNA polymerase III chi subunit, HolC	holC	L	37.0462	2041	51.8216	273.818	11	38.4081	194.611	15	20.9088	193.83	24
MOB|2_2_366	1488	leucyl aminopeptidase	K01255	GO:0005737, GO:0046872, GO:0008233, GO:0006508, GO:0008235, GO:0004177, GO:0030145, GO:0019538, GO:0016787	Presumably involved in the processing and regular turnover of intracellular proteins. Catalyzes the removal of unsubstituted N-terminal amino acids from various peptides	pepA	E	73.8771	1421	125.764	1302.65	127	48.0706	1223.21	118	47.7967	1222.41	346
MOB|2_2_367	1080	LPS export ABC transporter permease LptF	K07091	GO:0055085, GO:0016020, GO:0016021, GO:0043190	Permease YjgP YjgQ	lptF	S	62.444	1591	103.815	894.655	72	49.5123	815.214	81	34.0048	814.406	164
MOB|2_2_368	1065	LPS export ABC transporter permease LptG	K11720	GO:0055085, GO:0016020, GO:0016021, GO:0043190	Permease YjgP YjgQ	lptG	S	76.0193	1398	123.182	879.655	84	66.0084	800.214	106	38.8676	799.406	184
MOB|2_2_369	384	4a-hydroxytetrahydrobiopterin dehydratase	K01724	GO:0016829, GO:0008124	Pterin 4 alpha carbinolamine dehydratase	phhB	H	209.612	540	200.574	199.374	31	244.372	122.349	60	183.889	121.215	132
MOB|2_2_37	1083	Phospho-N-acetylmuramoyl-pentapeptide-transferase (UDP-MurNAc-pentapeptide phosphotransferase)	K01000	GO:0009252, GO:0008360, GO:0051301, GO:0051992, GO:0016020, GO:0016021, GO:0008963, GO:0007049, GO:0071555, GO:0016740, GO:0005886	First step of the lipid cycle reactions in the biosynthesis of the cell wall peptidoglycan	mraY	M	132.694	865	209.809	897.655	146	89.5262	818.214	147	98.7477	817.406	478
MOB|2_2_370	357	invasion protein		GO:0016020, GO:0016021	PFAM Invasion gene expression up-regulator, SirB	sirB	S	200.092	571	245.951	173.08	33	222.23	98.6621	44	132.094	97.1558	76
MOB|2_2_371	813	hypothetical protein		GO:0003824, GO:0009116	Catalyzes the irreversible cleavage of the glycosidic bond in both 5'-methylthioadenosine (MTA) and S- adenosylhomocysteine (SAH AdoHcy) to adenine and the corresponding thioribose, 5'-methylthioribose and S-ribosylhomocysteine, respectively	fib	F	43.9957	1889	110.982	627.655	54	15.4525	548.214	17	5.55264	547.406	18
MOB|2_2_372	822	glycosyltransferase family 2 protein		GO:0016740	PFAM Glycosyl transferase family 2		M	16.0107	2535	22.2879	636.655	11	19.6744	557.214	22	6.06981	556.406	20
MOB|2_2_373	465	Rsd/AlgQ family anti-sigma factor	K07740	GO:0006355	Regulator of RNA polymerase sigma(70) subunit, Rsd/AlgQ	rsd	K	302.505	383	387.243	279.818	84	265.831	200.576	107	254.442	199.763	301
MOB|2_2_374	2628	UPF0182 family protein	K09118	GO:0016020, GO:0016021, GO:0005886	PFAM Uncharacterised protein family (UPF0182)		S	63.0072	1578	68.1254	2442.65	129	53.3479	2363.21	253	67.5483	2362.41	945
MOB|2_2_375	567	16S rRNA (guanine(966)-N(2))-methyltransferase RsmD	K08316	GO:0006364, GO:0031167, GO:0008168, GO:0016740, GO:0052913, GO:0032259	Specifically methylates the guanine in position 966 of 16S rRNA in the assembled 30S particle	rsmD	J	62.7607	1583	81.1188	381.655	24	49.46	302.251	30	57.7032	301.422	103
MOB|2_2_376	1296	insulinase family protein	K07263	GO:0046872, GO:0003824	PFAM Peptidase M16	MA20_05660	S	157.849	729	256.681	1110.65	221	119.357	1031.21	247	97.5092	1030.41	595
MOB|2_2_377	1362	insulinase family protein	K07263	GO:0046872, GO:0003824, GO:0006508, GO:0004222	Belongs to the peptidase M16 family	MA20_05655	S	182.318	637	197.335	1176.65	180	141.698	1097.21	312	207.922	1096.41	1350
MOB|2_2_378	891	protoheme IX farnesyltransferase	K02257	GO:0048034, GO:0016020, GO:0008495, GO:0016021, GO:0016740, GO:0006783, GO:0016765, GO:0005886	Converts heme B (protoheme IX) to heme O by substitution of the vinyl group on carbon 2 of heme B porphyrin ring with a hydroxyethyl farnesyl side group	ctaB	H	26.4663	2292	43.8733	705.655	24	21.4853	626.214	27	14.0404	625.406	52
MOB|2_2_379	990	glycosyl transferase family protein		GO:0016757, GO:0016740	PFAM Glycosyl transferase, family	ybiB	E	43.9126	1891	75.3476	804.655	47	27.4849	725.214	40	28.9052	724.406	124
MOB|2_2_38	1377	UDP-N-acetylmuramoyl-L-alanine--D-glutamate ligase	K01925	GO:0009252, GO:0008360, GO:0000166, GO:0005737, GO:0051301, GO:0009058, GO:0007049, GO:0008764, GO:0071555, GO:0016874, GO:0005524	Cell wall formation. Catalyzes the addition of glutamate to the nucleotide precursor UDP-N-acetylmuramoyl-L-alanine (UMA)	murD	M	107.511	1061	158.046	1191.65	146	73.4777	1112.21	164	91.0104	1111.41	599
MOB|2_2_380	606	pilus assembly protein PilZ		GO:0035438	PilZ domain		S	29.1116	2223	45.9988	420.655	15	17.5248	341.214	12	23.8112	340.406	48
MOB|2_2_381	3720	pyridine nucleotide-disulfide oxidoreductase		GO:0016491, GO:0055114, GO:0051536	2 iron, 2 sulfur cluster binding	pyrK	CEH	125.695	932	163.863	3534.65	449	107.732	3455.21	747	105.491	3454.41	2158
MOB|2_2_382	909	PhzF family phenazine biosynthesis protein	K06998	GO:0003824, GO:0009058	TIGRFAM phenazine biosynthesis	phzF	S	231.276	487	450.993	723.655	253	84.3133	644.214	109	158.522	643.406	604
MOB|2_2_383	333	nitrite reductase small subunit	K00363	GO:0016491, GO:0055114, GO:0051537, GO:0008942	TIGRFAM nitrite reductase NAD(P)H	nirD	P	195.841	584	240.947	149.906	28	125.126	79.6491	20	221.449	77.7794	102
MOB|2_2_384	2577	nitrite reductase large subunit	K00362	GO:0050660, GO:0046872, GO:0016491, GO:0050661, GO:0020037, GO:0055114, GO:0051539, GO:0042128, GO:0008942, GO:0051536	Belongs to the nitrite and sulfite reductase 4Fe-4S domain family	nirB	C	111.979	1024	261.053	2391.65	484	21.5512	2312.21	100	53.3315	2311.41	730
MOB|2_2_385	1479	NarK family nitrate/nitrite MFS transporter	K02575	GO:0055085, GO:0015113, GO:0015112, GO:0016020, GO:0016021, GO:0015707, GO:0015706, GO:0042128, GO:0005886	PFAM Major Facilitator Superfamily		P	41.2873	1950	93.7326	1293.65	94	20.1095	1214.21	49	10.0199	1213.41	72
MOB|2_2_386	1728	bifunctional protein-serine/threonine kinase/phosphatase		GO:0003824, GO:0016020, GO:0016021, GO:0004672, GO:0005524, GO:0006468	kinase domain	prkC	KLT	22.138	2387	41.8102	1542.65	50	12.9412	1463.21	38	11.6625	1462.41	101
MOB|2_2_387	2202	nitrate reductase		GO:0046872, GO:0016491, GO:0055114, GO:0051539, GO:0043546, GO:0042128, GO:0051536	Belongs to the prokaryotic molybdopterin-containing oxidoreductase family	narB	C	67.3349	1520	165.672	2016.65	259	12.0898	1937.21	47	24.243	1936.41	278
MOB|2_2_388	702	aspartate carbamoyltransferase	K07307	GO:0016020, GO:0016021, GO:0016740, GO:0019645	4Fe-4S dicluster domain		C	65.3622	1546	144.813	516.655	58	10.2577	437.214	9	41.0159	436.406	106
MOB|2_2_389	534	IS5 family transposase		GO:0003677, GO:0004803, GO:0006313	Transposase DDE domain		L	2.78004e-05	2881	0	348.701	0	8.34013e-05	269.284	4.50696e-05	0	268.435	0
MOB|2_2_39	1179	putative lipid II flippase FtsW	K03588	GO:0043093, GO:0051301, GO:0016020, GO:0016021, GO:0071555, GO:0016740, GO:0009252, GO:0008360, GO:0016757, GO:0032153, GO:0007049, GO:0008955, GO:0005887, GO:0005886	Peptidoglycan polymerase that is essential for cell division	ftsW	M	148.793	782	267.432	993.655	206	85.0309	914.214	156	93.9154	913.406	508
MOB|2_2_390	231	IS5 family transposase		GO:0003677, GO:0004803, GO:0006313	Putative transposase of IS4/5 family (DUF4096)		L	0	2962	0	58.6437	0	0	28.9704	0	0	28.8518	0
MOB|2_2_391	1182	aspartate carbamoyltransferase		GO:0016020, GO:0016021, GO:0016740, GO:0019645	4Fe-4S dicluster domain		C	20.4497	2432	23.2975	996.655	18	15.7553	917.214	29	22.2964	916.406	121
MOB|2_2_392	471	FKBP-type peptidyl-prolyl cis-trans isomerase	K03773	GO:0003755, GO:0000413, GO:0016853, GO:0006457	peptidyl-prolyl cis-trans isomerase	fkpB	M	175.231	657	99.3045	285.782	22	221.964	206.54	92	204.425	205.685	249
MOB|2_2_393	402	chemotaxis protein		GO:0046872	oxygen carrier activity		P	84.9894	1291	41.5762	217.187	7	125.369	139.116	35	88.0229	138.126	72
MOB|2_2_394	2094	ATP-binding cassette domain-containing protein		GO:0000166, GO:0042626, GO:0055085, GO:0016020, GO:0016021, GO:0005524, GO:0016887	toxin secretion ABC transporter ATP-binding protein		V	26.6511	2289	59.4753	1908.65	88	17.7072	1829.21	65	2.77068	1828.41	30
MOB|2_2_395	1323	HlyD family efflux transporter periplasmic adaptor subunit		GO:0016020, GO:0016021	Biotin-lipoyl like		V	17.2299	2507	34.0167	1137.65	30	12.2433	1058.21	26	5.42968	1057.41	34
MOB|2_2_396	741	TolC family protein		GO:0055085, GO:0015562	Outer membrane efflux protein	tolC	MU	8.23293	2699	16.2508	555.655	7	4.1856	476.214	4	4.26239	475.406	12
MOB|2_2_397	759	IS5 family transposase		GO:0003677, GO:0004803, GO:0006313	Transposase DDE domain		L	1.71761	2834	5.15282	573.655	2.29147	0	494.214	0	0	493.406	0
MOB|2_2_398	1107	TolC family protein		GO:0055085, GO:0015562	Outer membrane efflux protein	tolC	MU	5.42139	2767	1.39963	921.655	1	10.65	842.214	18	4.21455	841.406	21
MOB|2_2_399	195							761.706	189	441.029	32.1741	11	1151.55	21.2038	49	692.54	20.2381	83
MOB|2_2_4	396	RNA-binding protein	K04762	GO:0003677, GO:0003723, GO:0003727, GO:0043023, GO:0034605	Belongs to the HSP15 family	hslR	J	112.635	1021	170.996	211.228	28	108.268	133.475	29	58.6421	132.46	46
MOB|2_2_40	1062	undecaprenyldiphospho-muramoylpentapeptide beta-N-acetylglucosaminyltransferase	K02563		Cell wall formation. Catalyzes the transfer of a GlcNAc subunit on undecaprenyl-pyrophosphoryl-MurNAc-pentapeptide (lipid intermediate I) to form undecaprenyl-pyrophosphoryl-MurNAc- (pentapeptide)GlcNAc (lipid intermediate II)	murG	M	145.911	795	235.436	876.655	160	95.0098	797.214	152	107.288	796.406	506
MOB|2_2_400	156	IS5 family transposase		GO:0003677, GO:0004803, GO:0006313	Transposase		L	0	2963	0	7.96979	0	0	13.3046	0	0	15.4188	0
MOB|2_2_401	372	IS5 family transposase		GO:0003677, GO:0004803, GO:0006313	Transposase DDE domain		L	0	2964	0	187.575	0	0	111.498	0	0	110.201	0
MOB|2_2_402	219	IS5 family transposase		GO:0003677, GO:0004803, GO:0006313	Putative transposase of IS4/5 family (DUF4096)		L	437.847	294	1313.54	49.3072	50.2081	0	26.3103	0	0	25.8187	0
MOB|2_2_403	351	TIGR01458 family HAD-type hydrolase		GO:0016791, GO:0016311, GO:0016787	Haloacid dehalogenase-like hydrolase		G	43.4452	1903	0	167.245	0	47.9256	93.5783	9	82.4099	92.2084	45
MOB|2_2_404	630	IS5 family transposase		GO:0003677, GO:0004803, GO:0006313	Transposase DDE domain		L	0	2965	0	444.655	0	0	365.214	0	0	364.406	0
MOB|2_2_405	126	IS5 family transposase		GO:0003677, GO:0004803, GO:0006313				0	2966	0	39.8	0	0	34.8	0	0	45.8095	0
MOB|2_2_406	453	TIGR01458 family HAD-type hydrolase		GO:0016791, GO:0016311, GO:0016787	Haloacid dehalogenase-like hydrolase		G	30.6875	2175	14.4479	267.854	3	29.2376	188.657	11.0691	48.3769	187.894	53.8286
MOB|2_2_407	879	fructosamine kinase family protein		GO:0016310, GO:0016740, GO:0016301	Fructosamine kinase	yniA	G	25.1828	2330	39.0532	693.655	21	21.905	614.214	27	14.5903	613.406	53
MOB|2_2_408	1662	glutamine--tRNA ligase/YqeY domain fusion protein	K01886	GO:0006418, GO:0000166, GO:0005737, GO:0004812, GO:0004819, GO:0006425, GO:0043039, GO:0016874, GO:0006412, GO:0005524, GO:0006424	Glutamyl glutaminyl-tRNA synthetase, class Ic, anti-codon binding domain	glnS	J	70.8935	1469	126.669	1476.65	145	40.301	1397.21	113	45.7106	1396.41	378
MOB|2_2_409	609	PilZ domain-containing protein		GO:0035438	PFAM Type IV pilus assembly PilZ		S	42.2476	1929	63.9423	423.655	21	33.2965	344.214	23	29.5039	343.406	60
MOB|2_2_41	1431	UDP-N-acetylmuramate--L-alanine ligase	K01924	GO:0009252, GO:0000166, GO:0008360, GO:0005737, GO:0051301, GO:0009058, GO:0007049, GO:0071555, GO:0008763, GO:0016874, GO:0005524	Belongs to the MurCDEF family	murC	M	96.6595	1157	157.408	1245.65	152	67.5116	1166.21	158	65.0588	1165.41	449
MOB|2_2_410	897	flagellar motor protein MotB	K02557	GO:0016020, GO:0016021	Membrane MotB of proton-channel complex MotA/MotB	motB	N	19.5317	2454	41.6907	711.655	23	11.823	632.214	15	5.08138	631.406	19
MOB|2_2_411	762	flagellar motor protein PomA	K02556	GO:0016020, GO:0016021	MotA/TolQ/ExbB proton channel family	pomA	N	32.9959	2120	60.3989	576.655	27	29.0639	497.214	29	9.52484	496.406	28
MOB|2_2_412	981	heme A synthase	K02259	GO:0016020, GO:0016021, GO:0005886	Cytochrome oxidase assembly	ctaA	O	32.3326	2139	47.017	795.655	29	29.9175	716.214	43	20.0633	715.406	85
MOB|2_2_413	843	histidine kinase		GO:0016310, GO:0016301	signal transduction protein		T	54.067	1719	92.1894	657.655	47	42.2287	578.214	49	27.783	577.406	95
MOB|2_2_414	1020	folate-binding protein	K06980	GO:0016740	Belongs to the GcvT family	ygfZ	S	20.8665	2420	27.8193	834.655	18	20.4546	755.214	31	14.3256	754.406	64
MOB|2_2_415	417							21.9619	2392	16.6787	232.028	3	25.9758	153.469	8	23.2313	152.645	21
MOB|2_2_416	861	HDOD domain-containing protein		GO:0016020, GO:0016021	Signal transduction protein		T	100.622	1124	126.009	675.655	66	93.6086	596.214	112	82.2473	595.406	290
MOB|2_2_417	333	diguanylate cyclase			diguanylate cyclase		T	91.2424	1218	146.289	149.906	17	68.8196	79.6491	11	58.6187	77.7794	27
MOB|2_2_418	513	ISAs1 family transposase		GO:0003677, GO:0004803, GO:0006313	PFAM Transposase, IS4-like		L	30.4304	2183	60.5672	327.723	15.3873	29.3564	248.346	14.6305	1.3677	247.484	2.00447
MOB|2_2_419	381	ISAs1 family transposase		GO:0003677, GO:0004803, GO:0006313	PFAM transposase, IS4 family protein		L	5.9559	2748	17.8677	196.412	2.72055	0	119.618	0	0	118.478	0
MOB|2_2_42	885	UDP-N-acetylenolpyruvoylglucosamine reductase	K00075	GO:0009252, GO:0008360, GO:0005737, GO:0051301, GO:0071949, GO:0016491, GO:0050660, GO:0007049, GO:0055114, GO:0071555, GO:0008762	Cell wall formation	murB	M	116.943	993	167.779	699.655	91	99.6277	620.214	124	83.4225	619.406	306
MOB|2_2_420	885	diguanylate cyclase			diguanylate cyclase		T	20.3382	2435	12.9061	699.655	7	23.3	620.214	29	24.8086	619.406	91
MOB|2_2_421	846	sirohydrochlorin chelatase	K03795	GO:0009236, GO:0016852	CbiX	cbiX	S	65.9275	1538	117.154	660.655	60	46.2975	581.214	54	34.331	580.406	118
MOB|2_2_422	675	precorrin-8X methylmutase	K06042	GO:0009236, GO:0016993, GO:0016853, GO:0043778	Precorrin-8X methylmutase	cobH	H	83.6867	1306	105.378	489.655	40	61.9526	410.214	51	83.7295	409.406	203
MOB|2_2_423	1098	cobalt-precorrin-5B (C(1))-methyltransferase	K02188	GO:0046140, GO:0009236, GO:0008168, GO:0016740, GO:0032259	Catalyzes the methylation of C-1 in cobalt-precorrin-5B to form cobalt-precorrin-6A	cbiD	H	53.0002	1741	69.2581	912.655	49	53.2272	833.214	89	36.5153	832.406	180
MOB|2_2_424	1281	cobalamin biosynthesis bifunctional protein CbiET	K00595	GO:0046025, GO:0008276, GO:0009236, GO:0016740, GO:0008168, GO:0032259, GO:0006479	PFAM Uroporphyrin-III C tetrapyrrole (Corrin Porphyrin) methyltransferase	cobL	H	40.832	1962	48.2716	1095.65	41	44.6227	1016.21	91	29.6017	1015.41	178
MOB|2_2_425	753	precorrin-2 C(20)-methyltransferase	K03394	GO:0043781, GO:0009236, GO:0016740, GO:0008168, GO:0008757, GO:0032259, GO:0030788	Tetrapyrrole (Corrin/Porphyrin) Methylases	cbiL	H	80.0782	1352	74.9913	567.655	33	76.551	488.214	75	88.6923	487.406	256
MOB|2_2_426	363	hypothetical protein		GO:0016020, GO:0016021				1454.21	99	836.445	178.897	116	2094.73	103.719	436	1431.46	102.277	867
MOB|2_2_427	723	cobalamin biosynthesis protein CbiG	K02189	GO:0016787	PFAM cobalamin (vitamin B12) biosynthesis CbiG protein	cbiG	H	341.382	348	410.274	537.655	171	304.501	458.214	280	309.371	457.406	838
MOB|2_2_428	393	cobalamin biosynthesis protein CbiG	K02189	GO:0009236	Cobalamin synthesis G C-terminus	cbiG	H	220.664	511	148.661	208.256	24	308.777	130.719	81	204.555	129.606	157
MOB|2_2_429	591	precorrin-3B C(17)-methyltransferase	K05934	GO:0009236, GO:0016740, GO:0008168, GO:0032259	Tetrapyrrole (Corrin/Porphyrin) Methylases	cbiH	H	200.148	570	254.398	405.655	80	194	326.214	127	152.047	325.406	293
MOB|2_2_43	951	D-alanine--D-alanine ligase	K01921	GO:0009252, GO:0000166, GO:0008360, GO:0008716, GO:0005737, GO:0046872, GO:0071555, GO:0016874, GO:0005524	Belongs to the D-alanine--D-alanine ligase family	ddl	F	115.041	1005	181.958	765.655	108	79.1529	686.214	109	84.0124	685.406	341
MOB|2_2_430	765	precorrin-3B C(17)-methyltransferase		GO:0009236, GO:0016740, GO:0008168, GO:0032259	Tetrapyrrole (Corrin/Porphyrin) Methylases	cbiH	H	169.628	680	304.882	579.655	137	123.528	500.214	124	80.4748	499.406	238
MOB|2_2_431	339	Fe-S-binding domain-containing protein			Thioredoxin-like [2Fe-2S] ferredoxin		C	237.37	475	240.301	155.677	29	254.551	84.177	43	217.257	82.3892	106
MOB|2_2_432	327	DNA-binding protein		GO:0003677, GO:0005737, GO:0016020, GO:0016021, GO:0003676	Cold shock protein domain	csp	K	370.014	327	331.184	144.117	37	311.183	75.2631	47	467.675	73.2974	203
MOB|2_2_433	1080	AI-2E family transporter		GO:0016020, GO:0016021	AI-2E family transporter	perM	S	50.2934	1792	108.14	894.655	75	22.0055	815.214	36	20.7346	814.406	100
MOB|2_2_434	762	DUF3530 family protein		GO:0016787	Protein of unknown function (DUF3530)		Q	78.9132	1367	100.665	576.655	45	74.1631	497.214	74	61.9115	496.406	182
MOB|2_2_435	1803	GGDEF domain-containing protein			Putative diguanylate phosphodiesterase	yjcC	T	26.0395	2312	51.0358	1617.65	64	15.5498	1538.21	48	11.5329	1537.41	105
MOB|2_2_436	288	hypothetical protein COX50_10675						56.3675	1681	23.9457	107.742	2	79.091	50.4038	8	66.0659	48.5639	19
MOB|2_2_437	201							15882.4	7	4892.5	36.3856	138	24699.2	22.5961	1120	18055.6	21.5387	2303
MOB|2_2_438	396	CHAD domain-containing protein			CHAD	sixA-2	S	211.752	533	122.14	211.228	20	182.935	133.475	49	330.18	132.46	259
MOB|2_2_439	798	IS5 family transposase		GO:0003677, GO:0004803, GO:0006313	Putative transposase of IS4/5 family (DUF4096)		L	3.0124	2812	9.03719	612.655	4.29208	0	533.214	0	0	532.406	0
MOB|2_2_44	744	FtsQ-type POTRA domain-containing protein	K03589	GO:0043093, GO:0051301, GO:0016020, GO:0032153, GO:0016021, GO:0007049, GO:0090529, GO:0005887, GO:0005886	Essential cell division protein. May link together the upstream cell division proteins, which are predominantly cytoplasmic, with the downstream cell division proteins, which are predominantly periplasmic. May control correct divisome assembly	ftsQ	D	71.9508	1453	71.5813	558.655	31	82.1481	479.214	79	62.1231	478.406	176
MOB|2_2_440	1110	CHAD domain-containing protein			CHAD	sixA-2	S	52.8846	1744	29.2968	924.655	21	47.1654	845.214	80	82.1916	844.406	411
MOB|2_2_441	753	cobyrinic acid a,c-diamide synthase			Cellulose biosynthesis protein BcsQ	soj	D	51.7771	1773	18.1797	567.655	8	59.1994	488.214	58	77.9522	487.406	225
MOB|2_2_442	1707	lysophospholipid acyltransferase family protein		GO:0016746, GO:0016740	Acetyltransferase (GNAT) domain		I	22.7964	2373	46.626	1521.65	55	15.2028	1442.21	44	6.56053	1441.41	56
MOB|2_2_443	750	alpha/beta hydrolase		GO:0016787	PFAM Alpha beta hydrolase fold-1		I	11.9055	2635	13.7072	564.655	6	16.4318	485.214	16	5.5776	484.406	16
MOB|2_2_444	1020	zinc carboxypeptidase		GO:0004181, GO:0008270, GO:0004180, GO:0006508	Peptidase M14, carboxypeptidase A		E	9.18581	2685	7.72759	834.655	5	17.8153	755.214	27	2.01453	754.406	9
MOB|2_2_445	231	TIGR02647 family protein		GO:0003677	dNA-binding protein	IV02_05780	S	657.865	202	527.923	58.6437	24	842.833	28.9704	49	602.84	28.8518	103
MOB|2_2_446	714	methyltransferase type 11		GO:0016740, GO:0008168, GO:0032259	Methyltransferase domain	yafS	Q	79.276	1362	109.805	528.655	45	62.1204	449.214	56	65.9027	448.406	175
MOB|2_2_447	450	ribonuclease HI	K03469	GO:0090305, GO:0000287, GO:0005737, GO:0090502, GO:0004518, GO:0046872, GO:0004519, GO:0004523, GO:0006401, GO:0016787, GO:0003676	Endonuclease that specifically degrades the RNA of RNA- DNA hybrids	rnhA	L	113.661	1014	116.893	264.854	24	112.689	185.723	42	111.401	184.93	122
MOB|2_2_448	273	hypothetical protein		GO:0016020, GO:0016021				799.438	182	1122.31	94.2501	82	473.183	43.1772	41	802.821	41.647	198
MOB|2_2_449	285	GIY-YIG nuclease family protein	K07461		PFAM Excinuclease ABC, C subunit domain protein	yhbQ	L	161.216	711	49.1568	104.968	4	173.247	48.8971	17	261.243	47.1863	73
MOB|2_2_45	1227	cell division protein FtsA	K03590	GO:0043093, GO:0051301, GO:0016020, GO:0032153, GO:0009898, GO:0007049, GO:0005886	Cell division protein that is involved in the assembly of the Z ring. May serve as a membrane anchor for the Z ring	ftsA	D	110.738	1030	144.892	1041.65	117	85.45	962.214	165	101.873	961.406	580
MOB|2_2_450	1389	Phosphate-selective porin O and P	K07221		PFAM Phosphate-selective porin O	oprO	P	338.564	349	869.161	1203.65	811	122.781	1124.21	277	23.7497	1123.41	158
MOB|2_2_451	1719	cellulose synthase		GO:0016020, GO:0016021, GO:0004553, GO:0005975	PFAM Glycosyl transferase family 2	ndvB	M	18.0642	2487	34.4856	1533.65	41	16.1053	1454.21	47	3.60174	1453.41	31
MOB|2_2_452	990	IS3 family transposase			COG2963 Transposase and inactivated derivatives		L	38.0752	2022	105.266	804.655	65.6623	8.59163	725.214	12.5038	0.367919	724.406	1.57833
MOB|2_2_453	579	Integrase catalytic region		GO:0032196, GO:0015074, GO:0003676	PFAM Integrase, catalytic core		L	143.089	809	429.266	393.655	130.997	0	314.214	0	0	313.422	0
MOB|2_2_454	927	glycosyl transferase family 2	K01210	GO:0016020, GO:0016021, GO:0016740, GO:0004553, GO:0005975	PFAM Glycosyl transferase family 2	ndvB	M	19.3332	2459	48.7009	741.655	28	8.2774	662.214	11	1.02124	661.406	4
MOB|2_2_455	2148	cation:dicarboxylase symporter family transporter	K02030	GO:0055085, GO:0016020, GO:0016021, GO:0015293	dicarboxylic acid transport		C	9.42488	2679	11.1734	1962.65	17	12.4365	1883.21	47	4.66474	1882.41	52
MOB|2_2_456	2307	heavy metal translocating P-type ATPase	K01534	GO:0000166, GO:0006812, GO:0046872, GO:0019829, GO:0098655, GO:0016020, GO:0016021, GO:0030001, GO:0005524, GO:0005886	E1-E2 ATPase	cadA	P	32.9446	2124	66.8804	2121.65	110	18.0564	2042.21	74	13.8969	2041.41	168
MOB|2_2_457	3132	efflux RND transporter permease subunit	K15726	GO:0055085, GO:0006812, GO:0098655, GO:0016020, GO:0016021, GO:0008324, GO:0022857	Belongs to the resistance-nodulation-cell division (RND) (TC 2.A.6) family		P	42.856	1913	82.7397	2946.65	189	24.679	2867.21	142	21.1492	2866.41	359
MOB|2_2_458	1209	efflux RND transporter periplasmic adaptor subunit	K15727	GO:0055085, GO:0016020, GO:0022857	Barrel-sandwich domain of CusB or HlyD membrane-fusion	czcB	M	26.7426	2285	41.5855	1023.65	33	21.6378	944.214	41	17.0044	943.406	95
MOB|2_2_459	1290	TolC family protein	K15725	GO:0055085, GO:0015562	PFAM Outer membrane efflux protein	czcC	MU	28.9432	2228	38.5362	1104.65	33	28.6772	1025.21	59	19.6161	1024.41	119
MOB|2_2_46	1158	cell division protein FtsZ	K03531	GO:0051258, GO:0000166, GO:0005525, GO:0043093, GO:0005737, GO:0000917, GO:0051301, GO:0003924, GO:0032153, GO:0007049, GO:0090529	Essential cell division protein that forms a contractile ring structure (Z ring) at the future cell division site. The regulation of the ring assembly controls the timing and the location of cell division. One of the functions of the FtsZ ring is to recruit other cell division proteins to the septum to produce a new cell wall between the dividing cells. Binds GTP and shows GTPase activity	ftsZ	D	225.481	503	332.886	972.655	251	187.449	893.214	336	156.109	892.406	825
MOB|2_2_460	360	hypothetical protein						152.899	761	131.921	176.012	18	162.474	101.211	33	164.301	99.6937	97
MOB|2_2_461	951	Gfo/Idh/MocA family oxidoreductase		GO:0016491, GO:0055114	PFAM Oxidoreductase	gnnA	S	91.8233	1211	101.088	765.655	60	85.6884	686.214	118	88.6935	685.406	360
MOB|2_2_462	1092	DegT/DnrJ/EryC1/StrS family aminotransferase		GO:0003824	Belongs to the DegT DnrJ EryC1 family	gnnB	E	61.0217	1625	71.1392	906.655	50	60.842	827.214	101	51.0838	826.406	250
MOB|2_2_463	1155	lipid-A-disaccharide synthase	K00748	GO:0016757, GO:0008915, GO:0009245, GO:0006629, GO:0016740	Condensation of UDP-2,3-diacylglucosamine and 2,3- diacylglucosamine-1-phosphate to form lipid A disaccharide, a precursor of lipid A, a phosphorylated glycolipid that anchors the lipopolysaccharide to the outer membrane of the cell	lpxB	M	42.5234	1925	62.5262	969.655	47	36.9445	890.214	66	28.0995	889.406	148
MOB|2_2_464	555	MULTISPECIES: hypothetical protein						87.318	1267	104.69	369.655	30	103.003	290.268	60	54.2611	289.422	93
MOB|2_2_465	1668	alkaline phosphatase	K01077	GO:0003824, GO:0016791, GO:0016311	Belongs to the alkaline phosphatase family	phoA	P	126.536	924	193.15	1482.65	222	178.271	1403.21	502	8.1879	1402.41	68
MOB|2_2_466	750	IS5 family transposase		GO:0003677, GO:0004803, GO:0006313	Transposase DDE domain		L	0.178945	2859	0	564.655	0	0	485.214	0	0.536836	484.406	1.53998
MOB|2_2_467	447	hypothetical protein						82.3081	1327	59.1082	261.888	12	158.117	182.788	58	29.699	181.947	32
MOB|2_2_468	663	IS5 family transposase		GO:0003677, GO:0004803, GO:0006313	Transposase IS4 family		L	130.815	881	366.683	477.655	135.776	23.6211	398.214	18.8763	2.14027	397.406	5.03693
MOB|2_2_469	267	IS1 family transposase	K07480	GO:0003677, GO:0004803, GO:0006313	Transposase, IS1		L	134.406	856	251.78	89.0274	17.3766	151.439	40.8882	12.4261	0	39.3543	0
MOB|2_2_47	927	UDP-3-O-[3-hydroxymyristoyl] N-acetylglucosamine deacetylase	K02535	GO:0008759, GO:0009245, GO:0046872, GO:0103117, GO:0006629, GO:0016787	Catalyzes the hydrolysis of UDP-3-O-myristoyl-N- acetylglucosamine to form UDP-3-O-myristoylglucosamine and acetate, the committed step in lipid A biosynthesis	lpxC	M	303.826	382	243.505	741.655	140	338.621	662.214	450	329.351	661.406	1290
MOB|2_2_470	216	IS1 family transposase		GO:0003677, GO:0004803, GO:0006313	PFAM Insertion element protein		L	84.6431	1293	29.0926	47.0351	1.06078	136.264	25.5987	7	88.5728	25.0018	13.114
MOB|2_2_471	1908	threonine--tRNA ligase	K01868	GO:0000166, GO:0003723, GO:0005737, GO:0004812, GO:0046872, GO:0004829, GO:0016874, GO:0000049, GO:0005524, GO:0006412, GO:0006435	Catalyzes the attachment of threonine to tRNA(Thr) in a two-step reaction L-threonine is first activated by ATP to form Thr-AMP and then transferred to the acceptor end of tRNA(Thr)	thrS	J	182.983	634	216.412	1722.65	289	136.161	1643.21	449	196.377	1642.41	1910
MOB|2_2_472	498	translation initiation factor IF-3	K02520	GO:0003743, GO:0005737, GO:0006412, GO:0006413	IF-3 binds to the 30S ribosomal subunit and shifts the equilibrum between 70S ribosomes and their 50S and 30S subunits in favor of the free subunits, thus enhancing the availability of 30S subunits on which protein synthesis initiation begins	infC	J	496.063	269	301.123	312.723	73	659.791	233.374	309	527.276	232.507	726
MOB|2_2_473	198	50S ribosomal protein L35	K02916	GO:0003735, GO:0005840, GO:0006412	Belongs to the bacterial ribosomal protein bL35 family	rpmI	J	4500.08	25	1169.41	34.196	31	4917.47	21.8883	216	7413.36	20.8194	914
MOB|2_2_474	363	50S ribosomal protein L20	K02887	GO:0003723, GO:0003735, GO:0005840, GO:0019843, GO:0000027, GO:0006412	Binds directly to 23S ribosomal RNA and is necessary for the in vitro assembly process of the 50S ribosomal subunit. It is not involved in the protein synthesizing functions of that subunit	rplT	J	3084.15	41	3706.32	178.897	514	2498.3	103.719	520	3047.84	102.277	1846
MOB|2_2_475	1020	phenylalanine--tRNA ligase subunit alpha	K01889	GO:0000287, GO:0000166, GO:0005737, GO:0004812, GO:0046872, GO:0004826, GO:0006432, GO:0016874, GO:0043039, GO:0000049, GO:0006412, GO:0005524	Belongs to the class-II aminoacyl-tRNA synthetase family. Phe-tRNA synthetase alpha subunit type 1 subfamily	pheS	J	281.962	407	445.109	834.655	288	183.432	755.214	278	217.346	754.406	971
MOB|2_2_476	2373	phenylalanine--tRNA ligase subunit beta	K01890	GO:0000166, GO:0000287, GO:0003723, GO:0005737, GO:0004812, GO:0046872, GO:0004826, GO:0006432, GO:0000049, GO:0016874, GO:0006412, GO:0005524	Belongs to the phenylalanyl-tRNA synthetase beta subunit family. Type 1 subfamily	pheT	J	159.517	720	293.651	2187.65	498	91.71	2108.21	388	93.1899	2107.41	1163
MOB|2_2_477	297	integration host factor subunit alpha	K04764	GO:0003677, GO:0006417, GO:0006355, GO:0006310	This protein is one of the two subunits of integration host factor, a specific DNA-binding protein that functions in genetic recombination as well as in transcriptional and translational control	himA	K	216.022	520	144.596	115.976	13	171.793	55.1123	19	331.678	53.4576	105
MOB|2_2_478	354	MerR family transcriptional regulator		GO:0003677, GO:0006355	PFAM HTH transcriptional regulator, MerR	ycgE	K	518.642	259	386.685	170.135	51	580.619	96.1228	112	588.621	94.6707	330
MOB|2_2_479	894	tRNA 2-thiocytidine(32) synthetase TtcA	K14058	GO:0000287, GO:0000166, GO:0003723, GO:0005737, GO:0046872, GO:0034227, GO:0016783, GO:0051539, GO:0016740, GO:0051536, GO:0008033, GO:0000049, GO:0005524	Catalyzes the ATP-dependent 2-thiolation of cytidine in position 32 of tRNA, to form 2-thiocytidine (s(2)C32). The sulfur atoms are provided by the cysteine cysteine desulfurase (IscS) system	ttcA	J	39.5698	1983	70.9923	708.655	39	21.3828	629.214	27	26.3344	628.406	98
MOB|2_2_48	1104	ribosomal subunit interface protein		GO:0044238	DNA-templated transcription, initiation		K	152.288	763	167.1	918.655	119	118.163	839.214	199	171.602	838.406	852
MOB|2_2_480	549	hypothetical protein	K22205		S-adenosyl-l-methionine hydroxide adenosyltransferase	salL	S	37.2118	2037	31.9253	363.655	9	36.8121	284.268	21	42.8979	283.422	72
MOB|2_2_481	531	IS3 family transposase		GO:0003677, GO:0004803, GO:0006313	PFAM Transposase IS3 IS911		L	0	2967	0	345.701	0	0	266.284	0	0	265.435	0
MOB|2_2_482	585	IS3 family transposase		GO:0032196, GO:0015074, GO:0003676	PFAM Integrase, catalytic core		L	106.199	1070	297.361	399.655	92.1272	19.6502	320.214	12.6272	1.58597	319.422	3
MOB|2_2_483	1092	IS3 family transposase	K07497		Integrase core domain		L	993.07	147	2784.03	906.655	1956.75	188.035	827.214	312.145	7.14553	826.406	34.9696
MOB|2_2_484	180	transposase		GO:0003677, GO:0004803, GO:0006313				275.753	412	827.26	22.0186	14.1205	0	17.7838	0	0	17.6733	0
MOB|2_2_485	219	[weak similarity to] transposase		GO:0003677, GO:0004803, GO:0006313	Transposase		L	0	2968	0	49.3072	0	0	26.3103	0	0	25.8187	0
MOB|2_2_486	252	AAA family ATPase		GO:0005524	DNA replication protein		L	197.349	578	592.046	76.047	34.9025	4.37107e-07	35.2427	3.09141e-08	0	34.0745	0
MOB|2_2_487	495	AAA family ATPase		GO:0005524	ATP-binding protein, IstB SW ISTB_ECOLI (P15026) (265 aa) fasta scores E() 0, 47.4 id in 249 aa. Also almost identical to Yersinia pestis and Escherichia coli		L	0.0425983	2861	0	309.723	0	0	230.374	0	0.127795	229.518	0.173697
MOB|2_2_488	543	Integrase core domain-containing protein		GO:0015074	to Escherichia coli transposase for insertion sequence element IS21 IstA SW ISTA_ECOLI (P15025) (390 aa) fasta scores E() 3e-27, 33.1 id in 329 aa. Identical to the previously sequenced Yersinia pestis,Yersinia pseudotuberculosis and Escherichia coli pesticin plasmid insertion sequence transposase Y1055 TR P74993 (EMBL U59875) (340 aa) fasta scores E() 0, 100.0 id in 340 aa	tnpA	L	73.6059	1429	205.169	357.701	56.8921	13.8043	278.268	7.70866	1.84445	277.422	3.03019
MOB|2_2_489	681	IS21 family transposase		GO:0003677, GO:0015074	to Escherichia coli transposase for insertion sequence element IS21 IstA SW ISTA_ECOLI (P15025) (390 aa) fasta scores E() 3e-27, 33.1 id in 329 aa. Identical to the previously sequenced Yersinia pestis,Yersinia pseudotuberculosis and Escherichia coli pesticin plasmid insertion sequence transposase Y1055 TR P74993 (EMBL U59875) (340 aa) fasta scores E() 0, 100.0 id in 340 aa	tnpA	L	141.106	819	370.585	495.655	142.392	51.4006	416.214	42.9324	1.33234	415.406	3.27755
MOB|2_2_49	558	cytochrome c4		GO:0005506, GO:0046872, GO:0009055, GO:0020037, GO:0042597, GO:0022900	PFAM Cytochrome C		C	444.6	291	141.925	372.655	41	591.308	293.268	348	600.566	292.422	1040
MOB|2_2_490	588	IS5 family transposase		GO:0003677, GO:0004803, GO:0006313	Putative transposase of IS4/5 family (DUF4096)		L	0.178929	2860	0.531446	402.655	0.165887	0.00534103	323.214	0.0034643	0	322.422	0
MOB|2_2_491	237							61.1832	1619	40.844	63.4469	2.00889	97.6118	30.6301	6	45.0937	30.3521	8.10526
MOB|2_2_492	2577	DNA gyrase subunit A	K02469	GO:0003677, GO:0000166, GO:0005737, GO:0006261, GO:0005694, GO:0003916, GO:0003918, GO:0006265, GO:0005524, GO:0016853, GO:0006259	A type II topoisomerase that negatively supercoils closed circular double-stranded (ds) DNA in an ATP-dependent manner to modulate DNA topology and maintain chromosomes in an underwound state. Negative supercoiling favors strand separation, and DNA replication, transcription, recombination and repair, all of which involve strand separation. Also able to catalyze the interconversion of other topol…	gyrA	L	191.012	611	227.073	2391.65	421	156.893	2312.21	728	189.071	2311.41	2588
MOB|2_2_493	1080	3-phosphoserine/phosphohydroxythreonine transaminase	K00831	GO:0005737, GO:0004648, GO:0030170, GO:0003824, GO:0008483, GO:0006564, GO:0008652, GO:0016740, GO:0008615	Catalyzes the reversible conversion of 3- phosphohydroxypyruvate to phosphoserine and of 3-hydroxy-2-oxo-4- phosphonooxybutanoate to phosphohydroxythreonine	serC	E	212.203	530	269.629	894.655	187	189.492	815.214	310	177.488	814.406	856
MOB|2_2_494	1086	prephenate dehydratase	K14170	GO:0004106, GO:0005737, GO:0009094, GO:0004664, GO:0046417	Chorismate mutase type II	pheA	E	107.695	1058	143.226	900.655	100	83.738	821.214	138	96.1225	820.406	467
MOB|2_2_495	1110	histidinol-phosphate transaminase	K00817	GO:0030170, GO:0003824, GO:0009058, GO:0008483, GO:0008652, GO:0016740, GO:0004400, GO:0000105	Belongs to the class-II pyridoxal-phosphate-dependent aminotransferase family. Histidinol-phosphate aminotransferase subfamily	hisC	E	114.475	1009	157.645	924.655	113	79.5915	845.214	135	106.189	844.406	531
MOB|2_2_496	876	prephenate dehydrogenase/arogenate dehydrogenase family protein		GO:0006571, GO:0055114, GO:0008977, GO:0004665	Prephenate dehydrogenase	aroA	E	112.625	1022	207.321	690.655	111	62.7765	611.214	77	67.7773	610.406	245
MOB|2_2_497	1305	3-phosphoshikimate 1-carboxyvinyltransferase	K00800	GO:0003866, GO:0005737, GO:0009073, GO:0003824, GO:0009423, GO:0016740, GO:0008652, GO:0016765	Catalyzes the transfer of the enolpyruvyl moiety of phosphoenolpyruvate (PEP) to the 5-hydroxyl of shikimate-3- phosphate (S3P) to produce enolpyruvyl shikimate-3-phosphate and inorganic phosphate	aroA	E	200.932	563	288.03	1119.65	250	154.253	1040.21	322	160.512	1039.41	988
MOB|2_2_498	681	(d)CMP kinase	K00945	GO:0000166, GO:0005737, GO:0006220, GO:0046940, GO:0016310, GO:0016740, GO:0006139, GO:0016301, GO:0004127, GO:0005524	Belongs to the cytidylate kinase family. Type 1 subfamily	cmk	F	431.328	297	426.821	495.655	164	432.205	416.214	361	434.959	415.406	1070
MOB|2_2_499	1668	30S ribosomal protein S1	K02945	GO:0003723, GO:0003735, GO:0005840, GO:0006412, GO:0003676	thus facilitating recognition of the initiation point. It is needed to translate mRNA with a short Shine-Dalgarno (SD) purine-rich sequence	rpsA	J	1378.57	107	1038.83	1482.65	1194	1341.29	1403.21	3777	1755.58	1402.41	14580
MOB|2_2_5	360	rhodanese-like domain-containing protein			Rhodanese Homology Domain		P	390.009	321	366.446	176.012	50	452.959	101.211	92	350.623	99.6937	207
MOB|2_2_50	969	formate dehydrogenase subunit gamma	K00127	GO:0045333, GO:0022904, GO:0016020, GO:0016021, GO:0009055, GO:0009326, GO:0008863	Prokaryotic cytochrome b561	fdhC	C	68.011	1509	69.1362	783.655	42	68.6384	704.214	97	66.2583	703.406	276
MOB|2_2_500	306	integration host factor subunit beta	K05788	GO:0003677, GO:0006417, GO:0006355, GO:0005694, GO:0006310	This protein is one of the two subunits of integration host factor, a specific DNA-binding protein that functions in genetic recombination as well as in transcriptional and translational control	himD	K	1448.38	100	1078.68	124.371	104	1886.84	60.4786	229	1379.61	58.8742	481
MOB|2_2_501	255	LapA family protein		GO:0016020, GO:0016021, GO:0005887				250.765	449	196.983	78.5839	12	329.653	36.2789	24	225.658	35.1709	47
MOB|2_2_502	678	ribose-5-phosphate isomerase RpiA	K01807	GO:0009052, GO:0006098, GO:0004751, GO:0016853	DeoR C terminal sensor domain	rpiA	G	78.3118	1376	99.4998	492.655	38	71.1503	413.214	59	64.2853	412.406	157
MOB|2_2_503	468	alkyl hydroperoxide reductase	K03564	GO:0016209, GO:0016491, GO:0045454, GO:0055114, GO:0098869, GO:0005623	PFAM Alkyl hydroperoxide reductase Thiol specific antioxidant Mal allergen		O	45.6678	1862	36.4915	282.8	8	53.8608	203.54	22	46.651	202.705	56
MOB|2_2_504	651	IS630 family transposase		GO:0003677	PFAM Integrase core domain		L	92.9847	1199	278.018	465.655	100.359	0	386.214	0	0.936227	385.406	2.13679
MOB|2_2_505	417	IS630 family transposase		GO:0003677	PFAM Integrase core domain		L	0.192833	2858	3.34705e-07	232.028	6.02035e-08	0.0116542	153.469	0.00358925	0.566845	152.645	0.512401
MOB|2_2_506	1641	YdiU family protein		GO:0000287, GO:0000166, GO:0016779, GO:0046872, GO:0016740, GO:0005524	Belongs to the UPF0061 (SELO) family		S	28.5045	2238	45.1953	1455.65	51	25.7082	1376.21	71	14.6101	1375.41	119
MOB|2_2_507	1134	hypothetical protein						15.4817	2554	14.9577	948.655	11	22.9315	869.214	40	8.55592	868.406	44
MOB|2_2_508	729	type III pantothenate kinase	K03525	GO:0000166, GO:0005737, GO:0046872, GO:0004594, GO:0015937, GO:0016310, GO:0016740, GO:0043169, GO:0016301, GO:0005524	Catalyzes the phosphorylation of pantothenate (Pan), the first step in CoA biosynthesis	coaX	F	22.8422	2372	28.4734	543.655	12	21.469	464.214	20	18.5843	463.406	51
MOB|2_2_509	999	bifunctional biotin--[acetyl-CoA-carboxylase] synthetase/biotin operon repressor	K03524	GO:0003677, GO:0000166, GO:0004077, GO:0006355, GO:0006464, GO:0016874, GO:0005524, GO:0009305	Acts both as a biotin-- acetyl-CoA-carboxylase ligase and a biotin-operon repressor. In the presence of ATP, BirA activates biotin to form the BirA-biotinyl-5'-adenylate (BirA-bio- 5'-AMP or holoBirA) complex. HoloBirA can either transfer the biotinyl moiety to the biotin carboxyl carrier protein (BCCP) subunit of acetyl-CoA carboxylase, or bind to the biotin operator site and inhibit transcripti…	birA	K	25.5876	2321	34.879	813.655	22	27.148	734.214	40	14.7358	733.406	64
MOB|2_2_51	615	formate dehydrogenase	K00124	GO:0009055, GO:0022900	4Fe-4S dicluster domain	fdhB	C	59.5834	1642	90.0705	429.655	30	38.4176	350.214	27	50.262	349.406	104
MOB|2_2_510	1737	acetolactate synthase 3 large subunit	K01652	GO:0030976, GO:0009097, GO:0000287, GO:0050660, GO:0003824, GO:0046872, GO:0009099, GO:0008652, GO:0016740, GO:0009082, GO:0003984	Thiamine pyrophosphate enzyme, N-terminal TPP binding	ilvI	H	200.668	565	229.454	1551.65	276	165.515	1472.21	489	207.034	1471.41	1804
MOB|2_2_511	492	acetolactate synthase small subunit	K01653	GO:1990610, GO:0050790, GO:0009082	Acetolactate synthase, small subunit	ilvH	E	257.865	442	285.966	306.743	68	247.62	227.401	113	240.009	226.551	322
MOB|2_2_512	1017	ketol-acid reductoisomerase	K00053	GO:0000287, GO:0009097, GO:0046872, GO:0016491, GO:0050661, GO:0009099, GO:0055114, GO:0008652, GO:0004455, GO:0009082, GO:0016853	Involved in the biosynthesis of branched-chain amino acids (BCAA). Catalyzes an alkyl-migration followed by a ketol- acid reduction of (S)-2-acetolactate (S2AL) to yield (R)-2,3- dihydroxy-isovalerate. In the isomerase reaction, S2AL is rearranged via a Mg-dependent methyl migration to produce 3- hydroxy-3-methyl-2-ketobutyrate (HMKB). In the reductase reaction, this 2-ketoacid undergoes a metal-…	ilvC	H	337.601	351	457.573	831.655	295	270.945	752.214	409	284.284	751.406	1265
MOB|2_2_513	1230	pyrophosphate--fructose-6-phosphate 1-phosphotransferase	K00895	GO:0005737, GO:0046872, GO:0047334, GO:0006096, GO:0061615, GO:0016310, GO:0016740, GO:0006002, GO:0016301, GO:0003872, GO:0046835	Catalyzes the phosphorylation of D-fructose 6-phosphate, the first committing step of glycolysis. Uses inorganic phosphate (PPi) as phosphoryl donor instead of ATP like common ATP-dependent phosphofructokinases (ATP-PFKs), which renders the reaction reversible, and can thus function both in glycolysis and gluconeogenesis. Consistently, PPi-PFK can replace the enzymes of both the forward (ATP-PFK)…	pfp	F	253.969	447	395.147	1044.65	320	164.174	965.214	318	202.587	964.406	1157
MOB|2_2_514	753	CDP-diacylglycerol--serine O-phosphatidyltransferase	K17103	GO:0016020, GO:0016021, GO:0016780, GO:0008654, GO:0016740	Belongs to the CDP-alcohol phosphatidyltransferase class-I family	pssA	I	131.052	879	218.156	567.655	96	73.4889	488.214	72	101.511	487.406	293
MOB|2_2_515	1545	2-isopropylmalate synthase	K01649	GO:0009098, GO:0016746, GO:0008652, GO:0016740, GO:0009082, GO:0003852	Catalyzes the condensation of the acetyl group of acetyl-CoA with 3-methyl-2-oxobutanoate (2-oxoisovalerate) to form 3-carboxy-3-hydroxy-4-methylpentanoate (2-isopropylmalate)	leuA	H	143.993	804	187.853	1359.65	198	132.731	1280.21	341	111.396	1279.41	844
MOB|2_2_516	732	uracil-DNA glycosylase	K21929		Phage SPO1 DNA polymerase-related protein	dpo	L	38.6081	2010	56.6343	546.655	24	29.8636	467.214	28	29.3263	466.406	81
MOB|2_2_517	555	ribosomal-protein-alanine N-acetyltransferase	K03789	GO:0016407, GO:0006474, GO:0016740, GO:0005840, GO:0008080	Ribosomal-protein-alanine acetyltransferase	rimI	K	56.4916	1679	62.8141	369.655	18	65.2355	290.268	38	41.4252	289.422	71
MOB|2_2_518	159	hypothetical protein EDE11_106153		GO:0016020, GO:0016021				942.41	155	1198.2	9.68934	9	1036.51	13.4612	28	592.519	14.8197	52
MOB|2_2_519	495	low molecular weight phosphotyrosine protein phosphatase	K01104	GO:0004725, GO:0006470, GO:0035335	low molecular weight	ptpA	T	85.8631	1281	149.937	309.723	36	60.5654	230.374	28	47.0869	229.518	64
MOB|2_2_52	2868	formate dehydrogenase	K00123	GO:0016491, GO:0046872, GO:0016020, GO:0016021, GO:0055114, GO:0051539, GO:0043546, GO:0051536	Molybdopterin oxidoreductase Fe4S4 domain	fdhA	C	58.1077	1655	102.904	2682.65	214	31.9673	2603.21	167	39.4517	2602.41	608
MOB|2_2_520	384	Dabb family protein			Stress responsive A/B Barrel Domain		S	153.848	754	271.745	199.374	42	93.676	122.349	23	96.1236	121.215	69
MOB|2_2_521	150	carboxymethylenebutenolidase		GO:0016787				727.267	193	1867.15	4.83614	7	158.358	15.018	4.77256	156.293	17.287	16
MOB|2_2_522	1026	IS630 family transposase		GO:0003677	PFAM Integrase core domain		L	0	2969	0	840.655	0	0	761.214	0	0	760.406	0
MOB|2_2_523	528	dienelactone hydrolase family protein		GO:0016787	PFAM Dienelactone hydrolase		Q	116.145	1000	158.084	342.723	42	102.198	263.3	54	88.1527	262.435	137
MOB|2_2_524	321	50S rRNA methyltransferase		GO:0005737, GO:0008990, GO:0008168, GO:0031167, GO:0016740, GO:0032259	Specifically methylates the guanine in position 1835 (m2G1835) of 23S rRNA	rlmG	J	37.0153	2042	65.1992	138.496	7	14.0722	70.8217	2	31.7746	69.0876	13
MOB|2_2_525	630	IS5 family transposase		GO:0003677, GO:0004803, GO:0006313	Transposase DDE domain		L	0	2970	0	444.655	0	0	365.214	0	0	364.406	0
MOB|2_2_526	165	IS5 family transposase		GO:0003677, GO:0004803, GO:0006313	Putative transposase of IS4/5 family (DUF4096)		L	1052.02	135	3156.06	12.8922	31.5423	0	14.745	0	0	14.7957	0
MOB|2_2_527	705	50S rRNA methyltransferase	K11391	GO:0005737, GO:0008990, GO:0052916, GO:0006364, GO:0031167, GO:0016740, GO:0008168, GO:0032259, GO:0003676	Specifically methylates the guanine in position 1835 (m2G1835) of 23S rRNA	rlmG	J	22.7796	2374	12.4118	519.655	5	30.5633	440.214	27	25.3638	439.406	66
MOB|2_2_528	780	IS5 family transposase		GO:0003677, GO:0004803, GO:0006313	Transposase DDE domain		L	2.75407e-06	2886	2.66412e-07	594.655	1.22811e-07	7.9958e-06	515.214	8.26704e-06	0	514.406	0
MOB|2_2_529	981	NAD-glutamate dehydrogenase		GO:0019551, GO:0004352, GO:0055114	NAD-glutamate dehydrogenase	gdhB	E	48.951	1811	24.3191	795.655	15	51.4859	716.214	74	71.0479	715.406	301
MOB|2_2_53	189	formate dehydrogenase		GO:0009496, GO:0042651, GO:0055114, GO:0051537				24.8938	2335	0	28.0182	0	74.6813	20.0175	3	0	19.1571	0
MOB|2_2_530	3489	glutamate dehydrogenase	K15371	GO:0019551, GO:0004352, GO:0055114	Bacterial NAD-glutamate dehydrogenase	gdh	E	17.5299	2499	27.7233	3303.65	71	13.4461	3224.21	87	11.4203	3223.41	218
MOB|2_2_531	429	IS5 family transposase		GO:0003677, GO:0004803, GO:0006313	Transposase DDE domain		L	20.2549	2437	60.7646	243.937	11.4907	1.31135e-07	165.187	4.34707e-08	0	164.288	0
MOB|2_2_532	996	zinc-binding alcohol dehydrogenase family protein		GO:0008270, GO:0016491, GO:0046872, GO:0055114	Belongs to the zinc-containing alcohol dehydrogenase family. Quinone oxidoreductase subfamily		C	15.5274	2552	1.38939	810.655	0.873128	15.3654	731.214	22.547	29.8274	730.406	129.016
MOB|2_2_533	591	16S rRNA (cytosine(1402)-N(4))-methyltransferase		GO:0016740, GO:0008168, GO:0032259	rRNA methylase	noeI	M	4.07837	2792	0	405.655	0	11.4567	326.214	7.5	0.778399	325.406	1.5
MOB|2_2_534	360	type III effector			HopJ type III effector protein	hopJ	S	193.182	600	131.921	176.012	18	196.939	101.211	40	250.687	99.6937	148
MOB|2_2_535	1032	N-acetyl-gamma-glutamyl-phosphate reductase	K00145	GO:0003942, GO:0006526, GO:0005737, GO:0016491, GO:0051287, GO:0046983, GO:0055114, GO:0008652, GO:0016620	Catalyzes the NADPH-dependent reduction of N-acetyl-5- glutamyl phosphate to yield N-acetyl-L-glutamate 5-semialdehyde	argC	E	63.3484	1574	76.1807	846.655	50	64.9506	767.214	100	48.9138	766.406	222
MOB|2_2_536	984	NAD(P)H-quinone oxidoreductase		GO:0016491, GO:0055114	PFAM Alcohol dehydrogenase	ppsC	C	26.806	2282	17.767	798.655	11	32.5641	719.214	47	30.0869	718.406	128
MOB|2_2_537	99							13.163	2609	39.489	32.6667	1	0	38.25	0	0	31	0
MOB|2_2_538	402	hypothetical protein EPO18_04945						8184.36	15	688.977	217.187	116	13905.3	139.116	3882	9958.81	138.126	8146
MOB|2_2_539	930	hydroxymethylbilane synthase	K01749	GO:0018160, GO:0006779, GO:0004418, GO:0006782, GO:0016740, GO:0033014	Tetrapolymerization of the monopyrrole PBG into the hydroxymethylbilane pre-uroporphyrinogen in several discrete steps	hemC	H	81.5563	1334	109.136	744.655	63	53.1859	665.214	71	82.3471	664.406	324
MOB|2_2_54	582	chaperone TorD involved in molybdoenzyme TorA maturation			Nitrate reductase delta subunit	torD	S	27.5553	2261	48.782	396.655	15	14.1381	317.214	9	19.7457	316.422	37
MOB|2_2_540	777	uroporphyrinogen-III synthase	K01719	GO:0006779, GO:0006780, GO:0016829, GO:0006782, GO:0033014, GO:0004852	Uroporphyrinogen-III synthase HemD	hemD	H	47.783	1831	28.3437	591.655	13	67.127	512.214	69	47.8783	511.406	145
MOB|2_2_541	1206	enzyme of heme biosynthesis	K02496	GO:0016020, GO:0016021	HemX, putative uroporphyrinogen-III C-methyltransferase	hemX	H	169.993	679	199.691	1020.65	158	154.065	941.214	291	156.222	940.406	870
MOB|2_2_542	1236	HemY protein	K02498	GO:0016020, GO:0016021, GO:0042168	HemY protein N-terminus	hemY	H	100.267	1128	95.767	1050.65	78	96.9721	971.214	189	108.063	970.406	621
MOB|2_2_543	597	hypothetical protein COA68_00690		GO:0016020, GO:0016021				38.6517	2007	25.0691	411.655	8	43.499	332.214	29	47.387	331.406	93
MOB|2_2_544	612	hypothetical protein COA68_00695						17.3123	2502	18.1408	426.655	6	17.222	347.214	12	16.5741	346.406	34
MOB|2_2_545	249	hypothetical protein COA68_00695						53.5788	1728	17.5565	73.4755	1	87.3077	34.2451	6	55.8722	33.2456	11
MOB|2_2_55	1452	4Fe-4S dicluster domain-containing protein			4Fe-4S binding domain	qmoA	C	21.866	2395	36.6628	1266.65	36	22.2457	1187.21	53	6.68962	1186.41	47
MOB|2_2_56	258	DUF3306 domain-containing protein		GO:0006508, GO:0004222				88.5521	1252	15.8912	81.1754	1	133.113	37.435	10	116.652	36.1898	25
MOB|2_2_57	600	D,D-heptose 1,7-bisphosphate phosphatase	K03273	GO:0005737, GO:0046872, GO:0016791, GO:0016311, GO:0005975, GO:0016787	TIGRFAM D,D-heptose 1,7-bisphosphate phosphatase	gmhB	E	20.6945	2427	21.7767	414.655	7	31.2174	335.214	21	9.0894	334.406	18
MOB|2_2_58	1011	ADP-glyceromanno-heptose 6-epimerase	K03274	GO:0050662, GO:0003824, GO:0050661, GO:0016020, GO:0016021, GO:0008712, GO:0005975	ADP-L-glycero-D-manno-heptose-6-epimerase	hldD	M	90.2983	1231	148.425	825.655	95	56.0939	746.214	84	66.3761	745.406	293
MOB|2_2_59	1431	D-glycero-beta-D-manno-heptose-7-phosphate kinase	K03272	GO:0000166, GO:0003824, GO:0033786, GO:0033785, GO:0016310, GO:0016773, GO:0016740, GO:0016301, GO:0008152, GO:0016779, GO:0009058, GO:0097171, GO:0005524, GO:0005975, GO:0046835	Catalyzes the ADP transfer from ATP to D-glycero-beta-D- manno-heptose 1-phosphate, yielding ADP-D-glycero-beta-D-manno- heptose	hldE	F	59.6686	1641	78.704	1245.65	76	48.2836	1166.21	113	52.0181	1165.41	359
MOB|2_2_6	384	hypothetical protein		GO:0016020, GO:0016021				113.183	1018	213.514	199.374	33	81.4574	122.349	20	44.5791	121.215	32
MOB|2_2_60	564	phosphoheptose isomerase	K03271	GO:0097367, GO:0005737, GO:0008968, GO:0008270, GO:0046872, GO:2001061, GO:1901135, GO:0005975, GO:0016853	Catalyzes the isomerization of sedoheptulose 7-phosphate in D-glycero-D-manno-heptose 7-phosphate	gmhA	G	77.1159	1387	112.422	378.655	33	53.2862	299.251	32	65.6394	298.422	116
MOB|2_2_61	3492	DNA polymerase III subunit alpha	K02337	GO:0090305, GO:0016779, GO:0006260, GO:0003887, GO:0008408, GO:0005737, GO:0003824, GO:0016740, GO:0071897	Bacterial DNA polymerase III, alpha subunit	dnaE	L	32.8838	2126	46.8138	3306.65	120	26.5583	3227.21	172	25.2793	3226.41	483
MOB|2_2_62	519	transcription elongation factor GreB	K04760	GO:0003677, GO:0003746, GO:0032784, GO:0006414	Transcription elongation factor, GreA/GreB, C-term	greB	J	35.1863	2075	46.3848	333.723	12	39.186	254.331	20	19.988	253.448	30
MOB|2_2_63	477	peptidylprolyl isomerase	K03775	GO:0003755, GO:0000413, GO:0016853	Peptidyl-prolyl cis-trans isomerase	slyD	O	227.819	495	256.419	291.782	58	222.784	212.491	95	204.253	211.645	256
MOB|2_2_64	609	hypothetical protein		GO:0016020, GO:0016021				13.0948	2613	33.4936	423.655	11	5.7907	344.214	4	0	343.406	0
MOB|2_2_65	180	hypothetical protein AB833_18395						156.229	738	468.686	22.0186	8	0	17.7838	0	0	17.6733	0
MOB|2_2_66	300	type II toxin-antitoxin system RelE/ParE family toxin			ParE toxin of type II toxin-antitoxin system, parDE		S	65.4652	1543	184.585	118.805	17	8.75868	56.8933	1	3.05178	55.333	1
MOB|2_2_67	288	type II toxin-antitoxin system RelE/ParE family toxin	K19092		ParE toxin of type II toxin-antitoxin system, parDE		S	154.893	743	47.8914	107.742	4	197.727	50.4038	20	219.061	48.5639	63
MOB|2_2_68	267	CopG family transcriptional regulator	K07746	GO:0006355	Bacterial antitoxin of ParD toxin-antitoxin type II system and RHH		K	262.391	430	72.4482	89.0274	5	414.363	40.8882	34	300.361	39.3543	70
MOB|2_2_69	186	hypothetical protein		GO:0016020, GO:0016021				143.327	806	148.944	25.9825	3	128.53	19.385	5	152.508	18.8233	17
MOB|2_2_7	1770	potassium channel protein		GO:0006813, GO:0016020, GO:0016021, GO:0006811	TrkA-N domain	kch	P	34.7987	2086	57.7969	1584.65	71	25.1603	1505.21	76	21.439	1504.41	191
MOB|2_2_70	2277	DNA translocase FtsK	K03466	GO:0003677, GO:0000166, GO:0051301, GO:0016020, GO:0016021, GO:0007059, GO:0007049, GO:0005524, GO:0005886	Ftsk_gamma	ftsK	D	43.1589	1908	65.9895	2091.65	107	33.4318	2012.21	135	30.0553	2011.41	358
MOB|2_2_71	960	thioredoxin-disulfide reductase	K00384	GO:0005737, GO:0016491, GO:0019430, GO:0004791, GO:0055114	Belongs to the class-II pyridine nucleotide-disulfide oxidoreductase family	trxB	C	119.655	972	143.209	774.655	86	92.4636	695.214	129	123.291	694.406	507
MOB|2_2_72	684	leucyl/phenylalanyl-tRNA--protein transferase	K00684	GO:0016746, GO:0008914, GO:0005737, GO:0030163, GO:0016740	Functions in the N-end rule pathway of protein degradation where it conjugates Leu, Phe and, less efficiently, Met from aminoacyl-tRNAs to the N-termini of proteins containing an N-terminal arginine or lysine	aat	O	125.195	934	256.104	498.655	99	64.1886	419.214	54	55.2916	418.406	137
MOB|2_2_73	702	arginine-tRNA-protein transferase	K21420	GO:0016746, GO:0005737, GO:0008914, GO:0030163, GO:0071596, GO:0004057, GO:0016740, GO:0016598	May conjugate Arg from its aminoacyl-tRNA to the N- termini of proteins containing an N-terminal aspartate or glutamate	ate	O	72.6533	1438	144.813	516.655	58	41.0306	437.214	36	32.1162	436.406	83
MOB|2_2_74	1533	thymidine phosphorylase family protein	K00758	GO:0009032, GO:0016757, GO:0004645, GO:0006213, GO:0016740, GO:0016763, GO:0006206	Thymidine phosphorylase	pdp	F	37.4541	2033	51.6888	1347.65	54	27.8975	1268.21	71	32.776	1267.41	246
MOB|2_2_75	348	hypothetical protein						12.1899	2630	23.7462	164.385	3.02604	10.9394	91.104	2	1.88407	89.7249	1.00109
MOB|2_2_76	1047	hypothetical protein						15.3163	2559	20.7903	861.655	13.8871	12.9433	782.214	20.3175	12.2154	781.406	56.526
MOB|2_2_77	474	cyclic nucleotide-binding domain-containing protein			Cyclic nucleotide-monophosphate binding domain		K	356.982	333	223.348	288.782	50	416.243	209.503	175	431.355	208.656	533
MOB|2_2_78	756	PEP-CTERM/exosortase system-associated acyltransferase		GO:0016746, GO:0016740	Acetyltransferase (GNAT) domain		QT	163.736	701	108.505	570.655	48	161.297	491.214	159	221.407	490.406	643
MOB|2_2_79	801	ferritin-like domain-containing protein		GO:0016020, GO:0016021	Protein of unknown function (DUF455)		S	129.332	896	148.766	615.655	71	130.104	536.214	140	109.126	535.406	346
MOB|2_2_8	951	4-hydroxy-3-methylbut-2-enyl diphosphate reductase	K03527	GO:0050992, GO:0046872, GO:0008299, GO:0016491, GO:0019288, GO:0055114, GO:0051539, GO:0016114, GO:0051536, GO:0051745	Catalyzes the conversion of 1-hydroxy-2-methyl-2-(E)- butenyl 4-diphosphate (HMBPP) into a mixture of isopentenyl diphosphate (IPP) and dimethylallyl diphosphate (DMAPP). Acts in the terminal step of the DOXP MEP pathway for isoprenoid precursor biosynthesis	ispH	IM	165.897	694	210.6	765.655	125	120.545	686.214	166	166.547	685.406	676
MOB|2_2_80	1176	NnrS family protein	K07234	GO:0016020, GO:0016021	PFAM NnrS	nnrS	P	228.395	494	351.579	990.655	270	152.575	911.214	279	181.031	910.406	976
MOB|2_2_81	453	transcriptional regulator NrdR	K07738	GO:0003677, GO:0000166, GO:0008270, GO:0046872, GO:0045892, GO:0005524	Negatively regulates transcription of bacterial ribonucleotide reductase nrd genes and operons by binding to NrdR- boxes	nrdR	K	289.564	399	409.358	267.854	85	169.047	188.657	64	290.287	187.894	323
MOB|2_2_82	1089	bifunctional diaminohydroxyphosphoribosylaminopyrimidine deaminase/5-amino-6-(5-phosphoribosylamino)uracil reductase RibD	K11752	GO:0008270, GO:0046872, GO:0016491, GO:0003824, GO:0050661, GO:0009231, GO:0055114, GO:0008835, GO:0008703, GO:0016787	Converts 2,5-diamino-6-(ribosylamino)-4(3h)-pyrimidinone 5'-phosphate into 5-amino-6-(ribosylamino)-2,4(1h,3h)- pyrimidinedione 5'-phosphate	ribD	H	155.719	741	286.929	903.655	201	71.946	824.214	119	108.282	823.406	528
MOB|2_2_83	657	riboflavin synthase	K00793		riboflavin synthase, alpha subunit	ribE	H	149.75	778	224.27	471.655	82	104.181	392.214	82	120.8	391.406	280
MOB|2_2_84	1104	3,4-dihydroxy-2-butanone-4-phosphate synthase	K14652	GO:0000287, GO:0046872, GO:0016829, GO:0009231, GO:0008686, GO:0030145	Catalyzes the conversion of D-ribulose 5-phosphate to formate and 3,4-dihydroxy-2-butanone 4-phosphate	ribB	H	88.1717	1256	105.315	918.655	75	86.6922	839.214	146	72.5079	838.406	360
MOB|2_2_85	468	6,7-dimethyl-8-ribityllumazine synthase	K00794	GO:0000906, GO:0009231, GO:0016740, GO:0009349	Catalyzes the formation of 6,7-dimethyl-8- ribityllumazine by condensation of 5-amino-6-(D- ribitylamino)uracil with 3,4-dihydroxy-2-butanone 4-phosphate. This is the penultimate step in the biosynthesis of riboflavin	ribH	H	191.548	610	228.072	282.8	50	159.134	203.54	65	187.437	202.705	225
MOB|2_2_86	441	N utilization substance protein B	K03625	GO:0003723, GO:0006355, GO:0031564, GO:0006353	Involved in transcription antitermination. Required for transcription of ribosomal RNA (rRNA) genes. Binds specifically to the boxA antiterminator sequence of the ribosomal RNA (rrn) operons	nusB	K	182.401	635	282.269	255.921	56	123.94	176.906	44	140.993	176.059	147
MOB|2_2_87	933	thiamine-phosphate kinase	K00946		Catalyzes the ATP-dependent phosphorylation of thiamine- monophosphate (TMP) to form thiamine-pyrophosphate (TPP), the active form of vitamin B1	thiL	H	111.589	1027	213.945	747.655	124	63.3874	668.214	85	57.4345	667.406	227
MOB|2_2_88	498	phosphatidylglycerophosphatase A	K01095	GO:0009395, GO:0046872, GO:0006629, GO:0016042, GO:0016020, GO:0016021, GO:0008962, GO:0016311, GO:0016787, GO:0005886, GO:0006655	Lipid phosphatase which dephosphorylates phosphatidylglycerophosphate (PGP) to phosphatidylglycerol (PG)	pgpA	I	131.084	878	185.624	312.723	45	111.033	233.374	52	96.5946	232.507	133
MOB|2_2_89	474	site-specific DNA-methyltransferase	K00571	GO:0003677, GO:0006306, GO:0008168, GO:0016740, GO:0008170, GO:0032259, GO:0003676	Belongs to the N(4) N(6)-methyltransferase family	dpnA	H	32.0983	2145	80.4051	288.782	18	14.2712	209.503	6	1.61859	208.656	2
MOB|2_2_9	489	RraA family protein	K02553	GO:0008948, GO:0046872, GO:0043086, GO:0051252, GO:0047443, GO:0016829, GO:0008428	Catalyzes the aldol cleavage of 4-hydroxy-4-methyl-2- oxoglutarate (HMG) into 2 molecules of pyruvate. Also contains a secondary oxaloacetate (OAA) decarboxylase activity due to the common pyruvate enolate transition state formed following C-C bond cleavage in the retro-aldol and decarboxylation reactions	rraA	H	107.636	1060	118.914	303.743	28	71.06	224.401	32	132.933	223.573	176
MOB|2_2_90	165							203.921	556	600.349	12.8922	6	0	14.745	0	11.4131	14.7957	1
MOB|2_2_91	735	hypothetical transposase		GO:0032196, GO:0015074, GO:0003676	Integrase core domain		L	0	2934	0	549.655	0	0	470.214	0	0	469.406	0
MOB|2_2_92	237	Integrase catalytic subunit		GO:0003677, GO:0032196, GO:0015074, GO:0003676	PFAM Integrase, catalytic core		L	131.932	873	395.796	63.4469	19.4671	0	30.6301	0	0	30.3521	0
MOB|2_2_93	372	hypothetical transposase		GO:0003677, GO:0004803, GO:0006313	Transposase		L	224.556	504	671.348	187.575	97.6204	0.217256	111.498	0.0486113	2.1016	110.201	1.37151
MOB|2_2_94	252	TolC family protein			Outer membrane efflux protein	cebC	MU	66.9543	1523	0	76.047	0	141.394	35.2427	10	59.4688	34.0745	12
MOB|2_2_95	165	TolC family protein		GO:0055085, GO:0015562	Outer membrane efflux protein	cebC	MU	0	2935	0	12.8922	0	0	14.745	0	0	14.7957	0
MOB|2_2_96	729	efflux RND transporter periplasmic adaptor subunit		GO:0055085, GO:0016020, GO:0016021, GO:0022857	Belongs to the membrane fusion protein (MFP) (TC 8.A.1) family		M	6.55548	2729	2.37278	543.655	1	10.7345	464.214	10	6.55915	463.406	18
MOB|2_2_97	372	efflux RND transporter periplasmic adaptor subunit		GO:0055085, GO:0016020, GO:0022857	Belongs to the membrane fusion protein (MFP) (TC 8.A.1) family		M	19.1114	2464	0	187.575	0	31.2847	111.498	7	26.0495	110.201	17
MOB|2_2_98	1206	IS3 family transposase			Integrase core domain		L	44.3917	1884	133.174	1020.65	105.37	0.00109216	941.214	0.00206288	0	940.406	0
MOB|2_2_99	381	hypothetical transposase		GO:0032196, GO:0015074	Integrase core domain		L	0.468707	2852	0	196.412	0	0	119.618	0	1.40612	118.478	0.986562
MOB|20_20_1	903	glycosyl transferase	K12991		Glycosyltransferase like family 2		M	5.70422	2762	14.3799	717.655	8	2.73276	638.214	3.5	0	637.406	0
MOB|20_20_2	990	UDP-glucose 4-epimerase			PFAM NAD dependent epimerase dehydratase family	wbpV	M	29.9068	2194	42.4832	804.655	26.5	24.3928	725.214	35.5	22.8445	724.406	98
MOB|20_20_3	270	integrase						127.526	918	21.1147	91.6404	1.5	166.222	41.97	14	195.24	40.6506	47
MOB|20_20_4	417	nucleotidyltransferase substrate binding protein, HI0074 family			TIGRFAM nucleotidyltransferase substrate binding protein, HI0074		V	54.8923	1710	58.3754	232.028	10.5	45.4577	153.469	14	60.8439	152.645	55
MOB|20_20_5	285	nucleotidyltransferase domain-containing protein			PFAM DNA polymerase beta domain protein region		S	21.4811	2411	49.1568	104.968	4	15.2865	48.8971	1.5	0	47.1863	0
MOB|20_20_6	993	DNA photolyase	K03716		radical SAM domain protein	splB	L	40.6092	1969	50.3113	807.655	31.5	31.8195	728.214	46.5	39.6969	727.406	171
MOB|20_20_7	705	SDR family oxidoreductase			PFAM Short-chain dehydrogenase reductase SDR		S	29.2089	2220	34.7532	519.655	14	29.4313	440.214	26	23.4423	439.406	61
MOB|20_20_8	456	potassium channel protein			PFAM Regulator of K conductance, N-terminal		P	31.8233	2151	58.0224	270.836	12.1821	4.39916	191.634	1.69178	33.0483	190.857	37.3525
MOB|21_21_1	879	Ni/Fe hydrogenase subunit alpha	K00436		Belongs to the NiFe NiFeSe hydrogenase large subunit family	hupL	C	336.113	355	466.779	693.655	251	210.937	614.214	260	330.622	613.406	1201
MOB|21_21_2	261	ribonuclease P protein component	K03536		RNaseP catalyzes the removal of the 5'-leader sequence from pre-tRNA to produce the mature 5'-terminus. It can also cleave other RNA substrates such as 4.5S RNA. The protein component plays an auxiliary but essential role in vivo by binding to the 5'-leader sequence and broadening the substrate specificity of the ribozyme	rnpA	J	475.885	278	323.219	83.8115	21	595.293	38.5059	46	509.143	37.1463	112
MOB|21_21_3	1689	membrane protein insertase YidC	K03217		Required for the insertion and or proper folding and or complex formation of integral membrane proteins into the membrane. Involved in integration of membrane proteins that insert both dependently and independently of the Sec translocase complex, as well as at least some lipoproteins. Aids folding of multispanning membrane proteins	yidC	U	197.845	575	398.062	1503.65	464	98.6674	1424.21	282	96.8052	1423.41	816
MOB|21_21_4	1344	tRNA uridine-5-carboxymethylaminomethyl(34) synthesis GTPase MnmE	K03650		Exhibits a very high intrinsic GTPase hydrolysis rate. Involved in the addition of a carboxymethylaminomethyl (cmnm) group at the wobble position (U34) of certain tRNAs, forming tRNA- cmnm(5)s(2)U34	mnmE	J	50.4521	1791	92.4071	1158.65	83	31.8597	1079.21	69	27.0895	1078.41	173
MOB|21_21_5	159	hypothetical protein						960.262	151	266.267	9.68934	2	1406.69	13.4612	38	1207.83	14.8197	106
MOB|22_22_1	81							0	3102	0	14.6667	0	0	38.6	0	0	32.125	0
MOB|22_22_2	1587	phosphoglycerate dehydrogenase	K00058		D-isomer specific 2-hydroxyacid dehydrogenase, catalytic	serA	CH	114.836	1007	172.56	1401.65	187.5	70.0989	1322.21	186	101.85	1321.41	797
MOB|22_22_3	648	HAD family hydrolase	K01079		haloacid dehalogenase-like hydrolase		E	197.755	576	287.185	462.655	103	137.836	383.214	106	168.243	382.406	381
MOB|22_22_4	750	YebC/PmpR family DNA-binding transcriptional regulator			transcriptional regulatory protein	yebC	K	102.645	1107	153.63	564.655	67.248	85.2607	485.214	83.0199	69.0448	484.406	198.063
MOB|22_22_5	498	crossover junction endodeoxyribonuclease RuvC	K01159		Nuclease that resolves Holliday junction intermediates in genetic recombination. Cleaves the cruciform structure in supercoiled DNA by nicking to strands with the same polarity at sites symmetrically opposed at the junction in the homologous arms and leaves a 5'-terminal phosphate and a 3'-terminal hydroxyl group	ruvC	L	104.479	1087	119.624	312.723	29	93.9508	233.374	44	99.8628	232.507	137.5
MOB|22_22_6	615	Holliday junction branch migration protein RuvA	K03550		The RuvA-RuvB complex in the presence of ATP renatures cruciform structure in supercoiled DNA with palindromic sequence, indicating that it may promote strand exchange reactions in homologous recombination. RuvAB is a helicase that mediates the Holliday junction migration by localized denaturation and reannealing. RuvA stimulates, in the presence of DNA, the weak ATPase activity of RuvB	ruvA	L	62.2907	1595	115.591	429.655	38.5	38.4176	350.214	27	32.8636	349.406	68
MOB|23_23_1	1014	type I glyceraldehyde-3-phosphate dehydrogenase	K00134		Belongs to the glyceraldehyde-3-phosphate dehydrogenase family	gapA	C	1540.39	90	2612.16	828.655	1678	1006.31	749.214	1513	1002.71	748.406	4444
MOB|23_23_2	1440	pyruvate kinase	K00873		Belongs to the pyruvate kinase family	pykA	G	352.555	337	579.877	1254.65	564	241.689	1175.21	570	236.098	1174.41	1642
MOB|23_23_3	1557	transketolase	K00615		Catalyzes the transfer of a two-carbon ketol group from a ketose donor to an aldose acceptor, via a covalent intermediate with the cofactor thiamine pyrophosphate	tkt	G	85.7856	1282	152.353	1371.65	162	52.8307	1292.21	137	52.1732	1291.41	399
MOB|24_24_1	204	hypothetical protein						466.492	283	803.949	38.5092	24	300.065	23.2495	14	295.462	22.2895	39
MOB|24_24_2	819	pyrroloquinoline quinone biosynthesis protein PqqB	K06136		May be involved in the transport of PQQ or its precursor to the periplasm	pqqB	S	139.363	826	215.791	633.655	106	101.602	554.214	113	100.695	553.406	330
MOB|24_24_3	744	pyrroloquinoline-quinone synthase PqqC	K06137		Ring cyclization and eight-electron oxidation of 3a-(2- amino-2-carboxyethyl)-4,5-dioxo-4,5,6,7,8,9-hexahydroquinoline- 7,9-dicarboxylic-acid to PQQ	pqqC	H	248.532	454	251.689	558.655	109	225.647	479.214	217	268.259	478.406	760
MOB|24_24_4	273	pyrroloquinoline quinone biosynthesis peptide chaperone PqqD	K06138		TIGRFAM coenzyme PQQ biosynthesis protein PqqD	pqqD	S	177.284	648	95.8071	94.2501	7	184.657	43.1772	16	251.388	41.647	62
MOB|24_24_5	1125	pyrroloquinoline quinone biosynthesis protein PqqE	K06139		TIGRFAM Coenzyme PQQ biosynthesis protein E	pqqE	H	144.129	802	113.944	939.655	83	137.87	860.214	238	180.574	859.406	919
MOB|25_25_1	1779	NADP oxidoreductase	K18005		NADH ubiquinone oxidoreductase, F subunit, iron sulphur binding	hoxF	C	88.4937	1254	131.13	1593.65	162	57.9196	1514.21	176	76.4315	1513.41	685
MOB|25_25_2	717	2Fe-2S iron-sulfur cluster binding domain-containing protein	K18006		PFAM NADH ubiquinone oxidoreductase, subunit G, iron-sulphur binding	hoxU	C	91.9121	1210	157.712	531.655	65	50.689	452.214	46	67.3352	451.406	180
MOB|25_25_3	540	NADP oxidoreductase	K18007		PFAM NADH ubiquinone	hoxY	C	35.0498	2076	36.3679	354.701	10	38.0157	275.268	21	30.7658	274.435	50
MOB|25_25_4	108							62.9633	1579	123.838	41.6667	4	51.6766	28.9286	3	13.3754	37.875	3
MOB|26_26_1	354	transposase IS4 family protein			Transposase		L	78.4774	1374	219.88	170.135	29	15.5523	96.1228	3	0	94.6707	0
MOB|26_26_2	816	inositol monophosphatase	K01092		Inositol monophosphatase	suhB	G	64.046	1565	128.864	630.655	63	29.8328	551.214	33	33.4411	550.406	109
MOB|26_26_3	726	RNA methyltransferase	K15396		Catalyzes the formation of 2'O-methylated cytidine (Cm32) or 2'O-methylated uridine (Um32) at position 32 in tRNA	trmJ	J	181.714	639	245.753	540.655	103	133.974	461.214	124	165.414	460.406	451
MOB|26_26_4	747	serine O-acetyltransferase	K00640		TIGRFAM Serine O-acetyltransferase	cysE	E	136.793	846	174.552	561.655	76	128.139	482.214	124	107.687	481.406	307
MOB|27_27_1	993	zinc-binding alcohol dehydrogenase family protein			Belongs to the zinc-containing alcohol dehydrogenase family. Quinone oxidoreductase subfamily		C	139.84	823	14.5773	807.655	9.12687	65.3176	728.214	95.453	339.625	727.406	1462.98
MOB|27_27_2	591	16S rRNA (cytosine(1402)-N(4))-methyltransferase			rRNA methylase	noeI	M	4.07837	2793	0	405.655	0	11.4567	326.214	7.5	0.778399	325.406	1.5
MOB|27_27_3	864	FAD-binding oxidoreductase			PFAM FAD dependent oxidoreductase	mnmC	E	48.1271	1826	3.80156	678.655	2	75.6762	599.214	91	64.9036	598.406	230
MOB|28_28_1	345	transposase, IS66 family			Transposase IS66 family		L	2124.64	57	3546.18	161.512	444	2440.5	88.8198	435	387.225	87.2177	200
MOB|28_28_2	243	ISAzo13 family transposase			purine nucleotide biosynthetic process		K	1855.5	71	1849.56	68.35	98	3083.87	32.3172	200	633.083	31.7412	119
MOB|28_28_3	135							12951.6	8	30584	48.8	1157	7105.91	39.1304	558	1164.91	43.7778	302
MOB|28_28_4	513	IS4 family transposase			COG3385 FOG Transposase and inactivated derivatives		L	103.593	1096	145.638	327.723	37	134.437	248.346	67	30.7046	247.484	45
MOB|28_28_5	252	hypothetical protein DRQ64_10375						9850.77	11	15063	76.047	888	13022.4	35.2427	921	1466.9	34.0745	296
MOB|3_3_1	555	diguanylate cyclase response regulator		GO:0000160	response regulator		T	61.7194	1606	10.469	369.655	3	77.2526	290.268	45	97.4366	289.422	167
MOB|3_3_10	477	transcription elongation factor GreA	K03624	GO:0003677, GO:0070063, GO:0003746, GO:0032784, GO:0006414	Necessary for efficient RNA polymerase transcription elongation past template-encoded arresting sites. The arresting sites in DNA have the property of trapping a certain fraction of elongating RNA polymerases that pass through, resulting in locked ternary complexes. Cleavage of the nascent transcript by cleavage factors such as GreA or GreB allows the resumption of elongation from the new 3'termi…	greA	K	436.936	295	278.524	291.782	63	508.885	212.491	217	523.398	211.645	656
MOB|3_3_100	1245	methane monooxygenase/ammonia monooxygenase subunit B	K10945	GO:0015049, GO:0016491, GO:0016020, GO:0016021, GO:0055114, GO:0004497	TIGRFAM Ammonia monooxygenase particulate methane monooxygenase, subunit B	pmoB2	C	31619.7	6	42113.1	1059.65	34594	24462.2	980.214	48119	28283.8	979.406	164045
MOB|3_3_101	924	glycine--tRNA ligase subunit alpha	K01878	GO:0000166, GO:0005737, GO:0004812, GO:0006426, GO:0016874, GO:0004820, GO:0005524, GO:0006412	glycyl-tRNA synthetase	glyQ	J	80.0308	1353	188.609	738.655	108	32.5044	659.214	43	18.9791	658.406	74
MOB|3_3_102	2067	glycine--tRNA ligase subunit beta	K01879		Glycyl-tRNA synthetase beta subunit	glyS	J	54.7672	1713	118.601	1881.65	173	19.0784	1802.21	69	26.6222	1801.41	284
MOB|3_3_103	756	acyl-phosphate glycerol 3-phosphate acyltransferase	K00655	GO:0016746, GO:0016020, GO:0016021, GO:0016740	Phosphate acyltransferases	plsC	I	107.662	1059	165.018	570.655	73	60.8668	491.214	60	97.1025	490.406	282
MOB|3_3_104	423	hypothetical protein						249.195	453	65.0495	237.968	12	365.986	159.302	117	316.549	158.436	297
MOB|3_3_105	231	IS5 family transposase		GO:0003677, GO:0004803, GO:0006313	Putative transposase of IS4/5 family (DUF4096)		L	0	2976	0	58.6437	0	0	28.9704	0	0	28.8518	0
MOB|3_3_106	561	IS5 family transposase		GO:0003677, GO:0004803, GO:0006313	Putative transposase of IS4/5 family (DUF4096)		L	5.31594	2770	0	375.655	0	7.29267	296.268	4.33582	8.65515	295.422	15.1419
MOB|3_3_107	1374	phosphomannomutase CpsG	K01840	GO:0000287, GO:0016868, GO:0004615, GO:0046872, GO:0071704, GO:0016853, GO:0005975	Phosphoglucomutase/phosphomannomutase, C-terminal domain	manB	G	72.5378	1442	103.098	1188.65	95	54.6425	1109.21	121.631	59.873	1108.41	393
MOB|3_3_108	1524	fumarate hydratase	K01676	GO:0016836, GO:0046872, GO:0016829, GO:0051539, GO:0006091, GO:0004333, GO:0051536	Catalyzes the reversible hydration of fumarate to (S)- malate	fumA	C	78.9011	1368	158.036	1338.65	164	44.7176	1259.21	113	33.9498	1258.41	253
MOB|3_3_109	240	glutaredoxin family protein			Glutaredoxin-like domain (DUF836)	XAC3035	O	115.756	1003	117.575	65.829	6	159.019	31.3365	10	70.6738	31.0615	13
MOB|3_3_11	267	RNA-binding protein	K07574	GO:0003723	CRS1_YhbY	yhbY	J	504.641	266	318.772	89.0274	22	645.919	40.8882	53	549.231	39.3543	128
MOB|3_3_110	540	TIGR00645 family protein		GO:0016020, GO:0016021, GO:0005886	Uncharacterized protein family, UPF0114	yqhA	S	14.98	2566	10.9104	354.701	3	21.7233	275.268	12	12.3063	274.435	20
MOB|3_3_111	3675	methionine synthase	K00548	GO:0009086, GO:0031419, GO:0008705, GO:0008270, GO:0046872, GO:0044237, GO:0008168, GO:0016740, GO:0008652, GO:0032259, GO:0042558	Vitamin B12 dependent methionine synthase, activation	metH	H	82.7971	1318	110.527	3489.65	299	63.1251	3410.21	432	74.7391	3409.41	1509
MOB|3_3_112	432	hypothetical protein		GO:0016020, GO:0016021				1577.01	87	1870.28	246.921	358	1574.37	168.069	531	1286.37	167.24	1274
MOB|3_3_113	540	IS5 family transposase		GO:0003677, GO:0004803, GO:0006313	Transposase DDE domain		L	8.67237	2691	26.0171	354.701	7.15386	0	275.268	0	0	274.435	0
MOB|3_3_114	129	hypothetical protein MKLM6_0343		GO:0016020, GO:0016021				2009.11	64	4551.08	42.8	151	963.923	34.6364	67	512.325	44.8261	136
MOB|3_3_115	441	cyclic nucleotide-binding domain-containing protein			Cyclic nucleotide-monophosphate binding domain		PT	75.9717	1399	131.053	255.921	26	45.069	176.906	16	51.7932	176.059	54
MOB|3_3_116	957	Crp/Fnr family transcriptional regulator			Cyclic nucleotide-monophosphate binding domain		PT	35.523	2069	46.8076	771.655	28	31.6747	692.214	44	28.0868	691.406	115
MOB|3_3_117	507	DegQ family serine endoprotease		GO:0008233, GO:0006508, GO:0004252, GO:0008236, GO:0042597, GO:0016787	Belongs to the peptidase S1C family	htrA	O	104.399	1088	116.278	321.723	29	82.243	242.36	40	114.676	241.496	164
MOB|3_3_118	126	IS5 family transposase		GO:0003677, GO:0004803, GO:0006313				0	2977	0	39.8	0	0	34.8	0	0	45.8095	0
MOB|3_3_119	456	IS5 family transposase		GO:0003677, GO:0004803, GO:0006313	Transposase DDE domain		L	0	2978	0	270.836	0	0	191.634	0	0	190.857	0
MOB|3_3_12	627	23S rRNA (uridine(2552)-2'-O)-methyltransferase RlmE	K02427	GO:0001510, GO:0005737, GO:0008650, GO:0006364, GO:0016740, GO:0031167, GO:0008168, GO:0032259	Specifically methylates the uridine in position 2552 of 23S rRNA at the 2'-O position of the ribose in the fully assembled 50S ribosomal subunit	ftsJ	J	116.975	992	90.544	441.655	31	141.701	362.214	103	118.679	361.406	254
MOB|3_3_120	900	DegQ family serine endoprotease	K04772	GO:0008233, GO:0006508, GO:0008236, GO:0004252, GO:0042597, GO:0016787	Belongs to the peptidase S1C family	htrA	O	106.594	1068	166.063	714.655	92	81.5855	635.214	104	72.1338	634.406	271
MOB|3_3_121	519	molybdenum cofactor biosynthesis protein B	K03638	GO:0006777	May be involved in the biosynthesis of molybdopterin	moaB	H	131.337	877	146.885	333.723	38	135.192	254.331	69	111.933	253.448	168
MOB|3_3_122	378	DUF423 domain-containing protein		GO:0016020, GO:0016021	Protein of unknown function (DUF423)	ygdD	S	56.3397	1682	80.0137	193.463	12	55.4375	116.853	13	33.5679	115.702	23
MOB|3_3_123	2646	aminopeptidase N	K01256		Domain of unknown function (DUF3458_C) ARM repeats	pepN	E	80.9769	1340	120.051	2460.65	229	70.3138	2381.21	336	52.5659	2380.41	741
MOB|3_3_124	786	flagellar brake protein		GO:0048037, GO:0035438	Flagellar regulator YcgR	ycgR	M	35.4125	2072	49.3951	600.655	23	32.5059	521.214	34	24.3364	520.406	75
MOB|3_3_125	501	flagellar protein FlgN	K02399	GO:0044780	FlgN protein	flgN	NOU	28.9037	2230	24.5146	315.723	6	44.271	236.374	21	17.9256	235.507	25
MOB|3_3_126	306	flagellar biosynthesis anti-sigma factor FlgM		GO:0045892				34.2773	2094	10.372	124.371	1	49.4367	60.4786	6	43.0233	58.8742	15
MOB|3_3_127	708	flagellar basal body P-ring formation protein FlgA	K02386	GO:0044781, GO:0044780, GO:0042597	Involved in the assembly process of the P-ring formation. It may associate with FlgF on the rod constituting a structure essential for the P-ring assembly or may act as a modulator protein for the P-ring assembly	flgA	N	6.21056	2737	2.46812	522.655	1	13.4917	443.214	12	2.67186	442.406	7
MOB|3_3_128	492	chemotaxis protein CheW	K03415	GO:0006935, GO:0007165, GO:0000160	Two component signalling adaptor domain	cheV	T	49.415	1801	63.0808	306.743	15	63.5486	227.401	29	21.6157	226.551	29
MOB|3_3_129	495	chemotaxis signal transduction protein CheV		GO:0006935, GO:0007165, GO:0000160	Two component signalling adaptor domain	cheV	T	51.6123	1777	58.3089	309.723	14	64.8915	230.374	30	31.6365	229.518	43
MOB|3_3_13	1902	ATP-dependent zinc metalloprotease FtsH	K03798	GO:0000166, GO:0051301, GO:0046872, GO:0016020, GO:0006508, GO:0016021, GO:0016787, GO:0016887, GO:0008270, GO:0008233, GO:0030163, GO:0008237, GO:0004222, GO:0005524, GO:0005886	Acts as a processive, ATP-dependent zinc metallopeptidase for both cytoplasmic and membrane proteins. Plays a role in the quality control of integral membrane proteins	ftsH	O	163.462	702	179.596	1716.65	239	176.227	1637.21	579	134.562	1636.41	1304
MOB|3_3_130	345	IS5 family transposase		GO:0003677, GO:0004803, GO:0006313	Transposase IS4 family		L	17.093	2513	0	161.512	0	51.279	88.8198	9.14007	0	87.2177	0
MOB|3_3_131	171	IS5 family transposase		GO:0003677, GO:0004803, GO:0006313	Transposase DDE domain		L	0	2979	0	16.3784	0	0	15.9298	0	0	15.9942	0
MOB|3_3_132	507	IS66 family transposase						0	2980	0	321.723	0	0	242.36	0	0	241.496	0
MOB|3_3_133	219	IS5 family transposase		GO:0003677, GO:0004803, GO:0006313	Putative transposase of IS4/5 family (DUF4096)		L	0	2981	0	49.3072	0	0	26.3103	0	0	25.8187	0
MOB|3_3_134	555	IS5 family transposase		GO:0003677, GO:0004803, GO:0006313	Putative transposase of IS4/5 family (DUF4096)		L	0	2982	0	369.655	0	0	290.268	0	0	289.422	0
MOB|3_3_135	195	integrase		GO:0032196, GO:0015074, GO:0003676	PFAM Integrase, catalytic core		L	0.399443	2855	0	32.1741	0	0	21.2038	0	1.19833	20.2381	0.143618
MOB|3_3_136	528	putative transposase		GO:0032196, GO:0015074, GO:0003676	Integrase core domain		L	0	2983	0	342.723	0	0	263.3	0	0	262.435	0
MOB|3_3_137	333	hypothetical transposase		GO:0003677, GO:0004803, GO:0006313	Transposase		L	0	2984	0	149.906	0	0	79.6491	0	0	77.7794	0
MOB|3_3_138	471	response regulator		GO:0000160	Signal transduction histidine kinase, subgroup 1, dimerisation phosphoacceptor region	fixL	T	4.61767	2780	9.02769	285.782	2	4.82531	206.54	2	0	205.685	0
MOB|3_3_139	897	PAS domain S-box protein		GO:0000155, GO:0000166, GO:0023014, GO:0007165, GO:0000160, GO:0004673, GO:0016310, GO:0016772, GO:0016740, GO:0018106, GO:0016301, GO:0005524	PhoQ Sensor	fixL	T	2.67959	2814	7.25056	711.655	4	0.788199	632.214	1	0	631.406	0
MOB|3_3_14	1347	phosphoglucosamine mutase	K03431	GO:0000287, GO:0016868, GO:0046872, GO:0071704, GO:0008966, GO:0016853, GO:0005975	Catalyzes the conversion of glucosamine-6-phosphate to glucosamine-1-phosphate	glmM	G	110.516	1034	169.901	1161.65	153	97.1559	1082.21	211	64.4909	1081.41	413
MOB|3_3_140	810	IS5 family transposase		GO:0003677, GO:0004803, GO:0006313	Putative transposase of IS4/5 family (DUF4096)		L	0	2985	0	624.655	0	0	545.214	0	0	544.406	0
MOB|3_3_141	360	putative hemagglutinin-related autotransporter protein						139.615	824	395.762	176.012	54	19.6939	101.211	4	3.38766	99.6937	2
MOB|3_3_142	285	MULTISPECIES: hypothetical protein						64.1437	1564	172.049	104.968	14	20.382	48.8971	2	0	47.1863	0
MOB|3_3_143	99							26.1907	2302	39.489	32.6667	1	39.0832	38.25	3	0	31	0
MOB|3_3_144	990	threonylcarbamoyl-AMP synthase	K07566	GO:0000166, GO:0016779, GO:0005737, GO:0003725, GO:0008033, GO:0016740, GO:0061710, GO:0005524	Belongs to the SUA5 family	sua5	J	56.4926	1678	104.204	804.655	65	39.1659	725.214	57	26.108	724.406	112
MOB|3_3_145	1275	adenosylmethionine--8-amino-7-oxononanoate transaminase	K00833	GO:0005737, GO:0030170, GO:0009102, GO:0003824, GO:0008483, GO:0016740, GO:0004015	Catalyzes the transfer of the alpha-amino group from S- adenosyl-L-methionine (SAM) to 7-keto-8-aminopelargonic acid (KAPA) to form 7,8-diaminopelargonic acid (DAPA). It is the only animotransferase known to utilize SAM as an amino donor	bioA	H	58.6379	1651	119.568	1089.65	101	30.5829	1010.21	62	25.7627	1009.41	154
MOB|3_3_146	237	membrane protein insertion efficiency factor YidD	K08998	GO:0016020, GO:0005886	Could be involved in insertion of integral membrane proteins into the membrane	yidD	S	77.5503	1384	101.658	63.4469	5	97.6118	30.6301	6	33.3811	30.3521	6
MOB|3_3_147	258							1515.51	94	158.912	81.1754	10	2502.53	37.435	188	1885.09	36.1898	404
MOB|3_3_148	579	sporulation protein		GO:0042834, GO:0016020, GO:0016021	Sporulation related domain	ftsN	D	38.7245	2002	45.8769	393.655	14	42.8191	314.214	27	27.4776	313.422	51
MOB|3_3_149	1758	arginine--tRNA ligase	K01887	GO:0006418, GO:0000166, GO:0005737, GO:0004812, GO:0004814, GO:0006420, GO:0016874, GO:0006412, GO:0005524	Arginyl-tRNA synthetase	argS	J	61.6388	1610	114.015	1572.65	139	42.0483	1493.21	126	28.853	1492.41	255
MOB|3_3_15	747	triose-phosphate isomerase	K01803	GO:0006094, GO:0005737, GO:0003824, GO:0006096, GO:0004807, GO:0016853	Involved in the gluconeogenesis. Catalyzes stereospecifically the conversion of dihydroxyacetone phosphate (DHAP) to D-glyceraldehyde-3-phosphate (G3P)	tpiA	G	470.276	281	895.728	561.655	390	239.744	482.214	232	275.356	481.406	785
MOB|3_3_150	2226	primosomal protein N'	K04066	GO:0003677, GO:0000166, GO:0032508, GO:0003678, GO:0046872, GO:0016787, GO:0006260, GO:0008270, GO:0006268, GO:0004386, GO:0005524, GO:1990077, GO:0006269	Involved in the restart of stalled replication forks. Recognizes and binds the arrested nascent DNA chain at stalled replication forks. It can open the DNA duplex, via its helicase activity, and promote assembly of the primosome and loading of the major replicative helicase DnaB onto DNA	priA	L	19.1233	2463	30.9747	2040.65	49	18.0399	1961.21	71	8.35532	1960.41	97
MOB|3_3_151	423	hypothetical protein						36.0975	2059	32.5248	237.968	6	43.7932	159.302	14	31.9746	158.436	30
MOB|3_3_152	390	phosphoribosyl-AMP cyclohydrolase	K01496	GO:0004635, GO:0000287, GO:0005737, GO:0008270, GO:0046872, GO:0008652, GO:0000105, GO:0016787	Catalyzes the hydrolysis of the adenine ring of phosphoribosyl-AMP	hisI	E	57.4671	1663	87.969	205.296	14	31.1599	127.936	8	53.2724	126.793	40
MOB|3_3_153	777	imidazole glycerol phosphate synthase subunit HisF	K02500	GO:0005737, GO:0003824, GO:0016829, GO:0000107, GO:0008652, GO:0000105	IGPS catalyzes the conversion of PRFAR and glutamine to IGP, AICAR and glutamate. The HisF subunit catalyzes the cyclization activity that produces IGP and AICAR from PRFAR using the ammonia provided by the HisH subunit	hisF	E	112.21	1023	211.487	591.655	97	54.4799	512.214	56	70.6618	511.406	214
MOB|3_3_154	738	1-(5-phosphoribosyl)-5-[(5-phosphoribosylamino)methylideneamino]imidazole-4-carboxamide isomerase	K01814	GO:0005737, GO:0003824, GO:0003949, GO:0008652, GO:0000105, GO:0016853	1-(5-phosphoribosyl)-5- (5-phosphoribosylamino)methylideneamino imidazole-4-carboxamide isomerase	hisA	E	128.028	911	240.417	552.655	103	60.0229	473.214	57	83.6445	472.406	234
MOB|3_3_155	642	imidazole glycerol phosphate synthase subunit HisH	K02501	GO:0004359, GO:0005737, GO:0016829, GO:0000107, GO:0006541, GO:0008652, GO:0016763, GO:0000105, GO:0016787	IGPS catalyzes the conversion of PRFAR and glutamine to IGP, AICAR and glutamate. The HisH subunit provides the glutamine amidotransferase activity that produces the ammonia necessary to HisF for the synthesis of IGP and AICAR	hisH	E	90.3884	1229	214.687	456.655	76	26.4206	377.214	20	30.0577	376.406	67
MOB|3_3_156	594	imidazoleglycerol-phosphate dehydratase	K01693	GO:0005737, GO:0016829, GO:0008652, GO:0000105, GO:0004424	Imidazoleglycerol-phosphate dehydratase	hisB	E	92.3037	1202	170.458	408.655	54	52.9772	329.214	35	53.476	328.406	104
MOB|3_3_157	1854	hypothetical protein DRQ56_08000			(GGDEF) domain		T	27.4203	2269	34.7878	1668.65	45	27.5931	1589.21	88	19.88	1588.41	187
MOB|3_3_158	486							113.341	1017	55.7607	300.743	13	137.285	221.414	61	146.976	220.594	192
MOB|3_3_159	858	fumarylacetoacetate hydrolase		GO:0003824, GO:0016787	Fumarylacetoacetate (FAA) hydrolase family		Q	26.8242	2279	42.1902	672.655	22	26.8806	593.214	32	11.4019	592.406	40
MOB|3_3_16	468	preprotein translocase subunit SecG	K03075	GO:0071806, GO:0016020, GO:0016021, GO:0015450, GO:0015031, GO:0009306, GO:0005886	Preprotein translocase SecG subunit	secG	U	577.069	228	884.918	282.8	194	364.784	203.54	149	481.505	202.705	578
MOB|3_3_160	1488	anthranilate synthase component I	K01657		Part of a heterotetrameric complex that catalyzes the two-step biosynthesis of anthranilate, an intermediate in the biosynthesis of L-tryptophan. In the first step, the glutamine- binding beta subunit (TrpG) of anthranilate synthase (AS) provides the glutamine amidotransferase activity which generates ammonia as a substrate that, along with chorismate, is used in the second step, catalyzed by the…	trpE	EH	48.8978	1812	77.2407	1302.65	78	33.8124	1223.21	83	35.6403	1222.41	258
MOB|3_3_161	591	aminodeoxychorismate/anthranilate synthase component II	K01658	GO:0008483, GO:0046820, GO:0006541, GO:0016740	TIGRFAM glutamine amidotransferase of anthranilate synthase	trpG	EH	89.3507	1241	181.259	405.655	57	47.3542	326.214	31	39.4389	325.406	76
MOB|3_3_162	1089	anthranilate phosphoribosyltransferase	K00766	GO:0000287, GO:0016757, GO:0009073, GO:0046872, GO:0000162, GO:0016740, GO:0008652, GO:0004048	Catalyzes the transfer of the phosphoribosyl group of 5- phosphorylribose-1-pyrophosphate (PRPP) to anthranilate to yield N-(5'-phosphoribosyl)-anthranilate (PRA)	trpD	F	47.3087	1837	57.1003	903.655	40	39.2982	824.214	65	45.5277	823.406	222
MOB|3_3_163	798	indole-3-glycerol phosphate synthase TrpC	K01609	GO:0004425, GO:0009073, GO:0003824, GO:0000162, GO:0016829, GO:0008652, GO:0006568, GO:0016831	Belongs to the TrpC family	trpC	E	60.2111	1634	90.5386	612.655	43	51.3997	533.214	55	38.6949	532.406	122
MOB|3_3_164	201	hypothetical protein						141.26	817	283.623	36.3856	8	132.317	22.5961	6	7.84003	21.5387	1
MOB|3_3_165	1452	hypothetical protein			Tetratricopeptide repeat		S	37.2347	2036	58.0494	1266.65	57	33.1587	1187.21	79	20.4959	1186.41	144
MOB|3_3_166	312	J domain-containing protein			DnaJ molecular chaperone homology domain		O	23.3907	2367	0	129.97	0	54.0325	64.557	7	16.1397	62.7759	6
MOB|3_3_167	501	nucleotide exchange factor GrpE	K03687	GO:0042803, GO:0005737, GO:0051087, GO:0050790, GO:0000774, GO:0006457	GrpE		O	36.7499	2050	93.9728	315.723	23	10.5407	236.374	5	5.73619	235.507	8
MOB|3_3_168	1005	ABC transporter ATP-binding protein	K06857	GO:0000166, GO:0016020, GO:0005524, GO:0016887, GO:0005886	ATPases associated with a variety of cellular activities	ccmA	P	30.7673	2172	51.9355	819.655	33	28.9475	740.214	43	11.4189	739.406	50
MOB|3_3_169	216							34.1798	2095	82.2773	47.0351	3	0	25.5987	0	20.2622	25.0018	3
MOB|3_3_17	579	carbonic anhydrase (help transport CO2)	K01673	GO:0008270, GO:0004089	Reversible hydration of carbon dioxide	cah	P	3267.5	38	6442.42	393.655	1966	1866.6	314.214	1177	1493.49	313.422	2772
MOB|3_3_170	456	hypothetical protein		GO:0016020, GO:0016021				296.798	391	400.087	270.836	84	291.236	191.634	112	199.072	190.857	225
MOB|3_3_171	1221	ubiquinone biosynthesis protein UbiH	K18800	GO:0071949, GO:0050660, GO:0016709, GO:0055114, GO:0006744	TIGRFAM Ubiquinone biosynthesis hydroxylase, UbiH UbiF VisC COQ6	visC	CH	65.0521	1549	133.275	1035.65	107	29.1832	956.214	56	32.698	955.406	185
MOB|3_3_172	1197	2-octaprenyl-6-methoxyphenyl hydroxylase	K03185	GO:0071949, GO:0050660, GO:0008681, GO:0016709, GO:0055114, GO:0006744	Ubiquinone biosynthesis hydroxylase, UbiH UbiF VisC COQ6	ubiH	CH	75.427	1403	172.14	1011.65	135	24.5891	932.214	46	29.5519	931.406	163
MOB|3_3_173	1311	Xaa-Pro aminopeptidase	K01262	GO:0046872, GO:0006508, GO:0004177, GO:0030145	Belongs to the peptidase M24B family	pepP	E	37.525	2030	60.7368	1125.65	53	28.5779	1046.21	60	23.2603	1045.41	144
MOB|3_3_174	540	UPF0149 family protein	K09895		Belongs to the UPF0149 family	ygfB	S	21.8866	2394	21.8208	354.701	6	23.5335	275.268	13	20.3054	274.435	33
MOB|3_3_175	240	TIGR02449 family protein	K09892					138.05	834	19.5959	65.829	1	302.136	31.3365	19	92.4196	31.0615	17
MOB|3_3_176	312	cell division protein ZapA	K09888	GO:0005737, GO:0000917, GO:0051301, GO:0007049	Activator of cell division through the inhibition of FtsZ GTPase activity, therefore promoting FtsZ assembly into bundles of protofilaments necessary for the formation of the division Z ring. It is recruited early at mid-cell but it is not essential for cell division	zapA	D	97.1286	1152	39.7008	129.97	4	84.9081	64.557	11	166.777	62.7759	62
MOB|3_3_177	942	hypothetical protein Ga0074115_11755		GO:0016020, GO:0016021				10.5696	2656	25.5726	756.655	15	5.88659	677.214	8	0.249649	676.406	1
MOB|3_3_178	636	OmpA family protein		GO:0016020, GO:0016021, GO:0009279	Belongs to the ompA family	yiaD	M	349.994	339	526.69	450.655	184	269.818	371.214	201	253.474	370.406	556
MOB|3_3_179	342	transposase			to AA sequence GI 30249526		L	3.67028	2799	4.81484	158.585	0.591919	6.19601	86.4778	1.07527	0	84.7464	0
MOB|3_3_18	1029	EF-P beta-lysylation protein EpmB	K19810	GO:0046872, GO:0003824, GO:0051539, GO:0051536	PFAM Radical SAM	kamA	C	33.6039	2105	35.1677	843.655	23	40.4275	764.214	62	25.2166	763.406	114
MOB|3_3_180	480	transposase	K07494		DDE superfamily endonuclease		L	9.37718	2682	15.3161	294.782	3.5	8.0945	215.466	3.5	4.72094	214.615	6
MOB|3_3_181	789	sulfite exporter TauE/SafE family protein	K07090	GO:0016020, GO:0016021, GO:0005886	membrane transporter protein		S	20.4705	2431	10.6847	603.655	5	31.3693	524.214	33	19.3575	523.406	60
MOB|3_3_182	1239	multifunctional CCA addition/repair protein	K00974	GO:0000287, GO:0004810, GO:0000166, GO:0003723, GO:0003824, GO:0046872, GO:0016791, GO:0052927, GO:0052928, GO:0016311, GO:0016740, GO:0016787, GO:0008152, GO:0016437, GO:0016779, GO:0052929, GO:0008033, GO:0001680, GO:0004112, GO:0042245, GO:0000049, GO:0005524	Catalyzes the addition and repair of the essential 3'- terminal CCA sequence in tRNAs without using a nucleic acid template. Adds these three nucleotides in the order of C, C, and A to the tRNA nucleotide-73, using CTP and ATP as substrates and producing inorganic pyrophosphate. Also shows phosphatase, 2'- nucleotidase and 2',3'-cyclic phosphodiesterase activities. These phosphohydrolase activiti…	cca	J	42.3101	1928	42.85	1053.65	35	42.966	974.214	84	41.1142	973.406	237
MOB|3_3_183	684	hypothetical protein C7376_11449						25.3566	2327	23.2822	498.655	9	26.1509	419.214	22	26.6368	418.406	66
MOB|3_3_184	483	YajQ family cyclic di-GMP-binding protein	K09767		Belongs to the UPF0234 family	yajQ	S	62.2509	1596	47.6514	297.782	11	66.1594	218.427	29	72.9418	217.615	94
MOB|3_3_185	879	CPBP family intramembrane metalloprotease	K07052	GO:0071586, GO:0016020, GO:0016021, GO:0004197	CAAX protease self-immunity		S	32.3217	2140	50.2113	693.655	27	17.8485	614.214	22	28.9054	613.406	105
MOB|3_3_186	648	16S rRNA (uracil(1498)-N(3))-methyltransferase	K09761	GO:0005737, GO:0006364, GO:0008168, GO:0016740, GO:0032259	Specifically methylates the N3 position of the uracil ring of uridine 1498 (m3U1498) in 16S rRNA. Acts on the fully assembled 30S ribosomal subunit	rsmE	J	56.2449	1684	105.952	462.655	38	42.9114	383.214	33	19.8712	382.406	45
MOB|3_3_187	1293	MULTISPECIES: adenosylhomocysteinase	K01251	GO:0005737, GO:0006730, GO:0004013, GO:0016787	May play a key role in the regulation of the intracellular concentration of adenosylhomocysteine	ahcY	H	384.451	322	586.958	1107.65	504	272.85	1028.21	563	293.546	1027.41	1786
MOB|3_3_188	1161	methionine adenosyltransferase	K00789	GO:0000287, GO:0000166, GO:0005737, GO:0046872, GO:0006730, GO:0016740, GO:0005524, GO:0004478, GO:0006556	Catalyzes the formation of S-adenosylmethionine (AdoMet) from methionine and ATP. The overall synthetic reaction is composed of two sequential steps, AdoMet formation and the subsequent tripolyphosphate hydrolysis which occurs prior to release of AdoMet from the enzyme	metK	H	514.152	261	797.264	975.655	603	339.726	896.214	611	405.467	895.406	2150
MOB|3_3_189	1791	RNA polymerase sigma factor RpoD	K03086	GO:0016987, GO:0003677, GO:0003700, GO:0001123, GO:0005737, GO:0006352, GO:2000142, GO:0006355, GO:0010468	Sigma factors are initiation factors that promote the attachment of RNA polymerase to specific initiation sites and are then released. This sigma factor is the primary sigma factor during exponential growth	rpoD	K	208.849	541	204.062	1605.65	254	190.677	1526.21	584	231.808	1525.41	2094
MOB|3_3_19	570	elongation factor P	K02356	GO:0005737, GO:0003746, GO:0043043, GO:0006414, GO:0006412	Involved in peptide bond synthesis. Alleviates ribosome stalling that occurs when 3 or more consecutive Pro residues or the sequence PPG is present in a protein, possibly by augmenting the peptidyl transferase activity of the ribosome. Modification of Lys-34 is required for alleviation	efp	J	142.603	811	187.801	384.655	56	124.075	305.233	76	115.933	304.422	209
MOB|3_3_190	1695	DNA primase	K02316	GO:0003677, GO:0006260, GO:0016779, GO:0003899, GO:0008270, GO:0046872, GO:0016740, GO:0006269, GO:1990077, GO:0003896	RNA polymerase that catalyzes the synthesis of short RNA molecules used as primers for DNA polymerase during DNA replication	dnaG	L	41.9373	1934	76.049	1509.65	89	32.7512	1430.21	94	17.0116	1429.41	144
MOB|3_3_191	450	glutamyl-tRNA amidotransferase	K09117	GO:0016884	Yqey-like protein	yqeY	S	207.101	546	224.044	264.854	46	171.717	185.723	64	225.542	184.93	247
MOB|3_3_192	234	30S ribosomal protein S21	K02970	GO:0003735, GO:0005840, GO:0006412	Belongs to the bacterial ribosomal protein bS21 family	rpsU	J	1255.33	114	1373.18	61.0613	65	1365.21	29.9306	82	1027.6	29.5792	180
MOB|3_3_193	1020	O-sialoglycoprotein endopeptidase	K01409	GO:0016746, GO:0005737, GO:0005506, GO:0016747, GO:0046872, GO:0008033, GO:0006508, GO:0002949, GO:0004222, GO:0016740, GO:0061711	Required for the formation of a threonylcarbamoyl group on adenosine at position 37 (t(6)A37) in tRNAs that read codons beginning with adenine. Is involved in the transfer of the threonylcarbamoyl moiety of threonylcarbamoyl-AMP (TC-AMP) to the N6 group of A37, together with TsaE and TsaB. TsaD likely plays a direct catalytic role in this reaction	tsaD	J	200.398	569	157.643	834.655	102	169.575	755.214	257	273.977	754.406	1224
MOB|3_3_194	573	glycerol-3-phosphate 1-O-acyltransferase PlsY	K08591	GO:0016746, GO:0006629, GO:0016020, GO:0016021, GO:0043772, GO:0008654, GO:0016740, GO:0005886, GO:0006644	Catalyzes the transfer of an acyl group from acyl- phosphate (acyl-PO(4)) to glycerol-3-phosphate (G3P) to form lysophosphatidic acid (LPA). This enzyme utilizes acyl-phosphate as fatty acyl donor, but not acyl-CoA or acyl-ACP	plsY	I	179.568	641	269.539	387.655	81	113.167	308.233	70	155.999	307.422	284
MOB|3_3_195	360	dihydroneopterin aldolase	K01633	GO:0004150, GO:0016829, GO:0046656, GO:0046654, GO:0006760	Catalyzes the conversion of 7,8-dihydroneopterin to 6- hydroxymethyl-7,8-dihydropterin	folB	H	260.917	437	124.592	176.012	17	339.719	101.211	69	318.44	99.6937	188
MOB|3_3_196	498	2-amino-4-hydroxy-6-hydroxymethyldihydropteridine diphosphokinase	K00950	GO:0003848, GO:0009396, GO:0016310, GO:0016301	PFAM 7,8-Dihydro-6-hydroxymethylpterin-pyrophosphokinase, HPPK	folK	H	154.146	750	169.124	312.723	41	147.332	233.374	69	145.981	232.507	201
MOB|3_3_197	738	pteridine reductase	K03793	GO:0016491, GO:0055114	Enoyl-(Acyl carrier protein) reductase		IQ	99.115	1136	135.38	552.655	58	75.8184	473.214	72	86.1467	472.406	241
MOB|3_3_198	1344	exodeoxyribonuclease VII large subunit	K03601	GO:0006308, GO:0090305, GO:0004527, GO:0005737, GO:0004518, GO:0009318, GO:0008855, GO:0016787, GO:0003676	Bidirectionally degrades single-stranded DNA into large acid-insoluble oligonucleotides, which are then degraded further into small acid-soluble oligonucleotides	xseA	L	55.1374	1706	80.1603	1158.65	72	41.0944	1079.21	89	44.1574	1078.41	282
MOB|3_3_199	414	YeeE/YedE family protein	K07112	GO:0016020, GO:0016021	Transporter Component		S	40.7104	1966	50.6881	229.043	9	33.0913	150.586	10	38.3517	149.703	34
MOB|3_3_2	933	hypothetical protein DRQ62_03915	K09717	GO:0016779				45.3882	1869	31.0565	747.655	18	50.7099	668.214	68	54.3983	667.406	215
MOB|3_3_20	975	EF-P lysine aminoacylase GenX	K04568	GO:0006418, GO:0000166, GO:0004824, GO:0005737, GO:0004812, GO:0006430, GO:0016874, GO:0005524	Elongation factor P--(R)-beta-lysine ligase	epmA	J	88.2282	1255	127.42	789.655	78	71.5667	710.214	102	65.6979	709.406	276
MOB|3_3_200	429	YeeE/YedE family protein	K07112	GO:0016020, GO:0016021	Sulphur transport		S	72.6075	1440	137.492	243.937	26	39.2163	165.187	13	41.1142	164.288	40
MOB|3_3_201	1167	aminotransferase class V-fold PLP-dependent enzyme	K00830	GO:0003824, GO:0008453, GO:0008483, GO:0050281, GO:0016740, GO:0004760	Aminotransferase class-V	sgaA	E	166.179	690	344.289	981.655	262	70.6969	902.214	128	83.551	901.406	446
MOB|3_3_202	405	CBS domain-containing protein		GO:0016310, GO:0016301	Domain in cystathionine beta-synthase and other proteins.		T	24.7733	2341	29.2983	220.145	5	21.0654	141.932	6	23.9562	140.977	20
MOB|3_3_203	351	P-II family nitrogen regulator		GO:0006808, GO:0050790, GO:0030234	Nitrogen regulatory protein P-II	VV0993	K	6.54595	2730	0	167.245	0	15.9752	93.5783	3	3.66266	92.2084	2
MOB|3_3_204	774	DUF1538 domain-containing protein		GO:0016020, GO:0016021	Protein of unknown function (DUF1538)	WS0013	S	13.37	2601	17.5312	588.655	8	18.5932	509.214	19	3.98573	508.406	12
MOB|3_3_205	711	DUF1538 domain-containing protein		GO:0016020, GO:0016021	Protein of unknown function (DUF1538)		S	26.7303	2287	36.8105	525.655	15	32.3858	446.214	29	10.9946	445.406	29
MOB|3_3_206	954	CoA ester lyase	K01644	GO:0003824, GO:0046872, GO:0016829	Belongs to the HpcH HpaI aldolase family	mcl	G	188.796	621	286.976	768.655	171	150.387	689.214	208	129.026	688.406	526
MOB|3_3_207	1182	malate--CoA ligase subunit beta	K14067	GO:0000287, GO:0000166, GO:0046872, GO:0003824, GO:0006099, GO:0016874, GO:0005524, GO:0004775	Succinyl-CoA synthetase functions in the citric acid cycle (TCA), coupling the hydrolysis of succinyl-CoA to the synthesis of either ATP or GTP and thus represents the only step of substrate-level phosphorylation in the TCA. The beta subunit provides nucleotide specificity of the enzyme and binds the substrate succinate, while the binding sites for coenzyme A and phosphate are found in the alpha …	sucC	F	134.379	857	151.434	996.655	117	126.586	917.214	233	125.118	916.406	679
MOB|3_3_208	891	succinate--CoA ligase subunit alpha	K08692	GO:0000166, GO:0003824, GO:0006099, GO:0048037, GO:0016874, GO:0004775	Succinyl-CoA synthetase functions in the citric acid cycle (TCA), coupling the hydrolysis of succinyl-CoA to the synthesis of either ATP or GTP and thus represents the only step of substrate-level phosphorylation in the TCA. The alpha subunit of the enzyme binds the substrates coenzyme A and phosphate, while succinate binding and nucleotide specificity is provided by the beta subunit	mtkB	F	234.665	482	393.031	705.655	215	155.171	626.214	195	155.794	625.406	577
MOB|3_3_209	528	RNA 2',3'-cyclic phosphodiesterase	K01975	GO:0008664, GO:0016874, GO:0008081, GO:0004113, GO:0016787	Hydrolyzes RNA 2',3'-cyclic phosphodiester to an RNA 2'- phosphomonoester	ligT	J	73.7853	1424	86.5696	342.723	23	81.38	263.3	43	53.4064	262.435	83
MOB|3_3_21	2232	outer membrane protein assembly factor BamA	K07277	GO:0071709, GO:0016020, GO:0016021, GO:0043165, GO:0009279, GO:0051205, GO:0019867	Part of the outer membrane protein assembly complex, which is involved in assembly and insertion of beta-barrel proteins into the outer membrane	bamA	M	53.2283	1736	90.761	2046.65	144	37.2362	1967.21	147	31.6877	1966.41	369
MOB|3_3_210	1062	pilus assembly protein PilM	K02662	GO:0051301	TIGRFAM type IV pilus assembly protein PilM	pilM	NU	53.5889	1726	88.2884	876.655	60	38.1289	797.214	61	34.3493	796.406	162
MOB|3_3_211	573	pilus assembly protein PilN	K02663	GO:0016020, GO:0016021	PFAM Fimbrial assembly	pilN	NU	36.8111	2047	33.2764	387.655	10	43.6501	308.233	27	33.5067	307.422	61
MOB|3_3_212	612	pilus assembly protein PilO	K02664	GO:0016020, GO:0016021	PFAM Pilus assembly protein, PilO	pilO	NU	22.9599	2371	12.0938	426.655	4	38.7495	347.214	27	18.0365	346.406	37
MOB|3_3_213	558	pilus assembly protein PilP	K02665	GO:0016020, GO:0016021	PFAM Pilus assembly protein PilP	pilP	NU	35.5284	2068	27.6926	372.655	8	40.7799	293.268	24	38.1128	292.422	66
MOB|3_3_214	1602	type IV pilus secretin family protein	K02666	GO:0009279, GO:0009306, GO:0019867	AMIN domain	pilQ	U	52.6563	1750	63.7405	1416.65	70	53.2887	1337.21	143	40.9396	1336.41	324
MOB|3_3_215	693	IS3 family transposase		GO:0032196, GO:0015074, GO:0003676	PFAM integrase		L	0	2986	0	507.655	0	0	428.214	0	0	427.406	0
MOB|3_3_216	210	transposase IS3/IS911 family protein		GO:0003677, GO:0004803, GO:0006313	Transposase		L	0	2987	0	42.8026	0	0	24.4944	0	0	23.9262	0
MOB|3_3_217	1647	restriction endonuclease subunit S		GO:0003677, GO:0006306, GO:0008168, GO:0008170, GO:0032259, GO:0003676	COG0286 Type I restriction-modification system methyltransferase subunit	hsdM	V	2.56983	2818	7.70949	1461.65	8.73553	0	1382.21	0	0	1381.41	0
MOB|3_3_218	102							0	2988	0	35.6667	0	0	37	0	0	34	0
MOB|3_3_219	222	hypothetical protein BWK73_38915, partial		GO:0003677, GO:0004803, GO:0006313				5.71377	2760	17.1413	51.6303	0.686068	0	27.0074	0	0	26.7722	0
MOB|3_3_22	504	OmpH family outer membrane protein	K06142	GO:0051082	Belongs to the skp family	skp	M	321.273	367	238.792	318.723	59	383.06	239.36	184	341.966	238.507	483
MOB|3_3_220	828	IS4/IS5 family transposase		GO:0003677, GO:0004803, GO:0006313	Transposase		L	521.82	253	1233.23	642.655	614.383	215.399	563.214	243.454	116.831	562.406	389.11
MOB|3_3_221	225	hypothetical protein CSA42_07915, partial			transposase activity		L	95.3566	1177	220.871	53.9459	9.23669	37.9861	27.6557	2.10819	27.2126	27.6557	4.45674
MOB|3_3_222	156	IS5 family transposase		GO:0003677, GO:0004803, GO:0006313	Transposase		L	0	2989	0	7.96979	0	0	13.3046	0	0	15.4188	0
MOB|3_3_223	414	IS5 family transposase		GO:0003677, GO:0004803, GO:0006313	Transposase DDE domain		L	0	2990	0	229.043	0	0	150.586	0	0	149.703	0
MOB|3_3_224	378	IS5 family transposase		GO:0003677, GO:0004803, GO:0006313	Putative transposase of IS4/5 family (DUF4096)		L	2.19016	2827	6.57047	193.463	0.985402	0	116.853	0	0	115.702	0
MOB|3_3_225	492	IS4 family transposase		GO:0016020, GO:0016021	Transposase DDE domain		L	33.643	2104	100.929	306.743	24	0	227.401	0	0	226.551	0
MOB|3_3_226	249	IS4 family transposase		GO:0003677, GO:0004803, GO:0006313	to transposase (IS4 family)		L	10.7026	2653	17.5565	73.4755	1	14.5513	34.2451	1	0	33.2456	0
MOB|3_3_227	420	nucleotidyltransferase		GO:0016740	TIGRFAM nucleotidyltransferase substrate binding protein, HI0074		V	0.36192	2856	0	234.968	0	0	156.395	0	1.08576	155.527	1
MOB|3_3_228	345	MULTISPECIES: nucleotidyltransferase domain-containing protein		GO:0016740	DNA polymerase beta domain protein region		S	2.66229	2816	7.98688	161.512	1	0	88.8198	0	0	87.2177	0
MOB|3_3_229	1839	EAL domain-containing protein			Putative diguanylate phosphodiesterase	yliE	T	21.762	2400	53.8252	1653.65	69	7.59709	1574.21	24	3.86366	1573.41	36
MOB|3_3_23	447	3-hydroxyacyl-ACP dehydratase FabZ	K02372	GO:0019171, GO:0047451, GO:0005737, GO:0004317, GO:0016836, GO:0009245, GO:0006629, GO:0008693, GO:0016829, GO:0008659, GO:0006633	Involved in unsaturated fatty acids biosynthesis. Catalyzes the dehydration of short chain beta-hydroxyacyl-ACPs and long chain saturated and unsaturated beta-hydroxyacyl-ACPs	fabZ	I	248.328	456	270.912	261.888	55	226.271	182.788	83	247.801	181.947	267
MOB|3_3_230	756	IS630 family transposase		GO:0003677	PFAM Integrase core domain		L	2.56843	2820	3.1951	570.655	1.41344	4.51019	491.214	4.44596	0	490.406	0
MOB|3_3_231	252	bifunctional diguanylate cyclase/phosphodiesterase		GO:0016020, GO:0071111, GO:0016021, GO:0016787				39.625	1982	37.5387	76.047	2.21299	56.5576	35.2427	4	24.7787	34.0745	5
MOB|3_3_232	621	guanylate kinase	K00942	GO:0000166, GO:0005737, GO:0046037, GO:0006163, GO:0004385, GO:0016310, GO:0016740, GO:0046710, GO:0016301, GO:0005524	Essential for recycling GMP and indirectly, cGMP	gmk	F	106.434	1069	97.7131	435.655	33	116.109	356.214	83	105.479	355.406	222
MOB|3_3_233	171	cobalt transporter		GO:0016020, GO:0016021				1531.88	91	3150.42	16.3784	40	938.452	15.9298	30	506.776	15.9942	48
MOB|3_3_234	693	cobalt transporter, subunit CbtA		GO:0016020, GO:0016021	Probable cobalt transporter subunit (CbtA)	cbtA	S	90.3875	1230	101.642	507.655	40	83.786	428.214	72	85.7346	427.406	217
MOB|3_3_235	1089	carbohydrate porin		GO:0055085, GO:0015288, GO:0016020, GO:0016021, GO:0008643	Carbohydrate-selective porin, OprB family	aaxA	M	48.096	1827	12.8476	903.655	9	70.7368	824.214	117	60.7036	823.406	296
MOB|3_3_236	750	IS5 family transposase		GO:0003677, GO:0004803, GO:0006313	Transposase DDE domain		L	0.40146	2854	0	564.655	0	0	485.214	0	1.20438	484.406	3.45491
MOB|3_3_237	726	flagellar M-ring protein FliF		GO:0009288, GO:0009431, GO:0016020, GO:0016021, GO:0009425, GO:0071973, GO:0003774	The M ring may be actively involved in energy transduction	fliF	N	16.6707	2519	9.68193	540.655	4.05789	19.4478	461.214	18	20.8825	460.406	56.9358
MOB|3_3_238	300	putative transposase		GO:0032196, GO:0015074, GO:0003676	Integrase core domain		L	0	2991	0	118.805	0	0	56.8933	0	0	55.333	0
MOB|3_3_239	324	IS3 family transposase		GO:0032196, GO:0015074, GO:0003676	PFAM integrase		L	0	2992	0	141.368	0	0	73.0253	0	0	71.1958	0
MOB|3_3_24	771	acyl-[acyl-carrier-protein]--UDP-N-acetylglucosamine O-acyltransferase	K00677	GO:0016746, GO:0005737, GO:0009245, GO:0006629, GO:0008780, GO:0008610, GO:0016740	Involved in the biosynthesis of lipid A, a phosphorylated glycolipid that anchors the lipopolysaccharide to the outer membrane of the cell	lpxA	M	186.18	629	317.177	585.655	144	121.08	506.214	123	120.282	505.406	360
MOB|3_3_240	720	IS3 family transposase		GO:0003677, GO:0004803, GO:0006313	Transposase		L	0	2993	0	534.655	0	0	455.214	0	0	454.406	0
MOB|3_3_241	429	flagellar M-ring protein FliF		GO:0009431, GO:0009288, GO:0016020, GO:0016021, GO:0009425, GO:0071973, GO:0003774	The M ring may be actively involved in energy transduction	fliF	N	33.8157	2101	0	243.937	0	60.3328	165.187	20	41.1142	164.288	40
MOB|3_3_242	1020	flagellar motor switch protein FliG	K02410	GO:0006935, GO:0097588, GO:0009288, GO:0016020, GO:0009425, GO:0071973, GO:0003774, GO:0005886	FliG is one of three proteins (FliG, FliN, FliM) that forms the rotor-mounted switch complex (C ring), located at the base of the basal body. This complex interacts with the CheY and CheZ chemotaxis proteins, in addition to contacting components of the motor that determine the direction of flagellar rotation	fliG	N	18.6856	2475	7.72759	834.655	5	26.3931	755.214	40	21.936	754.406	98
MOB|3_3_243	744	flagellar assembly protein FliH	K02411	GO:0009288, GO:0071973, GO:0003774	PFAM Flagellar assembly protein FliH	fliH	N	14.8695	2567	0	558.655	0	31.1955	479.214	30	13.4129	478.406	38
MOB|3_3_244	1347	flagellar protein export ATPase FliI	K02412	GO:0005737, GO:0009058, GO:0044780, GO:0046034, GO:0030254, GO:0071973, GO:1902600, GO:0030257, GO:0005524, GO:0016887	Flagellar protein export ATPase FliI	fliI	N	13.9045	2590	13.3256	1161.65	12	19.7995	1082.21	43	8.58838	1081.41	55
MOB|3_3_245	450	flagellar export protein FliJ	K02413	GO:0009288, GO:0071973	TIGRFAM flagellar export	fliJ	N	12.5513	2621	9.74104	264.854	2	18.7816	185.723	7	9.13126	184.93	10
MOB|3_3_246	1374	flagellar hook-length control protein FliK	K02414	GO:0044780, GO:0009424	PFAM Flagellar hook-length control protein	fliK	N	5.88808	2754	1.08524	1188.65	1	10.3327	1109.21	23	6.24629	1108.41	41
MOB|3_3_247	420	30S ribosomal protein S6	K02990	GO:0003723, GO:0003735, GO:0019843, GO:0005840, GO:0006412	Binds together with S18 to 16S ribosomal RNA	rpsF	J	415.023	308	367.83	234.968	67	391.905	156.395	123	485.334	155.527	447
MOB|3_3_248	228	30S ribosomal protein S18	K02963	GO:0003723, GO:0003735, GO:0005840, GO:0019843, GO:0006412	Binds as a heterodimer with protein S6 to the central domain of the 16S rRNA, where it helps stabilize the platform of the 30S subunit	rpsR	J	1022.9	142	1902.79	56.2689	83	476.872	28.2138	27	689.051	28.1828	115
MOB|3_3_249	912	hypothetical protein		GO:0016020, GO:0016021	membrane		S	615.608	215	1232.01	726.655	694	328.761	647.214	427	286.052	646.406	1095
MOB|3_3_25	564	ribonuclease HII	K03470	GO:0090305, GO:0005737, GO:0003723, GO:0090502, GO:0004518, GO:0046872, GO:0004519, GO:0030145, GO:0004523, GO:0016787, GO:0006401, GO:0003676	Endonuclease that specifically degrades the RNA of RNA- DNA hybrids	rnhB	L	123.068	952	149.896	378.655	44	99.9116	299.251	60	119.396	298.422	211
MOB|3_3_250	447	50S ribosomal protein L9	K02939	GO:0003723, GO:0005840, GO:0019843, GO:0006412	Binds to the 23S rRNA	rplI	J	1070.53	134	1472.78	261.888	299	978.692	182.788	359	760.108	181.947	819
MOB|3_3_251	2061	TonB-dependent receptor	K02014	GO:0016020, GO:0016021, GO:0009279	PFAM TonB-dependent Receptor		P	433.511	296	962.845	1875.65	1400	135.66	1796.21	489	202.027	1795.41	2148
MOB|3_3_252	627	keto-deoxy-phosphogluconate aldolase	K01625	GO:0043725, GO:0003824, GO:0016829, GO:0008675, GO:0008700	4-hydroxy-2-oxoglutarate aldolase	eda	G	243.278	464	400.146	441.655	137	133.446	362.214	97	196.241	361.406	420
MOB|3_3_253	1821	phosphogluconate dehydratase	K01690	GO:0003824, GO:0046872, GO:0009255, GO:0046177, GO:0016829, GO:0019521, GO:0051539, GO:0005975, GO:0004456, GO:0051536	Belongs to the IlvD Edd family	edd	EG	136.532	847	268.144	1635.65	340	82.9336	1556.21	259	58.517	1555.41	539
MOB|3_3_254	711	6-phosphogluconolactonase	K01057	GO:0006098, GO:0017057, GO:0016787, GO:0005975	6-phosphogluconolactonase	pgl	G	68.0924	1507	159.512	525.655	65	18.9848	446.214	17	25.7804	445.406	68
MOB|3_3_255	1470	glucose-6-phosphate dehydrogenase	K00036	GO:0016614, GO:0006098, GO:0016491, GO:0050661, GO:0055114, GO:0004345, GO:0005975, GO:0006006	Catalyzes the oxidation of glucose 6-phosphate to 6- phosphogluconolactone	zwf	H	29.8583	2197	64.265	1284.65	64	11.9904	1205.21	29	13.3195	1204.41	95
MOB|3_3_256	903	carbohydrate kinase		GO:0016310, GO:0016773, GO:0016740, GO:0016301	Belongs to the carbohydrate kinase PfkB family	yihV	G	47.0396	1844	104.254	717.655	58	27.3276	638.214	35	9.53725	637.406	36
MOB|3_3_257	288	addiction module antidote protein, HigA family	K21498	GO:0003677	Helix-turn-helix		K	249.344	452	718.372	107.742	60	29.6591	50.4038	3	0	48.5639	0
MOB|3_3_258	279	peptidase	K07334		Plasmid maintenance system killer		S	346.376	344	983.869	99.6454	76	32.4548	46.0619	3	22.804	44.43	6
MOB|3_3_259	636	dihydroxyacetone kinase subunit L	K05879	GO:0006071, GO:0016020, GO:0016021, GO:0004371, GO:0016772, GO:0016310, GO:0016301	TIGRFAM Dihydroxyacetone kinase	dhaL	S	210.142	537	314.869	450.655	110	165.113	371.214	123	150.443	370.406	330
MOB|3_3_26	486	DUF3465 domain-containing protein		GO:0016020, GO:0016021	Protein of unknown function (DUF3465)		Q	172.071	669	274.514	300.743	64	159.791	221.414	71	81.9083	220.594	107
MOB|3_3_260	990	dihydroxyacetone kinase subunit DhaK	K05878	GO:0006071, GO:0004371, GO:0016310, GO:0016301	TIGRFAM dihydroxyacetone kinase, DhaK subunit	dhaK	G	177.797	646	354.294	804.655	221	87.9516	725.214	128	91.1448	724.406	391
MOB|3_3_261	825	HAD family hydrolase	K01101	GO:0016787	Belongs to the HAD-like hydrolase superfamily		G	195.68	587	90.7503	639.655	45	232.159	560.214	261	264.13	559.406	875
MOB|3_3_262	453	3-hexulose-6-phosphate synthase		GO:0006207, GO:0004590, GO:0003824, GO:0016829, GO:0043801, GO:0005975	PFAM Orotidine 5'-phosphate decarboxylase	rmpA	G	1779.33	73	4965.54	267.854	1031.06	325.265	188.657	123.143	47.1927	187.894	52.511
MOB|3_3_263	204							6892.42	19	3617.77	38.5092	108	7801.68	23.2495	364	9257.82	22.2895	1222
MOB|3_3_264	231							4495.31	26	1385.8	58.6437	63	5796.63	28.9704	337	6303.49	28.8518	1077
MOB|3_3_265	369							2120.59	58	817.114	184.707	117	2546.07	108.819	556	2998.59	107.561	1910
MOB|3_3_266	648	3-hexulose-6-phosphate synthase	K08093	GO:0006207, GO:0004590, GO:0003824, GO:0016829, GO:0043801, GO:0005975	PFAM Orotidine 5'-phosphate decarboxylase	rmpA	G	6079.33	20	4452.6	462.655	1596.94	6445.62	383.214	4956.86	7339.76	382.406	16621.5
MOB|3_3_267	546	6-phospho 3-hexuloisomerase	K08094	GO:0097367, GO:1901135, GO:0016853, GO:0043800	TIGRFAM 6-phospho 3-hexuloisomerase	hxlB	G	1473.58	98	733.235	360.655	205	1785.83	281.268	1008	1901.68	280.422	3158
MOB|3_3_268	1986	transketolase	K00615	GO:0004802, GO:0046872, GO:0016740	Catalyzes the transfer of a two-carbon ketol group from a ketose donor to an aldose acceptor, via a covalent intermediate with the cofactor thiamine pyrophosphate	tkt	G	1728.06	75	2305.35	1800.65	3218	1310.91	1721.21	4528	1567.91	1720.41	15974
MOB|3_3_269	714	hypothetical protein						2332.27	52	2210.74	528.655	906	2448.21	449.214	2207	2337.85	448.406	6208
MOB|3_3_27	2859	bifunctional [glutamate--ammonia ligase]-adenylyl-L-tyrosine phosphorylase/[glutamate--ammonia-ligase] adenylyltransferase	K00982	GO:0008152, GO:0000287, GO:0000166, GO:0016779, GO:0003824, GO:0008882, GO:0047388, GO:0016740, GO:0000820, GO:0005524	Involved in the regulation of glutamine synthetase GlnA, a key enzyme in the process to assimilate ammonia. When cellular nitrogen levels are high, the C-terminal adenylyl transferase (AT) inactivates GlnA by covalent transfer of an adenylyl group from ATP to specific tyrosine residue of GlnA, thus reducing its activity. Conversely, when nitrogen levels are low, the N-terminal adenylyl removase (…	glnE	OT	85.6561	1283	124.479	2673.65	258	73.9528	2594.21	385	58.5365	2593.41	899
MOB|3_3_270	987	transaldolase	K00616	GO:0005737, GO:0004801, GO:0006098, GO:0003824, GO:0016740, GO:0005975	Transaldolase is important for the balance of metabolites in the pentose-phosphate pathway	tal	F	1394.8	103	1171.45	801.655	728	1335.1	722.214	1935	1677.86	721.406	7168
MOB|3_3_271	1080	class II fructose-bisphosphate aldolase	K01624	GO:0008270, GO:0003824, GO:0046872, GO:0006096, GO:0016829, GO:0004332, GO:0005975, GO:0016832	fructose-bisphosphate aldolase, class II, yeast E. coli subtype	fbaA	G	1000.36	145	1029.49	894.655	714	1015.92	815.214	1662	955.659	814.406	4609
MOB|3_3_272	1011	class 1 fructose-bisphosphatase	K03841	GO:0006094, GO:0000287, GO:0005737, GO:0016051, GO:0046872, GO:0016791, GO:0042132, GO:0016311, GO:0016787, GO:0005975	D-fructose-1,6-bisphosphate 1-phosphohydrolase class 1	fbp	G	45.5925	1865	40.6215	825.655	26	58.0973	746.214	87	38.0587	745.406	168
MOB|3_3_273	609	nitroreductase family protein		GO:0016491, GO:0055114	Nitroreductase	ydgI	C	130.932	880	179.647	423.655	59	117.262	344.214	81	95.8878	343.406	195
MOB|3_3_274	1554	cytochrome c		GO:0046872, GO:0009055, GO:0020037, GO:0022900	PFAM Cytochrome		C	141.161	818	258.249	1368.65	274	78.0776	1289.21	202	87.1578	1288.41	665
MOB|3_3_275	303	cytochrome c		GO:0046872, GO:0009055, GO:0020037, GO:0022900	PFAM Cytochrome C		C	154.119	751	371.346	121.582	35	16.9718	58.7223	2	74.0382	57.0193	25
MOB|3_3_276	333	cytochrome c	K19344	GO:0046872, GO:0009055, GO:0020037, GO:0022900	Cytochrome C oxidase, cbb3-type, subunit III	nirC	C	116.775	994	120.473	149.906	14	112.614	79.6491	18	117.237	77.7794	54
MOB|3_3_277	636	response regulator	K07689	GO:0003677, GO:0000160, GO:0006355	Response regulator receiver	uvrY	K	193.088	602	151.71	450.655	53	197.33	371.214	147	230.224	370.406	505
MOB|3_3_278	996	methylenetetrahydromethanopterin dehydrogenase	K10714	GO:0016491, GO:0055114	Methylene-tetrahydromethanopterin dehydrogenase, N-terminal		E	189.355	618	319.846	810.655	201	134.934	731.214	198	113.284	730.406	490
MOB|3_3_279	909	methylenetetrahydromethanopterin dehydrogenase	K10714		PFAM Methylene-tetrahydromethanopterin dehydrogenase, N-terminal	hemA	H	226.619	499	399.299	723.655	224	146.968	644.214	190	133.589	643.406	509
MOB|3_3_28	921	branched-chain amino acid transaminase	K00826	GO:0052655, GO:0052656, GO:0052654, GO:0003824, GO:0016740, GO:0009082, GO:0009081, GO:0009098, GO:0009097, GO:0004084, GO:0009099, GO:0008483, GO:0008652	Belongs to the class-IV pyridoxal-phosphate-dependent aminotransferase family	ilvE	E	188.069	623	322.645	735.655	184	121.499	656.214	160	120.064	655.406	466
MOB|3_3_280	618	5-formyltetrahydrofolate cyclo-ligase	K01934	GO:0000166, GO:0030272, GO:0046872, GO:0016874, GO:0005524	Belongs to the 5-formyltetrahydrofolate cyclo-ligase family	ygfA	H	56.6474	1676	68.5753	432.655	23	62.0747	353.214	44	39.2923	352.406	82
MOB|3_3_281	1095	carboxynorspermidine decarboxylase	K13747	GO:0008295, GO:0005737, GO:0003824, GO:0016829, GO:0045312, GO:0006596, GO:0016831	Belongs to the Orn Lys Arg decarboxylase class-II family. NspC subfamily	nspC	H	45.8846	1860	68.0684	909.655	48	37.2136	830.214	62	32.3718	829.406	159
MOB|3_3_282	1032	MinD/ParA family protein			Cellulose biosynthesis protein BcsQ	flhG	D	28.0265	2248	27.425	846.655	18	35.7228	767.214	55	20.9316	766.406	95
MOB|3_3_283	1020	tRNA preQ1(34) S-adenosylmethionine ribosyltransferase-isomerase QueA	K07568	GO:0005737, GO:0008616, GO:0016740, GO:0016853	Transfers and isomerizes the ribose moiety from AdoMet to the 7-aminomethyl group of 7-deazaguanine (preQ1-tRNA) to give epoxyqueuosine (oQ-tRNA)	queA	F	125.983	929	97.3677	834.655	63	132.625	755.214	201	147.956	754.406	661
MOB|3_3_284	1161	cytochrome c oxidase subunit II	K02275	GO:0004129, GO:0016491, GO:0046872, GO:0005507, GO:0016020, GO:0016021, GO:0070469, GO:0055114, GO:0009055, GO:0020037, GO:0022900, GO:1902600, GO:0005886	Subunits I and II form the functional core of the enzyme complex. Electrons originating in cytochrome c are transferred via heme a and Cu(A) to the binuclear center formed by heme a3 and Cu(B)	ctaC	C	868.751	168	1134.42	975.655	858	737.279	896.214	1326	734.555	895.406	3895
MOB|3_3_285	1605	cytochrome c oxidase subunit I	K02274	GO:0004129, GO:0006119, GO:0046872, GO:0045277, GO:0016491, GO:0016020, GO:0016021, GO:0070469, GO:0055114, GO:0009060, GO:0015990, GO:0020037, GO:0022900, GO:0005886	Cytochrome c oxidase is the component of the respiratory chain that catalyzes the reduction of oxygen to water. Subunits 1- 3 form the functional core of the enzyme complex. CO I is the catalytic subunit of the enzyme. Electrons originating in cytochrome c are transferred via the copper A center of subunit 2 and heme A of subunit 1 to the bimetallic center formed by heme A3 and copper B	ctaD	C	1102.36	131	1956.33	1419.65	2153	695.292	1340.21	1870	655.458	1339.41	5199
MOB|3_3_286	99							862.198	170	2329.85	32.6667	59	104.222	38.25	8	152.522	31	28
MOB|3_3_287	549	cytochrome c oxidase assembly protein	K02258	GO:0005507, GO:0016020, GO:0016021	cytochrome c oxidase assembly protein	ctaG	O	593.658	219	571.107	363.655	161	617.041	284.268	352	592.826	283.422	995
MOB|3_3_288	870	cytochrome c oxidase subunit 3	K02276	GO:0004129, GO:0016491, GO:0015002, GO:0022904, GO:0016020, GO:0016021, GO:0055114, GO:1902600, GO:0019646, GO:0005886	Cytochrome c oxidase subunit III	ctaE	C	1181.18	122	2200.66	684.655	1168	690.801	605.214	839	652.092	604.406	2334
MOB|3_3_289	264	twin transmembrane helix small protein		GO:0016020, GO:0016021	Protein of unknown function (DUF2909)	VL23_10685	S	240.314	470	164.096	86.4723	11	353.179	39.506	28	203.668	38.1393	46
MOB|3_3_29	987	lipopolysaccharide heptosyltransferase I	K02841	GO:0016757, GO:0009244, GO:0016740, GO:0008920	TIGRFAM lipopolysaccharide heptosyltransferase I	waaC	M	46.8992	1847	57.929	801.655	36	44.8484	722.214	65	37.9203	721.406	162
MOB|3_3_290	732	SURF1 family protein	K14998	GO:0016020, GO:0016021, GO:0005886	SURF1-like protein	surf1	S	55.3632	1700	56.6343	546.655	24	72.5258	467.214	68	36.9295	466.406	102
MOB|3_3_291	597	hypothetical protein		GO:0016020, GO:0016021	signal sequence binding	VVA1110	S	35.3387	2073	15.6682	411.655	5	44.999	332.214	30	45.3489	331.406	89
MOB|3_3_292	1992	signal recognition particle-docking protein FtsY	K03110	GO:0005525, GO:0000166, GO:0005737, GO:0003924, GO:0016020, GO:0016021, GO:0006612, GO:0031226, GO:0005886	Involved in targeting and insertion of nascent membrane proteins into the cytoplasmic membrane. Acts as a receptor for the complex formed by the signal recognition particle (SRP) and the ribosome-nascent chain (RNC). Interaction with SRP-RNC leads to the transfer of the RNC complex to the Sec translocase for insertion into the membrane, the hydrolysis of GTP by both Ffh and FtsY, and the dissocia…	ftsY	U	85.3456	1286	140.661	1806.65	197	59.7206	1727.21	207	55.6553	1726.41	569
MOB|3_3_293	660	cell division ATP-binding protein FtsE	K09812	GO:0000166, GO:0051301, GO:0016020, GO:0007049, GO:0005524, GO:0016887, GO:0005886	cell division ATP-binding protein FtsE	ftsE	D	80.2294	1349	100.555	474.655	37	61.7822	395.214	49	78.351	394.406	183
MOB|3_3_294	960	FtsX-like permease family protein	K09811	GO:0051301, GO:0016020, GO:0016021, GO:0007049, GO:0005886	Part of the ABC transporter FtsEX involved in cellular division	ftsX	D	98.4956	1139	149.87	774.655	90	84.5791	695.214	118	61.0376	694.406	251
MOB|3_3_295	663	mannose-1-phosphate guanylyltransferase	K00992	GO:0016779, GO:0009058, GO:0016740	PFAM Nucleotidyl transferase	rmlA	JM	71.3817	1465	86.4205	477.655	32	77.5845	398.214	62	50.14	397.406	118
MOB|3_3_296	1002	aminoglycoside phosphotransferase	K07102	GO:0016740	Phosphotransferase enzyme family		S	57.6161	1661	88.4567	816.655	56	51.3712	737.214	76	33.0204	736.406	144
MOB|3_3_297	2625	LPS assembly protein LptD	K04744	GO:0061024, GO:0010033, GO:0016020, GO:0043165, GO:0009279, GO:0015920, GO:0019867	Together with LptE, is involved in the assembly of lipopolysaccharide (LPS) at the surface of the outer membrane	lptD	M	62.5233	1589	83.543	2439.65	158	57.0049	2360.21	270	47.0219	2359.41	657
MOB|3_3_298	1290	molecular chaperone SurA	K03771	GO:0003755, GO:0060274, GO:0043165, GO:0042277, GO:0042597, GO:0030288, GO:0000413, GO:0051082, GO:0016853, GO:0050821, GO:0006457	Chaperone involved in the correct folding and assembly of outer membrane proteins. Recognizes specific patterns of aromatic residues and the orientation of their side chains, which are found more frequently in integral outer membrane proteins. May act in both early periplasmic and late outer membrane-associated steps of protein maturation	surA	O	48.8104	1816	52.5493	1104.65	45	42.2868	1025.21	87	51.5952	1024.41	313
MOB|3_3_299	513	DbpA RNA-binding domain-containing protein			DbpA RNA binding domain		JKL	104.349	1089	157.447	327.723	40	66.2152	248.346	33	89.3844	247.484	131
MOB|3_3_3	660	HAD family phosphatase		GO:0016787	subfamily IA, variant 3		S	41.3546	1949	27.1771	474.655	10	39.0867	395.214	31	57.7999	394.406	135
MOB|3_3_30	1095	putative lipopolysaccharide heptosyltransferase III	K02849	GO:0016740	family 9	rfaQ	M	69.9385	1483	96.4303	909.655	68	58.8215	830.214	98	54.5638	829.406	268
MOB|3_3_300	561	IS5 family transposase		GO:0003677, GO:0004803, GO:0006313	Transposase DDE domain		L	18.2602	2484	0	375.655	0	36.5305	296.268	21.719	18.2501	295.422	31.9279
MOB|3_3_301	231	IS5 family transposase		GO:0003677, GO:0004803, GO:0006313	Putative transposase of IS4/5 family (DUF4096)		L	0	2994	0	58.6437	0	0	28.9704	0	0	28.8518	0
MOB|3_3_302	1092	iron-sulfur cluster carrier protein ApbC	K03593	GO:0000166, GO:0046872, GO:0005524, GO:0016787, GO:0016887, GO:0051536	Binds and transfers iron-sulfur (Fe-S) clusters to target apoproteins. Can hydrolyze ATP	mrp	D	300.954	386	51.2203	906.655	36	372.883	827.214	619	478.758	826.406	2343
MOB|3_3_303	525	phosphatase PAP2 family protein	K19302	GO:0016020, GO:0016021	Acid phosphatase homologues		I	111.794	1026	64.5512	339.723	17	126.341	260.315	66	144.491	259.448	222
MOB|3_3_304	1038	glycosyl transferase		GO:0016740	Glycosyl transferase family 1		CG	71.972	1451	62.0286	852.655	41	75.4025	773.214	117	78.4849	772.406	359
MOB|3_3_305	534	hypothetical protein						109.942	1040	162.772	348.701	44	109.179	269.284	59	57.8743	268.435	92
MOB|3_3_306	987	phosphate ABC transporter substrate-binding protein PstS family protein	K02040	GO:0042301	TIGRFAM phosphate binding protein	pstS	P	693.039	198	1279.27	801.655	795	592.689	722.214	859	207.157	721.406	885
MOB|3_3_307	2271	ABC transporter permease subunit	K02037	GO:0055085, GO:0016020, GO:0016021, GO:0005886	PFAM Binding-protein-dependent transport systems inner membrane component	pstC	P	148.493	783	335.226	2085.65	542	67.5603	2006.21	272	42.6916	2005.41	507
MOB|3_3_308	1653	phosphate ABC transporter permease PstA	K02038	GO:0055085, GO:0016020, GO:0016021, GO:0035435, GO:0005315, GO:0005887, GO:0005886	Phosphate transport system permease protein	pstA	P	106.096	1071	172.271	1467.65	196	80.0476	1388.21	223	65.9679	1387.41	542
MOB|3_3_309	843	phosphate ABC transporter ATP-binding protein	K02036	GO:0000166, GO:0016020, GO:0006817, GO:0035435, GO:0005524, GO:0005315, GO:0015415, GO:0005886, GO:0016887	Part of the ABC transporter complex PstSACB involved in phosphate import. Responsible for energy coupling to the transport system	pstB	P	103.372	1097	103.958	657.655	53	114.621	578.214	133	91.5377	577.406	313
MOB|3_3_31	417	IS630 family transposase		GO:0003677	PFAM Integrase core domain		L	0	2971	0	232.028	0	0	153.469	0	0	152.645	0
[truncated: 1,342 more rows]

## Sheet: MOB Prokka
The functional annotation and gene expression of genes predicted by Prokka in the methane-oxidising endosymbionts of Gigantopelta aegis.
[truncated: 3,082 more rows]
