# Supplementary material for: Hologenome analysis reveals dual symbiosis in the deep-sea hydrothermal vent snail Gigantopelta aegis
Source: Nat Commun. 2021 Feb 19;12:1165. doi: 10.1038/s41467-021-21450-7 (PMC7895826; doi:10.1038/s41467-021-21450-7)
Supplement: Supplementary file 11 — Source Data [file 41467_2021_21450_MOESM11_ESM.xlsx]

## Sheet: Figure 4 a-f
Synteny results
Gigantopelta aegis	Chrysomallon squamiferum	hit score		Gigantopelta aegis	Pomacea canaliculata	hit score		Gigantopelta aegis	Mizuhopecten yessoensis	hit score		Chrysomallon squamiferum	Pomacea canaliculata	hit score		Chrysomallon squamiferum	Mizuhopecten yessoensis	hit score		Pomacea canaliculata	Mizuhopecten yessoensis	hit score
###				###				###				###				###				###
ctg239-3.11-1	CsqKR_Scaf90_7.13	1030		ctg2262-0.5-1	Pca_10_28.48	183		ctg1073-1.17-1	PY_T23207	240		CsqKR_Scaf157_8.11	Pca_18_17.26	244		CsqKR_Scaf63_3.15	PY_T09762	391		Pca_135_3.11	PY_T10088	337
ctg239-3.8-1	CsqKR_Scaf90_7.12	218		ctg1144-1.3-1	Pca_10_28.44	731		ctg1073-1.21-1	PY_T23208	77		CsqKR_Scaf157_9.25	Pca_18_18.35	392		CsqKR_Scaf63_3.82	PY_T09748	288		Pca_135_3.32	PY_T10089	166
ctg239-3.9-1	CsqKR_Scaf90_7.16	397		ctg1144-1.2-1	Pca_10_28.59	598		ctg1073-1.20-1	PY_T23208	55		CsqKR_Scaf157_9.19	Pca_18_18.44	258		CsqKR_Scaf63_3.82	PY_T09762	379		Pca_135_3.37	PY_T10090	122
ctg239-4.3-1	CsqKR_Scaf90_7.29	1520		ctg1144-0.1-1	Pca_10_28.51	117		ctg1427-0.8-1	PY_T23209	234		CsqKR_Scaf157_9.47	Pca_18_18.45	202		CsqKR_Scaf80_3.13	PY_T09769	414		Pca_135_4.6	PY_T10092	82
ctg239-4.2-1	CsqKR_Scaf90_7.24	531		ctg177-5.18-1	Pca_10_31.34	262		ctg2666-0.1-1	PY_T23258	267		CsqKR_Scaf157_9.48	Pca_18_18.22	539		CsqKR_Scaf63_3.87	PY_T09755	87		Pca_135_4.22	PY_T10093	108
ctg239-5.5-1	CsqKR_Scaf90_7.17	721		ctg177-6.0-1	Pca_10_32.31	389		ctg1653-1.4-1	PY_T23237	269		CsqKR_Scaf366_9.48	Pca_18_21.31	236		CsqKR_Scaf63_3.13	PY_T09762	338		###
ctg239-5.8-1	CsqKR_Scaf90_7.26	387		ctg177-6.2-1	Pca_10_30.22	69		ctg1653-1.4-1	PY_T23272	194		###				###				Pca_36_23.25	PY_T10450	539
ctg239-5.9-1	CsqKR_Scaf90_8.18	1310		###				###				CsqKR_Scaf73_13.32	Pca_8_71.77	329		CsqKR_Scaf73_19.18	PY_T10432	90		Pca_36_23.24	PY_T10451	881
###				ctg563-5.9-1	Pca_10_42.59	577		ctg2262-0.5-1	PY_T23130	50		CsqKR_Scaf73_13.29	Pca_8_70.32	1110		CsqKR_Scaf3_20.12	PY_T10442	1250		Pca_36_26.8	PY_T10170	72
ctg218-2.9-1	CsqKR_Scaf3_56.8	206		ctg220-4.7-1	Pca_10_49.28	63		ctg1144-1.3-1	PY_T23129	647		CsqKR_Scaf55_13.7	Pca_8_64.24	180		CsqKR_Scaf3_20.13	PY_T10443	258		Pca_36_26.26	PY_T10171	1080
ctg218-2.2-1	CsqKR_Scaf3_55.14	455		ctg220-3.6-1	Pca_10_42.53	168		ctg1144-1.2-1	PY_T23127	580		CsqKR_Scaf73_13.34	Pca_8_70.34	174		CsqKR_Scaf174_20.5	PY_T10450	438		Pca_36_27.56	PY_T10443	234
ctg218-2.0-1	CsqKR_Scaf3_55.26	495		ctg220-3.0-1	Pca_10_46.41	421		ctg1144-0.1-1	PY_T23128	99		CsqKR_Scaf73_13.30	Pca_8_70.33	508		CsqKR_Scaf3_21.14	PY_T10444	479		Pca_36_28.19	PY_T10444	395
ctg218-2.12-1	CsqKR_Scaf3_55.22	474		ctg220-1.3-1	Pca_10_42.54	220		ctg177-5.18-1	PY_T23132	199		###				CsqKR_Scaf3_21.27	PY_T10261	69		###
ctg218-2.4-1	CsqKR_Scaf3_55.21	500		###				###				CsqKR_Scaf80_9.46	Pca_8_58.17	120		CsqKR_Scaf3_21.15	PY_T10262	685		Pca_23_8.21	PY_T10187	738
ctg218-3.0-1	CsqKR_Scaf3_55.13	403		ctg705-2.14-1	Pca_10_28.70	53		ctg330-5.3-1	PY_T06118	496		CsqKR_Scaf366_9.27	Pca_8_53.51	376		CsqKR_Scaf3_21.28	PY_T10263	191		Pca_23_7.32	PY_T10188	296
ctg218-3.1-1	CsqKR_Scaf3_55.10	599		ctg994-2.15-1	Pca_10_27.21	552		ctg330-5.2-1	PY_T06119	128		CsqKR_Scaf73_9.12	Pca_8_58.34	177		CsqKR_Scaf3_21.29	PY_T10436	149		Pca_23_8.20	PY_T10189	323
ctg218-3.2-1	CsqKR_Scaf3_54.12	463		ctg737-6.66-1	Pca_10_25.15	6050		ctg330-5.1-1	PY_T05487	226		CsqKR_Scaf157_9.20	Pca_8_55.24	680		###				Pca_23_3.32	PY_T10186	441
ctg218-4.4-1	CsqKR_Scaf3_54.7	691		ctg737-6.59-1	Pca_10_25.7	231		ctg525-2.6-1	PY_T06116	430		CsqKR_Scaf366_10.20	Pca_8_53.51	354		CsqKR_Scaf73_26.11	PY_T10196	1670		Pca_23_1.17	PY_T10173	74
ctg218-6.5-1	CsqKR_Scaf3_53.4	984		###				###				CsqKR_Scaf157_9.6	Pca_8_55.21	191		CsqKR_Scaf174_26.22	PY_T10194	187		###
ctg2136-0.7-1	CsqKR_Scaf3_52.16	64		ctg1055-1.0-1	Pca_10_31.30	253		ctg4-9.4-1	PY_T06283	136		###				CsqKR_Scaf3_27.24	PY_T10283	131		Pca_74_15.70	PY_T10348	829
ctg531-3.14-1	CsqKR_Scaf3_52.17	1220		ctg1055-1.1-1	Pca_10_31.31	138		ctg4-7.2-1	PY_T05404	112		CsqKR_Scaf73_8.13	Pca_18_24.32	85		CsqKR_Scaf35_27.12	PY_T10064	234		Pca_74_12.46	PY_T10597	111
ctg531-3.15-1	CsqKR_Scaf3_51.10	980		ctg724-1.3-1	Pca_10_28.70	52		ctg4-6.3-1	PY_T05405	281		CsqKR_Scaf73_8.28	Pca_18_23.47	145		###				Pca_74_12.66	PY_T10349	468
ctg531-2.5-1	CsqKR_Scaf3_51.5	2120		ctg2440-0.1-1	Pca_10_33.77	300		ctg4-5.3-1	PY_T05406	552		CsqKR_Scaf73_8.27	Pca_18_23.71	122		CsqKR_Scaf3_3.22	PY_T10318	190		Pca_74_12.55	PY_T10350	604
ctg826-1.1-1	CsqKR_Scaf3_50.14	266		ctg2440-0.0-1	Pca_10_29.29	138		ctg4-5.2-1	PY_T06293	441		CsqKR_Scaf73_8.29	Pca_18_23.63	149		CsqKR_Scaf3_3.20	PY_T10317	194		Pca_74_12.52	PY_T10351	1010
ctg826-1.3-1	CsqKR_Scaf3_50.12	534		###				ctg4-5.1-1	PY_T06294	323		###				CsqKR_Scaf3_3.23	PY_T10316	120		Pca_74_10.12	PY_T10758	63
ctg826-2.2-1	CsqKR_Scaf3_49.16	865		ctg724-3.7-1	Pca_144_2.27	150		ctg4-4.11-1	PY_T06295	193		CsqKR_Scaf174_37.11	Pca_19_15.28	56		CsqKR_Scaf3_3.16	PY_T10315	2550		Pca_74_9.38	PY_T10758	68
ctg826-2.1-1	CsqKR_Scaf3_49.13	1740		ctg724-2.5-1	Pca_144_2.23	454		ctg4-4.9-1	PY_T06296	362		CsqKR_Scaf174_38.9	Pca_19_23.13	503		###				Pca_74_6.37	PY_T10312	373
ctg826-2.3-1	CsqKR_Scaf3_49.9	735		ctg724-2.3-1	Pca_182_0.11	190		###				CsqKR_Scaf174_39.13	Pca_19_27.38	267		CsqKR_Scaf35_14.10	PY_T09377	109		Pca_74_3.28	PY_T10352	94
###				ctg1788-0.0-1	Pca_144_0.10	104		ctg1520-0.4-1	PY_T05388	332		CsqKR_Scaf174_39.15	Pca_19_27.56	316		CsqKR_Scaf5_14.45	PY_T09501	161		Pca_74_3.20	PY_T10688	209
ctg6-11.4-1	CsqKR_Scaf174_4.10	914		###				ctg1520-0.1-1	PY_T05387	379		###				CsqKR_Scaf35_14.12	PY_T09378	327		###
ctg6-12.5-1	CsqKR_Scaf174_4.4	813		ctg951-3.26-1	Pca_10_48.18	667		ctg1520-0.5-1	PY_T05389	379		CsqKR_Scaf3_18.10	Pca_190_1.65	364		CsqKR_Scaf90_14.19	PY_T09372	602		Pca_39_27.31	PY_T10797	916
ctg6-12.6-1	CsqKR_Scaf174_4.11	1010		ctg951-3.12-1	Pca_10_46.65	55		ctg1520-0.10-1	PY_T05390	547		CsqKR_Scaf3_18.11	Pca_190_1.87	87		CsqKR_Scaf5_14.42	PY_T09502	66		Pca_39_27.32	PY_T10796	593
ctg6-13.2-1	CsqKR_Scaf174_4.7	890		ctg608-0.1-1	Pca_10_49.25	206		###				CsqKR_Scaf3_18.15	Pca_168_3.57	114		CsqKR_Scaf90_14.20	PY_T09373	719		Pca_39_26.41	PY_T10670	171
ctg6-13.8-1	CsqKR_Scaf174_4.8	666		ctg608-3.0-1	Pca_10_49.30	468		ctg1273-0.7-1	PY_T06498	114		CsqKR_Scaf3_19.15	Pca_140_5.83	204		###				Pca_39_24.25	PY_T10530	887
###				###				ctg70-2.8-1	PY_T06520	221		CsqKR_Scaf3_19.28	Pca_190_1.76	79		CsqKR_Scaf5_41.23	PY_T10740	196		Pca_39_22.36	PY_T10538	220
ctg869-4.4-1	CsqKR_Scaf3_106.7	844		ctg201-2.4-1	Pca_23_30.26	449		ctg70-1.10-1	PY_T06519	326		CsqKR_Scaf3_19.17	Pca_190_1.69	171		CsqKR_Scaf5_42.20	PY_T10739	117		###
ctg869-5.3-1	CsqKR_Scaf3_106.27	489		ctg201-2.2-1	Pca_23_30.32	438		ctg70-1.11-1	PY_T06518	836		###				CsqKR_Scaf3_42.23	PY_T10749	80		Pca_138_3.36	PY_T09942	85
ctg869-5.4-1	CsqKR_Scaf3_106.3	923		ctg201-2.3-1	Pca_23_30.27	253		###				CsqKR_Scaf55_35.43	Pca_46_26.110	470		CsqKR_Scaf3_42.19	PY_T10736	225		Pca_138_4.19	PY_T09929	715
ctg869-6.1-1	CsqKR_Scaf3_106.26	746		ctg201-3.1-1	Pca_23_30.29	93		ctg1273-0.10-1	PY_T05191	514		CsqKR_Scaf55_35.37	Pca_46_26.85	85		CsqKR_Scaf5_42.16	PY_T10738	283		Pca_138_5.52	PY_T09931	498
ctg869-7.18-1	CsqKR_Scaf3_105.5	145		ctg201-3.4-1	Pca_23_29.8	82		ctg1273-0.6-1	PY_T06186	770		CsqKR_Scaf55_35.38	Pca_46_26.40	231		CsqKR_Scaf5_42.23	PY_T10737	308		Pca_21_46.79	PY_T09944	316
ctg1661-0.0-1	CsqKR_Scaf3_105.0	4060		###				ctg70-8.26-1	PY_T05871	228		CsqKR_Scaf55_35.30	Pca_46_26.107	885		###				###
ctg1661-0.2-1	CsqKR_Scaf3_104.11	966		ctg223-5.0-1	Pca_43_15.38	678		ctg70-5.0-1	PY_T05865	185		CsqKR_Scaf55_35.46	Pca_46_26.41	136		CsqKR_Scaf73_30.16	PY_T09992	1070		Pca_36_29.42	PY_T09699	289
ctg2648-0.10-1	CsqKR_Scaf3_104.13	315		ctg223-5.3-1	Pca_43_15.42	4570		###				###				CsqKR_Scaf5_31.7	PY_T09980	114		Pca_36_31.35	PY_T09683	334
ctg1497-0.6-1	CsqKR_Scaf3_103.45	357		ctg223-3.16-1	Pca_43_14.26	259		ctg223-3.5-1	PY_T06456	485		CsqKR_Scaf55_17.30	Pca_88_6.65	620		CsqKR_Scaf73_31.8	PY_T09997	277		Pca_36_33.29	PY_T09688	247
ctg1497-0.0-1	CsqKR_Scaf3_103.15	596		ctg223-3.1-1	Pca_43_14.24	150		ctg223-3.4-1	PY_T06455	269		CsqKR_Scaf55_17.33	Pca_88_5.42	112		CsqKR_Scaf73_31.7	PY_T09994	134		Pca_42_30.63	PY_T09691	3090
ctg862-1.12-1	CsqKR_Scaf3_103.39	460		ctg223-3.0-1	Pca_43_15.49	343		ctg223-2.1-1	PY_T06447	1110		CsqKR_Scaf55_17.31	Pca_88_6.59	343		CsqKR_Scaf5_32.9	PY_T09979	811		###
ctg862-1.11-1	CsqKR_Scaf3_103.11	421		ctg223-3.7-1	Pca_43_14.30	691		ctg223-1.7-1	PY_T06448	451		CsqKR_Scaf55_17.34	Pca_88_6.67	155		###				Pca_42_17.27	PY_T10178	1970
ctg862-1.10-1	CsqKR_Scaf3_104.12	1420		ctg223-3.5-1	Pca_43_15.58	889		###				###				CsqKR_Scaf3_22.7	PY_T09412	985		Pca_42_16.35	PY_T10183	161
###				ctg223-2.1-1	Pca_43_14.21	805		ctg269-3.7-1	PY_T05838	47		CsqKR_Scaf117_2.10	Pca_8_40.26	1090		CsqKR_Scaf5_23.18	PY_T09609	212		Pca_42_16.34	PY_T10182	142
ctg147-6.4-1	CsqKR_Scaf3_37.7	177		ctg223-1.7-1	Pca_43_15.41	451		ctg43-7.4-1	PY_T05842	1530		CsqKR_Scaf117_2.11	Pca_8_40.32	166		CsqKR_Scaf73_23.23	PY_T09977	3310		Pca_42_14.46	PY_T10181	115
ctg147-6.6-1	CsqKR_Scaf35_36.34	1590		###				ctg43-6.6-1	PY_T05841	112		CsqKR_Scaf117_3.5	Pca_8_41.34	66		CsqKR_Scaf5_23.8	PY_T09414	98		###
ctg147-6.7-1	CsqKR_Scaf35_36.30	324		ctg701-2.7-1	Pca_47_15.37	69		ctg43-5.1-1	PY_T05840	338		CsqKR_Scaf366_3.12	Pca_8_46.33	123		CsqKR_Scaf5_23.9	PY_T09413	324		Pca_48_23.21	PY_T10012	245
ctg147-6.10-1	CsqKR_Scaf35_37.15	610		ctg701-2.7-1	Pca_47_15.41	103		ctg43-5.2-1	PY_T05839	552		CsqKR_Scaf117_3.33	Pca_8_41.44	832		CsqKR_Scaf35_24.21	PY_T09407	403		Pca_48_23.31	PY_T10588	419
ctg147-6.9-1	CsqKR_Scaf35_37.11	1100		ctg701-2.19-1	Pca_47_15.37	61		###				CsqKR_Scaf117_3.30	Pca_8_41.34	61		CsqKR_Scaf35_24.17	PY_T09408	386		Pca_48_22.51	PY_T10573	199
ctg147-6.8-1	CsqKR_Scaf35_37.17	878		ctg701-2.6-1	Pca_47_15.37	61		ctg257-2.21-1	PY_T06320	381		CsqKR_Scaf117_3.34	Pca_8_41.44	974		###				Pca_48_22.37	PY_T10574	411
ctg147-5.1-1	CsqKR_Scaf35_37.19	1250		ctg701-4.6-1	Pca_47_16.40	231		ctg257-2.24-1	PY_T06318	515		CsqKR_Scaf117_3.31	Pca_8_41.14	463		CsqKR_Scaf5_0.9	PY_T09884	285		Pca_48_22.33	PY_T10575	64
ctg147-5.3-1	CsqKR_Scaf35_37.13	307		ctg701-4.7-1	Pca_47_16.29	289		ctg257-2.26-1	PY_T06317	1160		###				CsqKR_Scaf5_1.10	PY_T09885	659		Pca_48_20.57	PY_T10589	172
ctg147-5.2-1	CsqKR_Scaf35_38.14	2940		ctg701-5.13-1	Pca_47_16.37	169		ctg257-2.25-1	PY_T06316	207		CsqKR_Scaf366_16.11	Pca_32_29.14	55		CsqKR_Scaf524_1.24	PY_T09821	183		###
ctg147-4.2-1	CsqKR_Scaf35_38.20	976		###				ctg257-2.9-1	PY_T06315	327		CsqKR_Scaf366_16.9	Pca_32_30.43	304		CsqKR_Scaf524_1.27	PY_T09900	776		Pca_39_3.24	PY_T09429	836
ctg147-4.6-1	CsqKR_Scaf35_38.28	651		ctg4-5.2-1	Pca_146_2.38	435		ctg257-5.11-1	PY_T25505	427		CsqKR_Scaf366_16.14	Pca_32_30.40	547		CsqKR_Scaf199_1.28	PY_T09824	96		Pca_39_3.10	PY_T09428	712
ctg147-4.1-1	CsqKR_Scaf35_38.33	435		ctg4-5.1-1	Pca_146_1.42	155		ctg257-5.18-1	PY_T06314	291		CsqKR_Scaf366_17.10	Pca_32_29.11	94		###				Pca_39_2.56	PY_T09426	340
ctg147-4.4-1	CsqKR_Scaf35_38.17	536		ctg4-5.0-1	Pca_146_1.41	349		ctg257-5.12-1	PY_T06313	206		###				CsqKR_Scaf174_24.28	PY_T09349	429		Pca_77_16.34	PY_T09439	53
ctg147-4.0-1	CsqKR_Scaf35_38.12	1160		ctg4-4.10-1	Pca_146_1.51	52		ctg257-5.20-1	PY_T06312	239		CsqKR_Scaf3_75.33	Pca_46_9.32	1460		CsqKR_Scaf174_24.16	PY_T09347	319		###
ctg147-4.3-1	CsqKR_Scaf35_38.10	1240		ctg4-4.11-1	Pca_146_1.47	226		ctg257-5.14-1	PY_T06311	304		CsqKR_Scaf3_75.11	Pca_46_9.36	225		CsqKR_Scaf174_24.29	PY_T09348	422		Pca_36_6.38	PY_T10248	329
ctg147-3.6-1	CsqKR_Scaf35_38.37	2180		ctg4-3.6-1	Pca_146_1.46	82		ctg257-5.33-1	PY_T06310	531		CsqKR_Scaf3_75.37	Pca_46_9.37	653		CsqKR_Scaf3_24.42	PY_T09393	383		Pca_36_6.17	PY_T10249	1100
ctg147-3.5-1	CsqKR_Scaf35_39.6	1350		ctg4-3.5-1	Pca_146_1.49	261		ctg257-5.37-1	PY_T06309	169		CsqKR_Scaf3_76.5	Pca_46_9.34	285		###				Pca_36_9.5	PY_T10395	155
###				ctg4-2.0-1	Pca_146_3.33	217		ctg257-6.6-1	PY_T06308	198		CsqKR_Scaf3_77.13	Pca_46_10.36	266		CsqKR_Scaf3_53.4	PY_T09683	330		Pca_36_9.21	PY_T10394	141
ctg53-2.8-1	CsqKR_Scaf73_24.26	1110		ctg1048-1.2-1	Pca_146_4.69	108		ctg257-6.3-1	PY_T06307	574		CsqKR_Scaf3_77.15	Pca_46_10.11	509		CsqKR_Scaf3_54.13	PY_T09686	49		Pca_36_9.19	PY_T10393	179
ctg53-3.3-1	CsqKR_Scaf73_24.11	487		###				###				CsqKR_Scaf3_77.10	Pca_46_10.37	75		CsqKR_Scaf3_55.21	PY_T09694	288		Pca_36_9.17	PY_T10392	313
ctg53-4.7-1	CsqKR_Scaf73_24.22	258		ctg128-5.7-1	Pca_65_15.22	179		ctg278-6.0-1	PY_T05441	359		CsqKR_Scaf3_78.13	Pca_46_9.35	632		CsqKR_Scaf35_55.15	PY_T09695	408		Pca_36_9.13	PY_T10391	1820
ctg53-4.8-1	CsqKR_Scaf73_24.21	104		ctg128-5.5-1	Pca_65_15.60	196		ctg278-4.11-1	PY_T05437	60		###				CsqKR_Scaf35_57.11	PY_T09693	485		Pca_36_13.33	PY_T10403	639
###				ctg128-5.6-1	Pca_65_15.55	176		ctg278-4.15-1	PY_T05436	226		CsqKR_Scaf366_3.11	Pca_19_32.14	68		###				###
ctg67-7.1-1	CsqKR_Scaf73_15.18	564		ctg128-4.6-1	Pca_65_15.63	440		ctg278-4.10-1	PY_T05435	98		CsqKR_Scaf366_3.13	Pca_19_33.51	313		CsqKR_Scaf117_10.31	PY_T09426	438		Pca_36_1.24	PY_T10160	163
ctg67-7.0-1	CsqKR_Scaf73_15.24	258		ctg128-4.5-1	Pca_65_15.51	164		ctg278-4.4-1	PY_T05434	459		CsqKR_Scaf320_3.20	Pca_19_31.38	91		CsqKR_Scaf117_10.37	PY_T09427	119		Pca_36_6.39	PY_T10326	267
ctg67-6.8-1	CsqKR_Scaf73_15.2	615		ctg128-4.3-1	Pca_65_15.64	359		ctg278-2.3-1	PY_T05433	749		CsqKR_Scaf151_4.18	Pca_19_31.11	229		CsqKR_Scaf117_10.16	PY_T09428	1440		Pca_36_7.29	PY_T10324	466
ctg67-6.3-1	CsqKR_Scaf73_15.16	670		ctg128-3.13-1	Pca_65_15.58	147		ctg278-2.1-1	PY_T05432	324		###				CsqKR_Scaf117_10.15	PY_T09429	1270		Pca_36_7.34	PY_T10323	900
ctg67-5.19-1	CsqKR_Scaf73_16.31	1460		ctg128-3.5-1	Pca_65_15.65	71		###				CsqKR_Scaf3_89.3	Pca_109_9.38	50		###				###
ctg67-5.5-1	CsqKR_Scaf73_16.27	2250		ctg128-3.7-1	Pca_65_15.46	1220		ctg1295-0.5-1	PY_T06378	212		CsqKR_Scaf3_90.8	Pca_109_7.43	500		CsqKR_Scaf174_29.26	PY_T09714	108		Pca_77_15.31	PY_T10586	253
ctg67-5.4-1	CsqKR_Scaf73_16.36	398		###				ctg1280-0.15-1	PY_T05917	183		CsqKR_Scaf3_91.13	Pca_109_7.46	228		CsqKR_Scaf174_29.4	PY_T09716	691		Pca_77_15.25	PY_T10587	223
ctg67-5.2-1	CsqKR_Scaf73_16.40	476		ctg201-13.2-1	Pca_43_9.70	247		ctg525-2.6-1	PY_T06383	335		CsqKR_Scaf3_91.35	Pca_109_7.38	289		CsqKR_Scaf5_30.22	PY_T09703	68		Pca_77_14.48	PY_T10578	56
ctg67-5.1-1	CsqKR_Scaf73_16.42	283		ctg201-13.0-1	Pca_43_9.58	217		ctg787-4.8-1	PY_T05915	87		CsqKR_Scaf3_91.15	Pca_109_7.42	294		CsqKR_Scaf5_30.23	PY_T09705	471		Pca_77_14.54	PY_T10577	811
###				ctg201-13.3-1	Pca_43_9.62	275		###				###				###				Pca_77_11.54	PY_T10778	94
ctg1-14.6-1	CsqKR_Scaf35_21.12	1830		ctg201-14.4-1	Pca_43_9.50	588		ctg217-3.3-1	PY_T05173	207		CsqKR_Scaf5_45.23	Pca_18_33.55	168		CsqKR_Scaf117_9.30	PY_T10723	131		###
ctg1-12.6-1	CsqKR_Scaf35_21.22	340		ctg201-15.4-1	Pca_43_9.52	564		ctg217-6.1-1	PY_T05174	1270		CsqKR_Scaf5_46.36	Pca_18_36.35	463		CsqKR_Scaf117_9.31	PY_T10721	326		Pca_21_11.7	PY_T09369	324
ctg1-12.7-1	CsqKR_Scaf35_22.16	691		ctg560-3.21-1	Pca_43_9.65	221		ctg217-6.2-1	PY_T05175	727		CsqKR_Scaf5_46.4	Pca_18_35.54	340		CsqKR_Scaf117_10.20	PY_T10719	716		Pca_21_6.46	PY_T09358	677
ctg1-11.5-1	CsqKR_Scaf35_22.14	1120		###				ctg217-6.8-1	PY_T05392	85		CsqKR_Scaf5_46.29	Pca_18_35.52	772		CsqKR_Scaf117_9.33	PY_T10718	460		Pca_21_3.12	PY_T09345	761
ctg1-11.4-1	CsqKR_Scaf35_22.51	1340		ctg236-3.11-1	Pca_45_18.0	96		###				###				CsqKR_Scaf117_10.36	PY_T10717	115		Pca_21_2.49	PY_T09344	482
ctg1-11.3-1	CsqKR_Scaf35_22.52	1510		ctg236-3.10-1	Pca_45_18.4	117		ctg344-4.16-1	PY_T05220	142		CsqKR_Scaf174_34.11	Pca_19_30.15	1200		###				###
ctg1-10.9-1	CsqKR_Scaf35_22.53	686		ctg236-2.2-1	Pca_45_18.18	446		ctg344-4.7-1	PY_T05219	395		CsqKR_Scaf174_34.10	Pca_19_30.13	185		CsqKR_Scaf35_38.20	PY_T09886	427		Pca_138_5.55	PY_T09386	245
ctg1-10.10-1	CsqKR_Scaf35_22.49	2770		ctg236-2.0-1	Pca_45_18.16	194		ctg344-4.2-1	PY_T05223	85		CsqKR_Scaf174_35.30	Pca_19_29.15	454		CsqKR_Scaf35_38.28	PY_T09887	365		Pca_138_5.48	PY_T09387	1020
ctg1-9.6-1	CsqKR_Scaf35_23.36	542		ctg236-1.0-1	Pca_45_17.19	157		ctg344-4.0-1	PY_T05224	155		CsqKR_Scaf174_35.14	Pca_19_29.42	459		CsqKR_Scaf35_38.33	PY_T09888	79		Pca_138_5.23	PY_T09391	225
ctg1-9.2-1	CsqKR_Scaf35_23.9	1910		###				ctg344-3.3-1	PY_T05225	348		###				CsqKR_Scaf35_38.17	PY_T09889	270		Pca_138_5.65	PY_T09392	398
ctg1-9.1-1	CsqKR_Scaf35_23.33	356		ctg315-3.16-1	Pca_72_9.69	511		ctg344-3.2-1	PY_T05226	394		CsqKR_Scaf3_86.4	Pca_8_50.24	196		###				###
ctg1-8.20-1	CsqKR_Scaf35_23.20	1160		ctg234-6.13-1	Pca_72_13.4	281		ctg344-3.1-1	PY_T05228	198		CsqKR_Scaf3_86.28	Pca_8_50.53	787		CsqKR_Scaf63_9.15	PY_T25315	274		Pca_48_5.42	PY_T09510	277
ctg1-8.24-1	CsqKR_Scaf35_23.34	1200		ctg234-5.0-1	Pca_72_13.19	259		###				CsqKR_Scaf3_86.6	Pca_8_50.64	547		CsqKR_Scaf80_9.42	PY_T10588	422		Pca_48_5.43	PY_T09511	161
ctg1-7.3-1	CsqKR_Scaf35_24.40	180		ctg234-5.1-1	Pca_72_13.32	519		ctg4-14.1-1	PY_T05647	353		CsqKR_Scaf3_87.14	Pca_8_53.41	351		CsqKR_Scaf80_9.39	PY_T10589	169		Pca_48_5.44	PY_T09512	79
ctg1-7.19-1	CsqKR_Scaf35_24.18	860		ctg234-4.4-1	Pca_72_12.28	481		ctg4-13.8-1	PY_T05648	220		CsqKR_Scaf3_87.10	Pca_8_52.34	119		CsqKR_Scaf3_9.30	PY_T10571	476		Pca_48_3.75	PY_T09506	670
ctg1-7.12-1	CsqKR_Scaf35_24.41	585		###				ctg4-13.7-1	PY_T05650	56		CsqKR_Scaf3_88.6	Pca_8_50.52	348		###				Pca_48_1.46	PY_T09508	87
ctg1-6.17-1	CsqKR_Scaf35_24.33	1320		ctg389-3.24-1	Pca_43_5.37	293		ctg4-13.10-1	PY_T05651	221		###				CsqKR_Scaf3_1.27	PY_T09869	71		###
ctg1-6.16-1	CsqKR_Scaf35_24.21	669		ctg389-3.31-1	Pca_43_5.48	297		###				CsqKR_Scaf3_81.12	Pca_19_17.29	71		CsqKR_Scaf3_1.23	PY_T09868	77		Pca_74_2.32	PY_T10146	275
ctg1-6.13-1	CsqKR_Scaf35_24.16	337		ctg389-3.23-1	Pca_43_5.32	318		ctg222-8.7-1	PY_T05717	293		CsqKR_Scaf3_81.13	Pca_19_17.29	50		CsqKR_Scaf3_1.10	PY_T09866	198		Pca_74_1.42	PY_T10238	96
ctg1-6.14-1	CsqKR_Scaf35_24.11	2390		ctg427-3.7-1	Pca_43_3.26	1410		ctg222-9.0-1	PY_T05716	481		CsqKR_Scaf3_83.8	Pca_19_15.10	670		CsqKR_Scaf3_1.24	PY_T09864	80		Pca_39_32.73	PY_T10240	77
ctg1-5.2-1	CsqKR_Scaf35_24.17	1140		###				ctg222-9.4-1	PY_T05715	267		CsqKR_Scaf3_83.1	Pca_19_15.26	83		CsqKR_Scaf3_1.28	PY_T09863	212		Pca_39_32.71	PY_T10148	444
ctg1-5.3-1	CsqKR_Scaf35_24.44	508		ctg293-2.6-1	Pca_29_24.46	158		ctg222-9.1-1	PY_T05714	362		CsqKR_Scaf3_84.5	Pca_19_14.20	180		###				Pca_39_32.79	PY_T10149	114
ctg1-4.3-1	CsqKR_Scaf35_25.8	2250		ctg293-0.7-1	Pca_29_24.47	134		ctg836-2.10-1	PY_T05699	196		CsqKR_Scaf3_85.11	Pca_19_13.43	452		CsqKR_Scaf35_28.12	PY_T10094	694		###
ctg1-3.12-1	CsqKR_Scaf35_25.14	770		ctg293-0.0-1	Pca_29_23.15	130		###				CsqKR_Scaf3_85.18	Pca_19_13.47	274		CsqKR_Scaf35_28.16	PY_T10093	119		Pca_48_18.24	PY_T09913	629
ctg1-3.11-1	CsqKR_Scaf35_25.10	1560		ctg8815-0.1-1	Pca_29_19.57	218		ctg104-18.16-1	PY_T05281	251		CsqKR_Scaf3_85.9	Pca_19_13.26	465		CsqKR_Scaf35_28.15	PY_T10090	145		Pca_48_18.6	PY_T09911	425
ctg1-2.1-1	CsqKR_Scaf35_26.9	463		###				ctg104-18.10-1	PY_T05282	55		###				CsqKR_Scaf35_29.15	PY_T10089	193		Pca_48_13.33	PY_T09906	138
ctg1-2.2-1	CsqKR_Scaf35_26.29	1410		ctg61-5.16-1	Pca_72_6.36	138		ctg104-11.1-1	PY_T05766	955		CsqKR_Scaf366_10.24	Pca_19_17.31	520		CsqKR_Scaf35_29.6	PY_T10088	340		Pca_48_11.43	PY_T09909	609
ctg1-2.0-1	CsqKR_Scaf35_26.8	1220		ctg61-4.9-1	Pca_72_6.37	115		ctg104-10.0-1	PY_T05764	482		CsqKR_Scaf366_10.21	Pca_19_17.44	438		###				###
###				ctg61-5.17-1	Pca_72_5.23	253		ctg104-9.0-1	PY_T05763	111		CsqKR_Scaf366_10.22	Pca_19_17.43	114		CsqKR_Scaf73_25.21	PY_T10413	251		Pca_36_5.10	PY_T10740	123
ctg1276-1.16-1	CsqKR_Scaf151_5.20	207		ctg61-5.18-1	Pca_72_5.11	136		ctg104-9.2-1	PY_T05819	188		CsqKR_Scaf366_11.5	Pca_19_13.39	69		CsqKR_Scaf73_25.25	PY_T10414	176		Pca_36_6.30	PY_T10739	112
ctg200-7.4-1	CsqKR_Scaf151_5.15	506		ctg61-5.22-1	Pca_72_5.27	213		ctg104-8.16-1	PY_T05820	207		CsqKR_Scaf366_11.10	Pca_19_13.34	1080		CsqKR_Scaf73_25.15	PY_T10415	961		Pca_36_5.14	PY_T10738	305
ctg200-7.23-1	CsqKR_Scaf151_6.21	3480		ctg61-5.7-1	Pca_72_5.29	274		ctg104-8.17-1	PY_T05821	234		CsqKR_Scaf3_11.5	Pca_19_24.12	225		CsqKR_Scaf3_25.6	PY_T10403	435		Pca_36_6.41	PY_T10737	266
ctg200-7.22-1	CsqKR_Scaf151_6.24	1620		###				###				###				###				###
ctg200-4.18-1	CsqKR_Scaf151_6.26	1560		ctg109-9.6-1	Pca_29_8.32	55		ctg1011-1.13-1	PY_T05659	430		CsqKR_Scaf3_46.10	Pca_18_42.22	120		CsqKR_Scaf35_0.16	PY_T10391	1840		Pca_42_29.54	PY_T10658	253
ctg1454-0.12-1	CsqKR_Scaf151_5.14	966		ctg109-9.7-1	Pca_29_8.25	405		ctg1011-1.19-1	PY_T05660	185		CsqKR_Scaf3_47.13	Pca_18_43.34	452		CsqKR_Scaf35_0.31	PY_T10392	305		Pca_42_28.35	PY_T10659	384
###				ctg109-9.5-1	Pca_29_8.14	111		ctg810-2.0-1	PY_T05661	217		CsqKR_Scaf3_47.4	Pca_18_42.16	500		CsqKR_Scaf35_1.19	PY_T10393	147		Pca_42_26.27	PY_T10660	1750
ctg53-7.6-1	CsqKR_Scaf117_14.36	514		ctg109-8.3-1	Pca_29_8.10	272		ctg810-2.4-1	PY_T05668	109		CsqKR_Scaf3_47.29	Pca_18_43.18	563		CsqKR_Scaf35_1.22	PY_T10394	220		Pca_42_22.26	PY_T10662	217
ctg53-7.3-1	CsqKR_Scaf117_14.69	558		ctg109-7.0-1	Pca_29_8.31	139		ctg810-1.1-1	PY_T05669	169		CsqKR_Scaf3_47.9	Pca_18_43.19	319		CsqKR_Scaf35_1.16	PY_T10395	198		Pca_42_20.45	PY_T10665	69
ctg53-9.5-1	CsqKR_Scaf117_14.61	398		###				###				CsqKR_Scaf3_47.27	Pca_18_43.40	267		###				###
ctg53-9.8-1	CsqKR_Scaf117_14.31	651		ctg104-0.4-1	Pca_45_5.43	221		ctg701-5.3-1	PY_T05455	474		###				CsqKR_Scaf174_24.18	PY_T10464	547		Pca_48_5.49	PY_T09368	215
###				ctg269-1.3-1	Pca_45_5.42	94		ctg701-5.9-1	PY_T05454	82		CsqKR_Scaf174_4.10	Pca_8_41.29	220		CsqKR_Scaf174_25.27	PY_T10466	232		Pca_48_3.39	PY_T09555	629
ctg1556-0.9-1	CsqKR_Scaf366_8.9	1140		ctg269-3.6-1	Pca_45_4.30	387		ctg701-5.16-1	PY_T05451	115		CsqKR_Scaf174_4.11	Pca_8_41.45	119		CsqKR_Scaf73_25.26	PY_T10824	528		Pca_48_3.18	PY_T09647	1050
ctg1556-1.7-1	CsqKR_Scaf366_9.31	2360		ctg269-3.7-1	Pca_45_4.13	136		ctg701-5.10-1	PY_T05450	96		CsqKR_Scaf174_4.7	Pca_8_39.45	359		CsqKR_Scaf174_25.15	PY_T10463	74		Pca_48_1.36	PY_T09371	201
ctg1556-1.2-1	CsqKR_Scaf366_9.43	811		ctg43-7.4-1	Pca_45_3.25	1880		ctg701-5.17-1	PY_T05449	278		CsqKR_Scaf174_4.8	Pca_8_39.34	435		###				Pca_1304_2.27	PY_T09657	157
ctg1556-1.3-1	CsqKR_Scaf366_9.24	496		ctg43-5.1-1	Pca_45_2.4	283		ctg542-9.4-1	PY_T05431	88		###				CsqKR_Scaf35_52.20	PY_T10189	362		Pca_1304_1.16	PY_T09654	136
ctg259-0.8-1	CsqKR_Scaf366_9.26	735		ctg43-5.2-1	Pca_45_3.31	332		ctg542-11.17-1	PY_T05430	1220		CsqKR_Scaf349_6.18	Pca_48_17.37	452		CsqKR_Scaf35_52.23	PY_T10188	353		Pca_104_9.73	PY_T09645	174
ctg259-0.9-1	CsqKR_Scaf366_9.47	348		ctg43-3.7-1	Pca_45_3.23	362		ctg542-11.21-1	PY_T05428	319		CsqKR_Scaf349_6.4	Pca_48_17.19	262		CsqKR_Scaf35_53.13	PY_T10187	610		Pca_104_9.61	PY_T09646	759
ctg259-0.10-1	CsqKR_Scaf366_9.48	648		###				ctg542-11.18-1	PY_T05429	427		CsqKR_Scaf63_6.10	Pca_48_8.35	542		CsqKR_Scaf35_53.27	PY_T10186	511		###
ctg259-0.11-1	CsqKR_Scaf366_9.27	1120		ctg715-8.2-1	Pca_22_38.37	75		###				CsqKR_Scaf349_6.10	Pca_48_11.43	810		###				Pca_39_6.49	PY_T10506	138
ctg259-0.11-1	CsqKR_Scaf366_10.20	1110		ctg715-8.5-1	Pca_22_38.32	501		ctg236-3.11-1	PY_T05407	99		###				CsqKR_Scaf35_13.25	PY_T09368	221		Pca_39_6.46	PY_T10501	370
ctg259-1.1-1	CsqKR_Scaf366_10.23	953		ctg715-5.0-1	Pca_49_22.28	50		ctg236-2.2-1	PY_T06291	424		CsqKR_Scaf35_24.21	Pca_77_12.28	558		CsqKR_Scaf35_13.17	PY_T09369	520		Pca_39_4.42	PY_T10488	324
ctg259-2.2-1	CsqKR_Scaf366_10.24	1030		ctg715-4.0-1	Pca_49_21.67	144		ctg236-2.0-1	PY_T06290	270		CsqKR_Scaf35_24.11	Pca_77_12.30	933		CsqKR_Scaf63_13.30	PY_T09554	144		Pca_39_0.33	PY_T10489	58
ctg259-2.0-1	CsqKR_Scaf366_10.21	1070		ctg715-4.3-1	Pca_49_21.74	93		ctg236-1.0-1	PY_T06288	180		CsqKR_Scaf35_24.44	Pca_77_7.69	58		CsqKR_Scaf63_14.8	PY_T09553	201		###
ctg259-2.1-1	CsqKR_Scaf366_10.22	248		ctg715-2.6-1	Pca_49_21.63	1440		###				CsqKR_Scaf35_25.8	Pca_77_7.45	583		###				Pca_48_17.9	PY_T09482	319
ctg259-3.5-1	CsqKR_Scaf366_11.3	112		ctg715-2.4-1	Pca_49_21.70	85		ctg125-6.9-1	PY_T05594	773		CsqKR_Scaf35_25.14	Pca_77_8.29	190		CsqKR_Scaf3_43.16	PY_T07224	258		Pca_48_16.20	PY_T09481	244
ctg259-3.2-1	CsqKR_Scaf366_11.5	274		ctg715-2.2-1	Pca_49_21.23	94		ctg125-3.1-1	PY_T05595	387		CsqKR_Scaf35_25.10	Pca_77_8.31	115		CsqKR_Scaf3_43.21	PY_T07226	689		Pca_48_15.44	PY_T09480	120
ctg259-3.3-1	CsqKR_Scaf366_11.10	1510		ctg715-0.2-1	Pca_49_22.27	236		ctg315-5.4-1	PY_T05206	539		CsqKR_Scaf35_26.9	Pca_77_9.28	196		CsqKR_Scaf3_44.13	PY_T07227	534		Pca_48_10.27	PY_T09478	142
###				###				ctg315-3.16-1	PY_T05204	840		CsqKR_Scaf35_26.29	Pca_77_8.9	874		CsqKR_Scaf3_44.20	PY_T07228	194		Pca_48_7.65	PY_T09496	732
ctg216-7.6-1	CsqKR_Scaf3_60.5	308		ctg468-3.12-1	Pca_16_9.34	262		###				CsqKR_Scaf35_26.8	Pca_77_9.27	783		CsqKR_Scaf3_44.26	PY_T07230	164		Pca_48_7.49	PY_T09488	133
ctg216-7.26-1	CsqKR_Scaf3_60.11	484		ctg468-3.14-1	Pca_16_10.30	144		ctg344-3.0-1	PY_T05986	253		###				CsqKR_Scaf3_44.28	PY_T07231	422		###
ctg338-1.1-1	CsqKR_Scaf3_60.12	596		ctg468-2.9-1	Pca_16_10.40	231		ctg344-2.7-1	PY_T05985	451		CsqKR_Scaf35_0.16	Pca_36_9.13	1770		CsqKR_Scaf3_45.8	PY_T07232	729		Pca_36_10.29	PY_T10481	443
ctg338-1.6-1	CsqKR_Scaf3_61.8	1100		ctg468-1.8-1	Pca_16_11.38	484		ctg344-2.6-1	PY_T05983	378		CsqKR_Scaf35_0.31	Pca_36_9.17	368		###				Pca_36_10.19	PY_T10482	447
ctg338-1.3-1	CsqKR_Scaf3_61.7	3020		###				ctg344-1.8-1	PY_T05982	822		CsqKR_Scaf35_1.19	Pca_36_9.19	364		CsqKR_Scaf174_9.8	PY_T07916	379		Pca_36_14.33	PY_T10244	457
ctg338-3.6-1	CsqKR_Scaf3_62.6	517		ctg330-5.3-1	Pca_24_3.11	689		ctg125-10.4-1	PY_T05978	851		CsqKR_Scaf35_1.22	Pca_36_9.21	239		CsqKR_Scaf174_9.12	PY_T07915	702		Pca_36_18.39	PY_T10243	427
ctg338-3.8-1	CsqKR_Scaf3_62.9	1300		ctg330-4.2-1	Pca_24_3.44	835		###				CsqKR_Scaf35_1.16	Pca_36_9.5	155		CsqKR_Scaf174_9.10	PY_T07914	259		###
ctg338-4.5-1	CsqKR_Scaf3_62.5	655		ctg330-5.2-1	Pca_24_3.33	172		ctg560-3.22-1	PY_T05770	174		###				CsqKR_Scaf174_10.20	PY_T07662	267		Pca_36_14.15	PY_T09631	191
ctg338-4.1-1	CsqKR_Scaf3_63.29	1320		ctg330-5.1-1	Pca_24_3.42	131		ctg61-5.16-1	PY_T06437	74		CsqKR_Scaf35_48.28	Pca_74_3.28	131		CsqKR_Scaf174_10.19	PY_T07913	1250		Pca_36_14.41	PY_T09630	191
ctg338-4.2-1	CsqKR_Scaf3_63.30	759		###				ctg61-5.22-1	PY_T06433	697		CsqKR_Scaf35_48.14	Pca_74_3.18	400		###				Pca_36_14.32	PY_T09629	797
ctg338-4.6-1	CsqKR_Scaf3_63.11	1910		ctg291-8.9-1	Pca_22_27.44	413		ctg61-5.7-1	PY_T06432	174		CsqKR_Scaf35_49.13	Pca_74_3.20	327		CsqKR_Scaf366_10.24	PY_T07468	427		Pca_36_15.46	PY_T09628	93
ctg338-4.3-1	CsqKR_Scaf3_63.10	354		ctg291-8.10-1	Pca_22_27.42	555		###				CsqKR_Scaf35_49.11	Pca_74_2.35	1110		CsqKR_Scaf366_10.21	PY_T07467	307		###
ctg1030-0.7-1	CsqKR_Scaf3_63.36	285		ctg943-1.15-1	Pca_22_27.16	71		ctg1191-0.1-1	PY_T06453	487		CsqKR_Scaf35_49.14	Pca_74_2.32	348		CsqKR_Scaf366_11.5	PY_T07465	72		Pca_79_15.31	PY_T09965	229
ctg1030-0.8-1	CsqKR_Scaf3_64.10	942		ctg943-1.17-1	Pca_22_26.21	560		ctg1191-0.0-1	PY_T06446	98		###				CsqKR_Scaf366_11.10	PY_T07464	1120		Pca_79_17.62	PY_T09966	310
ctg1030-1.11-1	CsqKR_Scaf3_64.12	250		ctg943-1.20-1	Pca_22_27.46	519		ctg104-19.13-1	PY_T06450	289		CsqKR_Scaf35_13.37	Pca_21_39.34	289		###				Pca_79_17.68	PY_T09967	359
ctg1030-1.9-1	CsqKR_Scaf3_64.11	168		###				ctg104-18.9-1	PY_T06449	474		CsqKR_Scaf117_13.25	Pca_21_37.20	574		CsqKR_Scaf3_86.4	PY_T07869	357		Pca_79_17.63	PY_T09968	117
ctg1030-1.10-1	CsqKR_Scaf3_64.18	1160		ctg104-3.2-1	Pca_29_40.39	131		###				CsqKR_Scaf174_13.6	Pca_21_38.64	838		CsqKR_Scaf3_86.28	PY_T07870	629		Pca_34_0.24	PY_T09952	68
ctg767-0.2-1	CsqKR_Scaf3_65.21	511		ctg269-4.3-1	Pca_29_39.46	814		ctg291-8.9-1	PY_T05858	591		CsqKR_Scaf117_13.12	Pca_21_38.73	134		CsqKR_Scaf3_86.6	PY_T07871	528		###
ctg767-1.1-1	CsqKR_Scaf3_65.22	75		ctg269-4.2-1	Pca_29_39.54	64		ctg291-8.10-1	PY_T05857	865		###				CsqKR_Scaf3_87.14	PY_T07876	460		Pca_79_1.47	PY_T09405	365
ctg767-2.5-1	CsqKR_Scaf3_65.23	1020		ctg269-4.2-1	Pca_29_39.45	71		ctg943-1.15-1	PY_T25518	149		CsqKR_Scaf349_12.38	Pca_79_5.44	534		CsqKR_Scaf3_88.6	PY_T07872	346		Pca_79_1.39	PY_T09403	229
ctg767-2.6-1	CsqKR_Scaf3_65.24	250		ctg269-6.1-1	Pca_29_34.36	327		ctg943-1.17-1	PY_T05855	515		CsqKR_Scaf349_12.39	Pca_79_5.33	99		###				Pca_79_1.45	PY_T09402	119
ctg767-2.7-1	CsqKR_Scaf3_65.25	738		ctg269-6.0-1	Pca_29_40.52	463		ctg943-1.20-1	PY_T05854	498		CsqKR_Scaf349_12.28	Pca_79_5.12	538		CsqKR_Scaf174_35.13	PY_T07424	147		Pca_79_2.24	PY_T09412	998
ctg767-2.9-1	CsqKR_Scaf3_65.26	123		###				ctg892-3.0-1	PY_T05705	395		CsqKR_Scaf349_12.40	Pca_79_5.32	539		CsqKR_Scaf55_35.46	PY_T07396	213		###
###				ctg109-6.2-1	Pca_72_1.5	171		###				###				CsqKR_Scaf174_36.22	PY_T07413	281		Pca_32_8.44	PY_T06573	579
ctg5479-0.0-1	CsqKR_Scaf73_4.36	125		ctg109-6.6-1	Pca_47_0.24	1090		ctg234-6.13-1	PY_T06101	525		CsqKR_Scaf35_52.20	Pca_23_8.20	334		CsqKR_Scaf55_35.26	PY_T07398	704		Pca_32_8.42	PY_T06571	539
ctg5479-0.0-1	CsqKR_Scaf73_4.25	115		ctg109-5.5-1	Pca_47_0.27	144		ctg234-5.0-1	PY_T06103	220		CsqKR_Scaf35_52.23	Pca_23_7.32	337		###				Pca_32_8.46	PY_T06568	270
ctg5479-0.0-1	CsqKR_Scaf73_4.24	103		ctg109-5.4-1	Pca_47_8.26	438		ctg234-5.1-1	PY_T06104	696		CsqKR_Scaf35_53.13	Pca_23_8.21	620		CsqKR_Scaf366_6.32	PY_T06726	871		Pca_32_7.18	PY_T06567	69
ctg1690-0.0-1	CsqKR_Scaf73_5.7	1590		ctg109-4.3-1	Pca_47_8.83	196		ctg234-4.11-1	PY_T06105	161		CsqKR_Scaf35_53.27	Pca_23_3.32	523		CsqKR_Scaf151_6.26	PY_T06700	647		###
ctg905-1.9-1	CsqKR_Scaf73_4.1	449		ctg109-4.2-1	Pca_47_7.27	204		###				CsqKR_Scaf35_53.28	Pca_23_2.35	557		CsqKR_Scaf117_6.10	PY_T06639	277		Pca_64_21.26	PY_T24059	225
ctg403-5.35-1	CsqKR_Scaf73_4.36	106		###				ctg910-2.5-1	PY_T03905	88		CsqKR_Scaf35_53.25	Pca_23_3.29	123		CsqKR_Scaf151_6.25	PY_T06699	734		Pca_64_21.48	PY_T24060	2440
###				ctg344-3.2-1	Pca_16_6.62	346		ctg910-2.6-1	PY_T03907	931		###				###				Pca_64_21.54	PY_T24061	93
ctg279-4.12-1	CsqKR_Scaf174_11.14	968		ctg344-3.1-1	Pca_16_6.22	207		ctg910-4.17-1	PY_T03906	182		CsqKR_Scaf35_23.9	Pca_48_20.64	172		CsqKR_Scaf117_2.11	PY_T07323	169		Pca_64_21.60	PY_T24062	141
ctg279-4.13-1	CsqKR_Scaf174_11.29	155		ctg344-3.0-1	Pca_16_6.47	198		ctg1032-4.14-1	PY_T04169	64		CsqKR_Scaf35_23.33	Pca_48_19.46	269		CsqKR_Scaf117_3.5	PY_T07322	191		###
ctg279-4.14-1	CsqKR_Scaf174_11.2	1030		ctg344-2.7-1	Pca_16_6.70	188		ctg1032-4.10-1	PY_T03901	172		CsqKR_Scaf35_23.20	Pca_48_20.63	218		CsqKR_Scaf117_3.33	PY_T07321	705		Pca_151_3.32	PY_T23477	68
ctg1276-1.23-1	CsqKR_Scaf174_11.12	697		ctg344-2.6-1	Pca_16_6.46	672		###				CsqKR_Scaf5_23.8	Pca_48_11.38	101		CsqKR_Scaf117_3.30	PY_T07322	188		Pca_151_1.50	PY_T23473	302
ctg1276-1.22-1	CsqKR_Scaf174_12.10	239		ctg344-1.0-1	Pca_16_6.51	239		ctg248-3.8-1	PY_T04183	122		CsqKR_Scaf35_23.34	Pca_48_20.50	411		CsqKR_Scaf117_3.34	PY_T07321	840		Pca_151_1.51	PY_T23474	115
ctg200-1.3-1	CsqKR_Scaf174_12.26	672		ctg344-1.8-1	Pca_16_6.69	814		ctg248-3.9-1	PY_T04182	1500		CsqKR_Scaf5_23.9	Pca_48_12.25	364		CsqKR_Scaf117_3.31	PY_T07320	283		Pca_151_1.17	PY_T23475	840
ctg200-2.0-1	CsqKR_Scaf174_12.25	1080		###				ctg248-3.7-1	PY_T04181	386		CsqKR_Scaf5_24.5	Pca_48_12.8	4900		###				###
ctg200-1.8-1	CsqKR_Scaf174_12.24	272		ctg1048-0.2-1	Pca_24_22.41	71		ctg248-5.8-1	PY_T04179	185		CsqKR_Scaf35_24.18	Pca_48_20.62	364		CsqKR_Scaf3_81.12	PY_T07477	108		Pca_62_21.78	PY_T23511	479
###				ctg1048-0.1-1	Pca_24_22.40	66		ctg2088-0.4-1	PY_T04178	221		CsqKR_Scaf73_24.26	Pca_48_19.45	1590		CsqKR_Scaf3_83.8	PY_T07476	636		Pca_62_20.37	PY_T23567	947
ctg5479-0.0-1	CsqKR_Scaf73_3.27	128		ctg1048-0.0-1	Pca_24_22.45	158		ctg417-3.23-1	PY_T04174	155		###				CsqKR_Scaf3_85.9	PY_T07461	451		Pca_62_19.32	PY_T23515	144
ctg5479-0.0-1	CsqKR_Scaf73_4.26	128		ctg2004-0.5-1	Pca_24_22.39	169		ctg417-3.2-1	PY_T04172	168		CsqKR_Scaf63_3.78	Pca_104_6.36	168		CsqKR_Scaf3_90.8	PY_T07382	182		Pca_62_18.22	PY_T23492	153
ctg1690-0.1-1	CsqKR_Scaf73_3.36	80		ctg2004-0.7-1	Pca_24_22.44	308		ctg417-3.0-1	PY_T04171	147		CsqKR_Scaf63_3.15	Pca_104_6.40	378		CsqKR_Scaf3_91.13	PY_T07383	496		###
ctg1690-0.1-1	CsqKR_Scaf73_4.32	80		ctg2004-0.6-1	Pca_24_22.29	251		ctg193-6.40-1	PY_T04170	179		CsqKR_Scaf63_3.82	Pca_104_6.40	392		CsqKR_Scaf3_91.35	PY_T07384	168		Pca_19_9.31	PY_T23724	150
ctg905-2.14-1	CsqKR_Scaf73_4.27	949		###				###				CsqKR_Scaf35_3.10	Pca_1304_2.34	63		CsqKR_Scaf3_91.15	PY_T07385	242		Pca_19_9.42	PY_T23723	79
ctg403-5.35-1	CsqKR_Scaf73_3.27	145		ctg1284-0.5-1	Pca_24_22.37	1170		ctg910-4.31-1	PY_T04462	345		CsqKR_Scaf63_3.13	Pca_104_6.40	326		CsqKR_Scaf3_91.36	PY_T07386	492		Pca_19_6.42	PY_T23785	704
ctg403-5.35-1	CsqKR_Scaf73_4.26	142		ctg291-2.0-1	Pca_24_21.23	323		ctg1032-1.4-1	PY_T04479	677		CsqKR_Scaf3_3.24	Pca_1304_0.25	115		CsqKR_Scaf3_91.14	PY_T07387	1140		Pca_19_6.58	PY_T23786	212
###				ctg291-3.11-1	Pca_24_20.26	587		ctg960-1.5-1	PY_T04469	247		###				###				###
ctg24-2.15-1	CsqKR_Scaf174_18.9	795		ctg291-5.9-1	Pca_24_20.22	482		ctg191-17.86-1	PY_T04478	476		CsqKR_Scaf55_10.12	Pca_74_16.36	194		CsqKR_Scaf3_71.6	PY_T07865	185		Pca_27_12.42	PY_T23348	142
ctg24-2.13-1	CsqKR_Scaf174_18.22	269		ctg291-7.15-1	Pca_24_19.23	117		###				CsqKR_Scaf90_10.26	Pca_74_15.30	169		CsqKR_Scaf3_73.14	PY_T07877	617		Pca_27_13.19	PY_T23401	160
ctg24-0.7-1	CsqKR_Scaf174_18.21	1330		###				ctg1363-0.11-1	PY_T04948	427		CsqKR_Scaf90_10.6	Pca_74_14.8	441		CsqKR_Scaf3_77.13	PY_T07888	391		Pca_27_13.22	PY_T23408	99
ctg3258-0.0-1	CsqKR_Scaf174_18.20	218		ctg293-2.4-1	Pca_43_17.39	410		ctg373-4.2-1	PY_T04458	416		CsqKR_Scaf90_11.11	Pca_74_15.55	286		CsqKR_Scaf3_77.15	PY_T07886	454		Pca_27_14.80	PY_T23410	123
ctg2449-0.7-1	CsqKR_Scaf174_17.19	577		ctg293-2.3-1	Pca_43_17.45	391		ctg373-4.8-1	PY_T04805	255		###				CsqKR_Scaf3_77.10	PY_T07885	68		Pca_27_14.86	PY_T23411	481
###				ctg299-3.2-1	Pca_43_16.21	783		ctg875-1.35-1	PY_T04945	196		CsqKR_Scaf349_11.12	Pca_152_3.25	675		###				###
ctg84-22.2-1	CsqKR_Scaf73_9.12	364		ctg299-3.3-1	Pca_43_16.16	272		ctg875-1.15-1	PY_T04944	119		CsqKR_Scaf349_11.6	Pca_152_3.23	1380		CsqKR_Scaf117_1.25	PY_T07812	422		Pca_75_17.47	PY_T23534	459
ctg84-12.8-1	CsqKR_Scaf117_11.22	281		ctg299-3.1-1	Pca_43_16.23	149		ctg1178-2.29-1	PY_T04943	217		CsqKR_Scaf55_11.69	Pca_152_2.40	52		CsqKR_Scaf117_1.22	PY_T07813	406		Pca_75_17.50	PY_T23535	204
ctg84-12.6-1	CsqKR_Scaf117_11.26	560		###				###				CsqKR_Scaf55_11.70	Pca_152_2.40	52		CsqKR_Scaf320_1.12	PY_T07807	125		Pca_75_16.47	PY_T23555	716
ctg84-12.15-1	CsqKR_Scaf117_10.13	614		ctg981-1.15-1	Pca_24_5.13	293		ctg1789-0.14-1	PY_T04025	217		CsqKR_Scaf55_11.72	Pca_152_2.40	52		CsqKR_Scaf320_1.16	PY_T07808	185		Pca_75_16.62	PY_T23554	50
ctg84-12.11-1	CsqKR_Scaf117_10.15	890		ctg981-1.8-1	Pca_24_4.24	164		ctg1789-0.22-1	PY_T04024	465		CsqKR_Scaf55_11.73	Pca_152_2.40	52		###				###
ctg84-10.4-1	CsqKR_Scaf117_10.16	1340		ctg981-1.16-1	Pca_24_4.14	64		ctg1789-0.18-1	PY_T04023	109		CsqKR_Scaf349_11.11	Pca_152_3.42	80		CsqKR_Scaf366_16.11	PY_T06933	144		Pca_151_4.70	PY_T24049	713
ctg84-10.3-1	CsqKR_Scaf117_10.37	367		ctg981-1.16-1	Pca_24_4.27	64		ctg149-2.8-1	PY_T04029	157		CsqKR_Scaf55_11.18	Pca_152_2.40	52		CsqKR_Scaf366_16.9	PY_T06934	550		Pca_151_4.69	PY_T24050	106
ctg84-10.1-1	CsqKR_Scaf117_10.31	441		ctg1715-0.1-1	Pca_24_9.50	337		###				###				CsqKR_Scaf366_16.14	PY_T06936	536		Pca_151_3.40	PY_T24037	109
ctg84-10.2-1	CsqKR_Scaf117_10.36	666		ctg1715-0.10-1	Pca_24_9.27	318		ctg437-10.94-1	PY_T03749	286		CsqKR_Scaf35_30.4	Pca_104_3.62	848		CsqKR_Scaf366_17.10	PY_T06937	68		Pca_151_2.36	PY_T24036	1280
ctg84-10.0-1	CsqKR_Scaf117_9.33	832		###				ctg437-10.9-1	PY_T03754	871		CsqKR_Scaf174_31.67	Pca_104_5.32	71		###				Pca_151_2.32	PY_T24035	177
ctg84-8.10-1	CsqKR_Scaf117_10.20	531		ctg289-0.0-1	Pca_23_20.33	119		ctg436-5.28-1	PY_T03774	174		CsqKR_Scaf174_31.62	Pca_104_5.34	432		CsqKR_Scaf460_1.27	PY_T06781	223		Pca_151_2.40	PY_T26353	196
ctg84-8.8-1	CsqKR_Scaf117_9.32	473		ctg1520-0.4-1	Pca_23_20.6	323		ctg436-4.11-1	PY_T03775	397		CsqKR_Scaf35_31.18	Pca_104_3.68	77		CsqKR_Scaf460_1.16	PY_T06782	223		###
ctg84-8.9-1	CsqKR_Scaf117_10.18	944		ctg1520-0.1-1	Pca_23_20.36	364		ctg3528-0.4-1	PY_T03773	384		CsqKR_Scaf174_31.18	Pca_104_5.27	939		CsqKR_Scaf460_1.28	PY_T06783	130		Pca_64_5.14	PY_T23635	85
ctg84-8.7-1	CsqKR_Scaf117_9.31	1030		ctg1520-0.5-1	Pca_23_20.8	345		ctg499-1.3-1	PY_T03779	337		###				CsqKR_Scaf460_1.4	PY_T06785	94		Pca_64_5.16	PY_T23634	164
ctg84-7.19-1	CsqKR_Scaf117_9.36	422		ctg1520-0.10-1	Pca_23_20.22	577		###				CsqKR_Scaf35_21.19	Pca_21_36.32	5050		###				Pca_64_4.38	PY_T23745	155
ctg84-7.18-1	CsqKR_Scaf117_9.30	395		###				ctg130-14.80-1	PY_T04923	79		CsqKR_Scaf35_21.20	Pca_21_36.24	919		CsqKR_Scaf33_1.20	PY_T21834	327		Pca_64_4.32	PY_T23746	487
ctg84-3.0-1	CsqKR_Scaf55_11.64	161		ctg228-1.25-1	Pca_29_13.17	337		ctg130-5.13-1	PY_T04974	207		CsqKR_Scaf35_21.12	Pca_21_36.22	553		CsqKR_Scaf33_2.8	PY_T21835	120		###
ctg84-2.3-1	CsqKR_Scaf55_10.7	384		ctg228-1.20-1	Pca_29_13.31	138		ctg130-3.0-1	PY_T04995	500		CsqKR_Scaf35_21.22	Pca_21_36.6	109		CsqKR_Scaf192_2.2	PY_T21814	362		Pca_111_2.43	PY_T16245	827
ctg84-2.1-1	CsqKR_Scaf55_10.11	440		ctg228-1.24-1	Pca_29_13.21	201		ctg1101-0.5-1	PY_T04983	234		###				CsqKR_Scaf394_2.7	PY_T21510	364		Pca_111_3.32	PY_T16235	142
ctg84-2.1-1	CsqKR_Scaf55_10.12	454		ctg228-1.19-1	Pca_29_13.18	218		ctg2099-0.14-1	PY_T04997	188		CsqKR_Scaf3_53.4	Pca_36_31.35	296		###				Pca_111_4.32	PY_T16229	395
ctg2433-0.0-1	CsqKR_Scaf117_9.35	587		ctg5086-0.2-1	Pca_29_15.50	346		###				CsqKR_Scaf3_54.7	Pca_36_31.37	172		CsqKR_Scaf228_1.13	PY_T21573	523		Pca_111_4.7	PY_T16227	433
###				###				ctg437-10.13-1	PY_T05005	242		CsqKR_Scaf35_55.29	Pca_36_28.24	120		CsqKR_Scaf285_2.17	PY_T21559	131		###
ctg3362-0.8-1	CsqKR_Scaf199_1.49	629		ctg836-2.10-1	Pca_22_15.27	138		ctg437-10.11-1	PY_T04666	329		CsqKR_Scaf3_55.22	Pca_36_29.34	819		CsqKR_Scaf77_2.13	PY_T21541	632		Pca_9_1.33	PY_T16432	198
ctg3362-0.10-1	CsqKR_Scaf199_1.29	447		ctg361-1.0-1	Pca_22_14.23	237		ctg437-10.85-1	PY_T04665	80		CsqKR_Scaf3_55.26	Pca_36_29.46	120		CsqKR_Scaf67_1.41	PY_T21626	77		Pca_9_3.56	PY_T16450	93
ctg1931-0.6-1	CsqKR_Scaf199_1.48	160		ctg390-3.15-1	Pca_22_9.18	451		ctg437-10.5-1	PY_T04656	920		CsqKR_Scaf3_55.14	Pca_36_29.39	220		CsqKR_Scaf67_1.41	PY_T21627	58		Pca_9_3.54	PY_T16469	179
ctg5036-0.0-1	CsqKR_Scaf199_1.28	218		ctg390-3.0-1	Pca_22_8.33	245		ctg436-5.20-1	PY_T04644	240		###				CsqKR_Scaf67_1.45	PY_T21626	83		Pca_9_5.36	PY_T16439	182
ctg2619-0.0-1	CsqKR_Scaf199_1.24	348		ctg390-2.14-1	Pca_22_8.35	82		###				CsqKR_Scaf55_8.13	Pca_39_0.35	74		CsqKR_Scaf67_1.45	PY_T21627	60		###
ctg1596-0.11-1	CsqKR_Scaf157_1.22	708		###				ctg1823-0.0-1	PY_T04588	223		CsqKR_Scaf80_8.28	Pca_77_15.31	288		CsqKR_Scaf228_3.12	PY_T21533	142		Pca_9_58.40	PY_T15707	332
ctg1596-0.14-1	CsqKR_Scaf157_1.20	406		ctg1233-1.18-1	Pca_61_8.24	799		ctg1823-0.8-1	PY_T04583	429		CsqKR_Scaf80_9.4	Pca_77_15.25	294		CsqKR_Scaf67_1.31	PY_T21627	56		Pca_9_59.30	PY_T15708	468
###				ctg1233-0.0-1	Pca_61_8.12	155		ctg1692-2.5-1	PY_T04584	332		CsqKR_Scaf117_9.34	Pca_39_1.21	305		###				Pca_9_59.26	PY_T15710	99
ctg406-0.6-1	CsqKR_Scaf3_86.26	351		ctg1233-1.17-1	Pca_61_8.20	176		ctg1692-1.1-1	PY_T04879	808		###				CsqKR_Scaf130_17.26	PY_T21070	94		Pca_9_60.47	PY_T15712	131
ctg406-1.5-1	CsqKR_Scaf3_86.16	1590		ctg1191-1.8-1	Pca_61_9.39	315		###				CsqKR_Scaf35_0.25	Pca_39_32.80	53		CsqKR_Scaf130_17.18	PY_T21072	141		Pca_9_59.21	PY_T15713	378
ctg406-1.7-1	CsqKR_Scaf3_86.25	1500		ctg1191-1.6-1	Pca_61_9.20	60		ctg910-0.2-1	PY_T04949	394		CsqKR_Scaf524_0.38	Pca_39_32.29	210		CsqKR_Scaf130_18.8	PY_T21069	185		###
ctg406-2.0-1	CsqKR_Scaf3_86.6	716		ctg1191-0.1-1	Pca_61_9.42	315		ctg910-4.22-1	PY_T04951	675		CsqKR_Scaf524_1.25	Pca_74_1.42	149		CsqKR_Scaf165_18.13	PY_T21169	479		Pca_9_50.48	PY_T15985	190
ctg406-3.15-1	CsqKR_Scaf3_86.28	1470		ctg1191-0.0-1	Pca_61_9.37	79		ctg910-2.2-1	PY_T04950	436		CsqKR_Scaf524_1.26	Pca_74_1.47	248		CsqKR_Scaf130_19.0	PY_T20978	66		Pca_9_50.46	PY_T15983	379
ctg406-3.16-1	CsqKR_Scaf3_86.4	734		###				ctg3186-0.5-1	PY_T04955	190		###				CsqKR_Scaf130_19.14	PY_T20964	91		Pca_9_50.27	PY_T15986	194
ctg406-3.17-1	CsqKR_Scaf3_85.9	691		ctg701-5.3-1	Pca_24_45.54	381		###				CsqKR_Scaf35_13.26	Pca_21_11.29	1670		CsqKR_Scaf130_20.16	PY_T20959	215		Pca_9_50.42	PY_T16000	153
ctg406-3.11-1	CsqKR_Scaf3_85.18	277		ctg701-5.9-1	Pca_24_45.72	125		ctg761-1.13-1	PY_T22264	183		CsqKR_Scaf35_13.17	Pca_21_11.7	261		CsqKR_Scaf228_21.18	PY_T21161	266		Pca_9_55.27	PY_T15977	93
ctg406-3.24-1	CsqKR_Scaf3_85.11	666		ctg701-5.16-1	Pca_24_45.53	210		ctg761-1.14-1	PY_T22262	547		CsqKR_Scaf35_14.10	Pca_21_11.28	120		CsqKR_Scaf228_22.32	PY_T21176	212		Pca_9_56.31	PY_T15992	868
ctg406-3.21-1	CsqKR_Scaf3_85.10	310		ctg701-5.10-1	Pca_24_45.60	111		ctg1539-0.15-1	PY_T22407	91		CsqKR_Scaf35_14.12	Pca_21_12.17	297		CsqKR_Scaf228_22.29	PY_T21170	188		###
ctg3277-0.7-1	CsqKR_Scaf3_84.5	258		ctg701-5.17-1	Pca_24_45.52	300		ctg854-0.9-1	PY_T22282	321		###				###				Pca_9_3.74	PY_T16411	72
ctg569-2.3-1	CsqKR_Scaf3_83.20	283		ctg542-3.22-1	Pca_24_45.46	734		###				CsqKR_Scaf35_5.22	Pca_48_22.51	231		CsqKR_Scaf165_14.7	PY_T21595	345		Pca_9_5.33	PY_T16401	215
ctg569-2.11-1	CsqKR_Scaf3_83.8	1830		###				ctg336-6.33-1	PY_T22448	349		CsqKR_Scaf35_5.35	Pca_48_22.37	419		CsqKR_Scaf130_14.17	PY_T21734	90		Pca_9_8.14	PY_T16418	397
ctg1674-0.6-1	CsqKR_Scaf3_81.13	242		ctg104-13.1-1	Pca_16_45.38	139		ctg336-6.38-1	PY_T22449	463		CsqKR_Scaf35_5.31	Pca_48_22.33	96		CsqKR_Scaf130_15.13	PY_T21733	1000		Pca_9_8.20	PY_T16417	862
ctg431-3.27-1	CsqKR_Scaf3_81.8	296		ctg104-13.0-1	Pca_16_45.44	204		ctg336-2.2-1	PY_T22450	438		CsqKR_Scaf35_5.36	Pca_48_22.36	296		CsqKR_Scaf130_15.12	PY_T21732	346		Pca_9_9.42	PY_T16415	169
ctg431-3.26-1	CsqKR_Scaf3_81.9	251		ctg104-13.9-1	Pca_16_40.25	819		ctg336-2.3-1	PY_T22451	153		CsqKR_Scaf35_5.20	Pca_48_22.40	430		CsqKR_Scaf130_16.11	PY_T21718	281		Pca_9_9.35	PY_T16414	259
ctg431-3.40-1	CsqKR_Scaf3_80.10	1060		ctg104-12.1-1	Pca_16_40.31	190		###				###				###				###
ctg431-3.25-1	CsqKR_Scaf3_80.31	1700		ctg104-11.2-1	Pca_16_40.27	443		ctg739-2.1-1	PY_T22385	661		CsqKR_Scaf35_41.19	Pca_36_34.42	1150		CsqKR_Scaf192_6.20	PY_T21136	63		Pca_9_55.53	PY_T16122	911
ctg431-3.18-1	CsqKR_Scaf3_80.27	1620		ctg104-11.1-1	Pca_16_41.40	1060		ctg739-4.13-1	PY_T22386	702		CsqKR_Scaf35_41.22	Pca_36_34.39	161		CsqKR_Scaf192_6.25	PY_T21135	623		Pca_9_55.43	PY_T16121	174
ctg431-3.36-1	CsqKR_Scaf3_80.26	517		ctg104-11.0-1	Pca_16_41.29	280		ctg1219-0.11-1	PY_T22388	71		CsqKR_Scaf35_41.29	Pca_36_34.40	484		CsqKR_Scaf285_6.39	PY_T21156	307		Pca_9_57.76	PY_T16103	236
ctg431-3.24-1	CsqKR_Scaf3_80.12	609		ctg104-10.2-1	Pca_16_41.33	221		ctg1210-2.11-1	PY_T22384	215		CsqKR_Scaf35_41.24	Pca_36_33.22	152		CsqKR_Scaf165_6.27	PY_T21147	179		Pca_9_58.33	PY_T16295	161
ctg431-3.22-1	CsqKR_Scaf3_79.16	1400		ctg104-10.0-1	Pca_16_41.30	433		###				CsqKR_Scaf35_41.30	Pca_36_33.29	289		CsqKR_Scaf228_7.20	PY_T21163	737		Pca_9_58.32	PY_T16294	139
ctg1084-2.12-1	CsqKR_Scaf3_79.14	244		ctg104-9.0-1	Pca_16_41.34	91		ctg545-5.0-1	PY_T22110	168		CsqKR_Scaf35_41.18	Pca_36_33.28	98		###				###
ctg1084-2.16-1	CsqKR_Scaf3_78.13	761		###				ctg545-5.10-1	PY_T22111	452		###				CsqKR_Scaf33_1.11	PY_T21757	984		Pca_9_46.42	PY_T16162	196
ctg1084-2.15-1	CsqKR_Scaf3_78.8	560		ctg217-3.3-1	Pca_100_11.22	147		ctg545-5.9-1	PY_T22112	155		CsqKR_Scaf35_38.35	Pca_23_5.43	90		CsqKR_Scaf192_1.65	PY_T21802	675		Pca_9_46.45	PY_T16163	436
ctg133-6.5-1	CsqKR_Scaf3_77.10	297		ctg217-6.1-1	Pca_100_11.43	1310		ctg89-7.0-1	PY_T22298	960		CsqKR_Scaf35_38.17	Pca_23_5.40	389		CsqKR_Scaf394_1.16	PY_T21756	180		Pca_9_50.35	PY_T15888	131
ctg133-6.2-1	CsqKR_Scaf3_77.15	895		ctg217-6.7-1	Pca_100_10.29	275		###				CsqKR_Scaf35_38.12	Pca_23_5.35	433		CsqKR_Scaf285_1.21	PY_T21763	109		Pca_9_50.52	PY_T15892	258
ctg133-6.1-1	CsqKR_Scaf3_77.13	1620		ctg217-6.8-1	Pca_100_10.34	212		ctg73-2.1-1	PY_T20777	316		CsqKR_Scaf35_38.10	Pca_23_5.22	492		CsqKR_Scaf116_2.16	PY_T21774	262		###
ctg133-6.14-1	CsqKR_Scaf3_76.5	2770		###				ctg331-4.7-1	PY_T20779	370		CsqKR_Scaf35_38.37	Pca_23_4.17	814		###				Pca_59_22.76	PY_T15863	60
ctg133-5.1-1	CsqKR_Scaf3_75.37	1090		ctg235-5.13-1	Pca_16_4.45	144		ctg331-3.0-1	PY_T20778	699		CsqKR_Scaf35_39.6	Pca_23_4.19	925		CsqKR_Scaf192_12.8	PY_T21806	361		Pca_59_20.28	PY_T15875	80
ctg133-5.0-1	CsqKR_Scaf3_75.11	285		ctg235-5.21-1	Pca_16_4.46	337		ctg331-1.0-1	PY_T20780	126		###				CsqKR_Scaf192_13.18	PY_T21793	569		Pca_59_19.46	PY_T16151	511
ctg133-4.6-1	CsqKR_Scaf3_75.33	2060		ctg235-5.15-1	Pca_16_5.4	130		###				CsqKR_Scaf73_26.36	Pca_48_3.75	737		CsqKR_Scaf228_13.17	PY_T21761	1170		Pca_59_19.35	PY_T16150	571
ctg133-4.4-1	CsqKR_Scaf3_75.32	669		ctg235-5.22-1	Pca_16_6.58	631		ctg434-4.17-1	PY_T20371	345		CsqKR_Scaf73_26.37	Pca_48_3.44	1150		CsqKR_Scaf192_13.12	PY_T21794	272		###
ctg133-3.3-1	CsqKR_Scaf3_75.35	923		###				ctg2182-0.23-1	PY_T20378	66		CsqKR_Scaf73_26.10	Pca_48_3.47	980		###				Pca_59_18.12	PY_T16575	147
ctg133-3.4-1	CsqKR_Scaf3_75.14	386		ctg1011-3.12-1	Pca_47_10.47	228		ctg1120-3.17-1	PY_T20380	204		CsqKR_Scaf55_26.39	Pca_48_1.43	49		CsqKR_Scaf116_6.31	PY_T21203	231		Pca_150_2.38	PY_T16613	395
###				ctg1011-1.18-1	Pca_47_10.51	372		ctg1120-2.6-1	PY_T20768	109		CsqKR_Scaf73_27.17	Pca_48_3.45	136		CsqKR_Scaf192_6.15	PY_T21193	721		Pca_150_2.43	PY_T16619	141
ctg2059-0.3-1	CsqKR_Scaf90_22.9	324		ctg1011-1.21-1	Pca_47_10.65	378		ctg229-8.18-1	PY_T20387	215		###				CsqKR_Scaf116_6.28	PY_T21202	527		Pca_150_2.39	PY_T26133	131
ctg2059-0.5-1	CsqKR_Scaf90_22.10	367		ctg1011-1.17-1	Pca_47_10.61	152		###				CsqKR_Scaf5_41.11	Pca_36_4.20	362		CsqKR_Scaf77_7.21	PY_T21204	767		Pca_150_2.41	PY_T16753	433
ctg2059-0.6-1	CsqKR_Scaf90_22.15	326		ctg1011-1.13-1	Pca_47_10.58	376		ctg472-5.35-1	PY_T20333	342		CsqKR_Scaf5_41.21	Pca_36_5.12	636		###				Pca_200_1.41	PY_T16621	242
ctg513-4.3-1	CsqKR_Scaf90_22.8	917		ctg1011-1.19-1	Pca_47_10.46	134		ctg1203-1.2-1	PY_T20316	468		CsqKR_Scaf5_41.23	Pca_36_5.10	335		CsqKR_Scaf192_9.49	PY_T21211	561		###
ctg513-4.4-1	CsqKR_Scaf90_23.12	1450		ctg810-2.4-1	Pca_47_11.27	47		ctg434-0.2-1	PY_T20606	158		CsqKR_Scaf5_42.18	Pca_36_6.30	169		CsqKR_Scaf130_11.9	PY_T21213	2520		Pca_86_2.44	PY_T15720	650
###				ctg810-1.1-1	Pca_47_11.13	106		ctg434-1.2-1	PY_T20296	179		CsqKR_Scaf35_42.11	Pca_36_7.29	749		CsqKR_Scaf165_11.16	PY_T21232	408		Pca_86_3.45	PY_T15727	82
ctg71-3.8-1	CsqKR_Scaf5_39.10	157		ctg2215-0.5-1	Pca_47_11.30	49		ctg434-4.23-1	PY_T20308	373		CsqKR_Scaf5_42.16	Pca_36_5.14	313		CsqKR_Scaf130_12.15	PY_T21214	128		Pca_86_7.8	PY_T15724	63
ctg71-2.6-1	CsqKR_Scaf5_39.11	1480		ctg228-7.21-1	Pca_47_13.29	99		###				CsqKR_Scaf5_42.23	Pca_36_6.41	262		###				Pca_86_10.56	PY_T15721	626
ctg71-2.4-1	CsqKR_Scaf5_39.12	911		###				ctg1220-1.7-1	PY_T20616	228		CsqKR_Scaf35_42.14	Pca_36_7.34	976		CsqKR_Scaf285_4.6	PY_T21298	332		Pca_86_10.19	PY_T15717	405
ctg71-2.3-1	CsqKR_Scaf5_40.29	299		ctg344-4.16-1	Pca_29_15.44	75		ctg1220-1.0-1	PY_T20619	447		CsqKR_Scaf35_42.18	Pca_36_7.31	784		CsqKR_Scaf285_4.38	PY_T21304	85		###
ctg71-1.2-1	CsqKR_Scaf5_40.18	3920		ctg344-4.7-1	Pca_29_15.49	542		ctg41-10.6-1	PY_T20514	199		###				CsqKR_Scaf285_4.46	PY_T21307	489		Pca_86_6.44	PY_T16079	223
ctg119-0.3-1	CsqKR_Scaf5_41.20	783		ctg344-4.3-1	Pca_29_15.53	63		ctg41-6.41-1	PY_T20528	209		CsqKR_Scaf73_30.14	Pca_21_41.46	96		CsqKR_Scaf285_4.40	PY_T21308	49		Pca_86_10.55	PY_T16073	854
ctg119-1.14-1	CsqKR_Scaf5_41.4	247		ctg344-4.0-1	Pca_29_15.36	277		ctg41-6.43-1	PY_T20629	94		CsqKR_Scaf73_30.16	Pca_21_42.44	870		CsqKR_Scaf301_4.37	PY_T21289	98		Pca_86_9.9	PY_T16074	182
ctg119-1.15-1	CsqKR_Scaf5_41.11	1750		ctg344-3.3-1	Pca_29_15.47	387		ctg41-6.20-1	PY_T20527	202		CsqKR_Scaf5_30.23	Pca_21_44.42	400		###				Pca_86_10.42	PY_T16061	362
ctg119-1.13-1	CsqKR_Scaf5_41.21	991		###				ctg2128-0.3-1	PY_T20631	678		CsqKR_Scaf73_31.6	Pca_21_42.36	294		CsqKR_Scaf116_7.22	PY_T21404	221		###
ctg119-1.16-1	CsqKR_Scaf5_41.23	669		ctg839-2.7-1	Pca_29_10.13	319		ctg2128-0.5-1	PY_T20630	321		###				CsqKR_Scaf228_9.10	PY_T21409	327		Pca_86_13.71	PY_T16003	874
ctg119-2.3-1	CsqKR_Scaf5_42.18	1470		ctg839-2.11-1	Pca_29_9.17	278		###				CsqKR_Scaf90_19.23	Pca_39_18.23	218		CsqKR_Scaf228_9.12	PY_T21487	198		Pca_86_13.44	PY_T16023	686
ctg119-2.2-1	CsqKR_Scaf5_42.16	441		ctg839-5.16-1	Pca_29_11.37	247		ctg151-0.0-1	PY_T20165	103		CsqKR_Scaf90_19.13	Pca_39_18.25	617		CsqKR_Scaf285_9.20	PY_T21403	53		Pca_86_14.14	PY_T16021	504
ctg119-2.1-1	CsqKR_Scaf5_42.23	835		ctg1350-2.7-1	Pca_29_12.28	174		ctg151-2.2-1	PY_T20164	901		CsqKR_Scaf174_19.13	Pca_39_8.32	348		###				Pca_86_15.97	PY_T15999	190
ctg119-3.11-1	CsqKR_Scaf5_42.27	1030		###				ctg151-2.3-1	PY_T20163	119		CsqKR_Scaf90_19.26	Pca_39_17.30	334		CsqKR_Scaf130_18.31	PY_T21424	152		Pca_59_21.47	PY_T16013	87
ctg119-3.9-1	CsqKR_Scaf5_42.15	1300		ctg222-8.7-1	Pca_65_1.17	372		ctg151-3.0-1	PY_T20162	177		###				CsqKR_Scaf228_20.10	PY_T21437	144		###
ctg119-4.9-1	CsqKR_Scaf5_43.8	754		ctg222-9.0-1	Pca_65_1.23	504		###				CsqKR_Scaf3_1.27	Pca_21_35.47	123		CsqKR_Scaf130_22.37	PY_T21426	527		Pca_9_26.29	PY_T15804	754
ctg119-4.11-1	CsqKR_Scaf5_43.34	498		ctg222-9.4-1	Pca_65_1.25	256		ctg75-9.15-1	PY_T12098	367		CsqKR_Scaf3_1.10	Pca_21_35.12	177		CsqKR_Scaf130_22.16	PY_T21427	659		Pca_9_26.30	PY_T15792	52
ctg119-4.10-1	CsqKR_Scaf5_43.32	504		ctg222-9.1-1	Pca_65_2.18	150		ctg658-4.20-1	PY_T12090	1510		CsqKR_Scaf3_1.24	Pca_21_35.50	61		CsqKR_Scaf130_24.19	PY_T21410	188		Pca_9_27.34	PY_T15808	177
ctg119-6.7-1	CsqKR_Scaf5_44.12	2040		###				ctg658-4.45-1	PY_T12091	530		CsqKR_Scaf3_1.28	Pca_21_35.48	185		###				Pca_9_28.19	PY_T15809	199
ctg119-6.8-1	CsqKR_Scaf5_44.13	451		ctg1021-3.25-1	Pca_100_11.46	163		ctg658-4.12-1	PY_T12117	142		CsqKR_Scaf3_2.18	Pca_21_38.72	115		CsqKR_Scaf130_27.9	PY_T21039	716		Pca_9_29.27	PY_T15960	139
ctg119-7.0-1	CsqKR_Scaf5_44.19	1090		ctg1021-3.7-1	Pca_100_11.35	914		ctg658-4.21-1	PY_T12120	60		CsqKR_Scaf117_2.13	Pca_21_40.54	122		CsqKR_Scaf130_27.20	PY_T21042	119		Pca_9_32.18	PY_T15978	253
ctg119-7.1-1	CsqKR_Scaf5_45.6	667		ctg1021-3.6-1	Pca_100_11.38	119		ctg658-4.21-1	PY_T12121	83		###				CsqKR_Scaf130_27.19	PY_T21041	288		###
ctg119-7.7-1	CsqKR_Scaf5_45.26	474		ctg1021-3.5-1	Pca_100_11.36	481		###				CsqKR_Scaf35_28.16	Pca_135_4.22	114		CsqKR_Scaf130_28.24	PY_T21058	797		Pca_69_5.27	PY_T15925	348
ctg119-7.2-1	CsqKR_Scaf5_45.15	694		ctg1021-3.4-1	Pca_100_11.39	255		ctg429-3.0-1	PY_T11413	130		CsqKR_Scaf35_28.15	Pca_135_3.37	147		###				Pca_69_5.29	PY_T15924	356
ctg119-7.3-1	CsqKR_Scaf5_45.23	342		ctg1021-3.10-1	Pca_100_11.44	123		ctg328-4.13-1	PY_T11201	153		CsqKR_Scaf35_29.15	Pca_135_3.32	218		CsqKR_Scaf116_4.47	PY_T21056	83		Pca_69_4.11	PY_T16135	85
ctg582-3.0-1	CsqKR_Scaf5_45.27	357		###				ctg328-4.2-1	PY_T11200	1480		CsqKR_Scaf35_29.6	Pca_135_3.11	297		CsqKR_Scaf116_5.30	PY_T21049	427		Pca_69_3.60	PY_T15923	394
ctg582-3.4-1	CsqKR_Scaf5_45.24	492		ctg411-2.12-1	Pca_227_0.47	478		ctg328-4.0-1	PY_T11199	289		CsqKR_Scaf35_29.16	Pca_135_3.27	120		CsqKR_Scaf116_5.27	PY_T21048	204		###
ctg582-3.2-1	CsqKR_Scaf5_45.18	191		ctg411-2.13-1	Pca_227_0.42	383		###				CsqKR_Scaf35_29.17	Pca_135_3.26	117		CsqKR_Scaf116_5.31	PY_T21047	561		Pca_69_12.49	PY_T16555	231
ctg582-2.0-1	CsqKR_Scaf5_46.30	149		ctg411-2.14-1	Pca_227_0.46	378		ctg962-5.13-1	PY_T10954	212		###				CsqKR_Scaf116_5.28	PY_T21046	69		Pca_69_11.50	PY_T16545	528
ctg582-1.4-1	CsqKR_Scaf5_46.35	285		ctg411-3.9-1	Pca_23_18.35	299		ctg36-9.3-1	PY_T10953	63		CsqKR_Scaf63_7.25	Pca_152_2.28	278		###				Pca_69_11.33	PY_T16546	297
ctg582-1.6-1	CsqKR_Scaf5_46.36	495		###				ctg36-9.2-1	PY_T10952	425		CsqKR_Scaf3_7.6	Pca_152_3.12	213		CsqKR_Scaf192_9.43	PY_T21713	357		Pca_69_11.40	PY_T16547	313
ctg582-0.0-1	CsqKR_Scaf5_46.42	503		ctg4-11.1-1	Pca_16_23.35	459		ctg36-11.2-1	PY_T10944	119		CsqKR_Scaf349_7.28	Pca_48_25.47	269		CsqKR_Scaf285_9.23	PY_T21728	217		###
ctg802-1.10-1	CsqKR_Scaf5_46.29	1490		ctg4-11.0-1	Pca_16_23.34	119		###				CsqKR_Scaf349_7.29	Pca_48_25.48	266		CsqKR_Scaf285_9.36	PY_T21588	452		Pca_9_40.26	PY_T16442	60
ctg802-1.1-1	CsqKR_Scaf5_46.5	244		ctg4-11.5-1	Pca_16_23.38	822		ctg245-0.2-1	PY_T11223	408		CsqKR_Scaf349_7.25	Pca_48_25.46	179		CsqKR_Scaf165_10.7	PY_T21714	379		Pca_9_40.46	PY_T16443	8030
ctg802-1.7-1	CsqKR_Scaf5_46.39	490		ctg4-10.7-1	Pca_16_23.21	473		ctg1009-1.4-1	PY_T11333	462		CsqKR_Scaf349_7.30	Pca_48_23.8	580		CsqKR_Scaf165_12.11	PY_T21699	191		Pca_9_43.24	PY_T16462	767
###				ctg4-10.6-1	Pca_16_23.9	239		ctg768-0.1-1	PY_T11226	353		CsqKR_Scaf35_7.18	Pca_48_23.21	277		###				Pca_9_43.12	PY_T16463	438
ctg6-16.15-1	CsqKR_Scaf174_7.15	80		###				ctg768-0.3-1	PY_T11225	563		CsqKR_Scaf349_7.26	Pca_48_23.29	80		CsqKR_Scaf130_12.20	PY_T21661	202		###
ctg388-1.8-1	CsqKR_Scaf174_7.13	142		ctg839-3.9-1	Pca_61_8.16	171		ctg768-0.0-1	PY_T11224	563		###				CsqKR_Scaf130_12.11	PY_T21660	169		Pca_51_12.38	PY_T15898	114
ctg388-1.9-1	CsqKR_Scaf174_7.9	248		ctg839-3.10-1	Pca_61_14.29	1230		###				CsqKR_Scaf73_31.8	Pca_34_1.25	438		CsqKR_Scaf130_13.13	PY_T21649	406		Pca_51_12.42	PY_T15897	1060
ctg388-1.5-1	CsqKR_Scaf174_7.19	950		ctg839-5.17-1	Pca_61_14.41	193		ctg103-10.26-1	PY_T11240	253		CsqKR_Scaf73_31.7	Pca_34_1.34	94		CsqKR_Scaf130_14.12	PY_T21662	606		Pca_51_12.33	PY_T15895	251
ctg388-1.6-1	CsqKR_Scaf174_7.20	721		ctg839-5.18-1	Pca_61_12.55	293		ctg103-10.11-1	PY_T11391	539		CsqKR_Scaf73_32.14	Pca_23_9.45	177		###				Pca_51_12.41	PY_T15894	481
ctg388-3.5-1	CsqKR_Scaf174_7.12	669		ctg839-5.15-1	Pca_61_12.40	569		ctg103-2.13-1	PY_T11392	576		CsqKR_Scaf73_32.17	Pca_34_0.24	68		CsqKR_Scaf192_3.9	PY_T21080	424		###
ctg388-2.1-1	CsqKR_Scaf174_8.12	607		###				ctg103-2.12-1	PY_T11393	120		###				CsqKR_Scaf116_3.36	PY_T21195	130		Pca_9_13.38	PY_T16334	512
ctg388-3.4-1	CsqKR_Scaf174_8.16	383		ctg1436-3.41-1	Pca_43_19.49	278		ctg103-2.11-1	PY_T11190	85		CsqKR_Scaf3_24.46	Pca_42_11.40	251		CsqKR_Scaf116_3.40	PY_T21197	244		Pca_9_13.39	PY_T16336	228
###				ctg1436-3.23-1	Pca_43_19.55	354		ctg2702-0.5-1	PY_T11524	410		CsqKR_Scaf73_24.30	Pca_42_14.50	226		CsqKR_Scaf116_4.45	PY_T21198	904		Pca_9_14.46	PY_T16371	60
ctg841-10.23-1	CsqKR_Scaf55_12.12	270		ctg1436-3.21-1	Pca_43_19.46	231		ctg343-3.17-1	PY_T11405	470		CsqKR_Scaf73_25.13	Pca_42_14.43	797		###				Pca_9_20.10	PY_T16380	316
ctg841-10.27-1	CsqKR_Scaf55_12.13	511		ctg1436-3.20-1	Pca_43_19.45	215		###				CsqKR_Scaf73_25.25	Pca_42_14.40	319		CsqKR_Scaf29_11.13	PY_T04950	459		###
ctg841-10.5-1	CsqKR_Scaf55_12.7	566		###				ctg1320-0.17-1	PY_T11033	248		CsqKR_Scaf73_25.15	Pca_42_14.34	598		CsqKR_Scaf29_11.17	PY_T04951	1120		Pca_119_3.60	PY_T04254	74
ctg841-10.3-1	CsqKR_Scaf55_12.14	939		ctg78-3.4-1	Pca_47_7.14	607		ctg1320-0.20-1	PY_T11032	378		CsqKR_Scaf73_25.26	Pca_42_14.52	528		CsqKR_Scaf29_11.14	PY_T04949	343		Pca_119_4.42	PY_T04263	1110
###				ctg78-3.0-1	Pca_47_7.38	376		ctg487-3.5-1	PY_T11031	82		CsqKR_Scaf73_25.23	Pca_42_14.45	85		CsqKR_Scaf143_12.12	PY_T04955	210		Pca_119_6.15	PY_T04266	145
ctg13-6.4-1	CsqKR_Scaf5_0.15	1070		ctg78-2.4-1	Pca_47_7.28	683		ctg487-3.4-1	PY_T11030	368		CsqKR_Scaf73_26.35	Pca_42_14.37	150		CsqKR_Scaf143_12.19	PY_T04956	544		Pca_229_0.27	PY_T04270	112
ctg13-5.5-1	CsqKR_Scaf5_0.9	492		ctg78-2.10-1	Pca_47_8.82	136		ctg487-6.6-1	PY_T11029	266		###				###				###
ctg13-5.7-1	CsqKR_Scaf5_0.10	180		ctg78-2.0-1	Pca_47_8.53	356		ctg487-6.8-1	PY_T11007	69		CsqKR_Scaf3_0.13	Pca_77_7.57	602		CsqKR_Scaf200_6.37	PY_T03552	185		Pca_158_3.51	PY_T03698	188
ctg13-5.6-1	CsqKR_Scaf5_1.10	916		ctg78-2.1-1	Pca_47_8.66	329		ctg487-6.9-1	PY_T11007	56		CsqKR_Scaf35_0.15	Pca_77_12.27	354		CsqKR_Scaf20_6.19	PY_T03638	383		Pca_158_3.58	PY_T03697	103
###				###				ctg2482-0.0-1	PY_T11022	274		CsqKR_Scaf3_0.3	Pca_77_14.54	727		CsqKR_Scaf200_6.43	PY_T03634	196		Pca_158_3.46	PY_T03695	68
ctg1-0.8-1	CsqKR_Scaf35_27.13	83		ctg256-1.12-1	Pca_118_2.21	52		ctg1638-0.4-1	PY_T11016	163		CsqKR_Scaf199_0.8	Pca_77_6.54	58		CsqKR_Scaf200_6.23	PY_T03629	770		Pca_178_0.15	PY_T03707	229
ctg393-8.1-1	CsqKR_Scaf35_27.14	130		ctg256-2.2-1	Pca_118_2.20	588		ctg1638-0.0-1	PY_T11017	626		###				CsqKR_Scaf20_7.10	PY_T03639	1030		###
ctg393-8.0-1	CsqKR_Scaf35_27.12	1240		ctg256-5.16-1	Pca_118_2.30	115		ctg1638-0.3-1	PY_T11018	411		CsqKR_Scaf3_21.30	Pca_138_5.23	457		###				Pca_102_2.58	PY_T04854	1050
ctg393-7.6-1	CsqKR_Scaf35_28.11	1280		ctg256-5.17-1	Pca_118_0.36	136		###				CsqKR_Scaf3_22.19	Pca_138_5.65	410		CsqKR_Scaf146_2.13	PY_T04135	528		Pca_102_2.45	PY_T04847	781
ctg393-6.0-1	CsqKR_Scaf35_28.24	1120		###				ctg1584-0.2-1	PY_T11465	503		CsqKR_Scaf35_22.14	Pca_138_5.52	536		CsqKR_Scaf89_2.6	PY_T04177	171		Pca_102_2.31	PY_T04850	225
ctg393-6.5-1	CsqKR_Scaf35_28.12	958		ctg276-6.4-1	Pca_126_7.27	188		ctg642-2.15-1	PY_T11471	294		CsqKR_Scaf35_22.48	Pca_138_5.61	56		CsqKR_Scaf200_2.27	PY_T04186	168		Pca_102_2.32	PY_T04849	80
ctg393-6.1-1	CsqKR_Scaf35_28.16	514		ctg276-6.1-1	Pca_126_7.29	201		ctg1161-2.0-1	PY_T11468	626		CsqKR_Scaf35_22.52	Pca_138_4.19	745		CsqKR_Scaf379_3.13	PY_T04170	180		Pca_102_1.23	PY_T04864	319
ctg393-5.5-1	CsqKR_Scaf35_28.15	778		ctg276-5.0-1	Pca_118_7.18	131		ctg1161-2.1-1	PY_T11467	661		CsqKR_Scaf35_22.53	Pca_138_4.25	384		###				###
ctg393-5.3-1	CsqKR_Scaf35_29.15	308		ctg276-4.1-1	Pca_118_7.23	280		ctg1161-1.1-1	PY_T11466	316		CsqKR_Scaf35_22.49	Pca_138_4.20	718		CsqKR_Scaf200_8.26	PY_T05004	245		Pca_6_63.32	PY_T03733	204
ctg393-5.4-1	CsqKR_Scaf35_29.6	452		###				###				CsqKR_Scaf35_23.8	Pca_138_4.21	713		CsqKR_Scaf143_10.23	PY_T04665	98		Pca_6_64.53	PY_T03724	264
ctg393-5.2-1	CsqKR_Scaf35_29.16	425		ctg789-2.8-1	Pca_22_18.71	454		ctg72-8.20-1	PY_T11146	281		CsqKR_Scaf35_23.36	Pca_138_5.60	251		CsqKR_Scaf143_10.6	PY_T04666	443		Pca_6_72.19	PY_T03734	349
ctg393-5.0-1	CsqKR_Scaf35_29.17	299		ctg694-2.24-1	Pca_22_17.45	90		ctg72-8.0-1	PY_T11603	231		###				CsqKR_Scaf143_10.14	PY_T05005	251		Pca_6_74.49	PY_T04095	96
###				ctg694-2.28-1	Pca_22_16.13	108		ctg72-4.0-1	PY_T11748	285		CsqKR_Scaf73_20.18	Pca_48_13.33	130		CsqKR_Scaf89_11.24	PY_T04643	112		###
ctg56-18.3-1	CsqKR_Scaf3_18.10	402		ctg1423-0.3-1	Pca_22_18.53	128		ctg72-3.2-1	PY_T11747	527		CsqKR_Scaf73_20.19	Pca_48_15.44	114		CsqKR_Scaf89_11.32	PY_T04662	748		Pca_206_0.18	PY_T03827	285
ctg56-17.36-1	CsqKR_Scaf3_18.11	198		###				ctg72-3.4-1	PY_T11746	712		CsqKR_Scaf73_21.7	Pca_48_16.20	405		CsqKR_Scaf143_12.17	PY_T05017	269		Pca_1319_0.20	PY_T03828	64
ctg56-17.40-1	CsqKR_Scaf3_19.17	770		ctg234-1.11-1	Pca_16_32.30	672		###				CsqKR_Scaf73_21.9	Pca_48_17.35	372		CsqKR_Scaf143_12.25	PY_T05014	307		Pca_167_3.82	PY_T03821	395
ctg56-17.39-1	CsqKR_Scaf3_19.30	414		ctg234-1.0-1	Pca_16_32.43	198		ctg118-9.20-1	PY_T11172	546		###				###				Pca_167_0.23	PY_T04087	198
###				ctg234-0.5-1	Pca_16_32.34	194		ctg118-10.0-1	PY_T11171	1910		CsqKR_Scaf90_7.29	Pca_36_34.37	1810		CsqKR_Scaf29_3.7	PY_T04880	353		###
ctg332-0.1-1	CsqKR_Scaf117_14.59	446		ctg234-0.4-1	Pca_16_31.32	171		ctg118-10.3-1	PY_T11174	125		CsqKR_Scaf90_7.24	Pca_36_34.47	112		CsqKR_Scaf29_4.22	PY_T04588	226		Pca_6_60.25	PY_T03590	215
ctg332-1.1-1	CsqKR_Scaf117_14.66	874		ctg4-18.13-1	Pca_16_31.50	527		ctg118-10.1-1	PY_T11175	266		CsqKR_Scaf90_7.17	Pca_36_34.58	408		CsqKR_Scaf29_4.11	PY_T04583	402		Pca_6_60.29	PY_T03591	142
ctg332-1.2-1	CsqKR_Scaf117_14.67	311		###				###				CsqKR_Scaf460_7.28	Pca_42_30.93	155		CsqKR_Scaf29_5.8	PY_T04584	294		Pca_6_60.11	PY_T03592	209
ctg332-1.3-1	CsqKR_Scaf117_14.68	867		ctg222-11.14-1	Pca_43_27.28	414		ctg2615-0.2-1	PY_T10862	185		###				CsqKR_Scaf29_5.14	PY_T04587	141		Pca_6_60.22	PY_T03585	606
###				ctg222-11.15-1	Pca_43_27.29	960		ctg740-5.10-1	PY_T10848	188		CsqKR_Scaf3_9.30	Pca_39_32.87	438		CsqKR_Scaf146_5.14	PY_T04869	244		###
ctg194-7.6-1	CsqKR_Scaf35_55.29	454		ctg222-11.19-1	Pca_43_27.32	115		ctg740-5.7-1	PY_T10845	1560		CsqKR_Scaf117_9.30	Pca_39_31.39	111		CsqKR_Scaf29_6.13	PY_T04879	802		Pca_6_81.24	PY_T03851	136
ctg194-8.0-1	CsqKR_Scaf35_55.15	683		ctg222-11.20-1	Pca_43_27.27	482		ctg740-4.1-1	PY_T10846	471		CsqKR_Scaf117_9.36	Pca_39_31.36	133		CsqKR_Scaf200_6.35	PY_T04875	446		Pca_6_81.36	PY_T03850	88
ctg194-8.13-1	CsqKR_Scaf35_55.1	558		###				ctg740-4.2-1	PY_T10847	465		CsqKR_Scaf117_9.31	Pca_39_31.40	204		###				Pca_6_81.4	PY_T03849	250
ctg194-8.1-1	CsqKR_Scaf35_55.16	5460		ctg437-10.11-1	Pca_44_16.21	327		###				###				CsqKR_Scaf22_5.15	PY_T26105	169		Pca_6_81.21	PY_T25611	300
ctg107-11.1-1	CsqKR_Scaf35_56.10	738		ctg437-10.85-1	Pca_44_16.19	79		ctg103-9.6-1	PY_T10929	504		CsqKR_Scaf3_102.13	Pca_42_6.32	1060		CsqKR_Scaf208_5.21	PY_T22218	49		###
ctg107-11.6-1	CsqKR_Scaf35_57.25	1210		ctg437-10.69-1	Pca_44_22.41	188		ctg103-10.28-1	PY_T10930	259		CsqKR_Scaf3_103.43	Pca_42_6.31	315		CsqKR_Scaf295_5.20	PY_T22436	138		Pca_206_0.59	PY_T03526	342
ctg107-10.0-1	CsqKR_Scaf35_57.30	732		ctg436-5.20-1	Pca_44_29.24	174		ctg103-5.12-1	PY_T10932	231		CsqKR_Scaf3_103.44	Pca_42_6.2	193		CsqKR_Scaf22_5.20	PY_T22214	166		Pca_206_0.56	PY_T03527	163
ctg107-10.1-1	CsqKR_Scaf35_57.26	416		ctg499-1.0-1	Pca_44_21.14	723		ctg103-10.27-1	PY_T10934	947		CsqKR_Scaf3_103.8	Pca_42_6.41	164		CsqKR_Scaf295_5.8	PY_T22437	204		Pca_1319_0.39	PY_T03701	340
ctg107-10.5-1	CsqKR_Scaf35_57.27	1400		###				ctg103-5.8-1	PY_T10933	133		###				###				Pca_1319_0.53	PY_T03702	74
ctg107-9.22-1	CsqKR_Scaf35_57.11	644		ctg376-2.9-1	Pca_5_62.23	182		###				CsqKR_Scaf35_49.24	Pca_104_9.63	55		CsqKR_Scaf461_1.42	PY_T22102	112		###
ctg107-9.18-1	CsqKR_Scaf35_57.31	160		ctg3404-0.2-1	Pca_5_60.83	52		ctg1116-1.1-1	PY_T11950	174		CsqKR_Scaf35_50.13	Pca_104_8.35	66		CsqKR_Scaf280_1.6	PY_T22111	534		Pca_67_3.28	PY_T04060	302
ctg107-9.21-1	CsqKR_Scaf35_57.29	144		ctg6479-0.2-1	Pca_5_60.83	72		ctg1116-1.2-1	PY_T11948	386		CsqKR_Scaf35_52.21	Pca_104_4.39	176		CsqKR_Scaf280_1.8	PY_T22110	190		Pca_67_3.38	PY_T04061	859
ctg107-9.17-1	CsqKR_Scaf35_58.56	2340		ctg261-3.30-1	Pca_5_62.58	108		ctg1281-1.2-1	PY_T11949	236		CsqKR_Scaf35_52.22	Pca_104_4.37	131		CsqKR_Scaf461_1.49	PY_T22103	126		Pca_67_4.48	PY_T04063	128
ctg107-9.7-1	CsqKR_Scaf35_58.57	534		ctg261-3.27-1	Pca_5_56.29	262		ctg4297-0.0-1	PY_T11946	109		###				###				Pca_67_4.46	PY_T04062	547
ctg107-9.5-1	CsqKR_Scaf35_58.22	311		###				ctg888-1.16-1	PY_T11944	323		CsqKR_Scaf90_9.30	Pca_21_1.33	702		CsqKR_Scaf22_14.17	PY_T22451	58		###
###				ctg261-3.29-1	Pca_5_47.39	136		ctg888-0.0-1	PY_T11945	182		CsqKR_Scaf117_9.33	Pca_21_2.8	256		CsqKR_Scaf22_14.36	PY_T22450	474		Pca_178_2.111	PY_T04139	582
ctg841-5.6-1	CsqKR_Scaf55_16.19	947		ctg1578-1.32-1	Pca_5_48.20	126		###				CsqKR_Scaf90_10.8	Pca_21_1.18	213		CsqKR_Scaf22_14.23	PY_T22449	601		Pca_67_0.11	PY_T25378	288
ctg841-5.5-1	CsqKR_Scaf55_16.18	920		ctg592-4.7-1	Pca_5_57.31	311		ctg873-2.4-1	PY_T11045	343		CsqKR_Scaf117_10.36	Pca_21_2.48	130		CsqKR_Scaf22_14.27	PY_T22448	319		Pca_67_3.33	PY_T04205	171
ctg841-5.8-1	CsqKR_Scaf55_16.11	705		ctg1611-0.1-1	Pca_5_56.26	136		ctg873-3.1-1	PY_T11046	799		###				###				Pca_67_3.36	PY_T04204	294
ctg841-3.7-1	CsqKR_Scaf55_16.12	568		ctg927-1.9-1	Pca_5_56.29	264		ctg36-4.0-1	PY_T10871	462		CsqKR_Scaf3_26.7	Pca_79_1.41	419		CsqKR_Scaf22_11.9	PY_T22228	157		###
ctg841-3.11-1	CsqKR_Scaf55_16.17	191		###				ctg36-9.35-1	PY_T11054	134		CsqKR_Scaf55_26.39	Pca_79_4.43	47		CsqKR_Scaf318_12.27	PY_T22420	738		Pca_78_0.15	PY_T17020	111
ctg841-3.12-1	CsqKR_Scaf55_15.26	1210		ctg417-3.2-1	Pca_23_47.21	176		###				CsqKR_Scaf3_27.23	Pca_79_0.28	1140		CsqKR_Scaf318_12.25	PY_T22419	56		Pca_78_1.14	PY_T17021	223
ctg841-3.0-1	CsqKR_Scaf55_15.23	357		ctg417-3.0-1	Pca_23_44.31	251		ctg2022-0.6-1	PY_T11233	283		CsqKR_Scaf3_27.24	Pca_79_1.49	88		CsqKR_Scaf318_12.28	PY_T22421	179		Pca_78_1.13	PY_T17023	289
ctg841-2.8-1	CsqKR_Scaf55_15.11	991		ctg193-6.40-1	Pca_23_43.38	199		ctg14-1.10-1	PY_T11097	90		###				###				Pca_78_2.46	PY_T17024	436
ctg841-2.6-1	CsqKR_Scaf55_15.22	1450		ctg193-6.7-1	Pca_180_2.44	158		ctg14-1.15-1	PY_T11096	188		CsqKR_Scaf394_1.5	Pca_11_3.56	138		CsqKR_Scaf22_11.10	PY_T21962	373		Pca_78_2.34	PY_T17025	882
ctg841-2.7-1	CsqKR_Scaf55_15.25	566		ctg193-2.5-1	Pca_23_43.48	286		ctg14-1.16-1	PY_T11211	172		CsqKR_Scaf598_0.23	Pca_3_91.34	342		CsqKR_Scaf318_11.5	PY_T22177	417		###
ctg240-8.17-1	CsqKR_Scaf55_15.0	185		###				ctg14-2.1-1	PY_T11215	304		CsqKR_Scaf192_1.65	Pca_11_1.15	550		CsqKR_Scaf22_11.9	PY_T22121	125		Pca_1_124.27	PY_T17154	187
ctg240-8.16-1	CsqKR_Scaf55_14.6	881		ctg149-8.7-1	Pca_23_43.46	708		###				CsqKR_Scaf394_1.16	Pca_11_3.43	232		CsqKR_Scaf22_13.16	PY_T22192	202		Pca_1_123.21	PY_T17151	411
ctg627-2.0-1	CsqKR_Scaf174_14.12	364		ctg149-8.30-1	Pca_23_36.31	337		ctg409-9.1-1	PY_T11027	63		CsqKR_Scaf394_1.6	Pca_11_3.34	432		CsqKR_Scaf22_13.14	PY_T22086	330		Pca_1_122.31	PY_T17114	304
###				ctg149-8.21-1	Pca_23_39.55	131		ctg409-9.4-1	PY_T11026	218		CsqKR_Scaf562_1.36	Pca_11_8.36	96		CsqKR_Scaf318_13.17	PY_T22388	119		Pca_1_122.48	PY_T17146	161
ctg239-11.3-1	CsqKR_Scaf90_10.11	1910		ctg1363-0.11-1	Pca_23_37.13	240		ctg409-9.0-1	PY_T11025	509		CsqKR_Scaf642_1.26	Pca_11_13.40	220		###				###
ctg239-11.7-1	CsqKR_Scaf90_10.26	379		ctg928-2.25-1	Pca_23_43.48	283		ctg409-9.3-1	PY_T11024	511		###				CsqKR_Scaf237_7.12	PY_T22638	270		Pca_78_9.21	PY_T17832	451
ctg239-11.5-1	CsqKR_Scaf90_10.6	697		ctg373-4.8-1	Pca_180_2.41	217		###				CsqKR_Scaf116_3.39	Pca_38_28.49	74		CsqKR_Scaf106_8.18	PY_T22643	481		Pca_78_9.52	PY_T17774	206
ctg239-11.17-1	CsqKR_Scaf90_11.11	865		ctg1360-0.20-1	Pca_137_5.85	234		ctg707-4.0-1	PY_T11809	890		CsqKR_Scaf116_3.34	Pca_38_28.40	479		CsqKR_Scaf2_8.67	PY_T22641	599		Pca_78_9.42	PY_T17773	351
###				###				ctg707-2.0-1	PY_T11808	155		CsqKR_Scaf33_3.9	Pca_38_20.29	155		CsqKR_Scaf2_8.4	PY_T22636	69		Pca_78_15.56	PY_T17828	138
ctg71-20.5-1	CsqKR_Scaf5_28.23	441		ctg875-1.35-1	Pca_5_21.16	177		ctg707-1.4-1	PY_T11807	772		CsqKR_Scaf116_3.40	Pca_38_26.9	403		###				Pca_78_17.65	PY_T17825	164
ctg71-20.1-1	CsqKR_Scaf5_28.34	408		ctg875-1.15-1	Pca_5_21.17	90		ctg169-6.4-1	PY_T11282	745		CsqKR_Scaf116_3.3	Pca_38_27.13	337		CsqKR_Scaf31_28.19	PY_T23127	617		###
ctg71-20.4-1	CsqKR_Scaf5_29.21	372		ctg1046-2.16-1	Pca_5_17.9	326		###				CsqKR_Scaf165_4.15	Pca_38_22.33	50		CsqKR_Scaf31_28.18	PY_T23129	651		Pca_60_15.91	PY_T17207	247
ctg71-20.3-1	CsqKR_Scaf5_29.22	576		ctg989-2.0-1	Pca_5_23.24	1250		ctg1135-3.16-1	PY_T11917	351		CsqKR_Scaf116_4.45	Pca_38_26.18	531		CsqKR_Scaf31_28.21	PY_T23130	68		Pca_60_12.58	PY_T17215	836
ctg71-20.2-1	CsqKR_Scaf5_29.23	571		###				ctg1135-3.10-1	PY_T11915	155		###				CsqKR_Scaf31_32.13	PY_T23133	90		Pca_60_11.25	PY_T17214	479
ctg71-19.1-1	CsqKR_Scaf5_29.15	1310		ctg149-8.27-1	Pca_5_39.42	71		ctg1135-3.7-1	PY_T11916	123		CsqKR_Scaf301_6.34	Pca_11_23.55	446		###				Pca_60_12.34	PY_T17213	85
ctg71-19.2-1	CsqKR_Scaf5_29.16	892		ctg149-8.21-1	Pca_5_38.27	128		ctg1135-1.8-1	PY_T11914	753		CsqKR_Scaf116_6.29	Pca_11_24.11	602		CsqKR_Scaf219_3.32	PY_T14820	329		###
ctg71-18.2-1	CsqKR_Scaf5_29.14	1030		ctg2020-0.1-1	Pca_5_37.18	373		###				CsqKR_Scaf192_6.16	Pca_11_13.52	52		CsqKR_Scaf219_3.54	PY_T14821	87		Pca_15_6.65	PY_T17776	142
ctg71-18.1-1	CsqKR_Scaf5_30.12	1960		ctg928-2.28-1	Pca_5_41.26	859		ctg377-4.0-1	PY_T11181	398		CsqKR_Scaf285_6.41	Pca_11_20.43	63		CsqKR_Scaf219_3.15	PY_T14822	250		Pca_15_6.64	PY_T17778	220
ctg71-18.3-1	CsqKR_Scaf5_30.21	128		ctg373-4.45-1	Pca_5_38.21	109		ctg377-2.2-1	PY_T11180	1050		CsqKR_Scaf77_6.60	Pca_11_16.28	321		CsqKR_Scaf219_3.49	PY_T14825	267		Pca_15_6.63	PY_T17780	262
ctg71-18.0-1	CsqKR_Scaf5_30.7	1150		ctg1360-0.2-1	Pca_5_35.51	397		ctg377-2.1-1	PY_T11179	324		CsqKR_Scaf285_6.33	Pca_11_20.33	182		CsqKR_Scaf219_3.56	PY_T14826	185		Pca_15_6.60	PY_T17782	152
ctg71-17.7-1	CsqKR_Scaf5_30.22	180		###				ctg377-0.6-1	PY_T11178	82		CsqKR_Scaf285_6.15	Pca_11_16.33	1210		###				Pca_15_5.4	PY_T17783	55
ctg71-17.6-1	CsqKR_Scaf5_30.23	810		ctg248-5.7-1	Pca_5_51.11	130		ctg377-0.7-1	PY_T11177	90		###				CsqKR_Scaf203_6.7	PY_T23942	122		Pca_15_6.49	PY_T17786	1070
ctg71-16.0-1	CsqKR_Scaf5_31.7	1280		ctg248-5.8-1	Pca_5_51.9	180		###				CsqKR_Scaf130_22.32	Pca_3_88.35	199		CsqKR_Scaf182_6.8	PY_T24047	470		###
ctg71-15.0-1	CsqKR_Scaf5_32.9	719		ctg1924-0.5-1	Pca_5_55.23	210		ctg62-7.12-1	PY_T11281	220		CsqKR_Scaf130_22.37	Pca_3_88.39	598		CsqKR_Scaf203_6.16	PY_T24017	1910		Pca_58_1.49	PY_T17174	221
ctg71-14.5-1	CsqKR_Scaf5_32.10	732		ctg417-3.2-1	Pca_5_55.29	190		ctg409-10.9-1	PY_T11270	126		CsqKR_Scaf228_22.29	Pca_3_91.34	308		CsqKR_Scaf182_6.24	PY_T24045	289		Pca_58_2.28	PY_T17175	791
ctg71-14.6-1	CsqKR_Scaf5_32.11	1360		###				ctg409-9.6-1	PY_T11271	283		CsqKR_Scaf130_26.3	Pca_3_86.18	136		###				Pca_58_2.29	PY_T17177	96
ctg71-13.6-1	CsqKR_Scaf5_33.2	375		ctg1500-2.4-1	Pca_23_35.60	77		ctg409-9.2-1	PY_T11272	340		CsqKR_Scaf130_26.9	Pca_3_80.26	870		CsqKR_Scaf207_5.9	PY_T23798	71		Pca_58_2.31	PY_T17178	239
ctg71-12.9-1	CsqKR_Scaf5_33.3	542		ctg437-10.18-1	Pca_23_38.11	392		ctg409-5.6-1	PY_T11264	836		###				CsqKR_Scaf207_5.2	PY_T23807	353		###
ctg71-12.1-1	CsqKR_Scaf5_33.16	427		ctg437-10.8-1	Pca_23_41.16	444		###				CsqKR_Scaf130_11.9	Pca_11_17.40	2450		CsqKR_Scaf137_5.21	PY_T23819	228		Pca_1_30.29	PY_T16988	134
###				ctg436-5.28-1	Pca_23_39.7	185		ctg350-2.0-1	PY_T11431	300		CsqKR_Scaf130_12.15	Pca_11_17.53	93		CsqKR_Scaf37_5.51	PY_T23813	188		Pca_1_30.39	PY_T16991	111
ctg194-5.3-1	CsqKR_Scaf349_7.14	3560		ctg436-4.11-1	Pca_23_39.41	315		ctg350-1.1-1	PY_T11430	223		CsqKR_Scaf228_13.17	Pca_11_13.49	916		CsqKR_Scaf137_5.42	PY_T23818	47		Pca_1_29.19	PY_T16990	678
ctg194-5.8-1	CsqKR_Scaf349_7.27	293		ctg3528-0.4-1	Pca_23_39.53	387		ctg350-0.1-1	PY_T11429	337		CsqKR_Scaf192_13.38	Pca_11_16.27	210		CsqKR_Scaf37_5.21	PY_T23814	721		Pca_1_30.30	PY_T16989	398
ctg194-5.9-1	CsqKR_Scaf349_7.9	332		ctg499-3.8-1	Pca_23_36.29	133		ctg350-0.0-1	PY_T11426	680		CsqKR_Scaf165_14.8	Pca_11_17.38	440		CsqKR_Scaf207_6.7	PY_T23807	310		###
ctg194-5.10-1	CsqKR_Scaf349_7.28	549		###				###				CsqKR_Scaf130_15.12	Pca_11_14.13	330		###				Pca_1_65.38	PY_T19904	496
ctg194-6.2-1	CsqKR_Scaf349_7.29	587		ctg1178-2.26-1	Pca_44_20.26	466		ctg740-3.6-1	PY_T11155	108		###				CsqKR_Scaf40_1.16	PY_T23734	58		Pca_1_63.47	PY_T19886	800
ctg194-6.0-1	CsqKR_Scaf349_7.25	693		ctg1178-2.28-1	Pca_44_20.25	433		ctg740-3.5-1	PY_T11070	389		CsqKR_Scaf165_15.31	Pca_50_19.31	190		CsqKR_Scaf137_1.16	PY_T23777	395		Pca_1_61.35	PY_T19899	353
ctg194-6.3-1	CsqKR_Scaf349_7.30	1210		ctg876-1.19-1	Pca_44_24.22	82		ctg1461-0.15-1	PY_T11086	357		CsqKR_Scaf165_15.26	Pca_50_19.28	704		CsqKR_Scaf107_1.29	PY_T23786	362		Pca_1_60.12	PY_T19728	131
ctg194-6.1-1	CsqKR_Scaf349_7.26	346		ctg1094-1.2-1	Pca_44_28.31	297		ctg1461-0.14-1	PY_T11084	133		CsqKR_Scaf228_16.16	Pca_50_24.30	99		CsqKR_Scaf40_1.17	PY_T23734	55		###
ctg194-7.5-1	CsqKR_Scaf349_7.18	1670		###				###				CsqKR_Scaf165_16.27	Pca_50_20.14	362		CsqKR_Scaf107_1.27	PY_T23785	498		Pca_78_16.27	PY_T19025	536
###				ctg588-4.57-1	Pca_5_5.11	104		ctg126-13.15-1	PY_T10883	470		###				CsqKR_Scaf203_1.34	PY_T23726	386		Pca_71_2.42	PY_T19018	221
ctg56-24.15-1	CsqKR_Scaf3_102.1	226		ctg588-4.60-1	Pca_5_7.51	258		ctg126-13.11-1	PY_T10884	566		CsqKR_Scaf192_10.28	Pca_115_3.60	188		CsqKR_Scaf203_1.39	PY_T23727	536		Pca_71_4.59	PY_T19036	77
ctg56-24.1-1	CsqKR_Scaf3_102.13	848		ctg588-4.22-1	Pca_5_5.26	495		ctg126-14.3-1	PY_T10887	111		CsqKR_Scaf165_11.20	Pca_115_2.35	166		CsqKR_Scaf47_1.19	PY_T23787	732		Pca_71_4.57	PY_T19038	454
ctg56-23.2-1	CsqKR_Scaf3_103.40	391		ctg1709-0.13-1	Pca_5_11.20	155		ctg252-0.1-1	PY_T10881	302		CsqKR_Scaf165_12.11	Pca_5_81.26	174		###				Pca_71_5.34	PY_T19007	386
ctg56-23.1-1	CsqKR_Scaf3_103.42	512		###				ctg252-0.2-1	PY_T10880	648		CsqKR_Scaf192_12.8	Pca_5_88.35	716		CsqKR_Scaf207_4.13	PY_T23637	88		###
ctg56-23.0-1	CsqKR_Scaf3_103.43	470		ctg1299-2.13-1	Pca_44_9.35	357		###				###				CsqKR_Scaf40_4.26	PY_T23740	262		Pca_25_17.43	PY_T19693	157
ctg56-22.9-1	CsqKR_Scaf3_103.44	166		ctg1299-2.14-1	Pca_44_9.31	99		ctg1437-0.15-1	PY_T11259	206		CsqKR_Scaf130_7.13	Pca_11_3.54	936		CsqKR_Scaf40_4.27	PY_T23722	512		Pca_25_17.47	PY_T19694	96
ctg56-22.8-1	CsqKR_Scaf3_101.32	359		ctg248-3.9-1	Pca_44_8.29	644		ctg1702-0.9-1	PY_T11502	305		CsqKR_Scaf130_7.17	Pca_11_3.40	277		CsqKR_Scaf207_4.14	PY_T23744	740		Pca_25_16.23	PY_T19699	56
ctg56-22.1-1	CsqKR_Scaf3_101.21	588		ctg248-3.7-1	Pca_44_8.23	319		ctg793-2.0-1	PY_T11575	579		CsqKR_Scaf33_6.60	Pca_3_88.41	198		CsqKR_Scaf207_4.16	PY_T23744	536		Pca_25_16.19	PY_T19697	500
ctg56-21.10-1	CsqKR_Scaf3_101.6	150		###				ctg120-6.3-1	PY_T11500	789		CsqKR_Scaf301_6.31	Pca_11_13.35	1160		###				###
ctg56-21.1-1	CsqKR_Scaf3_102.16	2420		ctg1673-1.10-1	Pca_26_6.36	223		###				CsqKR_Scaf285_7.20	Pca_11_9.32	1130		CsqKR_Scaf37_15.40	PY_T23665	141		Pca_60_6.37	PY_T19843	201
ctg56-19.3-1	CsqKR_Scaf3_102.19	1340		ctg1673-1.13-1	Pca_26_6.31	566		ctg866-1.14-1	PY_T16094	183		CsqKR_Scaf285_8.23	Pca_11_14.39	356		CsqKR_Scaf37_15.36	PY_T23666	166		Pca_60_6.34	PY_T19842	389
ctg56-19.1-1	CsqKR_Scaf3_102.10	515		ctg1673-1.2-1	Pca_26_7.28	217		ctg866-1.16-1	PY_T16093	183		CsqKR_Scaf285_8.21	Pca_11_14.26	591		CsqKR_Scaf40_20.14	PY_T23639	155		Pca_60_5.94	PY_T19852	85
ctg56-19.0-1	CsqKR_Scaf3_101.5	79		ctg1027-2.6-1	Pca_26_8.32	49		ctg866-1.13-1	PY_T16293	66		CsqKR_Scaf116_7.38	Pca_11_14.37	119		CsqKR_Scaf40_21.18	PY_T23655	740		Pca_60_2.27	PY_T19807	267
###				###				ctg866-0.1-1	PY_T16294	269		CsqKR_Scaf285_9.9	Pca_11_16.38	768		###				###
ctg393-1.21-1	CsqKR_Scaf35_30.4	1130		ctg592-2.1-1	Pca_5_34.27	144		###				CsqKR_Scaf285_9.36	Pca_11_23.62	236		CsqKR_Scaf37_6.9	PY_T23427	308		Pca_25_3.49	PY_T19738	346
ctg393-1.6-1	CsqKR_Scaf35_31.13	311		ctg592-2.4-1	Pca_5_34.32	308		ctg36-12.11-1	PY_T16336	157		###				CsqKR_Scaf37_6.18	PY_T23428	58		Pca_25_3.39	PY_T19737	193
ctg393-1.8-1	CsqKR_Scaf35_31.6	109		ctg927-1.8-1	Pca_5_32.25	283		ctg36-13.5-1	PY_T16335	114		CsqKR_Scaf116_4.21	Pca_38_8.51	193		CsqKR_Scaf203_6.18	PY_T23463	561		Pca_25_3.14	PY_T19739	498
ctg393-1.7-1	CsqKR_Scaf35_31.18	447		ctg1843-0.19-1	Pca_5_33.27	656		ctg36-13.4-1	PY_T16334	546		CsqKR_Scaf116_4.18	Pca_38_7.23	191		CsqKR_Scaf37_6.8	PY_T23425	618		Pca_25_3.15	PY_T19740	617
ctg393-1.5-1	CsqKR_Scaf35_31.22	158		###				ctg36-13.3-1	PY_T16333	101		CsqKR_Scaf116_5.27	Pca_38_10.26	199		CsqKR_Scaf37_6.10	PY_T23426	335		Pca_25_3.44	PY_T19741	72
ctg393-1.11-1	CsqKR_Scaf35_31.23	169		ctg149-0.3-1	Pca_137_2.51	269		ctg36-14.6-1	PY_T16332	410		CsqKR_Scaf116_5.31	Pca_38_10.33	351		CsqKR_Scaf207_6.10	PY_T23469	1200		Pca_25_2.24	PY_T19742	332
ctg1930-0.3-1	CsqKR_Scaf35_32.9	1310		ctg149-2.8-1	Pca_194_1.62	152		ctg36-15.0-1	PY_T16329	302		CsqKR_Scaf116_5.28	Pca_38_9.13	69		###				###
ctg1930-0.4-1	CsqKR_Scaf35_32.11	976		ctg149-2.9-1	Pca_194_1.73	435		###				###				CsqKR_Scaf145_1.13	PY_T23810	512		Pca_58_6.43	PY_T19616	471
ctg1930-0.1-1	CsqKR_Scaf35_32.44	274		ctg149-2.10-1	Pca_137_5.63	1410		ctg364-6.0-1	PY_T16721	465		CsqKR_Scaf230_0.7	Pca_3_91.34	251		CsqKR_Scaf137_1.21	PY_T23812	61		Pca_58_14.18	PY_T19619	482
ctg1930-0.2-1	CsqKR_Scaf35_32.45	354		ctg149-3.0-1	Pca_137_5.70	115		ctg364-6.2-1	PY_T16720	400		CsqKR_Scaf67_0.17	Pca_11_0.14	212		CsqKR_Scaf137_2.13	PY_T23811	188		Pca_58_15.55	PY_T19613	281
ctg157-7.5-1	CsqKR_Scaf35_32.46	240		ctg149-3.4-1	Pca_137_5.64	1240		ctg364-6.1-1	PY_T16719	164		CsqKR_Scaf67_0.19	Pca_11_0.15	413		CsqKR_Scaf118_2.32	PY_T23799	63		Pca_58_14.49	PY_T19614	432
ctg157-7.4-1	CsqKR_Scaf35_32.47	433		###				ctg364-9.13-1	PY_T16723	288		CsqKR_Scaf522_0.18	Pca_3_81.61	149		###				###
ctg157-7.3-1	CsqKR_Scaf35_32.48	425		ctg545-7.2-1	Pca_31_30.6	122		ctg580-0.1-1	PY_T16664	188		CsqKR_Scaf155_0.26	Pca_3_91.34	338		CsqKR_Scaf47_8.17	PY_T23683	101		Pca_1_116.31	PY_T19253	269
ctg157-7.10-1	CsqKR_Scaf35_32.49	311		ctg545-7.4-1	Pca_31_30.22	209		###				CsqKR_Scaf67_1.19	Pca_11_0.15	315		CsqKR_Scaf47_9.37	PY_T23681	289		Pca_1_115.14	PY_T19249	161
ctg157-7.7-1	CsqKR_Scaf35_32.41	329		ctg545-7.19-1	Pca_31_32.41	313		ctg202-2.2-1	PY_T15713	262		###				CsqKR_Scaf37_9.26	PY_T23676	337		Pca_1_115.32	PY_T19244	232
ctg157-7.1-1	CsqKR_Scaf35_33.31	176		ctg545-5.0-1	Pca_31_28.38	259		ctg202-2.5-1	PY_T15712	114		CsqKR_Scaf130_13.13	Pca_11_37.34	406		CsqKR_Scaf40_10.24	PY_T23670	686		Pca_1_115.29	PY_T19243	429
ctg157-7.0-1	CsqKR_Scaf35_33.15	1560		ctg545-5.10-1	Pca_31_28.35	898		ctg202-2.8-1	PY_T15710	91		CsqKR_Scaf130_13.15	Pca_11_37.40	66		CsqKR_Scaf40_10.13	PY_T23669	209		###
ctg157-6.6-1	CsqKR_Scaf35_33.34	217		ctg545-5.9-1	Pca_31_27.50	96		ctg202-2.3-1	PY_T15708	882		CsqKR_Scaf130_14.12	Pca_11_39.37	564		CsqKR_Scaf40_11.13	PY_T23664	144		Pca_1_40.42	PY_T19851	577
ctg157-6.5-1	CsqKR_Scaf35_33.35	558		###				ctg202-1.4-1	PY_T15707	650		CsqKR_Scaf130_14.11	Pca_11_39.59	379		###				Pca_1_39.35	PY_T19850	191
ctg157-6.7-1	CsqKR_Scaf35_33.29	1270		ctg2210-0.15-1	Pca_96_3.60	452		ctg1103-1.12-1	PY_T15706	91		CsqKR_Scaf130_14.23	Pca_11_39.31	348		CsqKR_Scaf37_11.30	PY_T23914	69		Pca_1_39.54	PY_T19848	242
ctg157-5.5-1	CsqKR_Scaf35_34.0	504		ctg2210-0.16-1	Pca_96_3.76	270		ctg1103-1.10-1	PY_T15705	400		###				CsqKR_Scaf37_12.18	PY_T23916	566		Pca_1_38.39	PY_T19856	286
ctg157-5.3-1	CsqKR_Scaf35_34.6	789		ctg1333-0.4-1	Pca_95_12.27	90		ctg1103-1.9-1	PY_T15703	261		CsqKR_Scaf130_14.17	Pca_3_81.50	90		CsqKR_Scaf37_14.9	PY_T23982	305		###
ctg157-3.1-1	CsqKR_Scaf35_35.4	1170		ctg1333-1.15-1	Pca_95_12.28	122		ctg1103-1.11-1	PY_T15702	427		CsqKR_Scaf130_15.13	Pca_3_80.39	432		CsqKR_Scaf37_14.16	PY_T23985	99		Pca_50_16.41	PY_T21719	462
ctg157-2.1-1	CsqKR_Scaf35_36.35	2720		ctg1333-1.16-1	Pca_95_13.26	283		###				CsqKR_Scaf165_15.20	Pca_3_86.18	136		CsqKR_Scaf37_14.12	PY_T23984	449		Pca_50_19.13	PY_T21722	125
###				ctg2084-0.9-1	Pca_96_3.73	96		ctg48-16.2-1	PY_T16427	424		CsqKR_Scaf228_16.8	Pca_3_82.33	996		###				Pca_50_20.29	PY_T21731	71
ctg324-4.24-1	CsqKR_Scaf3_22.7	1320		ctg739-2.1-1	Pca_96_5.29	558		ctg48-17.4-1	PY_T16428	441		CsqKR_Scaf165_16.30	Pca_3_81.45	451		CsqKR_Scaf164_2.24	PY_T23926	436		Pca_50_25.32	PY_T21716	141
ctg324-3.0-1	CsqKR_Scaf3_22.5	1240		ctg1210-2.9-1	Pca_96_4.32	58		ctg48-17.6-1	PY_T16426	94		CsqKR_Scaf165_16.8	Pca_3_81.43	647		CsqKR_Scaf137_2.14	PY_T23907	131		Pca_11_64.42	PY_T21716	145
ctg324-3.2-1	CsqKR_Scaf3_22.19	484		ctg1210-2.11-1	Pca_96_4.29	413		ctg48-17.5-1	PY_T16425	394		CsqKR_Scaf130_17.25	Pca_3_81.25	340		CsqKR_Scaf176_1.26	PY_T23838	345		Pca_11_64.58	PY_T21728	126
ctg324-1.15-1	CsqKR_Scaf3_21.30	1330		###				ctg48-18.6-1	PY_T16443	2040		CsqKR_Scaf228_17.13	Pca_3_88.34	158		CsqKR_Scaf47_2.42	PY_T23847	332		###
ctg324-1.14-1	CsqKR_Scaf3_21.29	749		ctg1198-2.16-1	Pca_106_6.42	109		###				CsqKR_Scaf165_18.10	Pca_3_76.9	171		###				Pca_50_16.45	PY_T21749	145
ctg324-1.17-1	CsqKR_Scaf3_21.27	612		ctg679-7.3-1	Pca_106_6.32	191		ctg356-7.43-1	PY_T15870	776		CsqKR_Scaf130_18.19	Pca_3_88.38	47		CsqKR_Scaf472_2.27	PY_T23746	644		Pca_50_17.5	PY_T21763	122
ctg324-1.13-1	CsqKR_Scaf3_21.15	721		ctg679-7.8-1	Pca_93_13.61	99		ctg356-7.46-1	PY_T15869	225		CsqKR_Scaf130_18.8	Pca_3_77.47	130		CsqKR_Scaf472_2.28	PY_T23745	277		Pca_50_18.25	PY_T21795	111
ctg324-1.16-1	CsqKR_Scaf3_21.28	780		ctg679-4.20-1	Pca_106_9.37	277		ctg14-9.0-1	PY_T16150	240		###				CsqKR_Scaf472_2.32	PY_T23634	278		Pca_50_19.35	PY_T21788	787
ctg324-1.12-1	CsqKR_Scaf3_21.26	688		ctg679-7.0-1	Pca_106_9.65	444		ctg14-9.5-1	PY_T16151	190		CsqKR_Scaf285_7.53	Pca_38_18.21	258		CsqKR_Scaf47_3.29	PY_T23751	436		###
ctg324-0.0-1	CsqKR_Scaf3_21.14	776		ctg679-2.1-1	Pca_93_13.74	481		###				CsqKR_Scaf285_7.57	Pca_38_18.19	672		###				Pca_11_40.27	PY_T21422	700
ctg1179-2.7-1	CsqKR_Scaf3_20.13	569		ctg679-2.1-1	Pca_93_9.88	530		ctg1407-0.9-1	PY_T16664	237		CsqKR_Scaf228_7.12	Pca_38_17.25	47		CsqKR_Scaf124_6.19	PY_T05834	531		Pca_11_39.31	PY_T21402	311
ctg1179-2.13-1	CsqKR_Scaf3_20.12	3500		###				ctg596-2.29-1	PY_T16715	1710		CsqKR_Scaf285_7.59	Pca_38_19.55	489		CsqKR_Scaf266_6.31	PY_T05804	169		Pca_11_39.36	PY_T21432	460
ctg1179-2.2-1	CsqKR_Scaf3_20.10	1060		ctg703-5.5-1	Pca_95_12.26	463		ctg596-2.26-1	PY_T16714	103		CsqKR_Scaf165_7.12	Pca_38_8.62	144		CsqKR_Scaf159_6.18	PY_T25188	53		Pca_11_34.29	PY_T21440	50
ctg1179-2.0-1	CsqKR_Scaf3_20.18	806		ctg703-4.19-1	Pca_96_5.36	482		ctg596-2.3-1	PY_T16713	443		CsqKR_Scaf116_7.37	Pca_38_18.10	136		CsqKR_Scaf159_6.22	PY_T05283	217		###
ctg1179-1.4-1	CsqKR_Scaf3_19.19	870		ctg703-4.0-1	Pca_96_5.26	209		###				CsqKR_Scaf77_7.27	Pca_38_8.63	533		CsqKR_Scaf286_5.16	PY_T05817	77		Pca_11_39.37	PY_T21662	463
ctg1179-0.6-1	CsqKR_Scaf3_19.18	187		ctg703-1.3-1	Pca_96_6.9	699		ctg364-9.12-1	PY_T15717	74		CsqKR_Scaf285_8.15	Pca_38_11.25	481		CsqKR_Scaf266_6.21	PY_T05804	144		Pca_11_38.6	PY_T21663	220
ctg1179-0.5-1	CsqKR_Scaf3_18.9	1230		###				ctg580-0.1-1	PY_T15809	163		CsqKR_Scaf130_8.8	Pca_38_15.42	424		###				Pca_11_37.34	PY_T21649	378
ctg1323-1.0-1	CsqKR_Scaf3_18.15	266		ctg241-8.41-1	Pca_159_3.72	588		ctg580-0.4-1	PY_T15808	168		CsqKR_Scaf192_8.4	Pca_38_13.40	311		CsqKR_Scaf159_1.27	PY_T05173	182		Pca_11_37.37	PY_T21578	294
ctg1323-1.4-1	CsqKR_Scaf3_18.16	2180		ctg200-10.24-1	Pca_159_1.36	427		ctg580-2.2-1	PY_T15804	302		CsqKR_Scaf192_9.43	Pca_38_17.28	447		CsqKR_Scaf361_1.12	PY_T05860	234		###
ctg1323-1.5-1	CsqKR_Scaf3_19.15	762		ctg200-10.28-1	Pca_77_17.45	187		###				###				CsqKR_Scaf361_1.13	PY_T05861	934		Pca_156_2.58	PY_T21398	225
###				ctg200-10.23-1	Pca_159_1.42	225		ctg319-2.2-1	PY_T16357	485		CsqKR_Scaf130_7.22	Pca_50_18.25	155		CsqKR_Scaf159_1.15	PY_T05174	1170		Pca_156_2.57	PY_T21433	71
ctg1811-0.13-1	CsqKR_Scaf35_41.19	1620		ctg200-10.27-1	Pca_77_17.79	244		ctg2019-0.3-1	PY_T16356	473		CsqKR_Scaf285_8.14	Pca_50_19.13	88		###				Pca_156_2.72	PY_T21397	177
ctg1811-0.9-1	CsqKR_Scaf35_41.22	916		ctg761-2.13-1	Pca_1306_3.48	411		ctg2019-0.4-1	PY_T16354	223		CsqKR_Scaf192_9.25	Pca_50_19.40	209		CsqKR_Scaf12_28.23	PY_T05714	482		Pca_38_33.17	PY_T21429	525
ctg1811-0.14-1	CsqKR_Scaf35_41.29	737		ctg854-0.9-1	Pca_1306_3.51	123		ctg451-4.8-1	PY_T16486	114		CsqKR_Scaf192_9.27	Pca_50_16.45	147		CsqKR_Scaf12_29.31	PY_T05715	255		Pca_38_32.52	PY_T21409	553
ctg1811-0.11-1	CsqKR_Scaf35_41.24	264		###				ctg451-5.6-1	PY_T16484	161		CsqKR_Scaf192_9.45	Pca_50_16.44	191		CsqKR_Scaf12_29.7	PY_T05716	361		Pca_38_28.40	PY_T21446	504
ctg1811-0.6-1	CsqKR_Scaf35_41.25	302		ctg336-6.33-1	Pca_197_1.87	365		ctg1083-0.2-1	PY_T16479	126		CsqKR_Scaf192_9.23	Pca_50_16.42	185		CsqKR_Scaf12_29.17	PY_T05717	315		Pca_38_28.49	PY_T21445	72
ctg1665-0.16-1	CsqKR_Scaf35_41.18	405		ctg336-6.38-1	Pca_197_1.100	468		ctg2425-0.2-1	PY_T16480	251		CsqKR_Scaf192_10.27	Pca_50_18.29	247		###				###
ctg1665-0.18-1	CsqKR_Scaf35_41.30	743		ctg336-2.2-1	Pca_197_1.90	452		ctg2425-0.3-1	PY_T16481	927		###				CsqKR_Scaf39_40.13	PY_T05091	247		Pca_11_23.66	PY_T21174	111
ctg1665-0.15-1	CsqKR_Scaf35_41.26	212		ctg336-1.1-1	Pca_205_0.15	373		ctg1008-0.0-1	PY_T16488	190		CsqKR_Scaf165_6.25	Pca_11_56.64	498		CsqKR_Scaf39_41.6	PY_T05092	180		Pca_11_19.2	PY_T21160	139
ctg673-1.0-1	CsqKR_Scaf35_42.11	675		###				ctg462-5.22-1	PY_T16486	138		CsqKR_Scaf165_6.22	Pca_11_56.59	245		CsqKR_Scaf39_42.5	PY_T05094	398		Pca_11_16.32	PY_T21125	109
ctg673-1.6-1	CsqKR_Scaf35_42.14	1400		ctg935-1.0-1	Pca_1309_1.75	244		ctg401-2.1-1	PY_T16299	60		CsqKR_Scaf165_6.16	Pca_11_56.47	1190		CsqKR_Scaf12_43.19	PY_T05670	629		Pca_11_16.38	PY_T21141	731
ctg673-1.3-1	CsqKR_Scaf35_42.20	141		ctg935-1.3-1	Pca_1309_1.69	66		###				CsqKR_Scaf192_6.20	Pca_11_56.45	91		CsqKR_Scaf12_45.12	PY_T05674	512		Pca_11_15.36	PY_T21100	414
ctg673-1.1-1	CsqKR_Scaf35_42.18	1150		ctg155-7.4-1	Pca_155_1.42	601		ctg1524-0.5-1	PY_T16648	131		CsqKR_Scaf77_6.59	Pca_11_59.28	63		###				Pca_11_14.29	PY_T21169	180
ctg673-2.2-1	CsqKR_Scaf35_43.12	1530		ctg679-2.1-1	Pca_1309_1.80	644		ctg1524-0.3-1	PY_T16728	468		###				CsqKR_Scaf113_16.57	PY_T05854	289		Pca_11_14.39	PY_T21106	463
ctg673-2.3-1	CsqKR_Scaf35_43.14	367		ctg494-8.100-1	Pca_1309_0.15	126		ctg357-6.37-1	PY_T16653	588		CsqKR_Scaf192_4.23	Pca_156_2.72	136		CsqKR_Scaf113_16.53	PY_T05855	587		Pca_11_13.44	PY_T21180	232
ctg673-3.16-1	CsqKR_Scaf35_43.11	508		###				ctg357-6.1-1	PY_T16654	66		CsqKR_Scaf192_5.1	Pca_156_2.58	242		CsqKR_Scaf113_16.14	PY_T25518	166		###
ctg1481-0.5-1	CsqKR_Scaf35_44.18	446		ctg954-1.5-1	Pca_155_4.44	244		ctg357-6.38-1	PY_T16656	572		CsqKR_Scaf192_5.7	Pca_156_2.28	106		CsqKR_Scaf113_16.59	PY_T05857	792		Pca_11_29.41	PY_T20980	161
ctg1481-0.16-1	CsqKR_Scaf35_44.21	976		ctg691-4.36-1	Pca_155_3.40	734		###				CsqKR_Scaf285_5.13	Pca_38_33.17	557		CsqKR_Scaf113_16.16	PY_T05858	457		Pca_11_25.11	PY_T20969	85
ctg1481-0.7-1	CsqKR_Scaf35_44.17	452		ctg691-4.31-1	Pca_155_2.26	96		ctg3320-0.2-1	PY_T16449	152		###				###				Pca_11_23.67	PY_T20975	262
###				ctg691-4.37-1	Pca_155_2.28	180		ctg45-10.18-1	PY_T16437	495		CsqKR_Scaf130_28.24	Pca_5_83.28	898		CsqKR_Scaf12_26.22	PY_T05933	130		Pca_11_22.16	PY_T20973	307
ctg249-0.2-1	CsqKR_Scaf174_23.4	775		ctg691-4.32-1	Pca_155_3.33	591		ctg45-10.9-1	PY_T16438	185		CsqKR_Scaf130_28.25	Pca_5_88.54	1020		CsqKR_Scaf39_26.21	PY_T05949	114		###
ctg249-2.0-1	CsqKR_Scaf174_23.17	120		###				ctg45-7.4-1	PY_T16414	356		CsqKR_Scaf130_28.8	Pca_5_88.18	327		CsqKR_Scaf39_27.14	PY_T05967	64		Pca_38_18.21	PY_T21708	157
ctg249-2.15-1	CsqKR_Scaf174_23.9	329		ctg89-6.17-1	Pca_197_1.115	163		ctg45-6.3-1	PY_T16415	204		CsqKR_Scaf130_31.24	Pca_5_87.13	166		CsqKR_Scaf39_27.15	PY_T05966	1040		Pca_38_18.19	PY_T21709	626
ctg249-2.17-1	CsqKR_Scaf174_24.31	708		ctg89-7.14-1	Pca_205_1.48	239		ctg45-7.20-1	PY_T16417	503		###				CsqKR_Scaf12_28.12	PY_T06320	383		Pca_38_17.28	PY_T21713	474
ctg249-2.4-1	CsqKR_Scaf174_24.32	995		ctg703-4.2-1	Pca_1309_1.90	288		ctg45-5.3-1	PY_T16418	451		CsqKR_Scaf130_23.4	Pca_38_7.19	83		###				Pca_38_15.55	PY_T21718	196
ctg249-3.0-1	CsqKR_Scaf174_24.28	876		ctg703-4.7-1	Pca_1309_1.62	56		###				CsqKR_Scaf130_24.20	Pca_38_8.66	98		CsqKR_Scaf138_2.48	PY_T05431	210		###
ctg249-3.9-1	CsqKR_Scaf174_24.16	659		###				ctg252-0.3-1	PY_T16230	126		CsqKR_Scaf130_25.17	Pca_38_7.20	145		CsqKR_Scaf138_2.18	PY_T05430	1680		Pca_38_33.17	PY_T21067	402
ctg249-3.7-1	CsqKR_Scaf174_24.29	304		ctg853-1.17-1	Pca_14_23.13	53		ctg252-1.10-1	PY_T16229	440		CsqKR_Scaf130_25.15	Pca_38_8.57	66		CsqKR_Scaf138_2.49	PY_T05428	700		Pca_38_30.26	PY_T21182	870
ctg249-3.10-1	CsqKR_Scaf174_24.34	436		ctg2242-0.12-1	Pca_14_23.13	47		ctg252-1.11-1	PY_T16227	449		CsqKR_Scaf130_25.8	Pca_38_8.48	838		CsqKR_Scaf138_3.11	PY_T05429	383		Pca_38_27.81	PY_T21071	266
ctg249-3.3-1	CsqKR_Scaf174_24.18	1270		ctg2242-0.13-1	Pca_14_23.13	53		ctg252-2.4-1	PY_T16228	558		CsqKR_Scaf130_25.9	Pca_38_7.21	735		###				Pca_38_27.81	PY_T21210	262
ctg249-5.7-1	CsqKR_Scaf174_25.26	262		ctg2523-0.0-1	Pca_14_22.57	49		ctg252-3.8-1	PY_T16225	232		###				CsqKR_Scaf287_2.16	PY_T05228	190		Pca_38_27.65	PY_T21071	568
ctg249-5.8-1	CsqKR_Scaf174_25.27	735		ctg2523-0.0-1	Pca_14_24.92	49		###				CsqKR_Scaf33_2.8	Pca_38_28.44	74		CsqKR_Scaf287_2.11	PY_T05226	794		Pca_38_26.9	PY_T21197	365
ctg249-5.9-1	CsqKR_Scaf174_25.15	626		ctg3127-0.4-1	Pca_14_24.92	53		ctg14-17.14-1	PY_T16618	174		CsqKR_Scaf192_2.2	Pca_156_2.65	202		CsqKR_Scaf287_2.36	PY_T05225	364		Pca_38_26.18	PY_T21198	478
ctg249-5.11-1	CsqKR_Scaf174_25.16	558		ctg3127-0.4-1	Pca_14_24.89	50		ctg1544-3.1-1	PY_T16611	82		CsqKR_Scaf285_2.25	Pca_156_2.57	85		CsqKR_Scaf287_2.31	PY_T05224	171		###
ctg249-5.10-1	CsqKR_Scaf174_26.15	527		###				ctg118-1.6-1	PY_T16751	503		CsqKR_Scaf285_2.29	Pca_38_32.45	119		CsqKR_Scaf287_2.32	PY_T05223	164		Pca_5_89.33	PY_T21561	150
ctg249-5.6-1	CsqKR_Scaf174_26.11	1230		ctg225-11.70-1	Pca_97_11.6	58		ctg118-10.4-1	PY_T16753	421		###				CsqKR_Scaf287_2.20	PY_T05219	454		Pca_5_87.13	PY_T21553	158
ctg142-0.3-1	CsqKR_Scaf174_26.22	402		ctg225-11.68-1	Pca_97_11.37	680		###				CsqKR_Scaf285_7.55	Pca_11_37.39	379		CsqKR_Scaf287_2.19	PY_T05220	161		Pca_5_78.44	PY_T21549	332
ctg142-1.3-1	CsqKR_Scaf174_26.17	459		ctg225-11.52-1	Pca_97_10.61	153		ctg1052-0.9-1	PY_T00535	417		CsqKR_Scaf77_7.28	Pca_11_32.25	277		###				Pca_5_78.47	PY_T21550	204
ctg142-1.4-1	CsqKR_Scaf174_27.26	686		ctg225-6.11-1	Pca_128_3.38	614		ctg245-5.2-1	PY_T00530	408		CsqKR_Scaf285_8.18	Pca_11_34.33	406		CsqKR_Scaf12_47.21	PY_T05564	221		###
ctg142-1.5-1	CsqKR_Scaf174_27.11	2000		ctg225-6.13-1	Pca_97_12.59	527		ctg245-5.5-1	PY_T00531	82		CsqKR_Scaf192_9.46	Pca_11_39.36	482		CsqKR_Scaf12_47.22	PY_T05563	269		Pca_11_24.25	PY_T21200	269
ctg142-2.1-1	CsqKR_Scaf174_27.3	115		ctg2412-0.7-1	Pca_97_12.50	296		ctg245-5.13-1	PY_T00533	299		###				CsqKR_Scaf12_50.22	PY_T05565	164		Pca_11_20.43	PY_T21187	64
ctg142-6.41-1	CsqKR_Scaf174_27.15	90		###				ctg245-5.4-1	PY_T00534	566		CsqKR_Scaf67_1.41	Pca_3_79.34	82		CsqKR_Scaf12_50.23	PY_T05554	275		Pca_11_20.32	PY_T21222	144
ctg142-6.43-1	CsqKR_Scaf174_27.12	106		ctg192-8.18-1	Pca_76_12.30	145		###				CsqKR_Scaf67_1.45	Pca_3_74.31	60		###				Pca_11_17.40	PY_T21213	1780
ctg142-6.44-1	CsqKR_Scaf3_24.42	746		ctg1258-0.11-1	Pca_76_9.33	153		ctg710-0.6-1	PY_T04565	361		CsqKR_Scaf33_2.7	Pca_3_76.3	296		CsqKR_Scaf39_25.61	PY_T05611	330		Pca_11_17.53	PY_T21214	60
ctg142-6.46-1	CsqKR_Scaf3_24.46	751		ctg1258-0.8-1	Pca_76_9.16	155		ctg302-5.9-1	PY_T04564	71		CsqKR_Scaf33_3.11	Pca_3_77.37	387		CsqKR_Scaf39_25.11	PY_T05610	639		Pca_11_17.38	PY_T21201	321
ctg142-6.47-1	CsqKR_Scaf3_27.22	2490		ctg979-2.4-1	Pca_76_13.42	212		ctg302-3.0-1	PY_T04568	509		CsqKR_Scaf33_3.10	Pca_3_77.42	723		CsqKR_Scaf12_25.34	PY_T05621	452		Pca_11_16.36	PY_T21203	272
ctg142-6.48-1	CsqKR_Scaf3_27.23	1650		###				ctg302-2.7-1	PY_T04569	83		###				CsqKR_Scaf39_25.62	PY_T05609	669		Pca_11_15.32	PY_T21071	307
ctg142-6.37-1	CsqKR_Scaf3_26.7	682		ctg192-2.3-1	Pca_14_18.28	150		ctg302-2.1-1	PY_T04567	345		CsqKR_Scaf522_1.12	Pca_156_3.69	74		###				###
ctg142-6.34-1	CsqKR_Scaf3_26.1	1960		ctg192-10.4-1	Pca_14_18.27	169		ctg302-2.2-1	PY_T04566	61		CsqKR_Scaf116_1.13	Pca_156_2.53	319		CsqKR_Scaf12_49.35	PY_T05406	558		Pca_11_9.36	PY_T21131	259
ctg142-6.50-1	CsqKR_Scaf3_26.5	515		ctg192-10.0-1	Pca_14_22.68	74		###				CsqKR_Scaf33_1.13	Pca_38_28.43	104		CsqKR_Scaf12_49.9	PY_T05405	538		Pca_11_8.36	PY_T21139	87
ctg366-7.12-1	CsqKR_Scaf3_25.4	2090		ctg192-10.1-1	Pca_14_9.46	289		ctg488-3.17-1	PY_T03941	204		CsqKR_Scaf192_1.22	Pca_38_30.26	803		CsqKR_Scaf12_50.20	PY_T05404	198		Pca_11_4.15	PY_T21134	136
ctg366-6.10-1	CsqKR_Scaf3_25.6	1360		ctg192-10.3-1	Pca_14_17.44	376		ctg488-1.1-1	PY_T03951	538		###				CsqKR_Scaf12_50.21	PY_T06283	134		Pca_11_4.10	PY_T21128	176
ctg366-6.6-1	CsqKR_Scaf3_24.12	1150		ctg979-2.13-1	Pca_14_15.47	134		ctg488-1.0-1	PY_T03950	250		CsqKR_Scaf228_16.4	Pca_11_15.39	168		###				Pca_11_3.56	PY_T21129	133
ctg366-6.25-1	CsqKR_Scaf3_24.19	1230		###				ctg959-1.18-1	PY_T03947	111		CsqKR_Scaf165_18.14	Pca_11_15.36	326		CsqKR_Scaf12_13.12	PY_T05628	786		###
ctg366-6.19-1	CsqKR_Scaf3_24.44	443		ctg331-6.3-1	Pca_33_17.41	191		###				CsqKR_Scaf130_18.8	Pca_11_15.32	141		CsqKR_Scaf138_14.16	PY_T05615	835		Pca_11_0.15	PY_T20982	160
ctg366-6.18-1	CsqKR_Scaf3_24.43	621		ctg717-0.5-1	Pca_33_17.42	169		ctg29-1.1-1	PY_T04382	126		CsqKR_Scaf165_18.13	Pca_11_14.29	201		CsqKR_Scaf12_14.10	PY_T05627	302		Pca_3_91.34	PY_T21170	164
ctg366-6.23-1	CsqKR_Scaf3_27.19	496		ctg717-0.8-1	Pca_33_21.32	242		ctg493-6.1-1	PY_T04404	85		###				CsqKR_Scaf12_14.13	PY_T05624	141		Pca_3_87.10	PY_T21175	99
ctg366-4.0-1	CsqKR_Scaf3_27.25	1330		ctg717-2.11-1	Pca_33_13.32	346		ctg493-7.10-1	PY_T04367	291		CsqKR_Scaf192_9.49	Pca_11_29.45	626		CsqKR_Scaf10_14.21	PY_T05612	96		Pca_3_81.64	PY_T21171	163
ctg366-4.1-1	CsqKR_Scaf3_27.21	1030		###				ctg493-8.10-1	PY_T04391	196		CsqKR_Scaf228_11.14	Pca_11_31.34	75		###				Pca_3_77.48	PY_T21160	144
ctg366-3.0-1	CsqKR_Scaf3_28.6	1810		ctg99-8.16-1	Pca_14_16.44	376		ctg493-8.11-1	PY_T04390	323		CsqKR_Scaf228_11.11	Pca_11_31.42	255		CsqKR_Scaf12_37.13	PY_T06307	398		###
ctg366-2.3-1	CsqKR_Scaf3_28.11	321		ctg99-8.15-1	Pca_14_15.45	96		ctg493-8.9-1	PY_T04389	351		CsqKR_Scaf130_12.20	Pca_11_26.10	149		CsqKR_Scaf12_38.61	PY_T06309	228		Pca_11_56.47	PY_T21332	1150
ctg366-2.7-1	CsqKR_Scaf3_29.19	1470		ctg99-8.17-1	Pca_14_19.42	106		###				CsqKR_Scaf192_13.18	Pca_11_28.32	577		CsqKR_Scaf12_38.58	PY_T06318	342		Pca_11_51.14	PY_T21460	272
ctg366-2.2-1	CsqKR_Scaf3_29.22	580		ctg781-1.0-1	Pca_14_19.29	614		ctg92-7.7-1	PY_T04257	196		CsqKR_Scaf192_13.12	Pca_11_28.36	289		CsqKR_Scaf12_38.63	PY_T06317	1170		Pca_11_50.42	PY_T21349	647
ctg366-2.6-1	CsqKR_Scaf3_29.18	381		###				ctg92-7.10-1	PY_T04258	873		###				CsqKR_Scaf12_38.59	PY_T06316	239		Pca_11_48.40	PY_T21466	114
ctg366-2.1-1	CsqKR_Scaf3_29.21	999		ctg151-0.0-1	Pca_141_3.16	66		ctg92-6.3-1	PY_T04259	636		CsqKR_Scaf20_16.17	Pca_5_72.38	476		CsqKR_Scaf12_38.64	PY_T06315	417		###
ctg324-4.23-1	CsqKR_Scaf3_24.39	617		ctg151-2.2-1	Pca_141_4.62	802		ctg92-4.0-1	PY_T04256	53		CsqKR_Scaf29_16.30	Pca_5_70.46	389		CsqKR_Scaf12_38.60	PY_T25505	476		Pca_3_76.3	PY_T21694	126
ctg324-4.22-1	CsqKR_Scaf3_23.10	610		ctg151-2.3-1	Pca_141_5.47	90		ctg92-3.29-1	PY_T04254	91		CsqKR_Scaf143_17.22	Pca_5_71.35	176		CsqKR_Scaf12_38.15	PY_T06310	650		Pca_3_77.44	PY_T21693	134
###				ctg151-3.0-1	Pca_141_5.45	244		###				CsqKR_Scaf143_18.33	Pca_5_67.25	101		CsqKR_Scaf12_39.12	PY_T06311	225		Pca_3_77.37	PY_T21692	373
ctg607-3.2-1	CsqKR_Scaf460_7.31	727		ctg151-5.14-1	Pca_141_5.48	392		ctg720-2.10-1	PY_T04833	1100		CsqKR_Scaf143_18.18	Pca_5_67.22	1080		CsqKR_Scaf12_39.13	PY_T06312	364		Pca_3_77.42	PY_T21691	874
ctg607-3.0-1	CsqKR_Scaf460_7.27	1150		###				ctg720-2.4-1	PY_T04834	308		###				CsqKR_Scaf12_39.9	PY_T06313	400		###
ctg607-3.1-1	CsqKR_Scaf460_7.42	307		ctg163-8.28-1	Pca_33_36.43	503		ctg813-1.8-1	PY_T04545	338		CsqKR_Scaf505_2.22	Pca_5_6.24	327		###				Pca_5_22.18	PY_T04880	321
ctg607-4.14-1	CsqKR_Scaf460_7.48	285		ctg163-8.26-1	Pca_33_34.65	183		ctg813-1.6-1	PY_T04547	300		CsqKR_Scaf112_2.7	Pca_5_7.46	53		CsqKR_Scaf124_4.22	PY_T05449	604		Pca_5_20.25	PY_T04584	267
###				ctg2128-0.3-1	Pca_33_34.57	716		###				CsqKR_Scaf505_2.17	Pca_5_6.26	152		CsqKR_Scaf124_4.10	PY_T05450	147		Pca_5_19.14	PY_T04583	419
ctg74-0.3-1	CsqKR_Scaf35_46.18	446		ctg2128-0.5-1	Pca_33_34.60	294		ctg136-4.8-1	PY_T04755	1330		CsqKR_Scaf505_2.31	Pca_5_6.28	179		CsqKR_Scaf124_4.13	PY_T05451	153		Pca_5_19.17	PY_T04587	144
ctg74-1.10-1	CsqKR_Scaf35_46.10	384		ctg463-3.3-1	Pca_33_36.48	410		ctg136-6.6-1	PY_T04760	234		CsqKR_Scaf201_3.12	Pca_5_4.25	63		CsqKR_Scaf124_4.26	PY_T05454	134		###
ctg74-1.11-1	CsqKR_Scaf35_46.20	580		###				ctg253-2.18-1	PY_T04747	1600		CsqKR_Scaf201_3.12	Pca_5_2.50	47		CsqKR_Scaf124_4.14	PY_T05455	425		Pca_137_1.18	PY_T04828	141
ctg74-2.6-1	CsqKR_Scaf35_47.9	675		ctg4143-0.0-1	Pca_97_1.20	160		ctg253-2.14-1	PY_T04748	1320		CsqKR_Scaf505_2.16	Pca_199_0.38	50		###				Pca_137_4.19	PY_T04314	177
ctg74-3.2-1	CsqKR_Scaf35_47.10	176		ctg924-2.11-1	Pca_97_9.42	61		###				CsqKR_Scaf201_3.13	Pca_5_4.42	53		CsqKR_Scaf361_2.15	PY_T06131	75		Pca_137_5.86	PY_T04818	60
ctg74-3.3-1	CsqKR_Scaf35_47.12	625		ctg924-2.11-1	Pca_97_9.40	61		ctg196-3.2-1	PY_T03852	60		CsqKR_Scaf201_3.13	Pca_5_3.21	50		CsqKR_Scaf361_2.11	PY_T06130	85		Pca_180_2.41	PY_T04805	139
ctg74-4.3-1	CsqKR_Scaf35_48.30	1070		ctg924-2.12-1	Pca_97_9.49	47		ctg196-3.2-1	PY_T03851	74		CsqKR_Scaf505_2.21	Pca_5_7.41	791		CsqKR_Scaf10_3.14	PY_T06139	72		Pca_180_2.32	PY_T05018	115
ctg74-5.4-1	CsqKR_Scaf35_48.27	1640		ctg924-2.9-1	Pca_97_4.10	114		ctg196-3.5-1	PY_T03850	138		CsqKR_Scaf143_3.30	Pca_5_12.17	131		CsqKR_Scaf39_2.10	PY_T05077	587		Pca_180_2.36	PY_T05019	152
ctg74-6.5-1	CsqKR_Scaf35_48.31	2100		ctg821-1.22-1	Pca_97_12.52	274		ctg196-3.1-1	PY_T03849	308		###				###				Pca_180_2.46	PY_T04831	288
ctg74-6.8-1	CsqKR_Scaf35_48.28	816		ctg821-1.10-1	Pca_97_12.53	2000		ctg196-3.4-1	PY_T25611	262		CsqKR_Scaf289_4.13	Pca_44_19.36	187		CsqKR_Scaf247_10.15	PY_T06351	441		###
ctg74-6.9-1	CsqKR_Scaf35_48.14	991		ctg454-4.7-1	Pca_128_4.33	112		###				CsqKR_Scaf289_4.14	Pca_44_19.14	386		CsqKR_Scaf247_10.9	PY_T06352	259		Pca_5_65.52	PY_T04926	199
ctg74-7.1-1	CsqKR_Scaf35_49.13	1040		###				ctg159-5.23-1	PY_T04452	207		CsqKR_Scaf143_4.15	Pca_44_20.27	82		CsqKR_Scaf39_10.13	PY_T05832	225		Pca_5_64.32	PY_T04995	134
ctg74-7.0-1	CsqKR_Scaf35_49.11	1930		ctg498-6.1-1	Pca_33_24.24	561		ctg1007-1.16-1	PY_T04451	75		CsqKR_Scaf200_5.13	Pca_44_28.31	258		CsqKR_Scaf39_10.12	PY_T05833	256		Pca_5_64.41	PY_T04994	887
ctg74-7.2-1	CsqKR_Scaf35_49.14	1340		ctg372-3.1-1	Pca_33_22.29	164		ctg136-6.3-1	PY_T04439	356		CsqKR_Scaf143_5.35	Pca_44_20.25	550		###				Pca_5_62.23	PY_T04990	150
ctg74-7.3-1	CsqKR_Scaf35_49.23	261		ctg372-3.9-1	Pca_33_22.27	82		ctg253-2.17-1	PY_T04444	240		CsqKR_Scaf20_5.14	Pca_44_18.77	111		CsqKR_Scaf185_11.46	PY_T06445	217		Pca_5_62.50	PY_T04993	1120
ctg74-7.4-1	CsqKR_Scaf35_49.24	190		ctg372-11.24-1	Pca_33_24.16	237		ctg253-3.4-1	PY_T04445	225		CsqKR_Scaf143_5.15	Pca_44_20.26	512		CsqKR_Scaf185_11.44	PY_T06444	245		Pca_5_62.58	PY_T04976	47
ctg74-8.0-1	CsqKR_Scaf35_49.25	217		ctg372-11.41-1	Pca_33_24.35	299		###				###				CsqKR_Scaf185_11.48	PY_T06443	342		###
ctg74-10.11-1	CsqKR_Scaf35_50.12	255		ctg41-10.6-1	Pca_33_25.13	443		ctg999-1.10-1	PY_T04718	357		CsqKR_Scaf143_15.7	Pca_5_16.7	256		CsqKR_Scaf78_11.45	PY_T05770	155		Pca_5_38.19	PY_T03765	441
ctg74-10.24-1	CsqKR_Scaf35_50.13	476		ctg41-9.3-1	Pca_33_26.26	80		ctg999-1.18-1	PY_T04719	362		CsqKR_Scaf29_15.8	Pca_5_18.26	183		###				Pca_5_35.43	PY_T03754	1250
ctg74-10.25-1	CsqKR_Scaf35_50.11	204		ctg41-9.8-1	Pca_33_26.27	452		ctg420-3.5-1	PY_T04699	625		CsqKR_Scaf29_16.31	Pca_5_21.16	172		CsqKR_Scaf159_8.22	PY_T05846	138		Pca_5_33.27	PY_T03768	357
ctg74-10.27-1	CsqKR_Scaf35_50.15	326		ctg41-8.7-1	Pca_33_27.58	231		ctg420-2.4-1	PY_T04697	122		CsqKR_Scaf29_16.33	Pca_5_21.17	109		CsqKR_Scaf159_8.17	PY_T05844	383		Pca_5_31.8	PY_T03779	133
ctg74-10.15-1	CsqKR_Scaf35_50.3	193		ctg41-9.7-1	Pca_33_25.14	397		ctg92-10.0-1	PY_T04695	553		###				CsqKR_Scaf159_8.21	PY_T05843	204		###
ctg57-0.4-1	CsqKR_Scaf35_51.13	689		###				ctg92-3.28-1	PY_T04702	126		CsqKR_Scaf29_5.15	Pca_5_19.17	188		CsqKR_Scaf185_9.12	PY_T05842	1990		Pca_5_73.14	PY_T03639	544
ctg57-0.5-1	CsqKR_Scaf35_51.6	936		ctg430-3.29-1	Pca_141_2.33	787		###				CsqKR_Scaf146_5.13	Pca_5_18.29	242		CsqKR_Scaf185_9.20	PY_T05841	106		Pca_5_72.41	PY_T03634	139
ctg57-1.1-1	CsqKR_Scaf35_51.3	1590		ctg472-1.8-1	Pca_14_54.49	256		ctg3-15.17-1	PY_T03663	106		CsqKR_Scaf143_6.8	Pca_5_15.39	99		CsqKR_Scaf185_9.18	PY_T05840	427		Pca_5_72.36	PY_T03555	150
ctg57-1.0-1	CsqKR_Scaf35_52.19	836		ctg967-1.0-1	Pca_14_57.29	150		ctg3-18.10-1	PY_T03653	125		CsqKR_Scaf143_6.14	Pca_5_17.9	557		###				Pca_5_70.44	PY_T03906	101
ctg57-2.2-1	CsqKR_Scaf35_52.0	83		ctg434-0.3-1	Pca_14_57.34	126		ctg3-18.4-1	PY_T03652	593		CsqKR_Scaf29_6.11	Pca_5_14.30	115		CsqKR_Scaf10_1.9	PY_T06288	176		Pca_5_70.52	PY_T03907	710
ctg57-3.2-1	CsqKR_Scaf35_52.21	315		ctg434-1.0-1	Pca_14_57.31	561		ctg3-18.32-1	PY_T03654	848		CsqKR_Scaf200_6.23	Pca_5_14.26	765		CsqKR_Scaf185_1.17	PY_T05409	157		Pca_5_66.24	PY_T03894	191
ctg57-3.0-1	CsqKR_Scaf35_52.22	250		ctg434-1.6-1	Pca_14_57.48	489		###				CsqKR_Scaf112_7.40	Pca_5_11.20	123		CsqKR_Scaf478_1.9	PY_T06280	85		Pca_5_66.26	PY_T03895	324
ctg57-3.6-1	CsqKR_Scaf35_52.20	871		###				ctg136-6.0-1	PY_T04207	153		CsqKR_Scaf112_7.9	Pca_5_11.20	125		CsqKR_Scaf185_1.18	PY_T05408	1040		Pca_5_64.23	PY_T03901	424
ctg57-3.3-1	CsqKR_Scaf35_52.23	1160		ctg229-8.34-1	Pca_82_8.51	478		ctg253-2.1-1	PY_T04203	270		CsqKR_Scaf112_8.34	Pca_5_11.20	109		###				###
ctg57-4.4-1	CsqKR_Scaf35_53.13	1620		ctg229-8.25-1	Pca_82_8.55	270		ctg253-2.19-1	PY_T04205	63		CsqKR_Scaf20_8.11	Pca_5_8.28	365		CsqKR_Scaf39_16.9	PY_T05638	1520		Pca_5_70.25	PY_T04462	413
ctg57-4.6-1	CsqKR_Scaf35_53.27	648		ctg229-8.33-1	Pca_82_8.41	87		ctg253-2.15-1	PY_T04204	182		CsqKR_Scaf112_8.8	Pca_5_5.26	362		CsqKR_Scaf12_16.38	PY_T05651	387		Pca_5_67.22	PY_T04471	965
ctg57-5.5-1	CsqKR_Scaf35_53.24	553		ctg823-5.34-1	Pca_82_10.38	104		###				CsqKR_Scaf112_9.49	Pca_5_7.51	234		CsqKR_Scaf12_16.32	PY_T05650	50		Pca_5_67.25	PY_T04470	136
ctg57-5.13-1	CsqKR_Scaf35_53.28	1190		ctg479-3.9-1	Pca_82_6.31	79		ctg253-3.2-1	PY_T04061	737		CsqKR_Scaf112_9.51	Pca_5_5.11	108		CsqKR_Scaf12_16.33	PY_T05648	221		Pca_5_65.53	PY_T04458	357
ctg57-5.12-1	CsqKR_Scaf35_53.25	862		###				ctg253-5.0-1	PY_T04060	378		###				CsqKR_Scaf12_16.34	PY_T05647	152		Pca_5_65.62	PY_T04457	278
ctg57-6.0-1	CsqKR_Scaf35_53.26	286		ctg41-6.21-1	Pca_14_6.26	213		ctg253-3.6-1	PY_T04063	190		CsqKR_Scaf146_2.13	Pca_5_59.23	310		###				###
ctg57-6.1-1	CsqKR_Scaf35_53.19	536		ctg41-6.41-1	Pca_14_5.19	299		ctg253-5.15-1	PY_T04062	291		CsqKR_Scaf200_2.3	Pca_5_62.23	221		CsqKR_Scaf10_20.7	PY_T05734	819		Pca_5_60.80	PY_T04464	237
ctg57-8.10-1	CsqKR_Scaf35_54.13	1260		ctg41-6.43-1	Pca_14_6.32	171		###				CsqKR_Scaf89_2.6	Pca_5_55.29	209		CsqKR_Scaf10_20.42	PY_T05736	468		Pca_5_57.22	PY_T04473	607
ctg57-9.2-1	CsqKR_Scaf35_55.21	783		ctg41-6.20-1	Pca_14_6.33	232		ctg916-0.6-1	PY_T17597	256		CsqKR_Scaf153_2.33	Pca_5_60.80	174		CsqKR_Scaf39_22.19	PY_T05992	313		Pca_5_57.31	PY_T04492	215
###				ctg1371-0.9-1	Pca_14_11.33	125		ctg816-2.2-1	PY_T17667	794		CsqKR_Scaf505_2.16	Pca_5_62.46	47		CsqKR_Scaf39_24.42	PY_T05990	201		Pca_5_56.26	PY_T04493	544
ctg2747-0.7-1	CsqKR_Scaf80_2.24	256		ctg2128-0.4-1	Pca_14_11.41	112		ctg816-2.13-1	PY_T17665	799		CsqKR_Scaf143_3.20	Pca_5_62.50	1420		###				###
ctg741-7.4-1	CsqKR_Scaf80_2.26	55		###				ctg816-1.9-1	PY_T17664	632		###				CsqKR_Scaf286_4.7	PY_T06531	308		Pca_5_59.23	PY_T04135	305
ctg741-7.17-1	CsqKR_Scaf80_1.43	145		ctg1496-2.52-1	Pca_33_19.23	160		ctg816-1.0-1	PY_T17663	223		CsqKR_Scaf112_6.14	Pca_44_10.29	117		CsqKR_Scaf113_4.29	PY_T06518	829		Pca_5_58.17	PY_T04184	471
ctg741-7.16-1	CsqKR_Scaf80_1.8	1100		ctg2213-0.7-1	Pca_33_14.0	122		ctg4391-0.0-1	PY_T17662	77		CsqKR_Scaf112_6.16	Pca_44_11.46	463		CsqKR_Scaf113_4.27	PY_T06519	694		Pca_5_57.34	PY_T04185	215
ctg741-2.13-1	CsqKR_Scaf320_1.12	541		ctg273-2.17-1	Pca_33_16.33	188		ctg2882-0.6-1	PY_T17662	63		CsqKR_Scaf112_7.39	Pca_44_11.49	281		CsqKR_Scaf113_4.30	PY_T06520	234		Pca_5_55.29	PY_T04174	215
ctg741-1.4-1	CsqKR_Scaf320_1.14	718		ctg273-8.12-1	Pca_33_19.25	421		###				CsqKR_Scaf29_7.23	Pca_44_17.11	196		CsqKR_Scaf286_4.14	PY_T06526	280		Pca_5_54.12	PY_T04177	172
ctg741-1.3-1	CsqKR_Scaf320_1.6	275		ctg273-8.30-1	Pca_33_19.12	277		ctg226-5.2-1	PY_T17558	90		CsqKR_Scaf146_7.27	Pca_44_13.42	476		###				Pca_5_52.15	PY_T04178	191
ctg741-1.5-1	CsqKR_Scaf320_1.13	990		ctg273-8.24-1	Pca_33_19.30	198		ctg470-10.0-1	PY_T17765	141		CsqKR_Scaf146_7.28	Pca_44_11.47	147		CsqKR_Scaf39_10.9	PY_T05437	106		Pca_5_51.9	PY_T04179	198
###				###				ctg470-11.3-1	PY_T17825	138		###				CsqKR_Scaf39_11.14	PY_T05436	198		Pca_5_48.17	PY_T04180	183
ctg3254-0.5-1	CsqKR_Scaf3_58.10	645		ctg211-6.1-1	Pca_33_33.38	275		ctg470-11.3-1	PY_T17552	103		CsqKR_Scaf29_9.16	Pca_5_31.33	79		CsqKR_Scaf39_11.25	PY_T05435	96		###
ctg1985-0.6-1	CsqKR_Scaf3_58.11	411		ctg211-6.0-1	Pca_33_33.45	74		ctg10-7.8-1	PY_T17837	266		CsqKR_Scaf112_9.31	Pca_5_31.35	340		CsqKR_Scaf39_11.16	PY_T05434	449		Pca_194_1.68	PY_T03897	234
ctg1985-0.7-1	CsqKR_Scaf3_58.7	114		ctg211-6.3-1	Pca_33_33.39	1220		ctg10-5.7-1	PY_T17557	196		CsqKR_Scaf112_9.54	Pca_5_30.43	286		CsqKR_Scaf39_11.27	PY_T05433	653		Pca_137_3.42	PY_T03905	335
ctg3578-0.3-1	CsqKR_Scaf3_57.12	848		ctg2448-0.8-1	Pca_33_33.17	201		ctg10-7.11-1	PY_T17556	75		CsqKR_Scaf112_9.25	Pca_5_29.18	359		CsqKR_Scaf39_11.24	PY_T05432	471		Pca_137_3.36	PY_T03904	256
ctg2179-0.1-1	CsqKR_Scaf3_60.16	120		###				###				###				###				Pca_137_5.26	PY_T03889	149
ctg1185-0.2-1	CsqKR_Scaf3_57.11	289		ctg1753-0.13-1	Pca_82_4.68	147		ctg64-0.1-1	PY_T17802	465		CsqKR_Scaf20_19.14	Pca_137_5.85	316		CsqKR_Scaf12_24.24	PY_T06104	683		###
ctg1185-0.1-1	CsqKR_Scaf3_57.9	206		ctg288-4.13-1	Pca_82_2.37	139		ctg64-7.1-1	PY_T17776	210		CsqKR_Scaf20_20.11	Pca_137_5.60	707		CsqKR_Scaf12_24.22	PY_T06103	209		Pca_44_9.47	PY_T04903	327
ctg1185-1.0-1	CsqKR_Scaf3_57.10	753		ctg848-4.35-1	Pca_82_0.38	947		ctg64-8.4-1	PY_T17777	101		CsqKR_Scaf20_24.14	Pca_180_1.16	111		CsqKR_Scaf12_25.33	PY_T06101	484		Pca_44_10.21	PY_T04902	810
ctg1185-1.3-1	CsqKR_Scaf3_57.13	558		ctg1496-2.45-1	Pca_82_1.34	330		ctg64-8.0-1	PY_T17778	242		CsqKR_Scaf20_24.16	Pca_180_1.44	128		CsqKR_Scaf12_26.19	PY_T06105	560		Pca_44_11.58	PY_T04969	1010
ctg2288-0.6-1	CsqKR_Scaf3_56.7	255		ctg273-2.14-1	Pca_141_5.41	122		ctg64-9.7-1	PY_T17780	213		###				###				Pca_44_18.55	PY_T04984	1700
###				###				ctg64-12.19-1	PY_T17786	1130		CsqKR_Scaf200_2.38	Pca_180_2.26	96		CsqKR_Scaf12_61.23	PY_T05821	228		###
ctg141-5.1-1	CsqKR_Scaf80_16.33	688		ctg73-5.0-1	Pca_189_1.68	602		ctg64-12.22-1	PY_T17783	60		CsqKR_Scaf379_2.15	Pca_180_2.44	155		CsqKR_Scaf12_61.20	PY_T05820	275		Pca_180_1.16	PY_T04168	177
ctg141-5.2-1	CsqKR_Scaf80_16.5	889		ctg73-3.2-1	Pca_189_1.72	248		ctg64-12.21-1	PY_T17782	155		CsqKR_Scaf143_2.17	Pca_23_43.48	270		CsqKR_Scaf12_61.25	PY_T05819	225		Pca_23_47.30	PY_T04174	223
ctg141-4.7-1	CsqKR_Scaf80_15.31	79		ctg73-3.7-1	Pca_189_1.19	172		###				CsqKR_Scaf379_3.13	Pca_23_43.38	206		CsqKR_Scaf12_61.21	PY_T05763	111		Pca_23_47.21	PY_T04173	168
ctg141-4.9-1	CsqKR_Scaf80_15.33	1060		ctg331-5.0-1	Pca_113_5.30	682		ctg126-4.6-1	PY_T17117	258		###				CsqKR_Scaf12_62.13	PY_T05764	337		Pca_23_45.14	PY_T04172	136
ctg141-4.6-1	CsqKR_Scaf80_15.30	715		###				ctg126-6.12-1	PY_T17163	47		CsqKR_Scaf89_11.32	Pca_5_15.33	874		CsqKR_Scaf12_62.22	PY_T05766	700		Pca_23_44.31	PY_T04171	145
ctg141-4.5-1	CsqKR_Scaf80_15.29	272		ctg3337-0.6-1	Pca_33_26.29	897		ctg729-0.9-1	PY_T17114	94		CsqKR_Scaf29_12.11	Pca_5_14.34	169		CsqKR_Scaf12_63.42	PY_T05282	77		Pca_23_43.38	PY_T04170	134
ctg141-3.3-1	CsqKR_Scaf80_15.28	1510		ctg307-1.7-1	Pca_33_28.27	438		ctg729-1.1-1	PY_T17146	338		CsqKR_Scaf143_12.14	Pca_5_13.72	111		CsqKR_Scaf12_63.9	PY_T05281	397		###
ctg141-2.11-1	CsqKR_Scaf80_15.32	202		ctg307-2.6-1	Pca_33_28.29	104		ctg644-2.0-1	PY_T17159	286		CsqKR_Scaf29_12.15	Pca_5_20.27	139		###				Pca_5_36.33	PY_T03934	365
ctg141-2.8-1	CsqKR_Scaf80_15.3	198		ctg307-4.14-1	Pca_33_27.75	109		###				###				CsqKR_Scaf11_5.9	PY_T20621	1060		Pca_5_35.51	PY_T03932	585
###				ctg73-11.1-1	Pca_33_23.9	213		ctg1391-0.7-1	PY_T17216	277		CsqKR_Scaf29_7.20	Pca_23_39.7	180		CsqKR_Scaf269_5.25	PY_T20619	188		Pca_5_33.24	PY_T03926	106
ctg530-3.7-1	CsqKR_Scaf73_0.13	128		###				ctg1391-0.5-1	PY_T17215	759		CsqKR_Scaf29_7.31	Pca_23_39.41	607		CsqKR_Scaf102_5.14	PY_T20620	171		Pca_5_31.32	PY_T03920	145
ctg530-3.4-1	CsqKR_Scaf73_0.22	242		ctg721-3.3-1	Pca_33_13.34	223		ctg1391-0.3-1	PY_T17214	338		CsqKR_Scaf29_7.22	Pca_23_39.53	392		CsqKR_Scaf102_6.19	PY_T20615	626		###
ctg530-3.13-1	CsqKR_Scaf73_0.21	217		ctg479-2.2-1	Pca_33_17.39	289		ctg1391-0.6-1	PY_T17213	152		CsqKR_Scaf29_7.34	Pca_23_36.29	183		CsqKR_Scaf102_6.18	PY_T20614	108		Pca_10_65.15	PY_T23208	134
ctg137-1.7-1	CsqKR_Scaf73_0.11	79		ctg1085-4.12-1	Pca_33_18.48	247		###				CsqKR_Scaf143_8.5	Pca_23_35.60	58		CsqKR_Scaf269_6.5	PY_T20616	231		Pca_10_65.32	PY_T23209	161
###				ctg1730-0.7-1	Pca_33_19.41	686		ctg548-1.7-1	PY_T17029	376		###				CsqKR_Scaf26_6.26	PY_T20529	337		Pca_10_64.16	PY_T23207	335
ctg292-4.8-1	CsqKR_Scaf3_68.13	304		###				ctg900-3.12-1	PY_T17032	191		CsqKR_Scaf146_2.25	Pca_26_8.30	392		###				Pca_10_63.29	PY_T23215	204
ctg292-4.1-1	CsqKR_Scaf3_68.9	571		ctg1111-2.1-1	Pca_76_6.13	783		ctg900-3.15-1	PY_T17033	410		CsqKR_Scaf20_2.1	Pca_26_6.27	435		CsqKR_Scaf290_1.12	PY_T20361	493		Pca_10_62.48	PY_T23245	262
ctg292-3.2-1	CsqKR_Scaf3_67.11	753		ctg1111-2.30-1	Pca_76_4.55	134		ctg900-2.3-1	PY_T17030	368		CsqKR_Scaf112_2.1	Pca_26_1.29	179		CsqKR_Scaf122_0.24	PY_T20087	49		Pca_10_61.28	PY_T23238	278
ctg292-3.1-1	CsqKR_Scaf3_66.6	564		ctg1613-1.3-1	Pca_76_4.58	88		###				CsqKR_Scaf379_2.16	Pca_26_3.20	153		CsqKR_Scaf252_1.17	PY_T20085	629		Pca_10_61.23	PY_T23239	300
ctg292-1.5-1	CsqKR_Scaf3_67.12	1620		ctg753-2.22-1	Pca_76_2.12	305		ctg127-5.1-1	PY_T17405	199		###				CsqKR_Scaf26_1.2	PY_T20094	163		Pca_10_59.43	PY_T23195	171
ctg292-0.5-1	CsqKR_Scaf3_67.14	180		###				ctg127-4.13-1	PY_T17406	134		CsqKR_Scaf143_3.30	Pca_5_20.26	144		CsqKR_Scaf102_1.32	PY_T20102	226		###
ctg824-0.2-1	CsqKR_Scaf3_68.15	345		ctg1325-0.15-1	Pca_9_32.23	115		ctg127-4.7-1	PY_T17407	191		CsqKR_Scaf29_3.7	Pca_5_22.18	362		CsqKR_Scaf269_1.22	PY_T20112	161		Pca_10_46.41	PY_T23185	261
ctg824-1.6-1	CsqKR_Scaf3_68.16	207		ctg580-0.1-1	Pca_9_28.19	206		ctg127-1.1-1	PY_T17397	579		CsqKR_Scaf29_4.11	Pca_5_19.14	405		CsqKR_Scaf102_1.28	PY_T20100	187		Pca_10_43.28	PY_T23086	269
ctg824-1.7-1	CsqKR_Scaf3_68.7	463		ctg580-0.4-1	Pca_9_27.34	256		###				CsqKR_Scaf29_5.8	Pca_5_20.25	427		CsqKR_Scaf102_1.15	PY_T20101	515		Pca_10_42.54	PY_T23112	397
ctg824-2.8-1	CsqKR_Scaf3_69.22	394		ctg580-2.2-1	Pca_9_26.29	207		ctg400-2.13-1	PY_T17025	697		###				###				Pca_10_42.53	PY_T23190	199
ctg824-2.9-1	CsqKR_Scaf3_69.23	2020		ctg580-2.8-1	Pca_9_26.30	262		ctg400-3.1-1	PY_T17024	1200		CsqKR_Scaf146_1.9	Pca_194_0.18	60		CsqKR_Scaf18_6.25	PY_T20228	1540		Pca_10_40.10	PY_T23104	297
ctg824-2.7-1	CsqKR_Scaf3_69.19	454		ctg580-2.3-1	Pca_9_25.46	220		ctg400-4.24-1	PY_T17023	296		CsqKR_Scaf146_1.1	Pca_180_2.33	96		CsqKR_Scaf18_6.20	PY_T20229	164		###
ctg94-7.17-1	CsqKR_Scaf3_69.20	315		ctg580-2.1-1	Pca_9_25.27	251		ctg400-4.23-1	PY_T17021	296		CsqKR_Scaf615_0.26	Pca_194_1.82	244		CsqKR_Scaf18_6.2	PY_T20230	83		Pca_10_16.38	PY_T22985	768
ctg94-7.14-1	CsqKR_Scaf3_69.25	1240		###				ctg400-4.25-1	PY_T17020	138		CsqKR_Scaf451_1.11	Pca_137_3.48	275		CsqKR_Scaf269_6.25	PY_T20403	112		Pca_10_15.24	PY_T22895	503
ctg94-7.16-1	CsqKR_Scaf3_69.21	323		ctg364-9.12-1	Pca_86_10.19	55		ctg633-1.8-1	PY_T17036	376		CsqKR_Scaf615_0.23	Pca_137_5.58	511		###				Pca_10_14.54	PY_T22900	103
ctg94-7.15-1	CsqKR_Scaf3_70.4	1760		ctg364-9.13-1	Pca_86_10.54	394		###				CsqKR_Scaf89_1.8	Pca_23_47.30	251		CsqKR_Scaf222_0.13	PY_T20805	1670		Pca_10_13.39	PY_T22997	274
ctg94-6.0-1	CsqKR_Scaf3_70.8	311		ctg1325-0.8-1	Pca_86_10.45	1070		ctg195-12.2-1	PY_T17211	153		###				CsqKR_Scaf314_0.4	PY_T20864	80		###
ctg94-6.3-1	CsqKR_Scaf3_71.9	103		ctg1325-0.2-1	Pca_86_10.48	196		ctg195-11.11-1	PY_T17210	259		CsqKR_Scaf200_0.11	Pca_44_2.28	240		CsqKR_Scaf26_0.7	PY_T20806	166		Pca_10_31.34	PY_T23132	378
ctg94-6.1-1	CsqKR_Scaf3_71.6	731		###				ctg195-12.3-1	PY_T17209	778		CsqKR_Scaf200_0.7	Pca_44_2.32	237		CsqKR_Scaf314_1.22	PY_T20865	130		Pca_10_28.51	PY_T23128	109
ctg94-3.9-1	CsqKR_Scaf3_72.18	417		ctg669-7.1-1	Pca_51_7.21	514		ctg195-12.4-1	PY_T17208	204		CsqKR_Scaf389_0.6	Pca_44_1.20	106		###				Pca_10_28.59	PY_T23127	632
ctg94-2.1-1	CsqKR_Scaf3_72.29	938		ctg669-6.5-1	Pca_51_7.15	593		###				CsqKR_Scaf384_0.21	Pca_44_5.27	307		CsqKR_Scaf133_8.12	PY_T20579	334		Pca_10_28.48	PY_T23130	106
ctg94-2.0-1	CsqKR_Scaf3_72.19	1440		ctg669-6.1-1	Pca_51_8.41	50		ctg577-3.0-1	PY_T17144	149		###				CsqKR_Scaf102_8.20	PY_T20587	685		Pca_10_28.44	PY_T23129	656
ctg94-1.1-1	CsqKR_Scaf3_72.33	1050		ctg669-5.4-1	Pca_51_7.20	179		ctg577-2.8-1	PY_T17151	174		CsqKR_Scaf89_3.8	Pca_23_47.21	149		CsqKR_Scaf133_8.13	PY_T20581	1190		###
ctg94-1.4-1	CsqKR_Scaf3_72.20	762		###				ctg3664-0.0-1	PY_T17167	187		CsqKR_Scaf112_3.11	Pca_23_43.46	1000		CsqKR_Scaf11_8.20	PY_T20594	425		Pca_10_27.21	PY_T23081	498
ctg94-1.2-1	CsqKR_Scaf3_73.13	884		ctg451-6.0-1	Pca_69_4.26	639		ctg612-1.16-1	PY_T17105	50		CsqKR_Scaf289_3.31	Pca_180_2.41	190		###				Pca_10_20.30	PY_T23076	75
ctg94-0.0-1	CsqKR_Scaf3_73.16	1060		ctg2425-0.2-1	Pca_69_6.50	628		###				CsqKR_Scaf379_3.14	Pca_23_44.31	226		CsqKR_Scaf26_5.25	PY_T20165	119		Pca_10_20.26	PY_T22615	302
ctg94-0.1-1	CsqKR_Scaf3_73.14	689		ctg2425-0.3-1	Pca_69_6.52	1350		ctg940-1.20-1	PY_T17403	463		CsqKR_Scaf379_3.12	Pca_23_47.21	147		CsqKR_Scaf26_6.9	PY_T20164	885		Pca_10_20.29	PY_T22616	183
ctg587-4.3-1	CsqKR_Scaf3_73.15	868		ctg1008-4.17-1	Pca_69_6.55	139		ctg1159-2.8-1	PY_T17388	68		CsqKR_Scaf200_5.22	Pca_180_1.45	96		CsqKR_Scaf26_6.27	PY_T20163	52		###
ctg587-4.6-1	CsqKR_Scaf3_74.27	413		###				ctg1159-0.2-1	PY_T17391	149		CsqKR_Scaf112_5.91	Pca_137_5.64	1360		CsqKR_Scaf26_6.23	PY_T20162	213		Pca_130_3.17	PY_T22419	56
ctg587-4.2-1	CsqKR_Scaf3_74.23	694		ctg45-6.4-1	Pca_9_9.38	304		ctg126-3.17-1	PY_T17386	119		CsqKR_Scaf112_5.16	Pca_137_5.63	1480		###				Pca_130_3.16	PY_T22420	840
ctg587-4.1-1	CsqKR_Scaf3_74.24	803		ctg45-7.4-1	Pca_9_9.35	302		###				###				CsqKR_Scaf222_7.14	PY_T20782	1270		Pca_130_3.18	PY_T22421	392
ctg587-3.2-1	CsqKR_Scaf3_74.8	400		ctg45-6.3-1	Pca_9_9.42	130		ctg64-2.21-1	PY_T17283	80		CsqKR_Scaf29_14.3	Pca_5_36.33	765		CsqKR_Scaf191_8.18	PY_T20780	161		Pca_130_4.35	PY_T22422	240
ctg587-3.13-1	CsqKR_Scaf3_74.25	617		ctg45-7.20-1	Pca_9_8.20	492		ctg64-4.5-1	PY_T17545	435		CsqKR_Scaf20_15.16	Pca_5_34.32	326		CsqKR_Scaf18_8.7	PY_T20793	338		###
ctg587-3.11-1	CsqKR_Scaf3_74.9	2870		ctg45-5.3-1	Pca_9_8.14	379		ctg64-9.7-1	PY_T17533	169		CsqKR_Scaf20_15.18	Pca_5_34.27	237		CsqKR_Scaf191_8.15	PY_T20781	221		Pca_31_7.35	PY_T21985	172
ctg587-2.0-1	CsqKR_Scaf3_75.13	1020		ctg45-7.18-1	Pca_9_11.23	378		ctg135-0.4-1	PY_T17539	1310		CsqKR_Scaf20_15.13	Pca_5_32.25	612		CsqKR_Scaf102_8.19	PY_T20790	716		Pca_31_2.48	PY_T21962	372
###				###				###				CsqKR_Scaf20_16.1	Pca_5_31.30	49		CsqKR_Scaf18_9.18	PY_T20794	244		Pca_31_2.55	PY_T21961	1480
ctg57-10.22-1	CsqKR_Scaf349_12.22	231		ctg1604-0.7-1	Pca_1298_2.72	50		ctg940-1.19-1	PY_T17484	302		###				###				Pca_31_2.47	PY_T22031	61
ctg57-10.17-1	CsqKR_Scaf349_12.42	449		ctg1738-0.0-1	Pca_1298_2.50	974		ctg940-1.21-1	PY_T17487	49		CsqKR_Scaf208_3.13	Pca_96_5.29	678		CsqKR_Scaf102_3.21	PY_T20481	244		Pca_31_1.48	PY_T21947	1980
ctg57-10.18-1	CsqKR_Scaf349_12.43	506		ctg1777-0.5-1	Pca_1298_4.33	280		ctg1159-2.7-1	PY_T17468	300		CsqKR_Scaf208_3.11	Pca_96_4.29	386		CsqKR_Scaf102_4.10	PY_T20482	463		###
ctg57-13.0-1	CsqKR_Scaf35_14.12	699		ctg1777-0.1-1	Pca_1298_4.27	490		ctg3028-0.1-1	PY_T17479	122		CsqKR_Scaf273_3.29	Pca_96_3.73	99		CsqKR_Scaf26_4.13	PY_T20483	1340		Pca_31_28.38	PY_T22110	228
ctg57-14.9-1	CsqKR_Scaf35_14.10	873		ctg1777-0.13-1	Pca_1298_5.70	372		###				CsqKR_Scaf208_4.10	Pca_96_4.32	88		CsqKR_Scaf191_4.7	PY_T20485	212		Pca_31_28.35	PY_T22111	528
ctg57-14.10-1	CsqKR_Scaf35_13.17	1960		ctg825-2.0-1	Pca_1298_5.25	198		ctg471-1.4-1	PY_T17751	166		###				###				Pca_31_27.50	PY_T22112	166
ctg57-15.3-1	CsqKR_Scaf35_13.26	1730		ctg825-1.7-1	Pca_1298_5.64	294		ctg471-2.4-1	PY_T17750	332		CsqKR_Scaf208_7.48	Pca_96_3.76	296		CsqKR_Scaf397_1.44	PY_T13956	925		Pca_31_27.38	PY_T22095	236
ctg57-17.1-1	CsqKR_Scaf35_13.20	623		ctg825-1.5-1	Pca_1298_5.53	134		ctg471-1.5-1	PY_T17749	255		CsqKR_Scaf280_7.22	Pca_95_12.26	919		CsqKR_Scaf140_1.48	PY_T13954	444		###
ctg57-17.8-1	CsqKR_Scaf35_13.25	242		ctg825-1.6-1	Pca_1298_5.63	319		ctg895-0.4-1	PY_T17738	557		CsqKR_Scaf208_7.18	Pca_96_3.60	541		CsqKR_Scaf140_1.50	PY_T13959	368		Pca_191_0.50	PY_T22334	231
ctg57-15.2-1	CsqKR_Scaf35_13.42	68		ctg825-1.2-1	Pca_1298_5.19	362		###				CsqKR_Scaf280_8.14	Pca_96_5.36	882		CsqKR_Scaf140_1.23	PY_T13960	1030		Pca_101_3.26	PY_T22332	251
ctg57-16.2-1	CsqKR_Scaf35_13.19	1260		ctg825-0.1-1	Pca_1298_5.62	394		ctg398-2.1-1	PY_T17075	139		CsqKR_Scaf280_8.17	Pca_96_5.26	253		###				Pca_101_10.39	PY_T22335	338
ctg57-17.11-1	CsqKR_Scaf35_13.37	1130		###				ctg398-3.2-1	PY_T17085	501		CsqKR_Scaf280_9.1	Pca_96_6.9	761		CsqKR_Scaf27_11.18	PY_T13792	489		Pca_155_4.44	PY_T22221	302
###				ctg58-9.1-1	Pca_111_8.69	72		ctg2446-0.10-1	PY_T17084	196		CsqKR_Scaf22_9.16	Pca_96_8.29	180		CsqKR_Scaf27_11.17	PY_T13789	2010		###
ctg897-0.0-1	CsqKR_Scaf80_9.39	609		ctg58-8.10-1	Pca_111_8.66	1000		ctg471-0.3-1	PY_T17083	104		CsqKR_Scaf402_9.50	Pca_96_3.73	99		CsqKR_Scaf27_11.38	PY_T13788	338		Pca_56_4.36	PY_T22352	79
ctg897-1.4-1	CsqKR_Scaf80_9.43	995		ctg58-8.9-1	Pca_111_8.65	63		ctg471-1.7-1	PY_T17082	228		###				CsqKR_Scaf27_11.11	PY_T13775	865		Pca_56_3.47	PY_T22344	425
ctg897-1.5-1	CsqKR_Scaf80_9.44	514		ctg58-7.6-1	Pca_111_8.72	158		###				CsqKR_Scaf295_5.11	Pca_106_6.32	164		CsqKR_Scaf27_11.44	PY_T13774	451		Pca_56_3.44	PY_T22539	158
ctg897-1.7-1	CsqKR_Scaf80_9.46	405		ctg58-7.5-1	Pca_111_8.52	342		ctg1159-2.8-1	PY_T17856	61		CsqKR_Scaf22_5.13	Pca_153_0.15	69		CsqKR_Scaf27_11.39	PY_T13773	150		Pca_56_3.53	PY_T22538	226
###				###				ctg1159-2.8-1	PY_T17858	87		CsqKR_Scaf295_6.39	Pca_93_13.74	346		CsqKR_Scaf27_12.23	PY_T13716	402		Pca_56_3.58	PY_T22548	683
ctg1098-1.2-1	CsqKR_Scaf366_17.9	441		ctg48-15.0-1	Pca_69_11.39	718		ctg1569-0.11-1	PY_T17849	115		CsqKR_Scaf318_7.14	Pca_93_13.49	416		CsqKR_Scaf27_13.26	PY_T13715	1480		###
ctg1098-1.5-1	CsqKR_Scaf366_17.10	435		ctg48-15.6-1	Pca_69_12.54	474		ctg1569-0.10-1	PY_T17794	527		###				CsqKR_Scaf127_14.32	PY_T13779	304		Pca_1306_3.59	PY_T22191	71
ctg1098-0.7-1	CsqKR_Scaf366_16.15	569		ctg48-15.2-1	Pca_69_12.47	111		ctg126-3.14-1	PY_T17803	187		CsqKR_Scaf402_9.49	Pca_106_7.12	239		CsqKR_Scaf61_14.17	PY_T13793	459		Pca_159_3.72	PY_T22177	478
ctg1098-0.6-1	CsqKR_Scaf366_16.14	836		ctg48-16.3-1	Pca_69_10.36	120		###				CsqKR_Scaf22_11.16	Pca_153_0.4	53		###				Pca_159_1.36	PY_T22174	386
ctg1098-0.1-1	CsqKR_Scaf366_16.12	346		ctg48-16.2-1	Pca_69_11.23	361		ctg1127-2.18-1	PY_T16899	128		CsqKR_Scaf22_13.16	Pca_153_2.29	183		CsqKR_Scaf61_14.14	PY_T13977	234		Pca_77_17.45	PY_T22173	342
ctg2441-0.1-1	CsqKR_Scaf366_16.9	1710		ctg48-17.4-1	Pca_69_11.45	158		ctg1127-2.22-1	PY_T16898	141		CsqKR_Scaf22_13.25	Pca_153_2.27	269		CsqKR_Scaf61_14.24	PY_T13976	88		###
ctg2441-0.4-1	CsqKR_Scaf366_16.11	683		###				ctg1392-0.0-1	PY_T17300	212		CsqKR_Scaf22_13.17	Pca_153_1.30	80		CsqKR_Scaf61_14.23	PY_T13975	190		Pca_1309_0.15	PY_T22023	174
ctg1960-0.0-1	CsqKR_Scaf366_15.11	190		ctg183-8.3-1	Pca_1298_5.69	126		ctg34-11.0-1	PY_T16910	384		CsqKR_Scaf22_13.18	Pca_153_1.20	225		CsqKR_Scaf61_15.4	PY_T13974	911		Pca_1309_1.75	PY_T22020	256
###				ctg183-8.1-1	Pca_1298_5.75	131		###				###				CsqKR_Scaf61_15.24	PY_T13973	68		Pca_1309_1.69	PY_T22019	123
ctg323-7.4-1	CsqKR_Scaf55_17.35	225		ctg183-8.7-1	Pca_1298_5.68	218		ctg1078-1.5-1	PY_T24194	185		CsqKR_Scaf22_14.34	Pca_205_0.15	436		###				Pca_175_3.13	PY_T21987	261
ctg323-5.4-1	CsqKR_Scaf55_17.30	980		ctg183-8.0-1	Pca_1298_5.42	104		ctg1078-1.4-1	PY_T24338	144		CsqKR_Scaf22_14.36	Pca_197_1.90	463		CsqKR_Scaf27_15.35	PY_T14028	198		Pca_175_3.23	PY_T21967	316
ctg323-5.3-1	CsqKR_Scaf55_17.33	187		ctg183-7.26-1	Pca_1298_5.48	232		ctg766-5.12-1	PY_T24177	188		CsqKR_Scaf22_14.23	Pca_197_1.100	612		CsqKR_Scaf127_15.8	PY_T14222	299		###
ctg323-4.1-1	CsqKR_Scaf55_17.31	1300		ctg183-6.14-1	Pca_1298_5.73	168		ctg1416-0.5-1	PY_T24187	283		CsqKR_Scaf22_14.27	Pca_197_1.87	484		CsqKR_Scaf61_16.13	PY_T13452	1080		Pca_103_6.23	PY_T07219	232
ctg323-4.7-1	CsqKR_Scaf55_17.34	686		###				###				CsqKR_Scaf22_17.0	Pca_1309_1.73	64		CsqKR_Scaf61_16.22	PY_T13448	122		Pca_103_8.32	PY_T07228	329
ctg323-3.0-1	CsqKR_Scaf3_17.18	269		ctg2237-0.5-1	Pca_32_11.23	417		ctg205-5.0-1	PY_T24544	1120		###				###				Pca_103_8.38	PY_T07230	150
ctg323-3.4-1	CsqKR_Scaf3_17.16	564		ctg596-2.11-1	Pca_32_11.61	90		ctg205-5.1-1	PY_T24549	403		CsqKR_Scaf318_10.13	Pca_31_7.31	305		CsqKR_Scaf490_6.7	PY_T13621	1110		Pca_103_8.33	PY_T07204	201
ctg30-4.17-1	CsqKR_Scaf174_17.10	379		ctg1013-3.12-1	Pca_32_16.41	323		ctg205-6.15-1	PY_T24550	1970		CsqKR_Scaf22_11.10	Pca_31_2.48	441		CsqKR_Scaf307_6.2	PY_T13610	300		Pca_88_6.61	PY_T07217	119
ctg30-5.6-1	CsqKR_Scaf174_17.15	663		ctg1013-3.14-1	Pca_32_16.30	602		ctg205-6.18-1	PY_T24551	134		CsqKR_Scaf280_10.26	Pca_31_7.36	142		CsqKR_Scaf490_6.5	PY_T13620	1100		###
ctg30-5.8-1	CsqKR_Scaf55_17.17	939		###				###				CsqKR_Scaf318_12.10	Pca_31_1.46	321		CsqKR_Scaf231_6.16	PY_T13636	384		Pca_18_8.35	PY_T07792	111
###				ctg1524-0.3-1	Pca_165_3.71	176		ctg1576-0.15-1	PY_T24326	242		###				CsqKR_Scaf245_6.14	PY_T13593	114		Pca_18_12.12	PY_T07815	112
ctg259-6.0-1	CsqKR_Scaf366_18.20	517		ctg357-6.37-1	Pca_165_3.92	296		ctg541-5.23-1	PY_T24476	735		CsqKR_Scaf208_7.17	Pca_56_5.34	161		CsqKR_Scaf307_7.1	PY_T13609	329		Pca_18_12.13	PY_T07817	126
ctg524-1.3-1	CsqKR_Scaf366_18.31	63		ctg357-6.1-1	Pca_165_3.86	64		ctg224-5.9-1	PY_T24659	762		CsqKR_Scaf295_7.16	Pca_56_2.18	253		CsqKR_Scaf61_7.7	PY_T13629	218		Pca_18_12.1	PY_T07816	126
ctg1910-0.11-1	CsqKR_Scaf366_18.29	90		ctg357-6.38-1	Pca_165_3.93	236		ctg224-5.1-1	PY_T24660	411		CsqKR_Scaf280_8.15	Pca_56_3.58	726		CsqKR_Scaf307_7.10	PY_T13608	583		Pca_18_13.2	PY_T07812	408
ctg1910-0.11-1	CsqKR_Scaf366_18.34	64		###				###				CsqKR_Scaf318_9.12	Pca_56_5.37	228		###				Pca_18_14.37	PY_T07813	436
ctg1910-0.11-1	CsqKR_Scaf366_18.37	82		ctg580-2.6-1	Pca_69_16.61	362		ctg766-3.20-1	PY_T24421	1520		###				CsqKR_Scaf127_13.29	PY_T14581	131		###
ctg1910-0.3-1	CsqKR_Scaf366_18.28	169		ctg1467-1.13-1	Pca_69_16.45	174		ctg168-6.1-1	PY_T24565	225		CsqKR_Scaf402_4.7	Pca_106_6.42	126		CsqKR_Scaf127_13.27	PY_T14582	262		Pca_85_4.52	PY_T07676	104
ctg1910-0.3-1	CsqKR_Scaf366_18.33	190		ctg251-2.0-1	Pca_69_16.58	194		ctg168-2.9-1	PY_T24419	120		CsqKR_Scaf295_4.15	Pca_106_9.37	334		CsqKR_Scaf27_13.15	PY_T14564	245		Pca_85_2.19	PY_T07927	754
ctg1910-0.3-1	CsqKR_Scaf366_18.38	223		ctg251-3.0-1	Pca_69_16.52	353		ctg168-6.15-1	PY_T24426	133		CsqKR_Scaf295_5.16	Pca_93_13.59	74		CsqKR_Scaf27_14.11	PY_T14565	196		Pca_85_2.49	PY_T07677	229
###				ctg251-4.5-1	Pca_69_16.57	381		###				CsqKR_Scaf280_5.1	Pca_153_0.4	49		###				Pca_3256_2.40	PY_T07682	338
ctg30-2.12-1	CsqKR_Scaf3_100.27	813		###				ctg283-7.56-1	PY_T24466	256		###				CsqKR_Scaf61_7.6	PY_T14369	413		###
ctg30-3.1-1	CsqKR_Scaf3_100.4	408		ctg202-5.18-1	Pca_9_60.51	149		ctg283-7.54-1	PY_T25775	313		CsqKR_Scaf309_1.24	Pca_101_3.44	538		CsqKR_Scaf195_7.26	PY_T13575	313		Pca_18_32.17	PY_T07916	338
ctg30-2.13-1	CsqKR_Scaf3_100.11	724		ctg202-5.23-1	Pca_9_60.34	566		ctg2323-0.14-1	PY_T24460	101		CsqKR_Scaf461_1.51	Pca_101_3.26	378		CsqKR_Scaf195_7.18	PY_T13574	832		Pca_18_33.66	PY_T07915	410
ctg30-3.2-1	CsqKR_Scaf3_100.5	1640		ctg202-2.2-1	Pca_9_59.21	198		ctg798-2.11-1	PY_T24458	340		CsqKR_Scaf295_2.18	Pca_101_10.39	459		CsqKR_Scaf100_7.19	PY_T13555	525		Pca_18_33.76	PY_T07662	136
ctg30-3.3-1	CsqKR_Scaf3_101.29	574		ctg202-2.5-1	Pca_9_60.47	112		###				CsqKR_Scaf273_2.0	Pca_155_4.41	168		CsqKR_Scaf100_7.33	PY_T13553	262		Pca_18_33.76	PY_T07912	157
ctg30-4.0-1	CsqKR_Scaf3_101.7	595		ctg202-2.1-1	Pca_9_59.27	128		ctg1234-3.7-1	PY_T24440	147		###				CsqKR_Scaf195_7.28	PY_T13572	52		Pca_18_32.10	PY_T07913	1220
ctg30-4.5-1	CsqKR_Scaf3_101.18	278		ctg202-2.8-1	Pca_9_59.26	96		ctg1234-3.13-1	PY_T24439	56		CsqKR_Scaf22_12.30	Pca_56_16.49	226		###				Pca_18_33.74	PY_T07793	53
ctg30-4.1-1	CsqKR_Scaf3_101.19	863		ctg202-2.3-1	Pca_9_59.30	651		ctg263-2.18-1	PY_T24514	69		CsqKR_Scaf22_14.35	Pca_56_19.45	438		CsqKR_Scaf27_15.33	PY_T14590	112		###
###				ctg202-1.4-1	Pca_9_58.40	315		ctg205-3.8-1	PY_T24430	87		CsqKR_Scaf22_14.17	Pca_56_19.46	60		CsqKR_Scaf27_15.35	PY_T14591	218		Pca_30_32.43	PY_T07721	379
ctg65-10.9-1	CsqKR_Scaf3_42.23	300		###				ctg205-3.2-1	PY_T24431	286		CsqKR_Scaf318_17.7	Pca_56_16.58	153		CsqKR_Scaf27_15.23	PY_T14590	139		Pca_30_32.44	PY_T07723	91
ctg65-10.7-1	CsqKR_Scaf3_42.1	61		ctg22-1.0-1	Pca_32_19.59	180		ctg205-6.19-1	PY_T24505	255		###				CsqKR_Scaf61_15.12	PY_T14593	1130		Pca_30_34.12	PY_T07725	114
ctg65-12.6-1	CsqKR_Scaf3_40.13	1430		ctg22-0.7-1	Pca_32_18.16	119		ctg205-6.17-1	PY_T24506	519		CsqKR_Scaf323_4.9	Pca_101_10.55	340		CsqKR_Scaf61_15.16	PY_T14594	446		Pca_30_34.40	PY_T07724	83
ctg65-12.16-1	CsqKR_Scaf3_40.15	455		ctg96-0.5-1	Pca_32_19.44	94		###				CsqKR_Scaf280_4.19	Pca_155_0.19	82		CsqKR_Scaf27_16.12	PY_T14545	75		###
ctg65-12.16-1	CsqKR_Scaf3_42.19	610		ctg96-0.10-1	Pca_32_19.44	69		ctg408-3.13-1	PY_T24568	1280		CsqKR_Scaf318_4.12	Pca_155_4.41	157		CsqKR_Scaf27_17.12	PY_T14547	277		Pca_8_26.27	PY_T06809	648
ctg65-14.17-1	CsqKR_Scaf3_41.26	398		ctg96-1.0-1	Pca_32_18.12	871		ctg408-3.0-1	PY_T24569	101		CsqKR_Scaf280_4.30	Pca_1309_1.68	487		###				Pca_8_21.26	PY_T07391	460
###				###				ctg408-3.4-1	PY_T24570	756		CsqKR_Scaf22_5.0	Pca_155_4.41	130		CsqKR_Scaf403_4.64	PY_T13425	108		Pca_8_17.21	PY_T06811	503
ctg1287-0.9-1	CsqKR_Scaf55_19.23	735		ctg252-3.7-1	Pca_9_61.20	636		ctg2125-0.7-1	PY_T24427	53		###				CsqKR_Scaf100_4.12	PY_T13436	362		Pca_8_17.17	PY_T06810	125
ctg1287-0.10-1	CsqKR_Scaf55_19.14	207		ctg252-4.6-1	Pca_9_61.37	155		###				CsqKR_Scaf128_1.16	Pca_18_31.27	61		CsqKR_Scaf403_4.56	PY_T13426	675		###
ctg2451-0.3-1	CsqKR_Scaf55_20.12	631		ctg866-1.13-1	Pca_9_55.38	69		ctg1138-2.9-1	PY_T24317	501		CsqKR_Scaf204_0.29	Pca_18_33.53	53		CsqKR_Scaf100_4.13	PY_T13435	269		Pca_30_31.45	PY_T07823	66
ctg1245-1.8-1	CsqKR_Scaf55_20.17	1450		ctg866-0.1-1	Pca_9_58.32	133		ctg697-1.0-1	PY_T24708	64		CsqKR_Scaf128_1.14	Pca_18_30.79	49		###				Pca_30_34.41	PY_T07805	114
ctg1245-2.18-1	CsqKR_Scaf55_20.8	315		ctg866-1.0-1	Pca_9_58.29	449		ctg766-3.25-1	PY_T24709	394		CsqKR_Scaf223_1.18	Pca_18_33.74	52		CsqKR_Scaf127_12.45	PY_T14348	326		Pca_30_38.66	PY_T07802	1170
ctg1245-2.21-1	CsqKR_Scaf55_20.30	522		###				ctg766-3.23-1	PY_T24728	225		###				CsqKR_Scaf127_12.42	PY_T14347	138		Pca_30_38.58	PY_T07803	650
ctg818-0.0-1	CsqKR_Scaf55_21.18	1330		ctg96-1.3-1	Pca_51_12.33	158		ctg766-3.31-1	PY_T24590	115		CsqKR_Scaf167_3.8	Pca_10_54.65	313		CsqKR_Scaf127_13.28	PY_T14346	403		Pca_30_38.79	PY_T07804	87
###				ctg96-1.1-1	Pca_51_12.41	509		###				CsqKR_Scaf141_3.1	Pca_10_51.45	99		CsqKR_Scaf61_13.18	PY_T14339	180		###
ctg653-4.0-1	CsqKR_Scaf349_11.6	2180		ctg96-1.7-1	Pca_51_10.22	69		ctg1773-0.12-1	PY_T23320	109		CsqKR_Scaf167_3.10	Pca_10_54.37	440		###				Pca_8_53.50	PY_T07875	496
ctg653-4.6-1	CsqKR_Scaf349_11.12	1240		ctg96-5.16-1	Pca_51_6.31	362		ctg321-1.0-1	PY_T23449	302		CsqKR_Scaf9_2.4	Pca_10_49.28	125		CsqKR_Scaf195_8.30	PY_T13935	153		Pca_8_53.41	PY_T07876	302
ctg653-5.2-1	CsqKR_Scaf349_11.25	1810		ctg96-5.18-1	Pca_51_7.22	539		ctg321-1.1-1	PY_T23450	500		CsqKR_Scaf321_3.11	Pca_10_56.16	98		CsqKR_Scaf195_8.29	PY_T13936	155		Pca_8_52.34	PY_T07874	108
ctg653-5.16-1	CsqKR_Scaf349_10.8	504		###				ctg1197-0.8-1	PY_T23458	392		###				CsqKR_Scaf27_8.4	PY_T13919	71		Pca_8_51.37	PY_T07873	157
ctg653-5.17-1	CsqKR_Scaf349_10.28	435		ctg120-5.5-1	Pca_9_54.27	79		###				CsqKR_Scaf353_2.9	Pca_10_62.50	64		CsqKR_Scaf27_8.21	PY_T13924	724		Pca_8_51.33	PY_T07877	555
ctg677-3.13-1	CsqKR_Scaf349_10.27	130		ctg178-6.15-1	Pca_9_56.40	811		ctg2294-0.0-1	PY_T24030	274		CsqKR_Scaf167_2.14	Pca_10_64.16	383		CsqKR_Scaf27_8.24	PY_T13925	228		Pca_8_51.36	PY_T07878	99
ctg677-3.14-1	CsqKR_Scaf349_10.26	1190		ctg178-6.17-1	Pca_9_57.60	626		ctg416-9.7-1	PY_T23863	145		CsqKR_Scaf167_2.13	Pca_10_65.15	206		CsqKR_Scaf27_8.22	PY_T13926	614		Pca_8_50.65	PY_T07867	183
###				ctg178-6.6-1	Pca_9_56.16	323		ctg416-9.2-1	PY_T24045	302		CsqKR_Scaf128_2.12	Pca_10_63.26	580		###				Pca_8_50.24	PY_T07869	196
ctg513-2.2-1	CsqKR_Scaf174_41.33	772		ctg178-3.6-1	Pca_9_56.37	88		ctg416-9.6-1	PY_T24044	286		CsqKR_Scaf167_2.16	Pca_10_65.32	120		CsqKR_Scaf127_20.14	PY_T13457	615		Pca_8_50.53	PY_T07870	870
ctg513-1.4-1	CsqKR_Scaf174_41.20	166		###				ctg416-9.1-1	PY_T24047	441		###				CsqKR_Scaf127_20.31	PY_T13456	248		Pca_8_50.64	PY_T07871	509
ctg513-1.1-1	CsqKR_Scaf174_41.2	253		ctg251-5.4-1	Pca_32_11.54	103		###				CsqKR_Scaf141_2.12	Pca_10_26.56	429		CsqKR_Scaf127_20.15	PY_T13455	1570		Pca_8_50.52	PY_T07872	343
ctg232-5.21-1	CsqKR_Scaf174_40.14	60		ctg251-6.2-1	Pca_32_9.31	476		ctg329-2.7-1	PY_T23410	153		CsqKR_Scaf141_2.14	Pca_10_26.51	213		CsqKR_Scaf127_20.16	PY_T13454	297		###
ctg232-5.2-1	CsqKR_Scaf174_40.17	1020		ctg251-6.3-1	Pca_32_11.57	293		ctg329-7.6-1	PY_T23354	256		CsqKR_Scaf48_2.10	Pca_10_20.26	114		###				Pca_8_46.38	PY_T06729	90
ctg232-5.24-1	CsqKR_Scaf174_40.10	438		ctg251-6.1-1	Pca_32_11.53	408		ctg355-5.0-1	PY_T23406	91		CsqKR_Scaf435_2.17	Pca_10_26.53	142		CsqKR_Scaf231_2.12	PY_T13550	145		Pca_8_46.33	PY_T06730	142
ctg232-4.4-1	CsqKR_Scaf174_40.8	670		###				ctg355-1.6-1	PY_T23405	1000		###				CsqKR_Scaf231_2.10	PY_T13547	111		Pca_8_46.37	PY_T06728	87
ctg232-3.2-1	CsqKR_Scaf174_40.9	998		ctg1035-3.19-1	Pca_51_1.43	157		###				CsqKR_Scaf321_6.21	Pca_10_9.29	370		CsqKR_Scaf231_2.26	PY_T13546	470		Pca_8_46.32	PY_T06727	446
ctg232-2.3-1	CsqKR_Scaf174_39.17	251		ctg1035-3.13-1	Pca_51_1.41	79		ctg2214-1.1-1	PY_T26108	234		CsqKR_Scaf24_6.17	Pca_10_13.44	171		CsqKR_Scaf232_2.59	PY_T14368	94		Pca_8_41.45	PY_T06747	82
ctg232-1.6-1	CsqKR_Scaf174_39.13	479		ctg3320-0.2-1	Pca_51_0.25	270		ctg2910-0.0-1	PY_T23535	335		CsqKR_Scaf196_6.10	Pca_10_3.19	530		###				###
ctg232-1.4-1	CsqKR_Scaf174_39.15	1060		ctg45-10.21-1	Pca_51_0.17	55		ctg282-15.13-1	PY_T23534	784		CsqKR_Scaf167_5.17	Pca_10_5.37	60		CsqKR_Scaf34_4.30	PY_T14063	590		Pca_19_15.26	PY_T07594	111
ctg232-0.5-1	CsqKR_Scaf174_39.18	370		ctg45-10.16-1	Pca_51_0.10	198		ctg282-14.3-1	PY_T23541	280		CsqKR_Scaf237_7.8	Pca_10_6.25	90		CsqKR_Scaf231_5.7	PY_T14070	114		Pca_19_15.28	PY_T07592	288
ctg1187-1.5-1	CsqKR_Scaf174_38.9	2410		###				ctg282-14.2-1	PY_T23539	120		###				CsqKR_Scaf245_5.10	PY_T14096	474		Pca_19_14.20	PY_T25219	145
ctg3083-0.14-1	CsqKR_Scaf174_37.15	911		ctg183-4.2-1	Pca_111_1.45	349		ctg282-13.7-1	PY_T23540	283		CsqKR_Scaf106_9.24	Pca_10_31.34	416		CsqKR_Scaf403_4.35	PY_T14085	549		Pca_19_13.43	PY_T25220	267
ctg3083-0.11-1	CsqKR_Scaf174_37.13	335		ctg1798-0.8-1	Pca_111_1.46	160		###				CsqKR_Scaf106_9.16	Pca_10_30.22	93		###				###
ctg3083-0.12-1	CsqKR_Scaf174_37.11	376		ctg2237-0.9-1	Pca_111_1.60	188		ctg509-3.23-1	PY_T23727	492		CsqKR_Scaf106_9.22	Pca_10_32.31	405		CsqKR_Scaf27_16.14	PY_T13950	228		Pca_18_14.39	PY_T07758	349
ctg842-3.9-1	CsqKR_Scaf174_37.10	803		ctg2237-0.6-1	Pca_111_1.62	133		ctg509-3.20-1	PY_T23726	153		CsqKR_Scaf24_9.13	Pca_10_32.30	55		CsqKR_Scaf127_17.11	PY_T13957	487		Pca_18_14.20	PY_T07757	1720
ctg842-3.13-1	CsqKR_Scaf174_37.12	1300		###				ctg1131-0.13-1	PY_T23783	375		###				CsqKR_Scaf27_17.33	PY_T13932	185		Pca_18_16.46	PY_T07686	53
ctg842-1.6-1	CsqKR_Scaf174_36.11	939		ctg350-1.1-1	Pca_3_43.59	223		ctg363-4.21-1	PY_T23789	72		CsqKR_Scaf48_2.7	Pca_10_34.49	226		CsqKR_Scaf27_17.20	PY_T13933	751		Pca_18_18.35	PY_T07583	204
###				ctg350-0.1-1	Pca_3_44.31	462		ctg1393-1.10-1	PY_T23788	691		CsqKR_Scaf196_3.20	Pca_10_41.12	160		###				Pca_18_21.31	PY_T07579	60
ctg279-1.0-1	CsqKR_Scaf174_9.8	1510		ctg350-0.0-1	Pca_3_44.34	500		###				CsqKR_Scaf196_3.22	Pca_10_42.54	234		CsqKR_Scaf490_5.32	PY_T14137	764		###
ctg279-2.5-1	CsqKR_Scaf174_9.12	1150		ctg365-4.17-1	Pca_3_43.44	495		ctg162-9.2-1	PY_T23829	601		CsqKR_Scaf141_3.1	Pca_10_35.32	82		CsqKR_Scaf490_5.11	PY_T14138	251		Pca_46_22.27	PY_T07624	1730
ctg279-1.3-1	CsqKR_Scaf174_9.10	762		ctg365-4.16-1	Pca_3_43.56	157		ctg162-7.4-1	PY_T23823	514		###				CsqKR_Scaf490_5.7	PY_T14139	743		Pca_46_22.29	PY_T07623	274
ctg279-2.1-1	CsqKR_Scaf174_10.20	1090		ctg365-4.18-1	Pca_3_43.43	705		ctg162-7.6-1	PY_T23907	182		CsqKR_Scaf203_6.0	Pca_121_1.47	49		CsqKR_Scaf127_5.18	PY_T14134	787		Pca_46_20.39	PY_T07629	527
ctg279-2.4-1	CsqKR_Scaf174_10.19	914		###				ctg162-1.3-1	PY_T23821	98		CsqKR_Scaf37_6.8	Pca_121_2.33	664		###				Pca_46_19.16	PY_T07040	90
ctg279-3.0-1	CsqKR_Scaf174_10.12	659		ctg1130-1.7-1	Pca_149_1.11	602		###				CsqKR_Scaf37_6.10	Pca_121_2.31	500		CsqKR_Scaf27_5.35	PY_T13917	343		Pca_46_18.2	PY_T07043	52
ctg279-3.6-1	CsqKR_Scaf174_10.9	977		ctg1130-1.5-1	Pca_149_1.33	455		ctg630-3.34-1	PY_T23634	264		CsqKR_Scaf37_6.22	Pca_121_2.34	221		CsqKR_Scaf27_5.41	PY_T13922	285		###
ctg279-4.10-1	CsqKR_Scaf174_11.26	637		ctg1130-1.6-1	Pca_149_1.37	225		ctg630-3.37-1	PY_T23745	267		CsqKR_Scaf37_7.13	Pca_123_6.49	1120		CsqKR_Scaf245_6.30	PY_T13915	395		Pca_8_27.40	PY_T07413	297
ctg279-4.11-1	CsqKR_Scaf174_11.27	618		ctg546-2.0-1	Pca_149_2.5	255		ctg630-3.38-1	PY_T23746	683		CsqKR_Scaf203_7.8	Pca_121_1.43	47		CsqKR_Scaf245_6.16	PY_T13913	748		Pca_8_26.24	PY_T07411	198
###				ctg546-1.1-1	Pca_149_4.60	2590		ctg630-3.23-1	PY_T23747	47		CsqKR_Scaf203_7.8	Pca_121_1.47	49		###				Pca_8_26.23	PY_T07410	345
ctg59-9.16-1	CsqKR_Scaf5_5.14	761		ctg546-0.0-1	Pca_149_4.66	925		ctg630-3.36-1	PY_T23749	98		###				CsqKR_Scaf195_6.32	PY_T13878	330		Pca_8_26.37	PY_T07409	188
ctg59-9.13-1	CsqKR_Scaf5_5.22	1200		###				ctg973-1.28-1	PY_T23639	94		CsqKR_Scaf37_13.16	Pca_64_3.25	47		CsqKR_Scaf195_6.25	PY_T13877	1290		###
ctg59-9.15-1	CsqKR_Scaf5_5.20	411		ctg267-2.2-1	Pca_3_63.45	264		ctg973-1.28-1	PY_T23737	75		CsqKR_Scaf40_14.13	Pca_64_7.27	457		CsqKR_Scaf100_6.6	PY_T13884	109		Pca_32_30.40	PY_T06936	953
ctg59-9.3-1	CsqKR_Scaf5_5.17	288		ctg267-2.3-1	Pca_3_63.30	566		###				CsqKR_Scaf40_15.13	Pca_64_6.38	365		CsqKR_Scaf100_7.29	PY_T13880	451		Pca_32_30.43	PY_T06934	370
ctg59-9.14-1	CsqKR_Scaf5_5.19	308		ctg267-3.2-1	Pca_3_63.33	191		ctg282-15.11-1	PY_T23646	130		CsqKR_Scaf40_16.11	Pca_64_6.42	704		###				Pca_32_30.59	PY_T06932	324
ctg59-9.11-1	CsqKR_Scaf5_5.45	251		ctg267-4.5-1	Pca_3_63.52	421		ctg282-15.8-1	PY_T23645	206		CsqKR_Scaf40_17.8	Pca_64_8.33	653		CsqKR_Scaf194_25.10	PY_T24706	334		Pca_32_29.11	PY_T06937	506
ctg59-8.0-1	CsqKR_Scaf5_6.4	2040		ctg267-4.8-1	Pca_3_62.7	242		ctg811-2.18-1	PY_T23744	552		###				CsqKR_Scaf194_26.14	PY_T24696	155		Pca_32_28.25	PY_T06941	244
###				ctg267-4.7-1	Pca_3_63.40	91		ctg811-2.2-1	PY_T23636	79		CsqKR_Scaf40_4.16	Pca_123_1.37	609		CsqKR_Scaf194_27.2	PY_T24689	236		Pca_32_28.28	PY_T06942	256
ctg185-6.16-1	CsqKR_Scaf5_15.18	72		ctg267-5.11-1	Pca_3_61.13	364		ctg811-2.22-1	PY_T23750	58		CsqKR_Scaf182_4.53	Pca_121_3.23	71		CsqKR_Scaf194_27.11	PY_T24708	93		Pca_32_28.7	PY_T06943	326
ctg185-6.15-1	CsqKR_Scaf5_14.15	1500		ctg1038-1.4-1	Pca_3_59.12	642		ctg1834-0.2-1	PY_T23750	58		CsqKR_Scaf182_4.8	Pca_121_3.26	1120		###				Pca_32_28.24	PY_T06944	707
ctg185-6.13-1	CsqKR_Scaf5_14.42	340		###				###				CsqKR_Scaf28_4.44	Pca_121_5.64	174		CsqKR_Scaf142_7.12	PY_T24565	405		###
ctg185-6.3-1	CsqKR_Scaf5_14.41	397		ctg740-1.1-1	Pca_176_1.30	60		ctg1279-3.31-1	PY_T23622	171		CsqKR_Scaf28_4.45	Pca_121_5.64	150		CsqKR_Scaf193_9.22	PY_T24418	1360		Pca_19_17.31	PY_T07468	451
ctg185-5.11-1	CsqKR_Scaf5_14.45	716		ctg1320-0.17-1	Pca_160_2.4	176		ctg1246-0.13-1	PY_T23709	75		###				CsqKR_Scaf336_9.7	PY_T24422	549		Pca_19_17.44	PY_T07467	332
ctg185-5.9-1	CsqKR_Scaf5_14.12	527		ctg1320-0.20-1	Pca_160_2.15	177		ctg630-3.33-1	PY_T23605	193		CsqKR_Scaf145_0.30	Pca_27_14.79	66		CsqKR_Scaf70_9.5	PY_T24570	664		Pca_19_16.19	PY_T07477	131
ctg185-5.10-1	CsqKR_Scaf5_14.44	487		ctg487-3.5-1	Pca_160_3.37	69		ctg1020-1.25-1	PY_T23614	318		CsqKR_Scaf145_0.32	Pca_27_14.64	705		CsqKR_Scaf193_9.25	PY_T24414	737		Pca_19_15.10	PY_T07476	588
ctg185-4.0-1	CsqKR_Scaf5_14.39	693		ctg487-6.6-1	Pca_160_3.41	111		###				CsqKR_Scaf149_0.59	Pca_185_2.106	64		CsqKR_Scaf70_10.10	PY_T24569	108		Pca_19_13.26	PY_T07461	379
ctg185-3.11-1	CsqKR_Scaf5_13.5	367		###				ctg1164-0.0-1	PY_T15545	130		CsqKR_Scaf30_1.20	Pca_185_1.52	180		CsqKR_Scaf70_10.6	PY_T24568	874		Pca_19_13.28	PY_T07462	307
###				ctg1375-2.8-1	Pca_3_29.13	438		ctg1199-0.12-1	PY_T15546	485		CsqKR_Scaf176_1.60	Pca_185_1.53	514		CsqKR_Scaf193_10.13	PY_T24603	218		Pca_19_13.34	PY_T07464	1130
ctg639-2.15-1	CsqKR_Scaf73_12.25	136		ctg184-6.24-1	Pca_3_34.41	64		ctg1199-0.14-1	PY_T15547	204		CsqKR_Scaf30_1.23	Pca_185_1.68	457		###				Pca_19_13.39	PY_T07466	183
ctg639-2.3-1	CsqKR_Scaf73_13.32	574		ctg184-6.8-1	Pca_3_34.42	305		ctg1199-0.15-1	PY_T15550	683		CsqKR_Scaf176_1.31	Pca_185_1.50	2040		CsqKR_Scaf54_5.6	PY_T24189	149		###
ctg639-3.13-1	CsqKR_Scaf73_13.29	1820		ctg184-6.26-1	Pca_3_34.37	160		###				CsqKR_Scaf145_1.0	Pca_185_2.106	61		CsqKR_Scaf193_6.24	PY_T24194	259		Pca_46_9.38	PY_T07857	136
ctg639-3.3-1	CsqKR_Scaf73_13.33	239		###				ctg1433-2.21-1	PY_T15167	406		###				CsqKR_Scaf193_6.38	PY_T24193	626		Pca_46_9.34	PY_T07856	498
ctg639-3.17-1	CsqKR_Scaf73_13.34	397		ctg145-6.30-1	Pca_81_17.50	215		ctg976-1.9-1	PY_T15412	58		CsqKR_Scaf107_4.14	Pca_62_14.56	96		CsqKR_Scaf54_7.7	PY_T24465	459		Pca_46_9.37	PY_T07855	620
ctg639-3.14-1	CsqKR_Scaf73_13.30	922		ctg145-6.26-1	Pca_81_16.16	131		ctg1124-3.0-1	PY_T15181	56		CsqKR_Scaf107_5.17	Pca_62_15.38	237		CsqKR_Scaf54_7.4	PY_T24464	430		Pca_46_9.36	PY_T07853	308
ctg639-3.15-1	CsqKR_Scaf73_13.31	267		ctg145-2.3-1	Pca_81_14.21	334		ctg1499-0.19-1	PY_T15400	144		CsqKR_Scaf107_5.15	Pca_62_15.48	391		###				###
ctg639-3.19-1	CsqKR_Scaf73_13.17	1030		ctg145-1.1-1	Pca_81_16.15	621		###				CsqKR_Scaf28_5.11	Pca_62_15.36	738		CsqKR_Scaf193_3.4	PY_T24262	217		Pca_18_27.21	PY_T07728	183
ctg2385-0.0-1	CsqKR_Scaf73_13.36	77		ctg145-0.5-1	Pca_81_13.9	277		ctg114-10.6-1	PY_T15269	108		CsqKR_Scaf40_5.15	Pca_62_17.16	69		CsqKR_Scaf246_3.14	PY_T24244	2380		Pca_18_28.44	PY_T07729	248
ctg812-1.6-1	CsqKR_Scaf73_14.10	599		###				ctg1040-1.4-1	PY_T15277	144		CsqKR_Scaf37_5.21	Pca_62_17.15	408		CsqKR_Scaf194_3.20	PY_T24266	185		Pca_18_28.49	PY_T07730	126
ctg812-0.1-1	CsqKR_Scaf73_13.36	58		ctg599-0.7-1	Pca_40_21.30	318		ctg1040-2.4-1	PY_T15284	64		CsqKR_Scaf207_6.7	Pca_62_20.36	204		CsqKR_Scaf194_4.9	PY_T24728	266		Pca_18_29.27	PY_T07778	120
ctg812-0.1-1	CsqKR_Scaf73_14.12	58		ctg599-2.19-1	Pca_40_21.36	50		ctg1040-3.28-1	PY_T15283	587		CsqKR_Scaf207_6.20	Pca_62_20.37	596		CsqKR_Scaf246_4.13	PY_T24683	50		###
###				ctg599-1.0-1	Pca_40_20.36	49		###				###				###				Pca_8_76.48	PY_T07283	251
ctg1080-1.11-1	CsqKR_Scaf174_34.9	732		ctg599-2.20-1	Pca_40_20.44	98		ctg131-8.0-1	PY_T15393	182		CsqKR_Scaf37_15.35	Pca_151_2.36	1110		CsqKR_Scaf194_16.8	PY_T24298	169		Pca_8_76.50	PY_T07279	58
ctg1080-1.4-1	CsqKR_Scaf174_34.11	977		###				ctg131-7.3-1	PY_T15394	213		CsqKR_Scaf37_15.18	Pca_151_2.32	218		CsqKR_Scaf70_17.26	PY_T24476	669		Pca_8_75.49	PY_T07278	2310
ctg1080-0.1-1	CsqKR_Scaf174_34.8	797		ctg75-9.15-1	Pca_13_27.25	299		ctg131-9.9-1	PY_T15395	656		CsqKR_Scaf40_17.12	Pca_151_3.32	74		CsqKR_Scaf70_17.28	PY_T24326	311		Pca_8_75.50	PY_T07265	74
ctg1287-0.7-1	CsqKR_Scaf174_35.30	373		ctg75-9.14-1	Pca_13_27.8	182		ctg131-9.7-1	PY_T15396	157		CsqKR_Scaf40_17.9	Pca_151_3.34	155		CsqKR_Scaf70_17.8	PY_T24325	267		###
ctg1287-0.11-1	CsqKR_Scaf174_35.14	876		ctg75-7.1-1	Pca_13_27.21	50		###				###				CsqKR_Scaf194_19.11	PY_T24327	149		Pca_109_9.38	PY_T07379	52
###				ctg75-3.11-1	Pca_13_27.26	1100		ctg8-20.3-1	PY_T15179	598		CsqKR_Scaf37_2.2	Pca_75_11.17	307		CsqKR_Scaf194_22.24	PY_T24328	746		Pca_109_7.43	PY_T07382	177
ctg233-9.22-1	CsqKR_Scaf80_11.17	335		ctg658-4.20-1	Pca_13_22.51	1240		ctg209-6.13-1	PY_T15168	68		CsqKR_Scaf37_2.28	Pca_75_10.21	310		CsqKR_Scaf194_24.12	PY_T24329	384		Pca_109_7.46	PY_T07383	231
ctg233-9.3-1	CsqKR_Scaf80_11.16	531		ctg658-4.45-1	Pca_13_22.69	441		ctg209-6.18-1	PY_T15169	247		CsqKR_Scaf405_2.16	Pca_75_13.66	71		###				Pca_109_7.38	PY_T07384	123
ctg233-9.26-1	CsqKR_Scaf80_11.14	664		ctg658-4.19-1	Pca_13_22.63	1320		ctg7-20.4-1	PY_T15398	71		CsqKR_Scaf37_2.30	Pca_75_10.52	122		CsqKR_Scaf70_6.12	PY_T24416	79		Pca_109_7.42	PY_T07385	169
ctg233-9.24-1	CsqKR_Scaf80_11.15	879		ctg658-4.24-1	Pca_13_22.25	259		###				CsqKR_Scaf37_2.12	Pca_75_10.17	244		CsqKR_Scaf142_6.9	PY_T24426	198		###
ctg233-9.27-1	CsqKR_Scaf80_11.13	430		###				ctg258-7.4-1	PY_T14931	323		CsqKR_Scaf182_2.8	Pca_75_12.34	530		CsqKR_Scaf54_6.4	PY_T24417	389		Pca_18_23.71	PY_T06762	115
###				ctg72-8.21-1	Pca_3_25.46	338		ctg1041-0.8-1	PY_T14928	406		CsqKR_Scaf202_2.26	Pca_75_12.39	150		CsqKR_Scaf246_7.20	PY_T24421	1580		Pca_18_23.47	PY_T06763	218
ctg1229-0.9-1	CsqKR_Scaf63_7.28	4830		ctg72-8.20-1	Pca_3_25.8	180		ctg1041-0.5-1	PY_T14929	85		###				CsqKR_Scaf54_7.3	PY_T24427	80		Pca_18_24.41	PY_T06764	171
ctg1229-0.6-1	CsqKR_Scaf63_7.25	963		ctg72-7.4-1	Pca_3_27.7	680		ctg1041-1.0-1	PY_T14930	266		CsqKR_Scaf118_2.24	Pca_27_11.19	348		CsqKR_Scaf193_7.22	PY_T24695	103		Pca_18_24.31	PY_T06765	139
ctg1229-0.2-1	CsqKR_Scaf63_7.27	495		ctg72-7.0-1	Pca_3_27.14	463		ctg450-4.38-1	PY_T14915	405		CsqKR_Scaf47_2.18	Pca_27_13.20	185		CsqKR_Scaf70_7.12	PY_T24612	313		Pca_18_24.44	PY_T06766	601
ctg1229-0.3-1	CsqKR_Scaf63_7.17	925		ctg72-5.0-1	Pca_3_25.25	686		###				CsqKR_Scaf472_2.21	Pca_27_12.51	152		###				Pca_18_24.45	PY_T06767	300
ctg1229-0.7-1	CsqKR_Scaf63_7.24	707		###				ctg8-0.3-1	PY_T14775	58		CsqKR_Scaf171_2.29	Pca_27_13.22	164		CsqKR_Scaf194_12.3	PY_T24363	291		Pca_18_27.25	PY_T06752	408
ctg1229-0.8-1	CsqKR_Scaf63_6.13	455		ctg103-9.6-1	Pca_3_52.15	691		ctg8-1.0-1	PY_T14775	49		CsqKR_Scaf176_1.64	Pca_27_11.56	106		CsqKR_Scaf194_12.16	PY_T24356	190		Pca_18_27.24	PY_T06750	188
ctg500-3.7-1	CsqKR_Scaf63_6.5	1390		ctg103-10.28-1	Pca_3_52.20	294		ctg8-1.5-1	PY_T14775	49		###				CsqKR_Scaf194_13.10	PY_T24355	1010		###
###				ctg103-5.12-1	Pca_3_52.22	240		ctg8-1.6-1	PY_T14772	68		CsqKR_Scaf37_14.9	Pca_27_7.66	68		CsqKR_Scaf194_13.5	PY_T24354	255		Pca_46_10.31	PY_T07885	53
ctg199-11.4-1	CsqKR_Scaf55_0.0	1190		ctg103-10.27-1	Pca_3_53.48	514		ctg8-1.7-1	PY_T14769	157		CsqKR_Scaf37_14.9	Pca_27_7.35	77		###				Pca_46_10.11	PY_T07886	440
ctg199-11.0-1	CsqKR_Scaf55_0.6	925		ctg103-10.26-1	Pca_3_53.49	326		ctg8-2.10-1	PY_T14768	53		CsqKR_Scaf37_14.16	Pca_27_8.31	117		CsqKR_Scaf59_28.30	PY_T15572	256		Pca_46_10.44	PY_T07887	74
ctg1049-0.4-1	CsqKR_Scaf568_0.4	122		ctg343-4.1-1	Pca_3_57.53	49		ctg8-2.11-1	PY_T14765	775		CsqKR_Scaf37_14.12	Pca_27_8.26	511		CsqKR_Scaf59_28.8	PY_T15573	569		Pca_46_10.36	PY_T07888	270
ctg1049-0.4-1	CsqKR_Scaf80_0.3	114		ctg599-2.26-1	Pca_3_53.31	209		###				CsqKR_Scaf40_15.17	Pca_27_7.61	324		CsqKR_Scaf59_29.12	PY_T15621	756		###
ctg1049-0.4-1	CsqKR_Scaf759_0.6	123		ctg599-2.28-1	Pca_3_53.44	88		ctg15-9.0-1	PY_T14968	199		###				CsqKR_Scaf36_30.19	PY_T15625	501		Pca_8_41.14	PY_T07320	236
ctg1049-0.4-1	CsqKR_Scaf76_0.18	111		###				ctg2638-0.1-1	PY_T14952	53		CsqKR_Scaf207_4.13	Pca_64_13.9	69		###				Pca_8_41.44	PY_T07321	930
ctg1049-0.2-1	CsqKR_Scaf469_0.8	239		ctg45-5.0-1	Pca_13_50.38	1150		ctg1513-0.4-1	PY_T14949	133		CsqKR_Scaf37_4.23	Pca_64_17.31	318		CsqKR_Scaf36_21.17	PY_T14913	147		Pca_8_41.34	PY_T07322	72
ctg1049-0.2-1	CsqKR_Scaf76_0.17	250		ctg45-3.5-1	Pca_13_50.45	183		ctg1222-1.9-1	PY_T14958	734		CsqKR_Scaf207_4.14	Pca_64_14.34	433		CsqKR_Scaf36_24.22	PY_T14892	289		Pca_8_40.32	PY_T07323	212
###				ctg45-3.6-1	Pca_13_60.61	138		###				CsqKR_Scaf207_4.16	Pca_64_14.34	564		CsqKR_Scaf36_24.12	PY_T14919	433		Pca_8_38.53	PY_T07324	414
ctg413-6.2-1	CsqKR_Scaf3_16.7	471		ctg45-1.3-1	Pca_13_59.26	115		ctg1040-3.27-1	PY_T14717	109		CsqKR_Scaf28_4.12	Pca_64_17.27	80		CsqKR_Scaf36_26.18	PY_T14909	218		###
ctg413-5.58-1	CsqKR_Scaf3_16.30	1100		ctg45-1.2-1	Pca_13_59.23	927		ctg1040-2.8-1	PY_T14718	149		CsqKR_Scaf37_5.18	Pca_64_11.14	634		CsqKR_Scaf36_27.20	PY_T14907	1220		Pca_97_12.50	PY_T20387	182
ctg413-5.51-1	CsqKR_Scaf3_16.27	291		ctg45-0.8-1	Pca_13_59.32	602		ctg1040-2.3-1	PY_T14719	64		CsqKR_Scaf202_4.33	Pca_64_16.74	79		###				Pca_97_10.61	PY_T20381	142
ctg413-5.57-1	CsqKR_Scaf3_16.29	429		ctg45-0.5-1	Pca_13_58.18	82		ctg407-1.15-1	PY_T14874	153		###				CsqKR_Scaf38_1.34	PY_T15139	389		Pca_97_4.39	PY_T20698	311
ctg413-5.50-1	CsqKR_Scaf3_16.3	218		ctg45-0.7-1	Pca_13_59.8	329		###				CsqKR_Scaf171_3.56	Pca_19_5.47	357		CsqKR_Scaf38_1.18	PY_T15140	144		Pca_97_0.10	PY_T20696	438
###				ctg1584-0.2-1	Pca_13_58.11	330		ctg383-2.6-1	PY_T15408	191		CsqKR_Scaf207_3.18	Pca_19_9.20	49		CsqKR_Scaf38_1.26	PY_T15142	836		Pca_14_3.28	PY_T20692	90
ctg51-5.18-1	CsqKR_Scaf73_17.2	386		ctg1584-0.3-1	Pca_13_58.13	384		ctg383-1.14-1	PY_T15409	176		CsqKR_Scaf202_3.16	Pca_19_0.23	269		CsqKR_Scaf87_1.17	PY_T14993	379		###
ctg51-6.3-1	CsqKR_Scaf73_16.24	1080		ctg642-2.14-1	Pca_13_50.43	402		ctg93-4.8-1	PY_T15197	53		CsqKR_Scaf187_2.55	Pca_19_1.29	145		CsqKR_Scaf38_2.6	PY_T15143	244		Pca_14_9.41	PY_T20398	229
ctg51-6.5-1	CsqKR_Scaf73_16.32	762		ctg642-2.18-1	Pca_13_50.40	142		ctg93-4.3-1	PY_T15196	115		###				CsqKR_Scaf398_2.16	PY_T14986	56		Pca_14_9.33	PY_T20399	375
ctg51-7.0-1	CsqKR_Scaf73_16.23	873		###				###				CsqKR_Scaf203_2.6	Pca_64_19.46	169		CsqKR_Scaf398_2.35	PY_T14987	179		Pca_14_9.46	PY_T20407	609
ctg12-11.2-1	CsqKR_Scaf90_17.4	716		ctg752-2.12-1	Pca_13_28.29	1220		ctg1124-1.1-1	PY_T15270	82		CsqKR_Scaf145_2.25	Pca_64_21.71	117		CsqKR_Scaf398_2.26	PY_T14988	618		Pca_14_11.48	PY_T20027	221
###				ctg409-10.13-1	Pca_13_34.65	49		ctg320-2.17-1	PY_T15259	139		CsqKR_Scaf176_1.2	Pca_151_1.50	326		CsqKR_Scaf4_2.31	PY_T15151	267		###
ctg199-1.3-1	CsqKR_Scaf55_33.12	903		ctg409-10.9-1	Pca_13_34.45	117		ctg320-2.15-1	PY_T15258	193		CsqKR_Scaf145_2.31	Pca_64_21.26	297		CsqKR_Scaf4_2.37	PY_T15150	311		Pca_113_7.26	PY_T19976	351
ctg199-1.1-1	CsqKR_Scaf55_32.5	724		ctg409-9.6-1	Pca_13_34.66	278		ctg320-4.9-1	PY_T15249	133		CsqKR_Scaf145_2.16	Pca_64_21.48	2390		###				Pca_113_6.37	PY_T19960	297
ctg199-2.0-1	CsqKR_Scaf55_32.7	345		ctg409-4.26-1	Pca_13_34.19	134		###				###				CsqKR_Scaf398_0.10	PY_T15010	1330		Pca_113_5.30	PY_T19975	400
ctg199-4.4-1	CsqKR_Scaf55_33.10	1080		###				ctg7-20.7-1	PY_T14643	75		CsqKR_Scaf164_2.12	Pca_64_7.26	80		CsqKR_Scaf299_1.20	PY_T14742	82		Pca_113_4.38	PY_T19974	231
ctg199-5.0-1	CsqKR_Scaf55_33.9	609		ctg2482-0.0-1	Pca_40_24.20	395		ctg7-20.7-1	PY_T14644	63		CsqKR_Scaf472_2.27	Pca_64_4.32	572		CsqKR_Scaf398_1.14	PY_T15011	324		###
ctg199-5.2-1	CsqKR_Scaf55_33.11	96		ctg1638-0.4-1	Pca_40_25.55	145		ctg7-16.44-1	PY_T14880	229		CsqKR_Scaf472_2.28	Pca_64_4.38	168		CsqKR_Scaf398_1.21	PY_T15012	953		Pca_141_4.70	PY_T20121	496
ctg199-5.6-1	CsqKR_Scaf55_34.3	920		ctg1638-0.0-1	Pca_40_24.8	225		ctg7-9.4-1	PY_T14640	126		CsqKR_Scaf472_2.32	Pca_64_5.16	202		CsqKR_Scaf398_1.13	PY_T15013	171		Pca_141_3.9	PY_T20062	1020
ctg199-6.1-1	CsqKR_Scaf55_34.10	523		ctg1638-0.3-1	Pca_40_25.14	493		ctg7-4.23-1	PY_T14746	405		###				CsqKR_Scaf299_1.22	PY_T14743	117		Pca_141_4.72	PY_T20138	79
ctg199-6.0-1	CsqKR_Scaf55_34.15	329		###				###				CsqKR_Scaf30_1.19	Pca_64_19.58	47		CsqKR_Scaf84_1.10	PY_T14637	232		Pca_141_5.48	PY_T20058	391
ctg199-7.5-1	CsqKR_Scaf55_34.19	803		ctg707-4.0-1	Pca_3_20.26	841		ctg1530-1.35-1	PY_T14820	310		CsqKR_Scaf187_1.36	Pca_64_20.68	196		CsqKR_Scaf84_2.14	PY_T14638	395		###
ctg199-7.8-1	CsqKR_Scaf55_35.40	258		ctg707-2.0-1	Pca_3_20.32	87		ctg1530-1.36-1	PY_T14821	74		CsqKR_Scaf40_1.9	Pca_64_20.71	451		CsqKR_Scaf84_2.1	PY_T14639	49		Pca_141_4.69	PY_T20147	172
ctg199-10.12-1	CsqKR_Scaf55_35.25	1300		ctg707-1.4-1	Pca_3_21.18	1140		ctg1530-1.29-1	PY_T14822	569		CsqKR_Scaf37_1.5	Pca_151_2.40	158		CsqKR_Scaf6_2.14	PY_T14879	232		Pca_141_4.62	PY_T20164	848
ctg1049-1.8-1	CsqKR_Scaf55_35.26	974		ctg169-1.8-1	Pca_3_23.39	94		ctg1530-1.7-1	PY_T14825	228		CsqKR_Scaf171_1.16	Pca_64_21.53	237		CsqKR_Scaf299_1.23	PY_T14744	72		Pca_141_5.47	PY_T20163	109
ctg1049-1.6-1	CsqKR_Scaf55_35.46	323		ctg169-2.1-1	Pca_3_23.28	550		ctg1530-1.38-1	PY_T14826	191		CsqKR_Scaf207_1.15	Pca_151_1.52	111		CsqKR_Scaf87_2.8	PY_T14880	209		Pca_141_5.45	PY_T20162	210
ctg1049-2.5-1	CsqKR_Scaf55_35.30	1460		ctg169-3.0-1	Pca_3_24.30	240		###				###				###				###
ctg1049-2.15-1	CsqKR_Scaf55_35.38	819		###				ctg131-13.17-1	PY_T15013	232		CsqKR_Scaf47_3.29	Pca_75_2.52	452		CsqKR_Scaf398_2.23	PY_T15396	206		Pca_1305_3.52	PY_T20236	52
ctg1049-2.13-1	CsqKR_Scaf55_35.44	512		ctg350-2.5-1	Pca_8_10.32	236		ctg206-0.7-1	PY_T15012	816		CsqKR_Scaf202_3.17	Pca_75_2.45	631		CsqKR_Scaf398_2.17	PY_T15395	658		Pca_1305_3.52	PY_T20235	49
ctg1049-2.10-1	CsqKR_Scaf55_35.37	321		ctg350-2.6-1	Pca_8_10.43	68		ctg206-0.1-1	PY_T15011	297		CsqKR_Scaf47_3.30	Pca_75_2.21	58		CsqKR_Scaf6_3.8	PY_T15164	50		Pca_189_1.68	PY_T20228	599
ctg1049-2.7-1	CsqKR_Scaf55_35.43	817		ctg350-2.0-1	Pca_8_10.29	206		ctg206-1.1-1	PY_T15010	1240		CsqKR_Scaf47_3.20	Pca_75_3.60	247		CsqKR_Scaf398_3.6	PY_T15394	204		Pca_189_1.72	PY_T20229	101
###				ctg365-4.19-1	Pca_8_10.38	343		ctg258-2.12-1	PY_T14656	264		CsqKR_Scaf182_3.5	Pca_75_2.19	161		CsqKR_Scaf398_3.15	PY_T15393	188		Pca_189_1.19	PY_T20230	66
ctg12-9.7-1	CsqKR_Scaf90_18.10	1090		###				ctg258-6.16-1	PY_T14742	1230		###				CsqKR_Scaf6_3.7	PY_T15165	552		Pca_113_7.28	PY_T20220	114
ctg12-8.5-1	CsqKR_Scaf90_18.4	198		ctg1093-5.18-1	Pca_120_3.48	250		ctg258-6.23-1	PY_T14743	357		CsqKR_Scaf203_5.50	Pca_27_10.24	767		###				###
ctg12-8.7-1	CsqKR_Scaf90_19.15	495		ctg1093-4.12-1	Pca_120_3.51	226		ctg258-6.21-1	PY_T14744	94		CsqKR_Scaf203_5.36	Pca_27_10.30	367		CsqKR_Scaf398_4.41	PY_T14883	111		Pca_14_57.41	PY_T20111	541
ctg12-8.6-1	CsqKR_Scaf90_19.23	694		ctg1093-0.7-1	Pca_120_3.45	682		###				CsqKR_Scaf207_5.9	Pca_27_11.43	72		CsqKR_Scaf398_4.46	PY_T14884	281		Pca_141_2.28	PY_T20102	490
ctg12-7.0-1	CsqKR_Scaf90_19.13	783		ctg1479-1.21-1	Pca_120_7.83	571		ctg206-6.2-1	PY_T15219	204		CsqKR_Scaf137_5.21	Pca_27_9.30	193		CsqKR_Scaf398_5.13	PY_T14885	892		Pca_141_2.38	PY_T20101	525
ctg12-6.3-1	CsqKR_Scaf90_19.14	539		ctg1479-1.16-1	Pca_120_7.77	119		ctg258-1.2-1	PY_T15220	96		###				CsqKR_Scaf398_5.18	PY_T14886	240		Pca_141_4.68	PY_T20100	71
ctg12-6.28-1	CsqKR_Scaf90_19.26	353		###				ctg258-2.16-1	PY_T15233	653		CsqKR_Scaf40_8.16	Pca_64_9.26	719		CsqKR_Scaf398_5.23	PY_T14887	304		###
ctg12-6.23-1	CsqKR_Scaf90_20.11	187		ctg103-1.0-1	Pca_81_12.18	489		ctg258-2.17-1	PY_T15232	800		CsqKR_Scaf107_8.33	Pca_64_6.46	261		###				Pca_76_12.43	PY_T20283	330
ctg12-3.7-1	CsqKR_Scaf90_20.9	459		ctg2702-0.5-1	Pca_81_12.20	417		###				CsqKR_Scaf40_9.2	Pca_64_10.8	150		CsqKR_Scaf4_2.17	PY_T15034	226		Pca_76_9.33	PY_T20291	346
ctg12-3.0-1	CsqKR_Scaf90_20.8	860		ctg343-3.13-1	Pca_81_10.35	490		ctg131-3.1-1	PY_T14887	917		CsqKR_Scaf47_9.40	Pca_64_9.11	240		CsqKR_Scaf6_2.0	PY_T15080	50		Pca_76_9.34	PY_T20292	1110
ctg12-2.25-1	CsqKR_Scaf90_21.8	345		ctg343-3.14-1	Pca_81_8.43	88		ctg131-3.4-1	PY_T14886	240		CsqKR_Scaf40_9.6	Pca_64_9.27	326		CsqKR_Scaf6_2.0	PY_T15082	55		Pca_76_8.46	PY_T20287	182
###				###				ctg131-4.0-1	PY_T14885	468		###				CsqKR_Scaf4_2.34	PY_T15036	104		Pca_76_8.44	PY_T20286	123
ctg1612-0.0-1	CsqKR_Scaf55_24.24	414		ctg118-18.1-1	Pca_3_6.12	656		ctg131-4.1-1	PY_T14884	373		CsqKR_Scaf47_9.24	Pca_62_9.44	783		CsqKR_Scaf59_2.11	PY_T15089	430		###
ctg1079-2.6-1	CsqKR_Scaf55_24.16	232		ctg143-8.5-1	Pca_3_7.37	262		ctg131-5.6-1	PY_T14883	112		CsqKR_Scaf47_9.45	Pca_62_9.52	101		###				Pca_53_11.26	PY_T14096	531
ctg1079-2.14-1	CsqKR_Scaf55_24.11	375		ctg143-8.9-1	Pca_3_7.42	66		###				CsqKR_Scaf37_11.18	Pca_62_8.15	496		CsqKR_Scaf231_9.6	PY_T15553	520		Pca_53_14.25	PY_T14091	244
ctg1079-1.13-1	CsqKR_Scaf55_24.29	536		ctg143-13.11-1	Pca_3_8.41	58		ctg1156-1.15-1	PY_T15493	77		CsqKR_Scaf37_11.31	Pca_62_9.67	180		CsqKR_Scaf4_10.19	PY_T15550	678		Pca_53_14.33	PY_T25694	108
ctg1079-1.5-1	CsqKR_Scaf55_24.30	304		ctg159-10.7-1	Pca_3_8.41	50		ctg1225-2.2-1	PY_T15503	53		###				CsqKR_Scaf4_10.58	PY_T15547	204		Pca_53_19.40	PY_T14093	829
ctg1079-1.4-1	CsqKR_Scaf55_24.22	1020		###				ctg1225-2.2-1	PY_T15504	50		CsqKR_Scaf39_19.11	Pca_23_30.26	789		CsqKR_Scaf4_10.12	PY_T15546	482		###
ctg1079-0.0-1	CsqKR_Scaf55_25.20	342		ctg118-9.19-1	Pca_120_7.68	250		ctg751-1.2-1	PY_T15496	394		CsqKR_Scaf39_19.15	Pca_23_30.32	955		CsqKR_Scaf4_10.60	PY_T15545	133		Pca_53_19.45	PY_T13675	63
ctg1079-0.2-1	CsqKR_Scaf55_25.19	468		ctg118-9.20-1	Pca_120_7.36	343		ctg2545-0.2-1	PY_T15504	50		CsqKR_Scaf39_19.8	Pca_23_30.27	207		CsqKR_Scaf59_11.17	PY_T15560	150		Pca_53_20.33	PY_T14134	466
ctg316-4.29-1	CsqKR_Scaf55_25.21	160		ctg118-10.0-1	Pca_120_7.67	1710		ctg686-2.7-1	PY_T15503	47		CsqKR_Scaf39_19.10	Pca_23_30.29	71		CsqKR_Scaf87_11.17	PY_T15562	478		Pca_53_23.85	PY_T14136	255
ctg316-4.3-1	CsqKR_Scaf55_26.16	87		ctg118-10.3-1	Pca_120_7.84	144		ctg686-2.10-1	PY_T15504	63		###				###				Pca_222_0.45	PY_T14155	631
ctg316-4.1-1	CsqKR_Scaf55_26.20	767		ctg118-10.1-1	Pca_120_7.78	403		ctg686-2.11-1	PY_T15503	47		CsqKR_Scaf12_67.25	Pca_61_8.24	811		CsqKR_Scaf59_7.21	PY_T14947	327		Pca_30_2.22	PY_T14161	99
ctg316-4.0-1	CsqKR_Scaf55_26.44	362		###				ctg362-2.7-1	PY_T15494	365		CsqKR_Scaf12_67.40	Pca_61_8.12	245		CsqKR_Scaf231_8.16	PY_T14968	340		Pca_30_2.25	PY_T14162	204
ctg316-4.8-1	CsqKR_Scaf55_26.37	414		ctg873-2.2-1	Pca_13_34.60	506		###				CsqKR_Scaf12_67.45	Pca_61_8.20	496		CsqKR_Scaf4_8.11	PY_T14966	69		###
ctg316-4.7-1	CsqKR_Scaf55_26.22	1040		ctg36-9.35-1	Pca_13_32.25	141		ctg147-4.2-1	PY_T09886	289		CsqKR_Scaf12_68.16	Pca_61_9.20	177		CsqKR_Scaf84_8.12	PY_T14961	1200		Pca_37_4.28	PY_T13452	827
ctg316-2.2-1	CsqKR_Scaf55_26.39	213		ctg36-9.13-1	Pca_13_32.34	859		ctg147-4.6-1	PY_T09887	356		CsqKR_Scaf12_68.3	Pca_61_9.42	221		CsqKR_Scaf84_8.16	PY_T14962	172		Pca_37_4.25	PY_T13448	253
ctg316-2.1-1	CsqKR_Scaf55_26.40	414		ctg36-9.44-1	Pca_13_32.42	462		ctg147-4.1-1	PY_T09888	174		###				CsqKR_Scaf84_8.13	PY_T14975	297		Pca_37_1.25	PY_T14029	631
ctg316-1.19-1	CsqKR_Scaf55_26.41	281		###				ctg147-4.4-1	PY_T09889	286		CsqKR_Scaf39_33.35	Pca_43_5.37	160		###				Pca_37_1.34	PY_T14217	251
ctg316-1.18-1	CsqKR_Scaf55_27.26	139		ctg574-1.10-1	Pca_8_1.68	576		###				CsqKR_Scaf39_33.31	Pca_43_5.48	391		CsqKR_Scaf38_15.17	PY_T15656	965		Pca_142_5.53	PY_T13438	196
ctg316-1.12-1	CsqKR_Scaf55_27.30	365		ctg1033-3.69-1	Pca_13_54.19	402		ctg651-2.22-1	PY_T10314	274		CsqKR_Scaf39_33.15	Pca_43_5.32	330		CsqKR_Scaf36_16.8	PY_T15589	965		Pca_142_3.22	PY_T13426	568
ctg316-1.1-1	CsqKR_Scaf55_27.27	530		ctg1033-3.66-1	Pca_13_54.40	209		ctg651-2.24-1	PY_T10315	2530		CsqKR_Scaf39_36.15	Pca_43_3.26	579		CsqKR_Scaf59_17.18	PY_T15653	179		###
ctg316-0.1-1	CsqKR_Scaf55_27.31	558		ctg1033-3.64-1	Pca_13_55.18	93		ctg651-2.17-1	PY_T10316	104		###				CsqKR_Scaf36_18.7	PY_T15664	707		Pca_90_13.44	PY_T14349	179
ctg2150-0.13-1	CsqKR_Scaf55_28.41	1200		###				ctg651-2.25-1	PY_T10317	234		CsqKR_Scaf12_59.46	Pca_16_45.39	1210		CsqKR_Scaf36_19.16	PY_T15567	63		Pca_90_13.47	PY_T14348	332
ctg2150-0.12-1	CsqKR_Scaf55_27.32	694		ctg245-0.2-1	Pca_40_10.40	444		ctg651-2.19-1	PY_T10318	180		CsqKR_Scaf12_62.13	Pca_16_41.30	258		CsqKR_Scaf36_19.26	PY_T15669	332		Pca_90_13.11	PY_T14347	126
ctg2150-0.14-1	CsqKR_Scaf55_27.29	1040		ctg768-0.1-1	Pca_40_10.34	220		ctg216-1.14-1	PY_T10349	995		CsqKR_Scaf12_62.7	Pca_16_41.33	202		###				Pca_90_13.53	PY_T14346	351
###				ctg768-0.3-1	Pca_40_10.35	610		ctg216-2.2-1	PY_T10351	424		CsqKR_Scaf12_62.19	Pca_16_41.29	251		CsqKR_Scaf59_40.20	PY_T15266	150		###
ctg237-2.5-1	CsqKR_Scaf80_6.10	885		ctg768-0.0-1	Pca_40_10.44	285		###				CsqKR_Scaf12_62.22	Pca_16_41.40	862		CsqKR_Scaf59_40.6	PY_T15269	111		Pca_34_35.13	PY_T14459	231
ctg237-2.3-1	CsqKR_Scaf80_6.24	560		###				ctg210-9.2-1	PY_T10178	1150		CsqKR_Scaf12_62.10	Pca_16_40.27	596		CsqKR_Scaf36_48.20	PY_T15257	661		Pca_53_2.54	PY_T14455	90
ctg237-1.4-1	CsqKR_Scaf80_6.16	1270		ctg1004-1.20-1	Pca_81_6.54	93		ctg210-9.3-1	PY_T10180	247		CsqKR_Scaf12_62.20	Pca_16_40.31	191		CsqKR_Scaf36_51.17	PY_T15247	149		Pca_53_3.41	PY_T13500	232
ctg237-1.0-1	CsqKR_Scaf80_6.11	1280		ctg1004-1.18-1	Pca_81_6.46	240		ctg249-0.2-1	PY_T10182	145		CsqKR_Scaf12_63.39	Pca_16_40.25	707		###				Pca_53_4.61	PY_T14444	85
ctg237-1.3-1	CsqKR_Scaf80_6.23	433		ctg736-5.36-1	Pca_81_6.58	191		ctg249-2.14-1	PY_T10183	131		CsqKR_Scaf12_63.35	Pca_16_45.44	176		CsqKR_Scaf87_6.15	PY_T15173	198		###
###				ctg356-5.5-1	Pca_81_3.37	324		ctg142-0.3-1	PY_T10194	454		CsqKR_Scaf12_63.36	Pca_16_45.38	49		CsqKR_Scaf87_6.34	PY_T15158	269		Pca_17_16.17	PY_T13926	614
ctg1047-3.28-1	CsqKR_Scaf5_4.14	455		ctg356-5.6-1	Pca_81_3.36	669		###				###				CsqKR_Scaf87_7.3	PY_T15440	1430		Pca_17_16.20	PY_T13925	326
ctg1047-3.6-1	CsqKR_Scaf5_4.17	74		###				ctg83-8.9-1	PY_T09366	667		CsqKR_Scaf12_24.24	Pca_72_13.32	549		CsqKR_Scaf398_7.12	PY_T14989	383		Pca_17_16.23	PY_T13924	740
ctg1047-3.0-1	CsqKR_Scaf5_4.18	696		ctg72-4.0-1	Pca_3_68.50	319		ctg841-10.23-1	PY_T09563	104		CsqKR_Scaf12_24.22	Pca_72_13.19	264		CsqKR_Scaf4_7.21	PY_T15003	272		Pca_17_16.27	PY_T13919	53
ctg1047-3.33-1	CsqKR_Scaf5_4.16	693		ctg72-3.2-1	Pca_3_68.40	693		ctg841-2.6-1	PY_T09363	193		CsqKR_Scaf12_25.33	Pca_72_13.4	266		CsqKR_Scaf231_8.14	PY_T15000	651		Pca_17_14.23	PY_T13922	357
###				ctg72-3.4-1	Pca_3_68.41	810		ctg841-2.7-1	PY_T09364	114		CsqKR_Scaf12_26.19	Pca_72_13.15	66		###				Pca_17_13.31	PY_T13917	234
ctg259-4.13-1	CsqKR_Scaf366_11.11	615		ctg72-3.1-1	Pca_3_68.39	272		###				###				CsqKR_Scaf59_11.19	PY_T14716	66		Pca_17_13.28	PY_T13915	286
ctg259-4.12-1	CsqKR_Scaf366_11.1	94		ctg72-2.21-1	Pca_3_68.10	349		ctg71-12.1-1	PY_T10817	149		CsqKR_Scaf287_3.46	Pca_100_11.39	188		CsqKR_Scaf38_11.61	PY_T14719	77		Pca_17_13.24	PY_T13913	429
ctg259-4.5-1	CsqKR_Scaf366_11.22	844		ctg72-2.20-1	Pca_3_67.31	61		ctg71-7.17-1	PY_T10785	199		CsqKR_Scaf287_3.47	Pca_100_11.36	601		CsqKR_Scaf38_11.62	PY_T14718	152		Pca_17_10.25	PY_T13927	468
ctg259-5.2-1	CsqKR_Scaf366_12.13	1330		ctg72-2.23-1	Pca_3_67.23	947		ctg71-7.15-1	PY_T10789	329		CsqKR_Scaf287_3.48	Pca_100_11.38	104		CsqKR_Scaf38_11.26	PY_T14717	111		###
ctg259-5.3-1	CsqKR_Scaf366_12.28	386		###				ctg71-4.6-1	PY_T10790	145		CsqKR_Scaf287_3.25	Pca_100_11.35	1010		CsqKR_Scaf87_11.31	PY_T14845	411		Pca_34_21.39	PY_T14210	525
ctg259-5.4-1	CsqKR_Scaf366_12.16	1570		ctg873-2.11-1	Pca_81_4.9	489		###				###				CsqKR_Scaf87_12.38	PY_T14844	748		Pca_34_21.29	PY_T14211	719
ctg524-1.4-1	CsqKR_Scaf366_12.30	702		ctg873-0.1-1	Pca_81_4.23	319		ctg194-1.7-1	PY_T09913	330		CsqKR_Scaf124_4.22	Pca_24_45.52	408		###				Pca_34_22.30	PY_T14212	590
ctg524-1.0-1	CsqKR_Scaf366_12.12	454		ctg962-3.2-1	Pca_81_1.61	319		ctg194-3.6-1	PY_T09911	416		CsqKR_Scaf124_4.10	Pca_24_45.60	145		CsqKR_Scaf4_8.14	PY_T15484	176		Pca_34_22.20	PY_T14207	337
###				ctg36-4.42-1	Pca_81_7.32	610		ctg194-3.7-1	PY_T09910	262		CsqKR_Scaf124_4.13	Pca_24_45.53	277		CsqKR_Scaf38_8.29	PY_T15493	66		Pca_34_27.20	PY_T13441	277
ctg607-4.13-1	CsqKR_Scaf460_7.43	636		ctg36-9.3-1	Pca_81_7.38	49		ctg194-3.11-1	PY_T09909	873		CsqKR_Scaf124_4.26	Pca_24_45.72	96		CsqKR_Scaf36_8.13	PY_T15511	405		Pca_34_26.20	PY_T13440	149
ctg2149-0.1-1	CsqKR_Scaf460_7.23	1120		###				###				CsqKR_Scaf124_4.14	Pca_24_45.54	351		CsqKR_Scaf36_9.13	PY_T15515	251		###
ctg2149-0.8-1	CsqKR_Scaf460_7.28	147		ctg409-9.1-1	Pca_1_8.38	58		ctg57-29.8-1	PY_T09846	280		CsqKR_Scaf124_4.17	Pca_24_45.55	171		CsqKR_Scaf84_9.22	PY_T15504	114		Pca_37_21.47	PY_T14268	512
ctg2149-0.7-1	CsqKR_Scaf460_7.29	501		ctg409-9.4-1	Pca_1_9.20	296		ctg986-0.0-1	PY_T09845	552		###				CsqKR_Scaf36_9.39	PY_T15514	183		Pca_37_16.33	PY_T14254	64
###				ctg409-9.0-1	Pca_1_8.37	534		ctg986-1.2-1	PY_T09841	353		CsqKR_Scaf185_1.18	Pca_16_13.9	1070		###				Pca_37_12.20	PY_T14258	266
ctg137-8.19-1	CsqKR_Scaf117_2.10	993		ctg409-9.3-1	Pca_1_9.21	474		ctg986-1.4-1	PY_T09842	372		CsqKR_Scaf704_1.39	Pca_16_22.24	379		CsqKR_Scaf59_2.23	PY_T14915	438		Pca_37_12.47	PY_T14259	53
ctg137-8.15-1	CsqKR_Scaf117_2.22	454		###				###				CsqKR_Scaf478_1.14	Pca_16_18.43	47		CsqKR_Scaf84_2.25	PY_T14904	378		Pca_37_9.44	PY_T14277	636
ctg137-8.20-1	CsqKR_Scaf117_2.11	729		ctg103-5.10-1	Pca_13_36.24	212		ctg324-1.14-1	PY_T10436	144		CsqKR_Scaf287_1.15	Pca_16_6.69	1120		CsqKR_Scaf398_2.36	PY_T14897	193		###
ctg137-8.16-1	CsqKR_Scaf117_3.5	1090		ctg103-10.22-1	Pca_13_36.21	261		ctg324-1.17-1	PY_T10261	120		CsqKR_Scaf185_1.19	Pca_16_12.56	120		CsqKR_Scaf85_1.22	PY_T14920	202		Pca_17_0.25	PY_T13613	400
ctg137-8.11-1	CsqKR_Scaf117_3.33	840		ctg103-10.11-1	Pca_13_37.14	811		ctg324-1.13-1	PY_T10262	462		CsqKR_Scaf185_1.10	Pca_16_11.38	302		###				Pca_37_33.34	PY_T13611	64
ctg137-8.11-1	CsqKR_Scaf117_3.34	879		ctg103-2.12-1	Pca_13_37.44	174		ctg324-1.16-1	PY_T10263	285		CsqKR_Scaf287_1.30	Pca_16_6.51	307		CsqKR_Scaf103_24.10	PY_T08803	1230		Pca_37_33.42	PY_T13611	64
ctg1309-0.11-1	CsqKR_Scaf117_3.31	1030		###				ctg324-0.0-1	PY_T10444	495		CsqKR_Scaf258_1.13	Pca_16_8.52	64		CsqKR_Scaf103_24.15	PY_T08802	149		Pca_37_32.35	PY_T13591	381
###				ctg740-5.10-1	Pca_81_3.17	196		ctg1179-2.7-1	PY_T10443	277		CsqKR_Scaf287_1.18	Pca_16_6.46	762		CsqKR_Scaf103_25.17	PY_T08801	2190		Pca_37_31.19	PY_T13593	138
ctg57-28.5-1	CsqKR_Scaf35_6.22	267		ctg740-5.7-1	Pca_81_3.41	813		ctg1179-2.13-1	PY_T10442	1300		CsqKR_Scaf361_1.13	Pca_16_6.58	887		CsqKR_Scaf103_25.40	PY_T25258	213		###
ctg57-28.2-1	CsqKR_Scaf35_6.21	870		ctg740-4.1-1	Pca_81_3.32	270		###				CsqKR_Scaf287_1.34	Pca_16_6.70	117		CsqKR_Scaf103_26.21	PY_T09153	75		Pca_17_49.69	PY_T13630	190
ctg57-29.0-1	CsqKR_Scaf35_6.15	2040		ctg740-4.2-1	Pca_81_2.14	406		ctg367-8.2-1	PY_T10649	465		CsqKR_Scaf704_1.37	Pca_16_3.22	414		###				Pca_17_46.45	PY_T13621	490
ctg57-29.4-1	CsqKR_Scaf35_5.20	906		ctg740-4.4-1	Pca_81_2.37	285		ctg367-8.4-1	PY_T10648	501		CsqKR_Scaf287_1.17	Pca_16_6.47	204		CsqKR_Scaf103_19.38	PY_T08357	99		Pca_17_43.40	PY_T13620	995
ctg57-29.1-1	CsqKR_Scaf35_5.36	1390		###				ctg367-8.0-1	PY_T10646	772		CsqKR_Scaf704_2.45	Pca_16_3.33	378		CsqKR_Scaf75_19.16	PY_T08367	591		Pca_17_38.33	PY_T13617	98
ctg57-29.5-1	CsqKR_Scaf35_5.31	454		ctg75-14.16-1	Pca_3_36.29	80		ctg367-1.2-1	PY_T10461	194		CsqKR_Scaf287_2.16	Pca_16_6.22	180		CsqKR_Scaf95_20.12	PY_T08360	411		Pca_17_37.24	PY_T13616	716
ctg57-29.2-1	CsqKR_Scaf35_5.35	947		ctg75-13.15-1	Pca_3_36.26	1500		###				CsqKR_Scaf704_2.74	Pca_16_3.37	177		CsqKR_Scaf95_20.16	PY_T08359	79		###
ctg57-29.6-1	CsqKR_Scaf35_5.22	335		ctg75-11.2-1	Pca_3_36.28	479		ctg210-6.20-1	PY_T09458	72		CsqKR_Scaf287_2.11	Pca_16_6.62	780		###				Pca_142_1.23	PY_T13832	130
ctg57-29.3-1	CsqKR_Scaf35_5.34	354		ctg75-11.1-1	Pca_3_37.8	640		ctg249-2.17-1	PY_T09443	694		###				CsqKR_Scaf75_20.44	PY_T08192	206		Pca_219_0.24	PY_T13815	553
ctg57-29.8-1	CsqKR_Scaf35_5.21	520		ctg75-10.11-1	Pca_3_37.12	482		ctg249-2.4-1	PY_T09450	381		CsqKR_Scaf10_9.26	Pca_24_5.13	324		CsqKR_Scaf75_20.22	PY_T08191	743		Pca_188_2.52	PY_T13821	232
ctg986-0.0-1	CsqKR_Scaf35_5.19	1510		###				ctg142-1.3-1	PY_T09424	231		CsqKR_Scaf10_9.10	Pca_24_4.24	183		CsqKR_Scaf75_21.12	PY_T08189	120		Pca_188_2.63	PY_T13822	353
ctg986-0.1-1	CsqKR_Scaf35_4.15	512		ctg365-4.14-1	Pca_3_68.52	210		ctg142-6.43-1	PY_T09453	212		CsqKR_Scaf10_9.24	Pca_24_4.27	120		CsqKR_Scaf103_22.12	PY_T07952	55		Pca_188_2.62	PY_T13823	968
###				ctg365-4.12-1	Pca_3_69.30	334		ctg142-6.37-1	PY_T09437	286		CsqKR_Scaf10_10.38	Pca_24_9.50	330		###				Pca_188_1.55	PY_T13831	446
ctg367-8.5-1	CsqKR_Scaf524_0.35	348		ctg365-2.4-1	Pca_3_69.25	938		###				CsqKR_Scaf10_10.11	Pca_24_9.27	315		CsqKR_Scaf264_6.67	PY_T08135	275		###
ctg367-5.5-1	CsqKR_Scaf524_1.27	1230		ctg1135-3.14-1	Pca_3_65.46	459		ctg260-5.6-1	PY_T09646	531		###				CsqKR_Scaf264_6.62	PY_T26257	128		Pca_17_10.32	PY_T14333	183
ctg367-5.4-1	CsqKR_Scaf524_1.26	810		###				ctg260-5.4-1	PY_T09645	191		CsqKR_Scaf12_30.18	Pca_22_8.35	60		CsqKR_Scaf129_7.22	PY_T08348	198		Pca_17_10.24	PY_T14334	145
ctg367-5.3-1	CsqKR_Scaf524_1.25	274		ctg488-1.1-1	Pca_6_54.28	478		ctg55-9.13-1	PY_T09553	188		CsqKR_Scaf12_30.10	Pca_22_8.33	176		CsqKR_Scaf264_7.9	PY_T08132	636		Pca_17_9.38	PY_T14330	525
ctg367-5.1-1	CsqKR_Scaf524_1.24	1040		ctg488-1.0-1	Pca_6_54.32	212		ctg55-9.16-1	PY_T09554	157		CsqKR_Scaf12_31.41	Pca_22_17.49	968		CsqKR_Scaf129_7.13	PY_T08347	1050		Pca_17_8.42	PY_T14326	196
ctg367-5.2-1	CsqKR_Scaf524_0.38	1340		ctg488-0.4-1	Pca_6_54.31	538		###				CsqKR_Scaf12_31.42	Pca_22_17.46	370		CsqKR_Scaf129_7.23	PY_T08346	96		Pca_17_8.54	PY_T14328	79
ctg367-5.0-1	CsqKR_Scaf524_0.36	1180		ctg778-2.3-1	Pca_6_57.25	194		ctg249-3.0-1	PY_T09349	337		###				###				Pca_17_8.25	PY_T14327	80
ctg2395-1.20-1	CsqKR_Scaf349_0.6	405		ctg716-2.13-1	Pca_6_57.49	139		ctg249-3.9-1	PY_T09347	283		CsqKR_Scaf12_26.22	Pca_22_17.45	142		CsqKR_Scaf95_22.9	PY_T08413	468		Pca_17_8.39	PY_T14329	270
###				###				ctg249-3.7-1	PY_T09348	234		CsqKR_Scaf12_27.20	Pca_22_16.13	66		CsqKR_Scaf103_22.12	PY_T08061	64		###
ctg84-4.13-1	CsqKR_Scaf3_7.36	1590		ctg933-0.4-1	Pca_161_2.57	300		ctg142-6.44-1	PY_T09393	553		CsqKR_Scaf12_27.21	Pca_22_15.19	142		CsqKR_Scaf41_22.41	PY_T08020	147		Pca_17_41.42	PY_T14512	144
ctg84-4.1-1	CsqKR_Scaf3_7.32	1660		ctg999-0.8-1	Pca_177_1.39	424		ctg366-3.0-1	PY_T09387	980		CsqKR_Scaf12_27.22	Pca_22_18.53	142		CsqKR_Scaf103_22.9	PY_T08062	569		Pca_17_40.17	PY_T14513	625
ctg84-4.0-1	CsqKR_Scaf3_7.7	952		ctg420-3.5-1	Pca_6_88.30	848		ctg324-3.2-1	PY_T09392	422		###				CsqKR_Scaf103_22.11	PY_T08063	408		Pca_17_38.39	PY_T14514	433
ctg84-4.3-1	CsqKR_Scaf3_7.20	598		ctg92-10.0-1	Pca_6_85.25	542		ctg324-1.15-1	PY_T09391	394		CsqKR_Scaf113_16.57	Pca_22_27.46	267		CsqKR_Scaf95_23.11	PY_T08394	1050		Pca_17_38.36	PY_T14515	417
ctg84-4.2-1	CsqKR_Scaf3_7.33	776		ctg92-2.0-1	Pca_6_85.21	819		###				CsqKR_Scaf113_16.53	Pca_22_26.21	632		CsqKR_Scaf95_23.16	PY_T08395	123		###
ctg84-3.1-1	CsqKR_Scaf3_7.6	1290		ctg92-0.0-1	Pca_6_81.28	206		ctg239-10.5-1	PY_T09718	131		CsqKR_Scaf113_16.14	Pca_22_27.16	103		CsqKR_Scaf65_24.11	PY_T08206	576		Pca_37_3.27	PY_T14448	157
###				###				ctg239-11.7-1	PY_T09682	134		CsqKR_Scaf113_16.59	Pca_22_27.42	397		###				Pca_142_5.25	PY_T14456	455
ctg57-10.19-1	CsqKR_Scaf35_58.61	712		ctg385-1.0-1	Pca_6_53.23	952		ctg239-11.5-1	PY_T09681	402		CsqKR_Scaf113_16.16	Pca_22_27.44	452		CsqKR_Scaf75_24.32	PY_T08630	128		Pca_142_4.41	PY_T14445	897
ctg57-10.21-1	CsqKR_Scaf35_58.60	501		ctg505-0.5-1	Pca_6_53.31	87		ctg239-11.17-1	PY_T09680	392		CsqKR_Scaf113_16.24	Pca_22_25.20	980		CsqKR_Scaf75_25.31	PY_T08629	157		Pca_142_4.44	PY_T14446	719
ctg57-12.6-1	CsqKR_Scaf35_58.54	308		ctg505-1.0-1	Pca_6_53.22	440		###				CsqKR_Scaf113_16.11	Pca_22_25.19	112		CsqKR_Scaf75_25.27	PY_T08628	503		###
ctg57-12.23-1	CsqKR_Scaf35_58.59	897		ctg505-6.9-1	Pca_6_52.32	94		ctg869-1.7-1	PY_T10236	574		###				CsqKR_Scaf75_25.28	PY_T08627	1000		Pca_26_43.42	PY_T13430	473
###				ctg505-6.11-1	Pca_6_52.33	60		ctg869-2.1-1	PY_T10234	383		CsqKR_Scaf113_5.16	Pca_47_9.27	392		CsqKR_Scaf95_25.27	PY_T08621	466		Pca_26_43.11	PY_T13431	217
ctg53-11.8-1	CsqKR_Scaf3_5.20	375		ctg242-0.2-1	Pca_6_56.38	101		ctg869-3.7-1	PY_T10233	552		CsqKR_Scaf113_5.27	Pca_47_9.36	615		CsqKR_Scaf95_25.9	PY_T08619	452		Pca_215_0.15	PY_T13435	164
ctg53-11.6-1	CsqKR_Scaf3_5.25	1030		###				ctg1497-0.0-1	PY_T10228	411		CsqKR_Scaf113_5.30	Pca_47_9.47	231		###				Pca_215_0.21	PY_T13434	218
ctg53-11.7-1	CsqKR_Scaf3_5.23	337		ctg136-4.8-1	Pca_6_62.27	699		###				CsqKR_Scaf159_5.13	Pca_47_10.58	413		CsqKR_Scaf65_21.15	PY_T08368	849		Pca_90_1.34	PY_T13417	550
ctg53-11.9-1	CsqKR_Scaf349_4.13	49		ctg136-4.1-1	Pca_6_62.20	93		ctg1-3.12-1	PY_T10435	204		CsqKR_Scaf113_5.17	Pca_47_4.15	60		CsqKR_Scaf75_21.22	PY_T08356	126		###
###				ctg253-2.11-1	Pca_6_63.29	234		ctg1-3.11-1	PY_T10434	221		CsqKR_Scaf113_5.31	Pca_47_0.21	865		CsqKR_Scaf75_22.18	PY_T08371	383		Pca_30_4.45	PY_T13784	544
ctg4313-0.1-1	CsqKR_Scaf174_30.10	270		ctg253-2.1-1	Pca_6_72.19	255		ctg1-2.0-1	PY_T10276	731		CsqKR_Scaf159_5.15	Pca_47_10.61	168		CsqKR_Scaf95_22.15	PY_T08446	517		Pca_30_5.32	PY_T13704	723
ctg2516-0.7-1	CsqKR_Scaf174_30.7	697		ctg253-2.17-1	Pca_6_72.27	334		ctg393-6.5-1	PY_T10094	286		CsqKR_Scaf361_5.12	Pca_47_8.66	421		CsqKR_Scaf75_22.30	PY_T08372	342		Pca_30_5.40	PY_T13703	93
ctg2516-0.8-1	CsqKR_Scaf174_31.19	822		###				ctg393-6.1-1	PY_T10093	153		CsqKR_Scaf159_5.43	Pca_47_10.65	379		CsqKR_Scaf75_22.19	PY_T08373	686		Pca_30_8.29	PY_T13775	1140
ctg65-1.2-1	CsqKR_Scaf174_31.61	155		ctg1404-0.11-1	Pca_3255_12.38	66		ctg393-5.5-1	PY_T10090	161		CsqKR_Scaf159_5.16	Pca_47_10.51	381		CsqKR_Scaf75_22.31	PY_T08377	250		Pca_30_8.56	PY_T13788	123
ctg65-1.8-1	CsqKR_Scaf174_31.65	103		ctg1432-0.1-1	Pca_3255_10.66	83		ctg393-5.3-1	PY_T10089	109		CsqKR_Scaf113_6.5	Pca_72_1.16	248		###				Pca_30_8.33	PY_T13789	1760
ctg65-1.9-1	CsqKR_Scaf174_31.66	66		ctg207-5.15-1	Pca_3255_12.24	104		ctg393-5.4-1	PY_T10088	368		CsqKR_Scaf124_6.16	Pca_47_9.34	217		CsqKR_Scaf95_9.13	PY_T08289	394		Pca_30_9.18	PY_T13793	429
ctg65-1.23-1	CsqKR_Scaf174_31.45	80		ctg207-5.7-1	Pca_3255_13.6	182		###				###				CsqKR_Scaf41_9.12	PY_T08278	855		###
ctg65-1.6-1	CsqKR_Scaf174_31.45	64		ctg207-5.0-1	Pca_3255_13.32	248		ctg84-10.2-1	PY_T10717	176		CsqKR_Scaf258_9.8	Pca_16_49.50	644		CsqKR_Scaf264_9.22	PY_T08277	281		Pca_219_0.32	PY_T14051	123
ctg65-1.25-1	CsqKR_Scaf174_31.67	867		###				ctg84-10.0-1	PY_T10718	533		CsqKR_Scaf138_9.24	Pca_16_48.35	716		CsqKR_Scaf264_9.8	PY_T08275	636		Pca_188_2.45	PY_T14050	286
ctg65-1.21-1	CsqKR_Scaf174_31.62	1840		ctg136-5.0-1	Pca_67_15.7	539		ctg84-8.10-1	PY_T10719	381		CsqKR_Scaf138_10.10	Pca_16_48.41	324		###				Pca_188_2.46	PY_T14049	236
ctg65-2.1-1	CsqKR_Scaf174_31.18	1280		ctg136-6.3-1	Pca_67_15.33	231		ctg84-8.7-1	PY_T10721	201		CsqKR_Scaf138_10.26	Pca_16_48.15	157		CsqKR_Scaf144_3.24	PY_T09226	108		Pca_188_1.25	PY_T13851	52
ctg65-2.2-1	CsqKR_Scaf174_32.12	617		ctg253-2.18-1	Pca_67_12.14	1080		ctg84-7.18-1	PY_T10723	117		CsqKR_Scaf138_10.30	Pca_16_48.19	166		CsqKR_Scaf144_3.10	PY_T09223	98		Pca_133_6.111	PY_T14046	500
ctg65-2.3-1	CsqKR_Scaf174_32.13	332		ctg253-2.14-1	Pca_67_14.89	1090		ctg84-4.13-1	PY_T10743	867		CsqKR_Scaf138_10.27	Pca_16_48.46	381		CsqKR_Scaf144_3.21	PY_T09222	663		Pca_133_6.109	PY_T13977	153
ctg65-3.1-1	CsqKR_Scaf174_32.15	1690		###				ctg84-4.1-1	PY_T25248	1310		CsqKR_Scaf138_10.31	Pca_16_48.49	330		CsqKR_Scaf144_3.22	PY_T09221	144		Pca_133_6.48	PY_T13974	898
ctg65-3.0-1	CsqKR_Scaf174_32.6	218		ctg308-5.8-1	Pca_161_3.34	323		###				CsqKR_Scaf138_11.16	Pca_16_48.31	229		###				Pca_133_6.108	PY_T13976	87
ctg65-5.1-1	CsqKR_Scaf174_33.10	1080		ctg1528-2.0-1	Pca_6_84.45	91		ctg33-11.7-1	PY_T10018	394		###				CsqKR_Scaf119_11.30	PY_T09064	379		Pca_133_6.118	PY_T13853	525
ctg65-5.2-1	CsqKR_Scaf174_33.14	628		ctg1997-0.7-1	Pca_177_1.54	528		ctg33-11.6-1	PY_T10030	47		CsqKR_Scaf39_4.19	Pca_43_15.31	69		CsqKR_Scaf119_11.28	PY_T09065	98		###
###				ctg1997-0.5-1	Pca_177_1.47	666		ctg33-5.0-1	PY_T09968	172		CsqKR_Scaf39_5.30	Pca_43_16.23	220		CsqKR_Scaf119_11.31	PY_T09067	496		Pca_17_32.15	PY_T14361	150
ctg503-3.1-1	CsqKR_Scaf5_11.19	1120		###				ctg33-4.2-1	PY_T09967	447		CsqKR_Scaf39_5.33	Pca_43_16.16	840		CsqKR_Scaf119_11.29	PY_T09068	101		Pca_17_32.17	PY_T14358	71
ctg503-3.11-1	CsqKR_Scaf5_11.18	373		ctg105-1.3-1	Pca_1319_0.54	557		ctg33-3.3-1	PY_T09966	300		CsqKR_Scaf39_5.11	Pca_43_16.21	686		###				Pca_17_31.28	PY_T14357	378
ctg503-3.13-1	CsqKR_Scaf5_11.16	474		ctg105-1.0-1	Pca_1319_0.50	318		###				###				CsqKR_Scaf65_23.14	PY_T08547	58		Pca_17_31.15	PY_T14354	47
ctg71-21.17-1	CsqKR_Scaf5_11.15	90		ctg105-2.8-1	Pca_1319_0.49	234		ctg539-1.2-1	PY_T10395	79		CsqKR_Scaf704_1.40	Pca_29_8.25	119		CsqKR_Scaf75_24.14	PY_T08532	270		###
###				ctg105-6.5-1	Pca_206_0.18	299		ctg539-1.5-1	PY_T10394	220		CsqKR_Scaf113_1.9	Pca_29_10.13	455		CsqKR_Scaf75_24.34	PY_T08533	375		Pca_34_11.24	PY_T13612	563
ctg240-1.0-1	CsqKR_Scaf73_26.38	359		ctg105-6.16-1	Pca_1319_0.20	79		ctg539-1.1-1	PY_T10393	164		CsqKR_Scaf704_1.41	Pca_29_8.14	58		CsqKR_Scaf75_24.31	PY_T08534	449		Pca_34_12.34	PY_T13625	182
ctg240-2.18-1	CsqKR_Scaf73_25.16	674		ctg3-2.8-1	Pca_177_2.116	599		ctg539-1.13-1	PY_T10392	270		CsqKR_Scaf113_1.13	Pca_29_9.17	236		CsqKR_Scaf65_25.11	PY_T08549	651		Pca_34_15.20	PY_T13625	213
ctg240-2.17-1	CsqKR_Scaf73_25.23	281		###				ctg539-1.9-1	PY_T10391	1560		###				###				Pca_34_18.9	PY_T13610	297
ctg240-0.6-1	CsqKR_Scaf73_25.27	286		ctg348-4.10-1	Pca_59_8.61	150		###				CsqKR_Scaf39_25.53	Pca_43_9.58	207		CsqKR_Scaf75_26.23	PY_T08743	94		Pca_34_20.30	PY_T13609	305
ctg627-0.6-1	CsqKR_Scaf73_25.26	1160		ctg2621-0.15-1	Pca_59_8.37	299		ctg325-0.11-1	PY_T10167	69		CsqKR_Scaf39_25.61	Pca_43_9.62	324		CsqKR_Scaf103_27.15	PY_T08744	259		Pca_34_21.28	PY_T13608	539
ctg627-0.8-1	CsqKR_Scaf73_25.15	1340		ctg2621-0.16-1	Pca_59_8.72	177		ctg260-2.5-1	PY_T10172	267		CsqKR_Scaf39_25.11	Pca_43_9.50	493		CsqKR_Scaf65_28.2	PY_T08745	408		###
ctg627-0.7-1	CsqKR_Scaf73_25.25	599		ctg308-1.7-1	Pca_59_8.70	126		ctg260-2.6-1	PY_T10171	1080		CsqKR_Scaf39_25.62	Pca_43_9.52	546		CsqKR_Scaf65_28.18	PY_T08736	141		Pca_34_13.47	PY_T13709	444
ctg627-1.7-1	CsqKR_Scaf73_25.21	626		###				ctg260-1.8-1	PY_T10170	103		CsqKR_Scaf39_26.17	Pca_43_9.65	179		CsqKR_Scaf65_28.7	PY_T08737	1500		Pca_34_14.8	PY_T13708	256
ctg627-1.3-1	CsqKR_Scaf73_25.13	1240		ctg196-6.23-1	Pca_6_80.55	122		###				###				###				Pca_34_14.19	PY_T13707	123
ctg627-1.6-1	CsqKR_Scaf73_24.30	1020		ctg196-6.22-1	Pca_6_81.29	138		ctg1-12.7-1	PY_T09930	368		CsqKR_Scaf258_9.13	Pca_49_2.22	682		CsqKR_Scaf41_14.23	PY_T08213	180		Pca_34_14.9	PY_T13706	68
ctg627-1.10-1	CsqKR_Scaf73_24.23	196		ctg196-3.2-1	Pca_6_81.24	133		ctg1-11.5-1	PY_T09931	493		CsqKR_Scaf113_9.32	Pca_29_40.53	411		CsqKR_Scaf41_15.15	PY_T08212	761		###
ctg627-2.1-1	CsqKR_Scaf73_26.35	202		ctg196-3.5-1	Pca_6_81.36	91		ctg1-11.3-1	PY_T09929	773		CsqKR_Scaf258_9.14	Pca_49_2.26	251		CsqKR_Scaf41_15.29	PY_T08210	52		Pca_17_44.48	PY_T13454	780
ctg627-2.2-1	CsqKR_Scaf73_26.11	920		ctg196-3.1-1	Pca_6_81.4	361		ctg1-9.1-1	PY_T09932	177		CsqKR_Scaf113_9.22	Pca_29_40.55	726		CsqKR_Scaf41_15.27	PY_T08211	119		Pca_17_44.32	PY_T13455	1640
ctg627-3.0-1	CsqKR_Scaf73_26.36	1960		ctg196-3.4-1	Pca_6_81.27	275		ctg1-8.20-1	PY_T09933	209		###				CsqKR_Scaf65_15.14	PY_T08106	182		Pca_17_44.40	PY_T13456	215
ctg627-3.2-1	CsqKR_Scaf73_26.37	1150		###				ctg1-8.24-1	PY_T09934	357		CsqKR_Scaf159_7.20	Pca_47_10.47	198		CsqKR_Scaf65_15.21	PY_T08105	829		Pca_17_43.36	PY_T13457	596
ctg627-3.4-1	CsqKR_Scaf73_26.10	1310		ctg528-3.4-1	Pca_59_8.62	87		###				CsqKR_Scaf159_7.9	Pca_47_9.41	319		CsqKR_Scaf65_15.41	PY_T08104	1310		Pca_17_42.27	PY_T13471	280
ctg627-3.3-1	CsqKR_Scaf73_27.17	867		ctg528-2.1-1	Pca_59_7.15	876		ctg210-8.19-1	PY_T10666	383		CsqKR_Scaf159_7.12	Pca_47_9.38	270		CsqKR_Scaf65_15.38	PY_T08103	496		###
ctg1771-0.20-1	CsqKR_Scaf73_27.21	561		ctg528-1.11-1	Pca_59_7.24	262		ctg249-5.7-1	PY_T10669	93		CsqKR_Scaf159_7.19	Pca_47_9.21	234		###				Pca_53_21.28	PY_T14561	313
###				ctg528-1.8-1	Pca_59_8.65	210		ctg249-5.10-1	PY_T10527	58		CsqKR_Scaf159_7.22	Pca_47_9.37	397		CsqKR_Scaf75_35.13	PY_T08553	126		Pca_53_22.30	PY_T14563	372
ctg210-5.0-1	CsqKR_Scaf80_4.17	1310		ctg528-1.10-1	Pca_59_8.40	82		ctg142-1.5-1	PY_T10659	221		###				CsqKR_Scaf103_37.24	PY_T08424	459		Pca_53_23.93	PY_T14574	288
ctg210-6.3-1	CsqKR_Scaf80_4.20	1270		ctg528-1.9-1	Pca_59_8.60	250		###				CsqKR_Scaf12_43.20	Pca_47_7.27	405		CsqKR_Scaf41_38.19	PY_T08603	133		Pca_53_23.84	PY_T14573	345
ctg210-6.4-1	CsqKR_Scaf80_4.29	844		###				ctg51-5.18-1	PY_T09628	145		CsqKR_Scaf12_43.21	Pca_47_8.83	389		CsqKR_Scaf75_38.20	PY_T08592	251		Pca_53_23.88	PY_T14546	285
ctg210-5.1-1	CsqKR_Scaf80_3.21	729		ctg253-2.19-1	Pca_67_3.33	138		ctg51-6.3-1	PY_T09629	802		CsqKR_Scaf12_44.8	Pca_47_8.26	539		CsqKR_Scaf75_38.43	PY_T08590	946		Pca_222_0.42	PY_T14582	194
ctg210-6.5-1	CsqKR_Scaf80_3.14	1350		ctg253-2.15-1	Pca_67_3.36	163		ctg51-7.0-1	PY_T09630	215		CsqKR_Scaf12_44.9	Pca_47_0.27	261		###				###
ctg210-6.20-1	CsqKR_Scaf80_3.20	281		ctg253-3.4-1	Pca_67_3.34	334		ctg51-7.2-1	PY_T09631	280		CsqKR_Scaf12_44.10	Pca_47_0.24	742		CsqKR_Scaf264_1.11	PY_T09131	1000		Pca_17_29.31	PY_T13963	209
ctg210-8.17-1	CsqKR_Scaf80_3.0	737		ctg253-3.2-1	Pca_67_3.38	696		ctg51-9.6-1	PY_T09632	61		###				CsqKR_Scaf45_1.25	PY_T09117	98		Pca_17_28.14	PY_T13964	299
ctg210-8.19-1	CsqKR_Scaf80_3.13	813		ctg253-5.0-1	Pca_67_3.28	259		###				CsqKR_Scaf12_41.7	Pca_61_20.23	177		CsqKR_Scaf45_1.28	PY_T09116	607		Pca_17_27.52	PY_T13946	740
###				ctg253-3.6-1	Pca_67_4.48	112		ctg83-9.2-1	PY_T10256	326		CsqKR_Scaf12_41.12	Pca_61_21.82	775		CsqKR_Scaf95_1.27	PY_T09106	587		Pca_17_27.66	PY_T13945	1690
ctg198-5.0-1	CsqKR_Scaf349_12.41	324		ctg253-5.15-1	Pca_67_4.46	307		ctg83-12.0-1	PY_T10255	149		CsqKR_Scaf39_42.5	Pca_61_15.29	561		###				###
ctg198-3.8-1	CsqKR_Scaf174_13.6	2300		###				ctg83-12.33-1	PY_T10252	546		CsqKR_Scaf39_42.7	Pca_61_14.43	683		CsqKR_Scaf75_24.35	PY_T08410	297		Pca_17_51.19	PY_T14140	115
ctg53-3.4-1	CsqKR_Scaf174_13.12	80		ctg1912-0.6-1	Pca_3255_15.22	1250		ctg83-12.3-1	PY_T10254	277		###				CsqKR_Scaf103_25.41	PY_T08389	131		Pca_17_51.47	PY_T14139	776
ctg53-4.7-1	CsqKR_Scaf174_13.11	229		ctg1633-0.12-1	Pca_3255_12.51	275		###				CsqKR_Scaf78_5.29	Pca_227_0.47	474		CsqKR_Scaf103_25.45	PY_T08390	83		Pca_17_51.17	PY_T14138	248
###				ctg675-3.5-1	Pca_3255_10.46	72		ctg255-3.0-1	PY_T10278	370		CsqKR_Scaf78_5.30	Pca_227_0.42	424		CsqKR_Scaf103_25.42	PY_T08391	169		Pca_17_50.29	PY_T14137	601
ctg1800-0.8-1	CsqKR_Scaf157_8.18	122		ctg675-3.4-1	Pca_3255_10.24	130		ctg255-2.5-1	PY_T10586	495		CsqKR_Scaf78_5.22	Pca_227_0.46	402		###				###
ctg1800-0.13-1	CsqKR_Scaf157_8.2	152		###				ctg255-1.10-1	PY_T10587	225		CsqKR_Scaf78_5.33	Pca_23_18.35	334		CsqKR_Scaf95_29.34	PY_T09044	585		Pca_17_31.30	PY_T14164	438
ctg3191-0.3-1	CsqKR_Scaf157_8.14	136		ctg302-5.11-1	Pca_102_2.45	440		ctg897-0.0-1	PY_T10589	204		###				CsqKR_Scaf95_29.48	PY_T09045	375		Pca_17_31.27	PY_T14165	379
ctg3191-0.4-1	CsqKR_Scaf157_8.11	669		ctg302-3.0-1	Pca_102_2.43	503		ctg239-2.3-1	PY_T10585	335		CsqKR_Scaf39_27.16	Pca_146_2.38	256		CsqKR_Scaf95_29.25	PY_T09046	193		Pca_17_27.64	PY_T14163	196
ctg4960-0.1-1	CsqKR_Scaf157_9.25	389		ctg302-2.7-1	Pca_98_11.50	96		###				CsqKR_Scaf39_27.17	Pca_146_1.41	410		CsqKR_Scaf95_29.57	PY_T09047	642		Pca_17_24.16	PY_T14168	202
ctg1678-0.0-1	CsqKR_Scaf157_9.19	558		ctg302-1.4-1	Pca_102_1.25	719		ctg84-12.11-1	PY_T09429	661		CsqKR_Scaf39_28.15	Pca_146_1.51	75		CsqKR_Scaf75_30.17	PY_T09048	470		Pca_17_24.20	PY_T14170	126
ctg1678-0.1-1	CsqKR_Scaf157_9.47	188		###				ctg84-10.4-1	PY_T09428	936		CsqKR_Scaf39_28.25	Pca_146_1.49	397		###				###
ctg1678-0.2-1	CsqKR_Scaf157_9.48	199		ctg135-7.4-1	Pca_177_0.14	1210		ctg84-10.3-1	PY_T09427	77		CsqKR_Scaf39_29.9	Pca_146_3.33	204		CsqKR_Scaf103_26.33	PY_T08343	1700		Pca_29_17.33	PY_T05596	231
ctg965-1.0-1	CsqKR_Scaf157_9.49	239		ctg135-7.24-1	Pca_177_0.20	150		ctg84-10.1-1	PY_T09426	278		CsqKR_Scaf39_30.8	Pca_146_4.69	109		CsqKR_Scaf65_27.1	PY_T08396	122		Pca_29_19.55	PY_T05042	9080
ctg965-0.0-1	CsqKR_Scaf157_9.20	191		ctg135-10.13-1	Pca_177_1.43	79		###				###				CsqKR_Scaf65_27.17	PY_T08228	405		Pca_29_19.53	PY_T05043	267
ctg1807-0.0-1	CsqKR_Scaf157_9.6	614		ctg690-2.16-1	Pca_177_2.118	108		ctg119-1.16-1	PY_T10740	182		CsqKR_Scaf12_28.23	Pca_65_2.18	283		CsqKR_Scaf75_27.6	PY_T08405	489		Pca_29_21.30	PY_T05595	281
ctg814-2.8-1	CsqKR_Scaf157_9.43	348		###				ctg119-2.3-1	PY_T10739	182		CsqKR_Scaf12_29.31	Pca_65_1.25	266		CsqKR_Scaf41_28.14	PY_T08402	111		###
ctg1883-0.1-1	CsqKR_Scaf157_9.26	351		ctg395-0.4-1	Pca_6_72.29	310		ctg119-2.2-1	PY_T10738	280		CsqKR_Scaf12_29.7	Pca_65_1.23	326		###				Pca_29_8.40	PY_T05249	327
###				ctg395-0.7-1	Pca_6_72.31	66		ctg119-2.1-1	PY_T10737	251		CsqKR_Scaf12_29.17	Pca_65_1.17	362		CsqKR_Scaf41_51.10	PY_T09194	775		Pca_29_8.34	PY_T05248	799
ctg837-0.7-1	CsqKR_Scaf366_4.34	361		ctg105-0.1-1	Pca_6_72.22	172		###				###				CsqKR_Scaf41_51.24	PY_T09195	391		Pca_29_9.17	PY_T05233	188
ctg837-0.6-1	CsqKR_Scaf366_5.16	972		ctg105-0.0-1	Pca_6_66.11	572		ctg57-3.6-1	PY_T10189	340		CsqKR_Scaf124_1.33	Pca_24_45.46	666		CsqKR_Scaf41_51.9	PY_T09196	149		Pca_29_10.13	PY_T05236	1320
ctg3208-0.4-1	CsqKR_Scaf366_5.23	194		###				ctg57-3.3-1	PY_T10188	185		CsqKR_Scaf159_1.14	Pca_24_45.69	378		CsqKR_Scaf41_52.5	PY_T09197	466		Pca_29_15.47	PY_T05225	685
ctg1872-0.1-1	CsqKR_Scaf366_5.24	547		ctg182-3.1-1	Pca_52_11.25	492		ctg57-4.4-1	PY_T10187	441		CsqKR_Scaf361_1.12	Pca_24_45.63	304		CsqKR_Scaf41_52.10	PY_T09198	395		Pca_29_15.36	PY_T05224	112
ctg1872-0.9-1	CsqKR_Scaf366_5.12	561		ctg395-1.1-1	Pca_52_9.49	936		ctg57-4.6-1	PY_T10186	353		CsqKR_Scaf62_1.17	Pca_24_41.25	152		###				Pca_29_15.49	PY_T05219	539
###				ctg395-0.2-1	Pca_52_9.62	639		###				CsqKR_Scaf393_1.7	Pca_72_18.105	149		CsqKR_Scaf41_6.18	PY_T08946	180		Pca_29_15.44	PY_T05220	88
ctg666-1.4-1	CsqKR_Scaf460_1.27	533		ctg105-2.3-1	Pca_52_11.29	99		ctg259-5.2-1	PY_T06946	674		###				CsqKR_Scaf41_7.39	PY_T08947	547		###
ctg666-1.6-1	CsqKR_Scaf460_1.16	547		ctg105-3.7-1	Pca_52_9.58	470		ctg259-5.4-1	PY_T06944	740		CsqKR_Scaf138_1.25	Pca_65_21.61	63		CsqKR_Scaf41_7.36	PY_T08948	157		Pca_24_45.54	PY_T05455	411
ctg666-1.3-1	CsqKR_Scaf460_1.28	340		###				ctg259-6.0-1	PY_T06943	402		CsqKR_Scaf138_1.25	Pca_65_20.33	56		CsqKR_Scaf41_7.4	PY_T08949	131		Pca_24_45.53	PY_T05451	182
ctg666-0.0-1	CsqKR_Scaf460_1.4	342		ctg159-5.22-1	Pca_98_5.34	166		ctg259-6.8-1	PY_T06942	239		CsqKR_Scaf138_1.25	Pca_65_20.26	56		###				Pca_24_45.60	PY_T05450	133
###				ctg159-5.19-1	Pca_98_5.42	120		ctg1098-1.5-1	PY_T06937	83		CsqKR_Scaf138_2.26	Pca_65_20.33	49		CsqKR_Scaf17_0.22	PY_T08279	1250		Pca_24_45.40	PY_T05447	244
ctg13-12.15-1	CsqKR_Scaf63_3.87	277		ctg159-5.23-1	Pca_98_5.12	157		ctg1098-0.6-1	PY_T06936	1120		CsqKR_Scaf159_1.28	Pca_43_30.57	234		CsqKR_Scaf423_0.64	PY_T08266	49		###
ctg13-11.11-1	CsqKR_Scaf63_3.15	425		ctg1007-1.16-1	Pca_98_5.41	56		ctg1098-0.1-1	PY_T06935	93		CsqKR_Scaf138_1.26	Pca_65_20.33	49		CsqKR_Scaf17_0.23	PY_T08274	217		Pca_146_1.49	PY_T06296	465
ctg13-11.11-1	CsqKR_Scaf63_3.82	479		###				ctg2441-0.1-1	PY_T06934	283		CsqKR_Scaf138_2.42	Pca_65_21.49	275		CsqKR_Scaf17_0.14	PY_T08273	158		Pca_146_2.8	PY_T06295	299
ctg13-11.11-1	CsqKR_Scaf63_3.13	424		ctg385-7.4-1	Pca_6_84.40	318		ctg2441-0.4-1	PY_T06933	125		CsqKR_Scaf138_2.43	Pca_65_21.49	256		CsqKR_Scaf423_0.7	PY_T08264	304		Pca_146_1.41	PY_T06294	323
ctg13-11.9-1	CsqKR_Scaf63_3.79	212		ctg385-6.6-1	Pca_6_84.29	446		###				###				###				Pca_146_2.38	PY_T06293	359
ctg13-10.1-1	CsqKR_Scaf63_3.78	354		ctg385-5.9-1	Pca_6_84.30	277		ctg469-0.6-1	PY_T07210	83		CsqKR_Scaf185_11.43	Pca_22_15.32	128		CsqKR_Scaf41_27.23	PY_T08529	490		###
ctg13-10.4-1	CsqKR_Scaf63_2.5	275		ctg385-5.1-1	Pca_6_84.32	120		ctg67-20.2-1	PY_T07224	253		CsqKR_Scaf185_11.44	Pca_22_15.26	160		CsqKR_Scaf41_27.16	PY_T08528	1400		Pca_24_23.41	PY_T05723	288
ctg13-10.3-1	CsqKR_Scaf63_2.7	686		###				ctg67-18.6-1	PY_T07226	342		CsqKR_Scaf185_11.48	Pca_22_15.20	346		CsqKR_Scaf41_27.13	PY_T08527	267		Pca_24_23.35	PY_T05720	495
###				ctg633-5.8-1	Pca_1_132.1	98		ctg67-18.9-1	PY_T07227	569		CsqKR_Scaf10_12.12	Pca_22_17.50	514		CsqKR_Scaf65_28.13	PY_T08520	161		Pca_24_18.23	PY_T05991	239
ctg664-1.3-1	CsqKR_Scaf174_21.1	256		ctg633-2.2-1	Pca_1_133.49	669		ctg67-17.0-1	PY_T07228	406		###				###				Pca_24_18.18	PY_T05992	286
ctg664-1.10-1	CsqKR_Scaf174_21.8	636		ctg633-2.0-1	Pca_1_133.51	599		ctg67-17.15-1	PY_T07230	133		CsqKR_Scaf113_1.11	Pca_61_14.29	1400		CsqKR_Scaf65_18.13	PY_T09009	549		###
ctg664-2.11-1	CsqKR_Scaf174_21.5	373		ctg374-4.31-1	Pca_92_13.67	270		ctg67-17.2-1	PY_T07231	410		CsqKR_Scaf113_2.34	Pca_61_14.41	93		CsqKR_Scaf65_18.16	PY_T09010	723		Pca_100_10.34	PY_T05392	139
ctg664-3.3-1	CsqKR_Scaf174_20.5	1340		###				ctg67-15.2-1	PY_T07232	398		CsqKR_Scaf159_2.14	Pca_61_20.22	602		CsqKR_Scaf65_18.29	PY_T09011	626		Pca_100_11.38	PY_T05188	99
###				ctg126-3.15-1	Pca_1_129.22	349		ctg67-7.1-1	PY_T07214	294		CsqKR_Scaf113_2.18	Pca_61_12.55	318		CsqKR_Scaf65_18.25	PY_T09013	64		Pca_100_11.22	PY_T05173	163
ctg67-20.1-1	CsqKR_Scaf3_43.17	498		ctg126-3.18-1	Pca_1_129.38	1190		###				###				###				Pca_100_11.43	PY_T05174	1170
ctg67-20.0-1	CsqKR_Scaf3_43.18	609		ctg126-3.17-1	Pca_1_129.49	68		ctg666-1.4-1	PY_T06781	256		CsqKR_Scaf124_5.25	Pca_47_16.37	171		CsqKR_Scaf302_5.20	PY_T13192	267		###
ctg67-20.2-1	CsqKR_Scaf3_43.16	478		ctg126-3.19-1	Pca_1_129.18	47		ctg666-1.6-1	PY_T06782	201		CsqKR_Scaf124_5.18	Pca_47_16.36	266		CsqKR_Scaf302_5.26	PY_T13191	239		Pca_61_9.50	PY_T05573	85
ctg67-18.3-1	CsqKR_Scaf3_43.19	754		###				ctg666-1.3-1	PY_T06783	117		CsqKR_Scaf247_5.15	Pca_47_21.40	463		CsqKR_Scaf17_5.15	PY_T12965	576		Pca_61_9.53	PY_T05572	153
ctg67-18.2-1	CsqKR_Scaf3_43.20	1180		ctg303-5.13-1	Pca_60_15.98	149		ctg2603-0.5-1	PY_T06785	136		CsqKR_Scaf247_5.28	Pca_47_21.41	402		CsqKR_Scaf17_5.47	PY_T12964	109		Pca_61_12.28	PY_T05436	61
ctg67-18.6-1	CsqKR_Scaf3_43.21	568		ctg303-5.14-1	Pca_60_15.92	1020		ctg1476-0.3-1	PY_T06784	112		CsqKR_Scaf113_5.14	Pca_47_15.32	207		CsqKR_Scaf302_5.27	PY_T13191	259		Pca_61_12.55	PY_T05426	245
ctg67-18.9-1	CsqKR_Scaf3_44.13	1230		ctg303-5.18-1	Pca_60_15.91	329		###				CsqKR_Scaf266_5.8	Pca_47_22.19	300		CsqKR_Scaf302_5.16	PY_T13190	232		Pca_61_13.35	PY_T26139	220
ctg67-17.0-1	CsqKR_Scaf3_44.20	425		ctg303-5.7-1	Pca_60_15.83	293		ctg67-25.25-1	PY_T06876	429		CsqKR_Scaf124_5.20	Pca_47_16.29	484		###				###
ctg67-17.15-1	CsqKR_Scaf3_44.26	795		ctg303-5.10-1	Pca_60_14.11	610		ctg67-25.22-1	PY_T06875	999		CsqKR_Scaf124_5.27	Pca_47_16.42	117		CsqKR_Scaf103_11.9	PY_T12902	119		Pca_65_2.18	PY_T05714	315
ctg67-17.2-1	CsqKR_Scaf3_44.17	737		ctg637-3.53-1	Pca_60_13.31	122		ctg67-24.10-1	PY_T06862	288		CsqKR_Scaf124_5.19	Pca_47_16.40	201		CsqKR_Scaf65_11.16	PY_T12897	1700		Pca_65_1.25	PY_T05715	229
ctg67-17.1-1	CsqKR_Scaf3_44.28	731		ctg637-3.51-1	Pca_60_13.33	204		ctg67-23.7-1	PY_T06963	122		###				CsqKR_Scaf65_12.16	PY_T12895	50		Pca_65_1.23	PY_T05716	430
ctg67-15.2-1	CsqKR_Scaf3_45.8	848		###				ctg67-23.0-1	PY_T06882	296		CsqKR_Scaf12_21.10	Pca_16_20.22	381		CsqKR_Scaf65_12.19	PY_T12893	114		Pca_65_1.17	PY_T05717	362
ctg67-14.14-1	CsqKR_Scaf3_46.9	731		ctg804-3.13-1	Pca_1_97.26	150		###				CsqKR_Scaf39_22.18	Pca_16_23.9	392		CsqKR_Scaf65_12.17	PY_T12894	949		###
ctg67-14.17-1	CsqKR_Scaf3_46.10	620		ctg804-3.3-1	Pca_1_97.11	361		ctg639-3.19-1	PY_T07726	226		CsqKR_Scaf39_23.13	Pca_16_23.21	492		###				Pca_43_30.57	PY_T06517	256
ctg67-13.2-1	CsqKR_Scaf3_47.13	2330		ctg804-3.2-1	Pca_1_97.25	166		ctg812-2.7-1	PY_T07730	294		CsqKR_Scaf39_23.22	Pca_16_23.38	830		CsqKR_Scaf144_1.4	PY_T13206	49		Pca_43_30.78	PY_T06518	707
ctg67-14.12-1	CsqKR_Scaf3_47.4	1250		ctg804-3.5-1	Pca_1_97.24	337		ctg812-2.5-1	PY_T07729	212		###				CsqKR_Scaf518_0.34	PY_T13203	406		Pca_43_30.53	PY_T06519	466
ctg67-13.6-1	CsqKR_Scaf3_47.29	264		ctg804-2.8-1	Pca_1_96.60	778		ctg812-1.7-1	PY_T07728	213		CsqKR_Scaf12_47.21	Pca_24_22.39	209		CsqKR_Scaf431_1.13	PY_T13316	99		Pca_43_30.66	PY_T06520	206
ctg67-12.1-1	CsqKR_Scaf3_47.9	832		###				###				CsqKR_Scaf12_47.22	Pca_24_22.44	289		CsqKR_Scaf162_1.26	PY_T13113	123		###
ctg67-12.4-1	CsqKR_Scaf3_47.27	1790		ctg916-1.0-1	Pca_1_94.19	53		ctg137-8.20-1	PY_T07323	68		CsqKR_Scaf12_47.44	Pca_24_22.29	228		###				Pca_16_9.40	PY_T05511	258
ctg67-11.0-1	CsqKR_Scaf3_48.2	274		ctg916-1.2-1	Pca_1_95.36	147		ctg137-8.16-1	PY_T07322	161		CsqKR_Scaf12_50.22	Pca_24_22.45	330		CsqKR_Scaf17_4.27	PY_T12888	266		Pca_16_12.55	PY_T05106	520
###				ctg916-1.1-1	Pca_1_94.22	274		ctg137-8.11-1	PY_T07321	607		CsqKR_Scaf12_50.24	Pca_24_22.40	115		CsqKR_Scaf17_4.43	PY_T12890	731		Pca_16_14.30	PY_T05499	225
ctg83-2.21-1	CsqKR_Scaf151_4.18	737		ctg916-0.6-1	Pca_1_95.39	248		ctg1309-0.11-1	PY_T07320	278		CsqKR_Scaf12_51.9	Pca_24_23.41	160		CsqKR_Scaf17_4.46	PY_T12891	421		Pca_16_14.31	PY_T05511	247
ctg83-2.22-1	CsqKR_Scaf151_4.9	1360		ctg816-2.3-1	Pca_1_95.33	411		###				###				CsqKR_Scaf17_4.47	PY_T12892	80		Pca_16_17.8	PY_T05512	367
ctg83-3.3-1	CsqKR_Scaf151_4.11	117		###				ctg497-1.8-1	PY_T06705	835		CsqKR_Scaf62_3.21	Pca_43_14.26	288		###				###
ctg83-5.3-1	CsqKR_Scaf151_4.17	342		ctg64-12.24-1	Pca_60_10.44	300		ctg497-1.0-1	PY_T06704	338		CsqKR_Scaf62_3.22	Pca_43_15.49	378		CsqKR_Scaf75_8.12	PY_T13278	511		Pca_47_15.32	PY_T05350	126
###				ctg135-0.0-1	Pca_60_9.42	232		ctg497-0.4-1	PY_T06703	122		CsqKR_Scaf62_4.24	Pca_43_14.30	563		CsqKR_Scaf75_9.15	PY_T13277	262		Pca_47_13.9	PY_T05088	319
ctg332-6.8-1	CsqKR_Scaf3_88.6	982		ctg135-0.1-1	Pca_60_9.15	274		ctg497-0.3-1	PY_T06728	109		CsqKR_Scaf62_4.25	Pca_43_15.58	1170		CsqKR_Scaf75_9.13	PY_T13276	342		Pca_47_11.13	PY_T05669	130
ctg332-6.2-1	CsqKR_Scaf3_89.3	498		ctg135-10.24-1	Pca_60_13.29	1130		ctg837-2.9-1	PY_T06729	349		CsqKR_Scaf62_4.29	Pca_43_14.21	780		CsqKR_Scaf75_9.12	PY_T13275	133		Pca_47_11.27	PY_T05668	133
ctg332-8.0-1	CsqKR_Scaf3_90.8	1770		###				ctg837-2.8-1	PY_T06730	183		CsqKR_Scaf393_3.16	Pca_43_17.39	631		###				Pca_47_10.46	PY_T05660	114
ctg332-8.1-1	CsqKR_Scaf3_91.13	172		ctg675-2.3-1	Pca_58_9.30	66		ctg865-2.18-1	PY_T06726	1020		###				CsqKR_Scaf45_2.6	PY_T12448	508		Pca_47_10.58	PY_T05659	394
ctg80-9.2-1	CsqKR_Scaf3_91.35	438		ctg1277-0.10-1	Pca_58_9.36	161		###				CsqKR_Scaf39_40.13	Pca_22_7.22	269		CsqKR_Scaf261_2.14	PY_T12457	398		###
ctg80-9.14-1	CsqKR_Scaf3_91.15	707		ctg1277-0.7-1	Pca_58_9.31	756		ctg1049-2.5-1	PY_T07685	914		CsqKR_Scaf39_41.6	Pca_22_6.31	280		CsqKR_Scaf53_3.13	PY_T12433	481		Pca_16_6.69	PY_T05982	1080
ctg80-9.12-1	CsqKR_Scaf3_91.36	1460		ctg3933-0.0-1	Pca_58_10.25	1220		ctg1049-2.15-1	PY_T07684	354		CsqKR_Scaf12_41.8	Pca_22_15.27	157		CsqKR_Scaf45_3.7	PY_T12450	625		Pca_16_6.46	PY_T05983	402
ctg80-8.15-1	CsqKR_Scaf3_91.14	1710		###				ctg161-2.10-1	PY_T07927	656		CsqKR_Scaf12_43.19	Pca_22_5.47	617		###				Pca_16_6.70	PY_T05985	141
ctg80-8.3-1	CsqKR_Scaf3_91.8	368		ctg470-8.13-1	Pca_124_1.19	1560		ctg161-6.7-1	PY_T07677	274		CsqKR_Scaf12_45.12	Pca_22_5.45	444		CsqKR_Scaf144_12.24	PY_T13018	1550		Pca_16_6.47	PY_T05986	207
ctg80-8.12-1	CsqKR_Scaf3_92.3	337		ctg470-9.5-1	Pca_124_1.24	389		ctg161-6.6-1	PY_T07682	547		###				CsqKR_Scaf144_12.15	PY_T13050	560		###
ctg80-7.2-1	CsqKR_Scaf3_93.15	1060		ctg470-10.0-1	Pca_124_1.25	278		###				CsqKR_Scaf39_43.4	Pca_24_44.14	364		CsqKR_Scaf144_13.15	PY_T13051	161		Pca_126_3.22	PY_T06208	802
ctg80-4.15-1	CsqKR_Scaf3_93.14	664		ctg470-10.5-1	Pca_124_1.27	588		ctg388-3.2-1	PY_T07921	653		CsqKR_Scaf39_44.7	Pca_24_42.28	220		CsqKR_Scaf75_12.5	PY_T13161	223		Pca_126_3.31	PY_T06209	228
ctg80-4.4-1	CsqKR_Scaf3_94.11	1200		ctg470-11.3-1	Pca_124_0.16	182		ctg279-1.0-1	PY_T07916	383		CsqKR_Scaf39_44.8	Pca_24_42.14	168		###				Pca_126_3.23	PY_T06210	72
ctg80-1.4-1	CsqKR_Scaf3_94.9	561		ctg470-11.4-1	Pca_3280_0.17	447		ctg279-2.5-1	PY_T07915	678		CsqKR_Scaf12_45.12	Pca_24_40.39	495		CsqKR_Scaf65_2.8	PY_T12768	174		Pca_126_2.15	PY_T06207	514
ctg80-1.5-1	CsqKR_Scaf3_95.8	650		###				ctg279-1.3-1	PY_T07914	296		CsqKR_Scaf39_46.28	Pca_24_37.30	53		CsqKR_Scaf91_2.23	PY_T12755	147		Pca_126_2.41	PY_T06206	659
ctg568-4.24-1	CsqKR_Scaf3_95.10	300		ctg1127-2.18-1	Pca_1_86.22	82		ctg279-2.1-1	PY_T07662	266		###				CsqKR_Scaf129_2.32	PY_T12747	176		###
ctg568-4.19-1	CsqKR_Scaf3_96.8	1910		ctg1127-2.22-1	Pca_1_86.61	79		ctg279-2.4-1	PY_T07913	746		CsqKR_Scaf10_20.36	Pca_24_3.11	688		CsqKR_Scaf91_2.8	PY_T12788	63		Pca_22_17.51	PY_T05945	1050
ctg568-4.21-1	CsqKR_Scaf3_96.26	628		ctg1127-2.19-1	Pca_1_86.39	136		ctg279-4.12-1	PY_T07661	157		CsqKR_Scaf10_20.44	Pca_24_3.44	512		CsqKR_Scaf129_2.33	PY_T12746	60		Pca_22_17.46	PY_T05938	289
ctg568-2.10-1	CsqKR_Scaf3_96.19	2090		ctg2154-0.3-1	Pca_1_87.39	61		###				CsqKR_Scaf10_20.37	Pca_24_3.33	544		###				Pca_22_17.49	PY_T05934	1330
ctg568-2.9-1	CsqKR_Scaf3_97.16	563		ctg1392-0.0-1	Pca_1_83.17	375		ctg406-3.24-1	PY_T25220	433		CsqKR_Scaf10_20.18	Pca_24_3.42	136		CsqKR_Scaf162_2.27	PY_T13080	155		Pca_22_17.45	PY_T05933	108
ctg568-2.8-1	CsqKR_Scaf3_97.17	50		###				ctg3277-0.7-1	PY_T25219	120		###				CsqKR_Scaf129_2.35	PY_T12970	60		###
ctg568-1.3-1	CsqKR_Scaf3_97.17	53		ctg64-2.3-1	Pca_58_5.36	1210		ctg569-2.9-1	PY_T07592	177		CsqKR_Scaf185_14.23	Pca_45_4.30	403		CsqKR_Scaf129_2.35	PY_T12969	64		Pca_47_9.38	PY_T05216	191
ctg1570-0.0-1	CsqKR_Scaf3_98.19	270		ctg64-5.10-1	Pca_58_2.31	402		ctg569-2.3-1	PY_T07594	316		CsqKR_Scaf10_15.14	Pca_45_0.33	422		CsqKR_Scaf261_2.14	PY_T13075	463		Pca_47_9.37	PY_T05217	438
###				ctg64-5.14-1	Pca_58_2.29	196		ctg569-2.0-1	PY_T07595	79		CsqKR_Scaf185_15.13	Pca_45_5.42	142		CsqKR_Scaf129_2.28	PY_T13280	201		Pca_47_9.47	PY_T05218	147
ctg200-4.20-1	CsqKR_Scaf479_2.9	1330		ctg64-5.12-1	Pca_58_6.24	71		###				CsqKR_Scaf185_15.14	Pca_45_5.43	94		CsqKR_Scaf129_3.11	PY_T12970	47		Pca_47_8.86	PY_T05200	75
ctg200-1.5-1	CsqKR_Scaf479_2.12	800		###				ctg232-5.2-1	PY_T07826	103		###				CsqKR_Scaf129_3.11	PY_T12969	64		###
ctg83-7.13-1	CsqKR_Scaf151_2.25	1030		ctg647-2.7-1	Pca_25_12.39	69		ctg232-4.4-1	PY_T07827	229		CsqKR_Scaf39_45.15	Pca_16_22.20	228		CsqKR_Scaf65_3.14	PY_T12988	244		Pca_43_15.41	PY_T06448	397
ctg83-7.15-1	CsqKR_Scaf151_2.24	142		ctg647-1.6-1	Pca_25_12.37	330		ctg232-3.2-1	PY_T07828	585		CsqKR_Scaf39_45.10	Pca_16_22.19	444		CsqKR_Scaf129_3.9	PY_T13280	255		Pca_43_14.21	PY_T06447	768
ctg83-8.10-1	CsqKR_Scaf151_2.13	680		ctg647-0.4-1	Pca_25_12.36	410		ctg232-3.1-1	PY_T07829	53		CsqKR_Scaf39_46.26	Pca_16_30.24	160		###				Pca_43_15.58	PY_T06456	447
ctg83-8.5-1	CsqKR_Scaf151_2.27	1530		ctg647-0.3-1	Pca_25_12.32	485		ctg232-1.3-1	PY_T07829	68		CsqKR_Scaf12_47.7	Pca_16_27.39	659		CsqKR_Scaf75_28.7	PY_T12704	63		Pca_43_14.22	PY_T05344	164
ctg83-8.9-1	CsqKR_Scaf151_2.12	1400		###				###				###				CsqKR_Scaf75_29.14	PY_T12703	74		Pca_43_16.23	PY_T06457	134
###				ctg29-9.2-1	Pca_15_37.41	631		ctg1049-1.7-1	PY_T07399	232		CsqKR_Scaf113_2.36	Pca_65_15.63	484		CsqKR_Scaf75_29.30	PY_T12701	346		Pca_43_16.16	PY_T06460	749
ctg1-22.5-1	CsqKR_Scaf35_17.7	430		ctg29-5.8-1	Pca_15_37.46	108		ctg1049-1.8-1	PY_T07398	610		CsqKR_Scaf113_2.32	Pca_65_15.47	87		CsqKR_Scaf75_29.15	PY_T12702	337		###
ctg1-20.4-1	CsqKR_Scaf35_17.12	479		ctg29-5.13-1	Pca_15_38.17	914		ctg1049-1.6-1	PY_T07396	185		CsqKR_Scaf113_2.37	Pca_65_15.55	202		CsqKR_Scaf75_29.31	PY_T12700	408		Pca_24_22.45	PY_T05565	172
ctg1-19.10-1	CsqKR_Scaf35_18.14	944		ctg29-5.12-1	Pca_15_38.18	588		ctg161-0.5-1	PY_T07418	422		CsqKR_Scaf113_2.33	Pca_65_15.60	389		CsqKR_Scaf75_29.18	PY_T12699	147		Pca_24_22.39	PY_T05564	258
ctg1-19.3-1	CsqKR_Scaf35_18.18	1070		###				###				CsqKR_Scaf113_2.38	Pca_65_15.22	193		###				Pca_24_22.44	PY_T05563	285
ctg1-19.11-1	CsqKR_Scaf35_18.31	579		ctg410-3.23-1	Pca_1_126.6	138		ctg133-6.5-1	PY_T07885	69		###				CsqKR_Scaf53_11.15	PY_T13031	740		Pca_24_22.34	PY_T05562	126
ctg1-19.8-1	CsqKR_Scaf35_18.34	685		ctg64-2.14-1	Pca_1_125.50	451		ctg133-6.2-1	PY_T07886	527		CsqKR_Scaf185_3.5	Pca_22_19.34	248		CsqKR_Scaf53_11.4	PY_T13030	503		###
ctg1-18.1-1	CsqKR_Scaf35_18.13	1990		ctg64-2.21-1	Pca_1_125.65	114		ctg133-6.4-1	PY_T07887	83		CsqKR_Scaf185_3.37	Pca_22_19.29	61		CsqKR_Scaf95_11.28	PY_T13296	55		Pca_22_32.24	PY_T05846	130
ctg1-17.9-1	CsqKR_Scaf35_18.16	1520		ctg64-2.1-1	Pca_1_125.61	421		ctg133-6.1-1	PY_T07888	365		CsqKR_Scaf185_3.34	Pca_22_19.24	315		CsqKR_Scaf45_11.34	PY_T13297	115		Pca_22_31.21	PY_T05844	367
###				ctg64-4.8-1	Pca_1_129.33	1030		###				CsqKR_Scaf185_3.35	Pca_22_18.72	577		CsqKR_Scaf45_11.36	PY_T13298	370		Pca_22_27.52	PY_T05847	101
ctg539-4.4-1	CsqKR_Scaf524_1.11	47		ctg64-4.10-1	Pca_1_129.21	446		ctg1872-0.9-1	PY_T07295	307		###				CsqKR_Scaf45_11.22	PY_T13300	90		Pca_22_27.61	PY_T05849	342
ctg539-2.2-1	CsqKR_Scaf35_1.21	153		###				ctg865-2.19-1	PY_T07293	307		CsqKR_Scaf12_16.30	Pca_45_15.81	171		###				Pca_22_27.59	PY_T05850	155
ctg539-1.6-1	CsqKR_Scaf35_1.14	1690		ctg603-2.23-1	Pca_60_12.72	376		ctg865-2.15-1	PY_T07292	231		CsqKR_Scaf12_16.38	Pca_45_16.20	481		CsqKR_Scaf144_13.61	PY_T12239	66		Pca_22_27.47	PY_T05852	533
ctg539-1.2-1	CsqKR_Scaf35_1.16	250		ctg603-2.22-1	Pca_60_12.65	80		ctg1556-0.9-1	PY_T07304	707		CsqKR_Scaf12_16.39	Pca_45_16.28	85		CsqKR_Scaf144_13.62	PY_T12237	125		Pca_22_26.22	PY_T05853	340
ctg539-1.5-1	CsqKR_Scaf35_1.22	555		ctg603-1.7-1	Pca_60_12.52	354		###				CsqKR_Scaf12_16.39	Pca_45_16.33	68		CsqKR_Scaf144_13.17	PY_T12236	889		Pca_22_27.46	PY_T05854	677
ctg539-1.1-1	CsqKR_Scaf35_1.19	903		ctg603-1.10-1	Pca_60_13.35	379		ctg119-6.8-1	PY_T07806	440		CsqKR_Scaf12_16.33	Pca_45_16.23	542		CsqKR_Scaf144_13.59	PY_T12235	218		Pca_22_26.21	PY_T05855	593
ctg539-1.13-1	CsqKR_Scaf35_0.31	604		###				ctg119-7.0-1	PY_T07804	103		###				CsqKR_Scaf103_13.4	PY_T12236	859		Pca_22_26.20	PY_T05856	171
ctg539-1.9-1	CsqKR_Scaf35_0.16	2160		ctg86-9.0-1	Pca_58_19.24	478		ctg119-7.5-1	PY_T07803	286		CsqKR_Scaf12_37.10	Pca_65_13.49	240		###				Pca_22_27.42	PY_T05857	534
ctg539-1.3-1	CsqKR_Scaf35_0.30	361		ctg86-9.2-1	Pca_58_20.44	795		ctg119-7.1-1	PY_T07802	1190		CsqKR_Scaf12_38.58	Pca_65_12.54	310		CsqKR_Scaf261_4.20	PY_T12781	289		Pca_22_27.44	PY_T05858	408
ctg539-0.5-1	CsqKR_Scaf35_0.25	398		ctg86-10.0-1	Pca_58_19.10	88		###				CsqKR_Scaf12_38.63	Pca_65_12.62	1130		CsqKR_Scaf129_4.13	PY_T12794	145		###
###				ctg86-10.2-1	Pca_58_20.45	158		ctg332-6.2-1	PY_T07379	103		CsqKR_Scaf12_38.59	Pca_65_12.61	255		CsqKR_Scaf17_4.40	PY_T12766	487		Pca_24_28.66	PY_T05746	109
ctg664-1.10-1	CsqKR_Scaf174_19.18	564		###				ctg332-8.0-1	PY_T07382	183		###				CsqKR_Scaf129_4.12	PY_T12793	204		Pca_24_28.63	PY_T05747	631
ctg664-2.8-1	CsqKR_Scaf174_19.0	147		ctg195-12.18-1	Pca_15_32.43	138		ctg332-8.1-1	PY_T07383	101		CsqKR_Scaf191_16.21	Pca_113_8.75	278		###				Pca_24_25.11	PY_T05795	621
ctg664-2.11-1	CsqKR_Scaf174_19.13	373		ctg195-12.2-1	Pca_15_32.50	60		ctg80-9.2-1	PY_T07384	90		CsqKR_Scaf191_16.12	Pca_84_16.47	63		CsqKR_Scaf144_16.6	PY_T12439	1640		Pca_24_25.26	PY_T05794	860
ctg664-2.9-1	CsqKR_Scaf174_19.10	1460		ctg195-11.11-1	Pca_15_31.11	392		ctg80-9.14-1	PY_T07385	226		CsqKR_Scaf191_17.17	Pca_113_8.89	136		CsqKR_Scaf91_15.15	PY_T12264	351		Pca_24_24.27	PY_T05793	514
###				ctg195-12.3-1	Pca_15_30.32	555		ctg80-9.12-1	PY_T07386	615		CsqKR_Scaf18_18.18	Pca_1305_3.62	843		CsqKR_Scaf91_15.16	PY_T12426	614		###
ctg239-0.2-1	CsqKR_Scaf3_30.13	2170		ctg195-12.4-1	Pca_15_30.28	153		ctg80-8.15-1	PY_T07387	1020		CsqKR_Scaf18_18.19	Pca_1305_3.61	4100		CsqKR_Scaf75_16.16	PY_T12414	255		Pca_22_7.22	PY_T05091	440
ctg239-1.10-1	CsqKR_Scaf3_30.12	677		ctg195-13.5-1	Pca_15_30.8	61		###				###				###				Pca_22_6.31	PY_T05092	194
ctg239-1.8-1	CsqKR_Scaf3_30.16	830		ctg195-13.1-1	Pca_15_30.17	387		ctg259-2.2-1	PY_T07468	384		CsqKR_Scaf269_14.14	Pca_14_22.49	629		CsqKR_Scaf302_6.23	PY_T12861	446		Pca_22_5.45	PY_T05674	408
ctg239-2.2-1	CsqKR_Scaf3_30.11	987		ctg195-13.4-1	Pca_15_30.3	164		ctg259-2.1-1	PY_T07467	342		CsqKR_Scaf191_16.13	Pca_14_24.41	136		CsqKR_Scaf103_6.24	PY_T12854	199		Pca_22_5.68	PY_T05671	634
ctg239-2.4-1	CsqKR_Scaf3_31.6	810		ctg195-13.2-1	Pca_15_30.29	191		ctg259-2.3-1	PY_T07466	343		CsqKR_Scaf191_16.15	Pca_14_24.39	111		CsqKR_Scaf302_6.24	PY_T12861	444		Pca_22_5.47	PY_T05670	974
###				ctg195-14.1-1	Pca_15_33.22	47		ctg259-3.3-1	PY_T07464	1100		CsqKR_Scaf18_16.15	Pca_14_19.29	626		CsqKR_Scaf147_6.8	PY_T12859	180		Pca_22_2.5	PY_T05673	80
ctg653-1.3-1	CsqKR_Scaf349_12.40	765		###				ctg259-4.13-1	PY_T07462	361		###				CsqKR_Scaf17_6.8	PY_T12881	762		###
ctg653-1.9-1	CsqKR_Scaf349_12.28	1020		ctg64-7.1-1	Pca_15_6.65	274		###				CsqKR_Scaf11_9.14	Pca_33_33.17	180		CsqKR_Scaf103_6.13	PY_T12854	185		Pca_23_20.22	PY_T05390	996
ctg653-2.17-1	CsqKR_Scaf349_12.39	576		ctg64-8.0-1	Pca_15_6.64	196		ctg1562-0.6-1	PY_T07166	147		CsqKR_Scaf191_9.25	Pca_33_34.60	291		CsqKR_Scaf147_7.15	PY_T12858	645		Pca_23_20.8	PY_T05389	357
ctg653-2.12-1	CsqKR_Scaf349_12.44	155		ctg64-9.7-1	Pca_15_6.63	244		ctg1562-0.2-1	PY_T07167	397		CsqKR_Scaf191_9.13	Pca_33_34.57	370		CsqKR_Scaf103_7.2	PY_T12853	321		Pca_23_20.6	PY_T05388	293
ctg653-2.18-1	CsqKR_Scaf349_12.38	1670		ctg64-12.19-1	Pca_15_6.49	1110		ctg1596-0.11-1	PY_T07158	329		CsqKR_Scaf191_10.10	Pca_33_34.65	88		###				Pca_23_20.36	PY_T05387	591
ctg653-2.19-1	CsqKR_Scaf349_12.27	492		ctg64-12.22-1	Pca_15_5.4	82		ctg1596-0.14-1	PY_T07157	288		###				CsqKR_Scaf65_6.40	PY_T12195	576		###
ctg653-2.9-1	CsqKR_Scaf349_11.30	440		ctg64-12.21-1	Pca_15_6.60	83		###				CsqKR_Scaf18_15.0	Pca_33_11.59	212		CsqKR_Scaf65_7.23	PY_T12196	80		Pca_22_18.48	PY_T05191	452
ctg653-3.3-1	CsqKR_Scaf349_11.11	680		###				ctg2147-0.11-1	PY_T08632	682		CsqKR_Scaf102_15.22	Pca_33_19.23	251		CsqKR_Scaf65_7.24	PY_T12196	112		Pca_22_17.28	PY_T05869	163
###				ctg400-2.13-1	Pca_78_2.34	628		ctg2147-0.2-1	PY_T08633	177		CsqKR_Scaf102_15.27	Pca_33_14.0	101		CsqKR_Scaf75_7.33	PY_T12149	130		Pca_22_17.57	PY_T05868	239
ctg413-7.9-1	CsqKR_Scaf117_12.24	466		ctg400-3.1-1	Pca_78_2.46	473		ctg631-2.10-1	PY_T08618	53		CsqKR_Scaf18_16.9	Pca_33_11.58	101		CsqKR_Scaf75_7.28	PY_T12148	242		Pca_22_17.62	PY_T05871	395
ctg413-7.3-1	CsqKR_Scaf117_12.11	735		ctg400-4.24-1	Pca_78_1.13	283		ctg631-2.13-1	PY_T08630	126		CsqKR_Scaf191_17.19	Pca_33_13.32	398		###				###
ctg413-7.2-1	CsqKR_Scaf117_12.20	593		ctg400-4.23-1	Pca_78_1.14	199		ctg631-2.7-1	PY_T08629	128		CsqKR_Scaf133_17.8	Pca_33_8.38	120		CsqKR_Scaf65_7.30	PY_T12361	514		Pca_72_13.15	PY_T06105	82
ctg413-7.5-1	CsqKR_Scaf117_12.26	1170		ctg400-4.25-1	Pca_78_0.15	194		ctg631-2.12-1	PY_T08628	177		###				CsqKR_Scaf65_7.27	PY_T12362	126		Pca_72_13.32	PY_T06104	569
ctg413-7.13-1	CsqKR_Scaf117_11.24	614		###				ctg631-1.2-1	PY_T08627	1050		CsqKR_Scaf191_8.15	Pca_76_8.43	61		CsqKR_Scaf75_7.34	PY_T12226	194		Pca_72_13.33	PY_T06102	601
ctg413-7.4-1	CsqKR_Scaf117_11.37	1040		ctg410-3.21-1	Pca_1_44.26	56		###				CsqKR_Scaf102_8.27	Pca_76_4.57	174		CsqKR_Scaf75_7.18	PY_T12227	606		Pca_72_13.4	PY_T06101	261
ctg413-7.0-1	CsqKR_Scaf117_11.21	354		ctg410-3.13-1	Pca_1_45.17	138		ctg698-2.11-1	PY_T09194	729		CsqKR_Scaf102_8.24	Pca_76_4.47	119		###				###
###				ctg410-2.8-1	Pca_1_44.23	147		ctg698-2.13-1	PY_T09195	411		CsqKR_Scaf11_8.24	Pca_76_3.31	387		CsqKR_Scaf41_38.14	PY_T12939	386		Pca_45_4.13	PY_T05838	120
ctg33-16.9-1	CsqKR_Scaf5_24.5	5800		ctg410-2.2-1	Pca_1_44.34	482		ctg698-2.15-1	PY_T09196	1500		CsqKR_Scaf133_8.1	Pca_76_2.12	313		CsqKR_Scaf41_38.15	PY_T12940	225		Pca_45_3.31	PY_T05839	479
ctg33-15.5-1	CsqKR_Scaf5_23.9	1870		###				ctg698-2.12-1	PY_T09197	867		###				CsqKR_Scaf41_38.17	PY_T12941	778		Pca_45_2.4	PY_T05840	329
ctg33-15.6-1	CsqKR_Scaf5_23.8	410		ctg496-3.5-1	Pca_60_18.42	119		ctg698-2.17-1	PY_T09198	370		CsqKR_Scaf18_10.16	Pca_113_6.40	64		CsqKR_Scaf41_38.18	PY_T12942	128		Pca_45_3.25	PY_T05842	1630
ctg33-14.1-1	CsqKR_Scaf5_23.18	1040		ctg496-1.9-1	Pca_60_15.89	247		###				CsqKR_Scaf18_10.22	Pca_113_6.33	713		###				###
###				ctg496-1.11-1	Pca_60_15.102	80		ctg181-8.16-1	PY_T08946	115		CsqKR_Scaf11_12.30	Pca_113_6.27	180		CsqKR_Scaf666_0.48	PY_T11393	157		Pca_22_14.25	PY_T06245	337
ctg51-0.2-1	CsqKR_Scaf73_19.17	2290		ctg496-1.8-1	Pca_60_15.95	172		ctg181-6.0-1	PY_T08947	563		CsqKR_Scaf133_12.24	Pca_113_8.79	108		CsqKR_Scaf666_0.44	PY_T26081	77		Pca_22_14.23	PY_T06250	248
ctg51-0.8-1	CsqKR_Scaf73_19.15	166		###				ctg181-6.2-1	PY_T08948	138		###				CsqKR_Scaf666_0.49	PY_T11392	623		Pca_22_10.30	PY_T06247	217
ctg51-0.9-1	CsqKR_Scaf73_19.10	1670		ctg18-16.33-1	Pca_92_5.59	536		ctg181-6.8-1	PY_T08949	164		CsqKR_Scaf133_4.20	Pca_97_1.19	340		CsqKR_Scaf666_0.10	PY_T11391	517		Pca_22_10.29	PY_T06246	58
ctg51-3.17-1	CsqKR_Scaf73_19.11	727		ctg900-3.12-1	Pca_92_5.10	247		ctg181-1.0-1	PY_T08959	903		CsqKR_Scaf133_5.11	Pca_97_1.27	716		###				###
###				ctg900-2.3-1	Pca_92_4.11	177		###				CsqKR_Scaf222_5.21	Pca_97_1.12	253		CsqKR_Scaf175_17.10	PY_T12084	452		Pca_29_24.41	PY_T24439	68
ctg212-5.4-1	CsqKR_Scaf157_3.34	1190		ctg900-2.15-1	Pca_92_8.26	221		ctg50-1.0-1	PY_T08769	821		CsqKR_Scaf18_5.21	Pca_97_1.20	198		CsqKR_Scaf52_17.18	PY_T11713	332		Pca_29_23.31	PY_T24440	98
ctg212-5.1-1	CsqKR_Scaf157_3.31	381		###				ctg50-1.1-1	PY_T08770	221		###				CsqKR_Scaf1_17.14	PY_T11726	293		Pca_29_27.37	PY_T24498	63
ctg212-5.13-1	CsqKR_Scaf157_3.33	190		ctg10-11.7-1	Pca_89_2.46	335		ctg880-0.1-1	PY_T08893	56		CsqKR_Scaf354_0.24	Pca_14_54.51	117		CsqKR_Scaf173_17.19	PY_T12073	615		Pca_29_27.32	PY_T24502	299
ctg212-3.0-1	CsqKR_Scaf157_3.32	598		ctg10-13.13-1	Pca_89_1.41	172		ctg2759-0.6-1	PY_T08882	114		CsqKR_Scaf290_1.12	Pca_14_53.41	621		###				Pca_29_27.27	PY_T24503	544
ctg212-2.0-1	CsqKR_Scaf157_3.15	1280		ctg931-1.0-1	Pca_89_0.29	210		###				CsqKR_Scaf314_1.11	Pca_14_59.13	542		CsqKR_Scaf173_30.11	PY_T11209	122		###
###				ctg931-1.1-1	Pca_89_0.35	361		ctg146-8.11-1	PY_T08353	202		CsqKR_Scaf269_1.11	Pca_14_57.44	234		CsqKR_Scaf1_30.14	PY_T11217	272		Pca_66_2.10	PY_T24204	101
ctg216-7.22-1	CsqKR_Scaf3_1.28	286		###				ctg146-8.10-1	PY_T08354	686		###				CsqKR_Scaf1_30.15	PY_T11218	98		Pca_66_3.32	PY_T24170	640
ctg216-7.3-1	CsqKR_Scaf3_1.24	552		ctg766-3.31-1	Pca_45_14.24	91		ctg146-14.3-1	PY_T08590	958		CsqKR_Scaf26_0.7	Pca_82_8.55	250		CsqKR_Scaf1_30.25	PY_T11219	438		Pca_66_3.33	PY_T24159	117
ctg216-7.10-1	CsqKR_Scaf3_1.10	1410		ctg766-3.20-1	Pca_45_14.31	696		ctg146-15.9-1	PY_T08592	204		CsqKR_Scaf26_0.13	Pca_82_8.51	444		###				Pca_66_4.5	PY_T24158	176
ctg216-7.28-1	CsqKR_Scaf3_1.23	256		ctg283-7.54-1	Pca_45_13.51	495		###				CsqKR_Scaf18_0.13	Pca_82_13.2	207		CsqKR_Scaf8_28.23	PY_T11006	751		Pca_66_4.19	PY_T24171	193
ctg216-7.23-1	CsqKR_Scaf3_1.27	300		ctg2158-0.7-1	Pca_45_12.29	49		ctg339-1.1-1	PY_T09009	462		CsqKR_Scaf343_1.12	Pca_82_17.38	168		CsqKR_Scaf1_28.18	PY_T11027	90		Pca_66_4.22	PY_T24160	138
ctg216-7.24-1	CsqKR_Scaf3_1.26	471		###				ctg339-1.3-1	PY_T09010	792		CsqKR_Scaf102_1.31	Pca_76_13.40	813		CsqKR_Scaf1_28.26	PY_T11026	202		###
ctg216-7.29-1	CsqKR_Scaf3_1.22	522		ctg743-2.2-1	Pca_49_14.46	621		ctg339-1.0-1	PY_T09011	735		CsqKR_Scaf343_1.1	Pca_82_12.30	53		CsqKR_Scaf1_28.19	PY_T11025	514		Pca_49_7.3	PY_T24371	134
###				ctg743-2.3-1	Pca_49_14.38	112		ctg858-1.1-1	PY_T09013	71		CsqKR_Scaf314_1.6	Pca_82_7.37	579		CsqKR_Scaf1_29.19	PY_T11024	536		Pca_49_11.22	PY_T24369	212
ctg855-1.4-1	CsqKR_Scaf174_36.20	1470		ctg2409-0.7-1	Pca_49_14.29	316		ctg858-1.2-1	PY_T09014	58		###				###				Pca_49_12.43	PY_T24368	155
ctg855-0.4-1	CsqKR_Scaf174_35.29	553		ctg1465-2.0-1	Pca_49_15.26	381		ctg1100-1.13-1	PY_T09012	50		CsqKR_Scaf269_7.15	Pca_33_24.35	277		CsqKR_Scaf666_2.11	PY_T10933	147		Pca_49_12.34	PY_T24367	289
ctg1439-0.0-1	CsqKR_Scaf174_35.33	520		ctg1465-1.7-1	Pca_49_16.29	459		###				CsqKR_Scaf102_7.12	Pca_33_19.30	229		CsqKR_Scaf666_2.4	PY_T10934	996		Pca_49_12.46	PY_T24364	64
ctg1439-1.8-1	CsqKR_Scaf174_35.32	637		ctg304-6.0-1	Pca_49_6.8	231		ctg35-11.2-1	PY_T09183	504		CsqKR_Scaf222_7.19	Pca_33_25.12	77		CsqKR_Scaf666_2.21	PY_T10931	281		Pca_49_12.35	PY_T24355	923
ctg1439-1.9-1	CsqKR_Scaf174_35.13	805		ctg304-7.5-1	Pca_49_12.46	108		ctg35-11.6-1	PY_T09184	432		CsqKR_Scaf102_7.13	Pca_33_19.12	321		CsqKR_Scaf666_2.20	PY_T10930	269		Pca_49_12.19	PY_T24354	479
ctg1439-1.10-1	CsqKR_Scaf174_35.28	678		ctg458-3.12-1	Pca_49_13.45	221		ctg35-10.16-1	PY_T09186	704		CsqKR_Scaf222_7.20	Pca_33_26.29	848		CsqKR_Scaf666_2.22	PY_T10929	359		###
###				###				ctg35-8.2-1	PY_T09199	210		CsqKR_Scaf102_7.26	Pca_33_19.25	478		###				Pca_118_5.22	PY_T24675	285
ctg55-6.0-1	CsqKR_Scaf63_11.13	2220		ctg1303-1.8-1	Pca_43_7.44	716		###				CsqKR_Scaf269_7.12	Pca_33_24.16	193		CsqKR_Scaf52_3.7	PY_T11375	367		Pca_118_5.24	PY_T24674	1110
ctg55-5.5-1	CsqKR_Scaf63_10.11	552		ctg1075-1.2-1	Pca_43_7.48	383		ctg46-6.3-1	PY_T09221	126		CsqKR_Scaf222_7.14	Pca_33_28.27	982		CsqKR_Scaf52_3.28	PY_T11374	631		Pca_126_4.37	PY_T24659	405
ctg55-5.1-1	CsqKR_Scaf63_10.19	217		ctg1075-1.4-1	Pca_43_7.49	85		ctg46-6.4-1	PY_T09222	674		###				CsqKR_Scaf52_3.16	PY_T11373	1780		Pca_126_4.12	PY_T24672	85
ctg55-5.0-1	CsqKR_Scaf63_10.14	1980		ctg1075-1.0-1	Pca_43_7.36	2610		ctg46-6.2-1	PY_T09223	251		CsqKR_Scaf595_0.17	Pca_14_19.42	117		CsqKR_Scaf98_4.19	PY_T11356	185		###
ctg55-5.4-1	CsqKR_Scaf63_10.21	1330		###				ctg46-7.3-1	PY_T09226	117		CsqKR_Scaf354_0.21	Pca_14_11.35	196		###				Pca_61_18.36	PY_T24524	743
ctg55-5.2-1	CsqKR_Scaf63_10.10	2350		ctg725-2.11-1	Pca_221_0.34	256		ctg46-8.8-1	PY_T09227	1970		CsqKR_Scaf122_0.25	Pca_14_16.33	157		CsqKR_Scaf254_2.52	PY_T25011	94		Pca_61_21.89	PY_T24506	547
ctg55-4.7-1	CsqKR_Scaf63_10.17	262		ctg725-2.15-1	Pca_221_0.37	478		ctg46-8.3-1	PY_T09229	414		CsqKR_Scaf595_0.13	Pca_14_16.44	425		CsqKR_Scaf8_2.14	PY_T10983	470		Pca_61_21.73	PY_T24505	392
###				ctg1091-1.1-1	Pca_66_1.60	1110		###				###				CsqKR_Scaf69_2.28	PY_T10982	342		Pca_61_21.90	PY_T24504	191
ctg30-5.9-1	CsqKR_Scaf73_32.14	1690		ctg2579-0.4-1	Pca_66_1.57	50		ctg9-3.27-1	PY_T09047	519		CsqKR_Scaf18_9.20	Pca_128_4.32	66		CsqKR_Scaf8_2.18	PY_T10984	398		###
ctg30-5.7-1	CsqKR_Scaf73_32.17	770		ctg974-1.0-1	Pca_66_1.46	419		ctg9-3.15-1	PY_T09046	193		CsqKR_Scaf18_9.9	Pca_128_4.33	47		###				Pca_12_9.26	PY_T15436	72
ctg30-6.2-1	CsqKR_Scaf73_31.7	289		###				ctg9-3.17-1	PY_T09045	479		CsqKR_Scaf11_9.29	Pca_128_6.65	74		CsqKR_Scaf1_20.13	PY_T11180	1030		Pca_12_10.13	PY_T15438	716
ctg30-7.6-1	CsqKR_Scaf73_31.8	745		ctg803-3.7-1	Pca_51_25.39	91		ctg9-4.5-1	PY_T09044	546		CsqKR_Scaf18_9.21	Pca_128_4.19	101		CsqKR_Scaf1_20.45	PY_T11179	446		Pca_12_13.36	PY_T15158	193
ctg30-8.5-1	CsqKR_Scaf73_31.6	1340		ctg803-5.7-1	Pca_51_20.50	778		###				###				CsqKR_Scaf1_20.10	PY_T11178	115		Pca_12_16.17	PY_T15173	272
ctg30-8.2-1	CsqKR_Scaf73_30.16	1110		ctg408-3.13-1	Pca_51_21.15	637		ctg624-3.14-1	PY_T08189	111		CsqKR_Scaf26_3.15	Pca_33_9.45	98		CsqKR_Scaf1_20.44	PY_T11177	120		###
ctg30-8.6-1	CsqKR_Scaf73_30.25	479		ctg408-3.0-1	Pca_51_21.19	177		ctg624-2.7-1	PY_T08190	285		CsqKR_Scaf26_4.13	Pca_33_9.34	1320		###				Pca_12_7.52	PY_T15597	169
ctg30-9.2-1	CsqKR_Scaf73_30.11	215		###				ctg624-2.5-1	PY_T08191	704		CsqKR_Scaf133_4.12	Pca_33_9.40	96		CsqKR_Scaf8_20.11	PY_T11641	446		Pca_12_8.23	PY_T15582	348
ctg30-9.4-1	CsqKR_Scaf73_30.14	759		ctg696-5.22-1	Pca_45_24.30	149		ctg624-2.6-1	PY_T08192	53		CsqKR_Scaf290_4.8	Pca_33_12.35	157		CsqKR_Scaf8_20.9	PY_T11626	982		Pca_12_11.37	PY_T15656	968
ctg850-1.0-1	CsqKR_Scaf73_33.5	3900		ctg1234-3.11-1	Pca_45_22.26	1430		###				CsqKR_Scaf18_4.22	Pca_33_5.27	572		CsqKR_Scaf8_20.19	PY_T11625	251		Pca_12_16.44	PY_T15658	256
ctg850-1.10-1	CsqKR_Scaf73_33.16	2260		ctg263-2.18-1	Pca_45_22.29	139		ctg631-0.6-1	PY_T08513	685		###				CsqKR_Scaf1_20.14	PY_T11656	321		Pca_12_17.17	PY_T15657	190
ctg850-1.14-1	CsqKR_Scaf73_33.9	944		ctg263-2.23-1	Pca_45_25.48	493		ctg1705-1.11-1	PY_T08517	293		CsqKR_Scaf222_0.13	Pca_14_27.60	1520		###				###
ctg850-1.11-1	CsqKR_Scaf73_32.9	311		ctg205-5.0-1	Pca_45_24.7	1220		ctg483-11.10-1	PY_T08534	446		CsqKR_Scaf252_0.6	Pca_14_33.35	307		CsqKR_Scaf1_24.18	PY_T11264	459		Pca_12_44.38	PY_T15580	56
ctg24-3.12-1	CsqKR_Scaf73_32.11	400		ctg205-6.15-1	Pca_45_23.9	1820		ctg483-11.14-1	PY_T08533	305		CsqKR_Scaf252_1.16	Pca_14_34.52	229		CsqKR_Scaf98_25.9	PY_T11495	549		Pca_12_49.54	PY_T15585	349
###				ctg205-6.18-1	Pca_45_23.22	90		ctg483-11.9-1	PY_T08532	213		CsqKR_Scaf102_1.29	Pca_14_35.46	278		CsqKR_Scaf98_26.15	PY_T11496	3870		Pca_12_49.52	PY_T15584	1380
ctg869-1.6-1	CsqKR_Scaf3_99.11	389		###				ctg483-10.7-1	PY_T08538	239		CsqKR_Scaf252_1.17	Pca_14_34.47	348		CsqKR_Scaf98_26.16	PY_T11497	1300		Pca_12_49.57	PY_T15590	141
ctg869-1.7-1	CsqKR_Scaf3_99.19	930		ctg2129-0.1-1	Pca_47_20.27	367		###				CsqKR_Scaf343_1.14	Pca_14_28.23	449		###				###
ctg869-2.1-1	CsqKR_Scaf3_99.12	685		ctg1121-1.0-1	Pca_47_20.7	64		ctg52-8.10-1	PY_T09264	634		###				CsqKR_Scaf1_6.7	PY_T11602	96		Pca_12_20.5	PY_T15245	541
ctg869-3.7-1	CsqKR_Scaf3_100.10	2890		ctg1121-1.7-1	Pca_47_19.12	302		ctg52-8.9-1	PY_T09266	272		CsqKR_Scaf191_17.17	Pca_14_15.38	218		CsqKR_Scaf69_6.6	PY_T11147	71		Pca_12_23.26	PY_T15228	280
###				ctg757-2.0-1	Pca_47_20.25	291		ctg52-7.0-1	PY_T09269	114		CsqKR_Scaf18_19.11	Pca_14_8.25	395		CsqKR_Scaf98_6.20	PY_T11591	155		Pca_12_23.21	PY_T15234	234
ctg83-6.0-1	CsqKR_Scaf151_3.17	493		###				ctg52-6.8-1	PY_T09270	1020		CsqKR_Scaf18_19.13	Pca_14_11.37	294		CsqKR_Scaf69_7.35	PY_T11149	429		Pca_12_23.27	PY_T25435	210
ctg83-5.0-1	CsqKR_Scaf151_3.30	623		ctg1022-1.28-1	Pca_27_13.19	293		###				CsqKR_Scaf18_20.23	Pca_14_11.51	231		CsqKR_Scaf69_7.19	PY_T11148	485		Pca_12_28.62	PY_T15247	160
ctg83-6.2-1	CsqKR_Scaf151_3.13	3380		ctg416-9.5-1	Pca_27_11.47	52		ctg113-7.8-1	PY_T08213	234		###				CsqKR_Scaf8_7.4	PY_T11058	375		###
ctg83-6.3-1	CsqKR_Scaf151_3.27	466		ctg416-9.0-1	Pca_27_11.19	346		ctg113-7.9-1	PY_T08212	274		CsqKR_Scaf222_5.28	Pca_84_16.45	267		CsqKR_Scaf98_7.3	PY_T11590	212		Pca_12_3.12	PY_T14777	349
###				ctg535-5.45-1	Pca_27_8.25	194		ctg113-6.2-1	PY_T08210	103		CsqKR_Scaf11_5.9	Pca_1305_3.70	628		###				Pca_12_5.41	PY_T14785	131
ctg33-12.1-1	CsqKR_Scaf5_21.20	876		###				ctg113-6.3-1	PY_T08211	119		CsqKR_Scaf222_5.30	Pca_84_16.45	293		CsqKR_Scaf69_60.28	PY_T11223	429		Pca_12_7.41	PY_T14784	2930
ctg33-12.0-1	CsqKR_Scaf5_21.19	1110		ctg829-7.14-1	Pca_64_20.73	406		###				CsqKR_Scaf18_5.7	Pca_1305_3.62	694		CsqKR_Scaf69_60.25	PY_T11224	511		Pca_12_9.22	PY_T14794	289
ctg33-11.8-1	CsqKR_Scaf5_21.14	357		ctg829-7.47-1	Pca_64_20.59	52		ctg46-13.10-1	PY_T08720	574		CsqKR_Scaf11_5.17	Pca_1305_3.58	85		CsqKR_Scaf69_61.12	PY_T11225	674		###
ctg33-11.7-1	CsqKR_Scaf5_21.12	968		ctg2807-0.2-1	Pca_64_20.68	305		ctg46-13.11-1	PY_T08722	824		CsqKR_Scaf11_5.13	Pca_1305_3.71	255		CsqKR_Scaf69_61.10	PY_T11226	411		Pca_12_22.3	PY_T14966	50
ctg33-11.6-1	CsqKR_Scaf5_20.31	310		ctg1112-1.26-1	Pca_64_20.72	190		ctg46-14.20-1	PY_T08723	944		CsqKR_Scaf18_6.25	Pca_189_1.68	569		CsqKR_Scaf69_62.17	PY_T11333	49		Pca_12_28.62	PY_T14948	158
ctg33-10.2-1	CsqKR_Scaf5_20.3	397		ctg1112-1.30-1	Pca_64_21.49	574		ctg728-2.12-1	PY_T08708	101		CsqKR_Scaf18_6.20	Pca_189_1.72	204		###				Pca_12_30.28	PY_T14935	311
###				###				###				CsqKR_Scaf18_6.2	Pca_189_1.19	144		CsqKR_Scaf98_28.17	PY_T10862	253		Pca_12_30.29	PY_T14929	63
ctg51-7.1-1	CsqKR_Scaf90_14.38	971		ctg1036-1.2-1	Pca_75_16.63	119		ctg46-11.10-1	PY_T08431	659		###				CsqKR_Scaf98_29.9	PY_T10845	1500		Pca_12_30.25	PY_T14928	299
ctg51-7.2-1	CsqKR_Scaf90_14.41	591		ctg509-3.19-1	Pca_75_18.84	88		ctg46-11.9-1	PY_T08430	98		CsqKR_Scaf290_5.11	Pca_33_25.13	413		CsqKR_Scaf98_29.43	PY_T10846	429		###
ctg51-8.4-1	CsqKR_Scaf90_14.19	873		ctg509-3.21-1	Pca_75_18.97	75		ctg46-11.12-1	PY_T08429	546		CsqKR_Scaf290_5.10	Pca_33_26.27	522		CsqKR_Scaf98_29.36	PY_T10847	476		Pca_12_7.67	PY_T15538	194
ctg51-8.9-1	CsqKR_Scaf90_14.20	1160		ctg509-3.18-1	Pca_75_18.83	324		ctg46-12.3-1	PY_T08593	56		CsqKR_Scaf290_5.14	Pca_33_27.58	663		CsqKR_Scaf1_29.22	PY_T10923	180		Pca_12_8.31	PY_T15383	72
ctg51-9.3-1	CsqKR_Scaf90_15.12	677		###				ctg46-14.21-1	PY_T08352	155		CsqKR_Scaf290_5.21	Pca_33_25.14	164		CsqKR_Scaf1_29.7	PY_T10924	144		Pca_12_11.34	PY_T15642	337
ctg51-9.0-1	CsqKR_Scaf90_15.14	506		ctg532-3.1-1	Pca_62_15.48	424		ctg1482-0.3-1	PY_T08569	490		CsqKR_Scaf18_6.18	Pca_33_20.38	58		###				Pca_12_11.38	PY_T15641	147
ctg51-9.4-1	CsqKR_Scaf90_15.17	1450		ctg532-3.4-1	Pca_62_15.38	274		ctg1482-0.14-1	PY_T08570	155		CsqKR_Scaf102_6.17	Pca_33_16.33	179		CsqKR_Scaf98_30.26	PY_T11086	324		Pca_12_13.22	PY_T15646	202
ctg51-9.1-1	CsqKR_Scaf90_15.13	1190		ctg282-10.1-1	Pca_62_14.49	55		###				###				CsqKR_Scaf175_30.26	PY_T11070	384		###
###				ctg282-10.0-1	Pca_62_14.50	111		ctg1169-1.8-1	PY_T09235	232		CsqKR_Scaf222_3.2	Pca_82_17.39	99		CsqKR_Scaf98_30.27	PY_T11084	101		Pca_4_58.51	PY_T14659	182
ctg818-2.0-1	CsqKR_Scaf55_22.22	1330		ctg282-9.5-1	Pca_62_14.56	119		ctg583-3.0-1	PY_T09238	1020		CsqKR_Scaf222_3.6	Pca_82_17.12	71		CsqKR_Scaf98_31.16	PY_T11083	55		Pca_4_57.27	PY_T15013	283
ctg818-2.2-1	CsqKR_Scaf55_22.15	640		###				ctg583-3.13-1	PY_T09237	142		CsqKR_Scaf133_3.14	Pca_82_16.45	223		###				Pca_4_56.28	PY_T15012	610
ctg818-5.3-1	CsqKR_Scaf55_22.16	459		ctg1131-3.28-1	Pca_64_8.36	169		ctg1215-0.3-1	PY_T09236	130		CsqKR_Scaf102_3.21	Pca_76_9.39	228		CsqKR_Scaf98_31.20	PY_T11033	324		Pca_4_56.30	PY_T15011	335
ctg818-5.4-1	CsqKR_Scaf55_22.19	663		ctg1695-0.13-1	Pca_64_9.23	519		###				CsqKR_Scaf314_3.33	Pca_76_11.5	568		CsqKR_Scaf98_31.19	PY_T11032	729		Pca_4_56.13	PY_T15010	988
###				ctg363-4.21-1	Pca_64_10.8	217		ctg1705-1.8-1	PY_T08405	523		CsqKR_Scaf290_3.8	Pca_82_16.48	248		CsqKR_Scaf98_32.15	PY_T11029	294		Pca_4_53.37	PY_T14635	75
ctg837-1.8-1	CsqKR_Scaf366_3.11	302		ctg363-4.0-1	Pca_64_9.26	705		ctg1705-1.14-1	PY_T08409	454		CsqKR_Scaf314_3.34	Pca_76_11.10	402		CsqKR_Scaf98_32.12	PY_T11030	1450		###
ctg837-1.7-1	CsqKR_Scaf366_3.13	620		ctg1393-1.10-1	Pca_64_9.27	429		ctg483-11.15-1	PY_T08410	308		CsqKR_Scaf102_4.10	Pca_76_9.44	419		CsqKR_Scaf98_32.32	PY_T11031	58		Pca_84_1.5	PY_T15550	737
ctg837-1.4-1	CsqKR_Scaf366_3.6	824		ctg1393-2.0-1	Pca_64_6.29	114		ctg483-11.11-1	PY_T08412	123		CsqKR_Scaf290_4.3	Pca_82_17.33	315		###				Pca_84_2.32	PY_T15547	225
ctg837-1.0-1	CsqKR_Scaf366_4.35	432		ctg604-5.44-1	Pca_64_7.27	321		###				CsqKR_Scaf222_4.7	Pca_82_17.31	324		CsqKR_Scaf69_82.7	PY_T10880	612		Pca_84_1.13	PY_T15546	441
###				ctg744-2.1-1	Pca_64_8.33	552		ctg318-5.7-1	PY_T08366	180		CsqKR_Scaf222_4.4	Pca_82_17.35	223		CsqKR_Scaf69_82.20	PY_T10881	511		Pca_84_2.28	PY_T15545	79
ctg59-2.4-1	CsqKR_Scaf5_9.13	625		###				ctg318-7.5-1	PY_T08447	91		###				CsqKR_Scaf69_83.29	PY_T10887	106		Pca_84_4.26	PY_T15567	88
ctg59-1.7-1	CsqKR_Scaf5_9.14	470		ctg719-1.3-1	Pca_151_4.91	152		ctg318-7.5-1	PY_T08379	68		CsqKR_Scaf102_5.0	Pca_82_6.31	66		CsqKR_Scaf69_83.30	PY_T10884	525		###
ctg59-1.8-1	CsqKR_Scaf5_9.12	403		ctg1671-0.13-1	Pca_185_2.104	191		ctg1029-2.14-1	PY_T08358	294		CsqKR_Scaf222_6.22	Pca_82_5.35	168		CsqKR_Scaf69_83.27	PY_T10883	417		Pca_4_51.47	PY_T15211	302
ctg59-1.5-1	CsqKR_Scaf5_10.16	746		ctg829-3.5-1	Pca_151_4.88	194		ctg17-2.9-1	PY_T08449	621		CsqKR_Scaf222_6.15	Pca_82_5.33	666		###				Pca_4_50.25	PY_T15212	106
ctg59-1.4-1	CsqKR_Scaf5_10.8	1720		ctg829-3.0-1	Pca_151_4.67	316		###				CsqKR_Scaf133_6.20	Pca_82_2.37	126		CsqKR_Scaf98_14.20	PY_T16721	93		Pca_4_50.22	PY_T15220	63
###				###				ctg38-3.2-1	PY_T08253	199		###				CsqKR_Scaf98_14.15	PY_T16720	387		Pca_4_49.15	PY_T15219	353
ctg530-3.8-1	CsqKR_Scaf73_0.24	2910		ctg282-15.7-1	Pca_75_10.17	210		ctg38-4.0-1	PY_T08254	447		CsqKR_Scaf133_17.16	Pca_14_6.37	495		CsqKR_Scaf173_14.15	PY_T16713	767		###
ctg530-3.9-1	CsqKR_Scaf73_0.15	800		ctg282-15.23-1	Pca_75_10.52	134		ctg38-10.9-1	PY_T08280	255		CsqKR_Scaf133_17.23	Pca_14_2.43	130		CsqKR_Scaf98_14.12	PY_T16719	321		Pca_131_4.30	PY_T14915	403
ctg137-4.16-1	CsqKR_Scaf117_0.13	460		ctg282-15.8-1	Pca_75_10.21	289		ctg38-11.0-1	PY_T08279	1250		CsqKR_Scaf18_18.27	Pca_14_1.24	247		CsqKR_Scaf69_15.24	PY_T16672	799		Pca_131_5.40	PY_T14930	225
ctg137-4.23-1	CsqKR_Scaf117_0.19	463		ctg282-14.3-1	Pca_75_11.17	262		ctg38-11.1-1	PY_T08274	232		CsqKR_Scaf18_19.24	Pca_97_3.14	160		CsqKR_Scaf173_15.32	PY_T16715	1690		Pca_73_18.63	PY_T14894	528
ctg137-4.18-1	CsqKR_Scaf117_0.20	285		ctg282-14.2-1	Pca_75_11.18	187		ctg38-12.5-1	PY_T08273	172		###				###				Pca_73_17.52	PY_T14897	134
ctg137-4.19-1	CsqKR_Scaf117_1.20	1800		ctg282-13.7-1	Pca_75_11.12	326		###				CsqKR_Scaf191_8.12	Pca_14_53.49	215		CsqKR_Scaf1_50.16	PY_T16670	176		###
ctg137-4.34-1	CsqKR_Scaf117_1.10	1100		###				ctg160-13.11-1	PY_T08132	478		CsqKR_Scaf18_9.18	Pca_14_57.29	713		CsqKR_Scaf1_50.31	PY_T16669	520		Pca_4_0.15	PY_T15266	108
ctg137-4.20-1	CsqKR_Scaf117_1.21	1420		ctg355-4.18-1	Pca_27_7.62	274		ctg160-13.10-1	PY_T26257	149		CsqKR_Scaf269_9.17	Pca_141_4.69	166		CsqKR_Scaf1_50.15	PY_T16668	852		Pca_131_3.40	PY_T15250	109
ctg137-4.36-1	CsqKR_Scaf117_1.25	538		ctg355-3.1-1	Pca_27_7.75	55		ctg160-13.1-1	PY_T08135	163		CsqKR_Scaf191_9.34	Pca_14_52.12	389		CsqKR_Scaf69_52.28	PY_T16708	49		Pca_131_3.56	PY_T25434	144
ctg137-6.4-1	CsqKR_Scaf117_1.22	776		ctg355-3.0-1	Pca_27_7.35	90		ctg160-12.1-1	PY_T08136	130		CsqKR_Scaf269_9.8	Pca_141_2.51	762		###				Pca_131_3.38	PY_T15263	697
ctg137-5.2-1	CsqKR_Scaf117_1.7	1080		ctg355-0.5-1	Pca_27_8.31	133		###				CsqKR_Scaf269_9.15	Pca_141_2.39	212		CsqKR_Scaf8_15.18	PY_T16043	106		Pca_131_6.73	PY_T15245	438
ctg137-6.5-1	CsqKR_Scaf117_1.23	356		ctg355-0.4-1	Pca_27_8.26	337		ctg100-7.20-1	PY_T09165	315		###				CsqKR_Scaf8_16.21	PY_T16047	343		###
###				###				ctg100-7.22-1	PY_T09164	182		CsqKR_Scaf133_12.15	Pca_14_6.26	375		CsqKR_Scaf8_16.20	PY_T16046	145		Pca_4_9.13	PY_T14722	609
ctg237-9.18-1	CsqKR_Scaf174_29.28	422		ctg917-1.8-1	Pca_9_63.27	302		ctg925-1.5-1	PY_T09030	357		CsqKR_Scaf102_12.18	Pca_14_9.33	256		CsqKR_Scaf8_16.14	PY_T16045	104		Pca_4_8.45	PY_T14717	128
ctg237-9.21-1	CsqKR_Scaf174_29.4	1250		ctg2437-0.1-1	Pca_9_63.29	141		ctg268-3.0-1	PY_T25258	232		CsqKR_Scaf133_12.20	Pca_14_6.25	174		###				Pca_4_7.55	PY_T14719	79
ctg237-7.0-1	CsqKR_Scaf174_29.26	721		ctg1928-0.4-1	Pca_9_64.21	770		ctg268-2.3-1	PY_T08801	2190		CsqKR_Scaf133_12.5	Pca_14_5.19	280		CsqKR_Scaf98_22.41	PY_T15838	478		Pca_4_7.48	PY_T14718	90
ctg237-6.4-1	CsqKR_Scaf174_29.24	712		ctg310-0.4-1	Pca_9_64.23	74		ctg268-2.1-1	PY_T08802	410		CsqKR_Scaf133_12.8	Pca_14_6.33	443		CsqKR_Scaf69_22.26	PY_T15858	708		Pca_4_4.32	PY_T14869	166
ctg237-6.5-1	CsqKR_Scaf174_28.22	361		###				ctg268-1.9-1	PY_T08803	1200		CsqKR_Scaf133_13.8	Pca_14_6.32	145		CsqKR_Scaf173_22.8	PY_T15842	294		###
ctg237-5.11-1	CsqKR_Scaf174_28.12	1060		ctg1655-0.11-1	Pca_64_10.16	144		###				###				CsqKR_Scaf175_22.38	PY_T15876	481		Pca_12_18.24	PY_T14650	112
ctg237-5.13-1	CsqKR_Scaf174_28.21	370		ctg1208-2.3-1	Pca_64_4.36	161		ctg268-4.2-1	PY_T08391	149		CsqKR_Scaf191_3.13	Pca_141_4.70	574		CsqKR_Scaf69_22.42	PY_T16149	47		Pca_12_19.52	PY_T14637	234
ctg237-5.9-1	CsqKR_Scaf174_28.13	262		ctg1208-2.4-1	Pca_64_4.37	274		ctg268-4.3-1	PY_T08390	71		CsqKR_Scaf191_3.20	Pca_14_53.38	161		CsqKR_Scaf69_22.24	PY_T16150	778		Pca_12_19.49	PY_T14638	484
###				ctg622-2.16-1	Pca_64_4.42	400		ctg268-4.0-1	PY_T08389	133		CsqKR_Scaf133_3.10	Pca_14_53.42	843		CsqKR_Scaf69_23.8	PY_T16151	596		Pca_12_19.53	PY_T14639	68
ctg56-0.2-1	CsqKR_Scaf90_13.10	323		ctg622-2.20-1	Pca_64_7.30	1070		ctg203-5.12-1	PY_T08413	354		CsqKR_Scaf269_3.0	Pca_14_57.41	66		###				Pca_12_19.50	PY_T14640	80
ctg56-0.3-1	CsqKR_Scaf90_13.21	153		ctg622-2.8-1	Pca_64_7.26	103		ctg203-5.13-1	PY_T08394	783		###				CsqKR_Scaf1_53.48	PY_T15701	315		Pca_12_20.42	PY_T14877	91
ctg153-2.9-1	CsqKR_Scaf90_13.11	1300		###				ctg203-6.8-1	PY_T08395	187		CsqKR_Scaf18_7.20	Pca_113_8.73	108		CsqKR_Scaf1_53.49	PY_T15702	444		Pca_12_23.34	PY_T14879	361
ctg153-3.9-1	CsqKR_Scaf90_13.14	901		ctg3096-0.2-1	Pca_75_6.84	256		###				CsqKR_Scaf133_8.12	Pca_113_5.28	330		CsqKR_Scaf1_54.26	PY_T15713	395		###
###				ctg1525-0.13-1	Pca_75_3.19	58		ctg35-6.9-1	PY_T08505	160		CsqKR_Scaf18_8.7	Pca_113_7.26	264		CsqKR_Scaf1_54.37	PY_T15712	103		Pca_4_21.36	PY_T14792	247
ctg239-13.7-1	CsqKR_Scaf349_5.16	108		ctg1994-0.9-1	Pca_75_6.71	75		ctg2205-0.3-1	PY_T08656	885		CsqKR_Scaf133_8.13	Pca_189_1.81	691		CsqKR_Scaf1_54.23	PY_T15710	99		Pca_4_19.21	PY_T14732	422
ctg912-1.19-1	CsqKR_Scaf90_5.10	885		ctg898-1.5-1	Pca_75_3.60	239		ctg167-1.0-1	PY_T08657	506		###				CsqKR_Scaf1_55.20	PY_T15708	816		Pca_4_16.8	PY_T14912	424
ctg912-1.8-1	CsqKR_Scaf90_5.26	1330		ctg898-1.2-1	Pca_75_2.52	446		ctg167-2.3-1	PY_T08658	196		CsqKR_Scaf27_5.35	Pca_17_13.31	272		CsqKR_Scaf1_55.12	PY_T15707	618		Pca_4_14.30	PY_T14899	93
ctg912-1.13-1	CsqKR_Scaf90_5.14	1020		###				###				CsqKR_Scaf27_5.41	Pca_17_14.23	304		CsqKR_Scaf1_56.12	PY_T15705	675		Pca_4_14.39	PY_T14931	213
ctg912-1.12-1	CsqKR_Scaf90_5.23	2500		ctg162-7.16-1	Pca_62_17.15	348		ctg35-7.13-1	PY_T08034	179		CsqKR_Scaf245_5.14	Pca_17_13.29	104		CsqKR_Scaf1_56.15	PY_T15703	389		###
###				ctg162-4.9-1	Pca_62_15.36	379		ctg35-6.12-1	PY_T08164	56		CsqKR_Scaf245_6.30	Pca_17_13.28	391		###				Pca_4_16.8	PY_T15346	372
ctg13-9.13-1	CsqKR_Scaf63_1.1	335		ctg162-1.1-1	Pca_62_16.18	558		ctg35-6.10-1	PY_T08166	454		CsqKR_Scaf245_6.16	Pca_17_13.24	490		CsqKR_Scaf69_21.7	PY_T16432	180		Pca_4_14.36	PY_T15332	163
ctg13-9.3-1	CsqKR_Scaf63_1.10	1030		ctg482-2.29-1	Pca_62_13.28	174		ctg35-4.0-1	PY_T08167	455		CsqKR_Scaf61_6.25	Pca_17_11.22	185		CsqKR_Scaf98_21.18	PY_T16446	1060		Pca_4_14.28	PY_T15329	182
ctg13-3.1-1	CsqKR_Scaf5_1.19	120		ctg1399-0.0-1	Pca_62_13.25	77		###				CsqKR_Scaf490_7.13	Pca_17_10.33	645		CsqKR_Scaf173_22.21	PY_T16463	588		Pca_4_13.44	PY_T15328	440
ctg13-3.0-1	CsqKR_Scaf5_2.9	334		###				ctg847-0.0-1	PY_T08103	422		CsqKR_Scaf61_7.7	Pca_17_12.61	202		CsqKR_Scaf173_22.10	PY_T16462	836		###
###				ctg1065-2.31-1	Pca_64_21.54	169		ctg847-1.10-1	PY_T08104	832		CsqKR_Scaf127_7.7	Pca_17_9.33	422		###				Pca_12_37.28	PY_T15444	194
ctg84-25.2-1	CsqKR_Scaf73_8.20	2290		ctg1065-2.29-1	Pca_64_19.46	139		ctg847-1.11-1	PY_T08105	868		CsqKR_Scaf490_7.12	Pca_17_12.51	297		CsqKR_Scaf69_48.10	PY_T15886	176		Pca_12_43.62	PY_T14801	410
ctg84-25.1-1	CsqKR_Scaf73_8.13	870		ctg1131-3.26-1	Pca_64_21.48	1340		ctg847-1.1-1	PY_T08106	187		###				CsqKR_Scaf1_49.22	PY_T15892	304		Pca_12_43.43	PY_T14648	561
ctg84-25.0-1	CsqKR_Scaf73_8.28	1030		ctg1131-3.29-1	Pca_64_21.26	275		###				CsqKR_Scaf61_10.21	Pca_17_49.57	169		CsqKR_Scaf1_49.34	PY_T15893	85		Pca_12_43.40	PY_T14663	316
ctg84-23.0-1	CsqKR_Scaf73_8.29	345		ctg1131-3.25-1	Pca_64_21.71	153		ctg265-1.7-1	PY_T08527	237		CsqKR_Scaf61_10.33	Pca_17_49.52	119		CsqKR_Scaf69_49.14	PY_T15887	1260		###
ctg84-23.1-1	CsqKR_Scaf73_9.9	917		###				ctg265-1.0-1	PY_T08528	838		CsqKR_Scaf61_10.27	Pca_17_49.69	239		###				Pca_91_9.71	PY_T18300	392
ctg84-22.2-1	CsqKR_Scaf73_9.7	460		ctg271-5.12-1	Pca_64_11.14	606		ctg265-0.4-1	PY_T08529	198		CsqKR_Scaf127_11.9	Pca_17_49.50	225		CsqKR_Scaf69_72.15	PY_T15720	523		Pca_91_8.43	PY_T18301	318
###				ctg271-5.13-1	Pca_64_11.12	213		ctg265-0.5-1	PY_T08530	79		CsqKR_Scaf27_11.44	Pca_17_49.63	414		CsqKR_Scaf69_72.23	PY_T15719	91		Pca_91_8.50	PY_T18302	74
ctg607-1.4-1	CsqKR_Scaf460_6.7	1650		ctg282-13.11-1	Pca_64_16.57	440		###				CsqKR_Scaf27_11.39	Pca_17_49.67	101		CsqKR_Scaf69_74.8	PY_T15726	370		Pca_91_8.15	PY_T18302	61
ctg607-1.6-1	CsqKR_Scaf460_6.12	218		ctg811-2.18-1	Pca_64_14.34	792		ctg95-0.0-1	PY_T08377	101		CsqKR_Scaf127_11.17	Pca_17_47.18	264		CsqKR_Scaf69_75.34	PY_T15798	696		Pca_91_7.29	PY_T18303	947
ctg607-2.0-1	CsqKR_Scaf460_6.22	346		ctg811-2.2-1	Pca_64_13.9	58		ctg95-7.4-1	PY_T08370	968		CsqKR_Scaf127_12.40	Pca_17_47.17	114		###				###
ctg607-2.3-1	CsqKR_Scaf460_6.24	245		###				ctg95-7.2-1	PY_T08371	172		CsqKR_Scaf127_12.43	Pca_17_47.22	264		CsqKR_Scaf69_79.28	PY_T16294	163		Pca_41_21.54	PY_T18929	218
ctg607-2.1-1	CsqKR_Scaf460_6.4	232		ctg1040-3.27-1	Pca_4_8.45	759		ctg95-8.16-1	PY_T08372	228		###				CsqKR_Scaf69_79.22	PY_T16293	55		Pca_41_20.35	PY_T18917	800
###				ctg1040-2.8-1	Pca_4_7.48	138		ctg625-0.7-1	PY_T08373	305		CsqKR_Scaf27_15.30	Pca_53_23.90	194		CsqKR_Scaf69_79.16	PY_T16093	187		Pca_41_20.38	PY_T18916	1410
ctg56-13.21-1	CsqKR_Scaf3_37.11	359		ctg1040-2.4-1	Pca_4_7.49	58		###				CsqKR_Scaf27_16.9	Pca_53_23.79	261		CsqKR_Scaf69_79.24	PY_T16094	103		Pca_41_17.40	PY_T18937	1050
ctg56-13.4-1	CsqKR_Scaf3_37.13	1400		ctg1040-3.28-1	Pca_4_7.66	323		ctg122-1.3-1	PY_T09064	408		CsqKR_Scaf27_16.14	Pca_53_23.77	277		###				Pca_41_17.73	PY_T18936	555
ctg56-10.8-1	CsqKR_Scaf3_36.8	604		###				ctg122-0.2-1	PY_T09065	172		CsqKR_Scaf27_16.12	Pca_53_23.88	71		CsqKR_Scaf8_9.8	PY_T16070	60		###
ctg56-10.7-1	CsqKR_Scaf3_36.19	661		ctg117-4.1-1	Pca_4_19.17	305		ctg2204-0.2-1	PY_T09067	449		CsqKR_Scaf27_16.12	Pca_53_23.68	68		CsqKR_Scaf175_9.11	PY_T16061	389		Pca_91_11.10	PY_T18396	519
ctg56-10.9-1	CsqKR_Scaf3_36.16	795		ctg117-4.9-1	Pca_4_8.51	335		ctg2204-0.4-1	PY_T09068	108		CsqKR_Scaf27_17.28	Pca_53_23.88	53		CsqKR_Scaf8_10.9	PY_T16069	379		Pca_91_11.36	PY_T18397	115
ctg56-9.4-1	CsqKR_Scaf3_36.18	232		ctg985-3.0-1	Pca_4_12.49	560		###				###				CsqKR_Scaf175_10.36	PY_T16073	900		Pca_91_11.51	PY_T18398	479
###				ctg1413-0.7-1	Pca_4_24.24	123		ctg9-10.7-1	PY_T08939	202		CsqKR_Scaf490_6.7	Pca_17_46.45	577		CsqKR_Scaf175_10.33	PY_T16074	188		Pca_91_11.35	PY_T18399	108
ctg1346-0.4-1	CsqKR_Scaf349_8.6	1610		ctg1413-0.7-1	Pca_4_16.11	99		ctg9-11.6-1	PY_T08938	506		CsqKR_Scaf218_6.6	Pca_17_40.17	563		###				Pca_91_11.40	PY_T18400	163
ctg2373-0.23-1	CsqKR_Scaf349_8.12	376		ctg1060-2.4-1	Pca_4_21.36	82		ctg9-11.8-1	PY_T08936	93		CsqKR_Scaf490_6.5	Pca_17_43.40	1130		CsqKR_Scaf175_6.39	PY_T16429	579		###
ctg2373-0.22-1	CsqKR_Scaf349_8.10	307		ctg1060-1.8-1	Pca_4_20.34	169		ctg9-13.6-1	PY_T08934	308		CsqKR_Scaf195_6.29	Pca_17_41.47	300		CsqKR_Scaf268_6.12	PY_T16417	832		Pca_41_1.43	PY_T18259	302
ctg860-2.12-1	CsqKR_Scaf349_7.13	446		###				###				###				CsqKR_Scaf268_7.23	PY_T16415	228		Pca_41_0.2	PY_T18252	47
###				ctg1040-0.3-1	Pca_4_19.15	196		ctg507-3.7-1	PY_T12831	410		CsqKR_Scaf61_46.3	Pca_34_12.34	281		CsqKR_Scaf268_7.21	PY_T16414	294		Pca_1368_0.2	PY_T18276	259
ctg161-0.5-1	CsqKR_Scaf55_4.15	1080		ctg1040-3.29-1	Pca_4_18.24	79		ctg507-2.8-1	PY_T12832	115		CsqKR_Scaf61_46.37	Pca_34_12.31	498		###				Pca_223_0.47	PY_T18253	607
ctg161-0.4-1	CsqKR_Scaf55_5.17	476		ctg407-1.15-1	Pca_4_16.14	108		ctg507-2.7-1	PY_T12834	460		CsqKR_Scaf61_51.13	Pca_34_13.47	398		CsqKR_Scaf69_42.27	PY_T15999	90		###
ctg161-0.6-1	CsqKR_Scaf55_5.10	1060		ctg131-4.2-1	Pca_4_14.40	133		ctg507-2.6-1	PY_T12835	435		CsqKR_Scaf61_52.25	Pca_34_13.33	182		CsqKR_Scaf69_43.28	PY_T16000	176		Pca_171_2.30	PY_T18932	250
ctg161-1.1-1	CsqKR_Scaf55_5.19	459		###				###				###				CsqKR_Scaf1_43.11	PY_T15985	232		Pca_171_2.19	PY_T18931	392
ctg161-1.1-1	CsqKR_Scaf55_5.9	367		ctg131-13.15-1	Pca_4_57.21	242		ctg113-5.2-1	PY_T12698	441		CsqKR_Scaf27_9.19	Pca_30_5.36	131		CsqKR_Scaf1_43.27	PY_T15986	130		Pca_171_1.46	PY_T18914	172
ctg161-1.0-1	CsqKR_Scaf55_5.1	800		ctg131-13.17-1	Pca_4_57.27	174		ctg113-5.1-1	PY_T12700	365		CsqKR_Scaf27_9.35	Pca_30_5.31	128		###				Pca_171_0.8	PY_T18894	248
###				ctg206-0.7-1	Pca_4_56.28	378		ctg113-5.0-1	PY_T12702	315		CsqKR_Scaf27_10.20	Pca_30_5.34	52		CsqKR_Scaf69_56.16	PY_T00530	463		Pca_171_0.13	PY_T18895	58
ctg651-2.24-1	CsqKR_Scaf3_3.16	3970		ctg206-0.1-1	Pca_4_56.30	308		ctg113-4.18-1	PY_T12701	122		CsqKR_Scaf27_10.22	Pca_30_5.32	530		CsqKR_Scaf69_56.9	PY_T00531	87		Pca_83_0.49	PY_T18896	304
ctg651-2.17-1	CsqKR_Scaf3_3.23	693		ctg206-1.1-1	Pca_4_56.13	1030		ctg113-4.17-1	PY_T12703	53		###				CsqKR_Scaf69_57.27	PY_T00533	482		Pca_83_0.54	PY_T18899	427
ctg651-2.25-1	CsqKR_Scaf3_3.20	1280		###				ctg113-3.0-1	PY_T12704	134		CsqKR_Scaf490_5.9	Pca_17_31.30	421		CsqKR_Scaf69_57.44	PY_T00534	601		###
ctg651-2.19-1	CsqKR_Scaf3_3.22	569		ctg674-3.10-1	Pca_12_28.44	49		###				CsqKR_Scaf218_5.32	Pca_17_29.31	356		CsqKR_Scaf69_57.23	PY_T00535	506		Pca_80_3.33	PY_T18224	201
###				ctg297-3.3-1	Pca_12_23.34	525		ctg101-0.0-1	PY_T12888	250		CsqKR_Scaf61_6.48	Pca_17_30.46	512		###				Pca_80_8.15	PY_T18233	142
ctg255-3.0-1	CsqKR_Scaf80_8.3	843		ctg619-5.1-1	Pca_12_21.38	108		ctg101-0.6-1	PY_T12890	466		CsqKR_Scaf195_6.32	Pca_17_27.51	209		CsqKR_Scaf43_65.27	PY_T04566	145		Pca_80_9.52	PY_T18220	114
ctg255-2.5-1	CsqKR_Scaf80_8.28	789		ctg619-3.4-1	Pca_12_25.32	128		ctg101-0.7-1	PY_T12891	466		CsqKR_Scaf195_6.25	Pca_17_27.65	1200		CsqKR_Scaf43_66.17	PY_T04567	307		Pca_80_9.58	PY_T18221	61
ctg255-2.6-1	CsqKR_Scaf80_8.27	454		ctg619-1.12-1	Pca_12_26.15	266		ctg101-1.2-1	PY_T12892	87		CsqKR_Scaf195_6.24	Pca_17_27.38	163		CsqKR_Scaf43_66.35	PY_T04569	161		Pca_80_9.53	PY_T18222	237
ctg255-1.10-1	CsqKR_Scaf80_9.4	1230		ctg76-8.82-1	Pca_12_15.27	466		ctg101-5.3-1	PY_T12881	650		CsqKR_Scaf61_6.92	Pca_17_30.46	527		CsqKR_Scaf43_66.18	PY_T04568	655		###
###				ctg76-8.83-1	Pca_12_14.16	138		ctg101-6.4-1	PY_T12880	308		###				CsqKR_Scaf43_66.19	PY_T04565	485		Pca_83_9.38	PY_T18112	98
ctg1341-1.5-1	CsqKR_Scaf143_13.17	1020		ctg1663-0.8-1	Pca_12_13.36	237		ctg101-7.11-1	PY_T12879	1050		CsqKR_Scaf195_3.31	Pca_34_24.64	172		###				Pca_83_9.41	PY_T18110	77
ctg1341-1.8-1	CsqKR_Scaf143_13.21	898		ctg114-0.4-1	Pca_12_16.17	504		###				CsqKR_Scaf490_4.11	Pca_34_30.28	670		CsqKR_Scaf25_13.67	PY_T04204	232		Pca_83_9.49	PY_T18109	313
ctg1353-0.7-1	CsqKR_Scaf143_13.18	343		ctg114-1.2-1	Pca_12_16.31	198		ctg17-6.1-1	PY_T12942	161		CsqKR_Scaf218_3.6	Pca_34_23.30	182		CsqKR_Scaf25_13.62	PY_T04205	280		Pca_83_9.42	PY_T18108	504
ctg2289-0.9-1	CsqKR_Scaf143_13.19	172		ctg114-1.3-1	Pca_12_16.44	237		ctg17-6.6-1	PY_T12941	768		CsqKR_Scaf195_4.23	Pca_34_21.39	229		CsqKR_Scaf25_13.21	PY_T04203	324		Pca_83_9.50	PY_T18107	327
ctg2645-0.5-1	CsqKR_Scaf143_13.17	991		ctg114-7.0-1	Pca_12_17.17	321		ctg17-6.21-1	PY_T12940	191		CsqKR_Scaf195_4.19	Pca_34_21.29	797		CsqKR_Scaf64_14.4	PY_T03591	209		###
ctg1565-0.3-1	CsqKR_Scaf143_13.21	1200		ctg114-8.4-1	Pca_12_18.24	147		ctg17-7.8-1	PY_T12939	367		CsqKR_Scaf195_4.21	Pca_34_22.30	568		###				Pca_163_1.43	PY_T18386	631
ctg1565-0.2-1	CsqKR_Scaf143_13.19	177		###				ctg404-3.8-1	PY_T12662	85		###				CsqKR_Scaf172_2.2	PY_T04058	147		Pca_163_3.60	PY_T18383	130
ctg1565-0.0-1	CsqKR_Scaf143_13.18	489		ctg219-5.22-1	Pca_12_51.61	498		###				CsqKR_Scaf231_7.2	Pca_34_15.19	1130		CsqKR_Scaf172_2.12	PY_T04059	792		Pca_163_3.44	PY_T18384	330
###				ctg219-5.23-1	Pca_12_49.57	218		ctg795-0.9-1	PY_T12239	217		CsqKR_Scaf307_7.1	Pca_34_20.30	304		CsqKR_Scaf172_2.13	PY_T04054	1130		Pca_68_19.83	PY_T18385	490
ctg272-8.40-1	CsqKR_Scaf130_21.16	574		ctg219-8.17-1	Pca_12_49.56	53		ctg795-0.8-1	PY_T12237	171		CsqKR_Scaf231_7.1	Pca_34_14.9	172		CsqKR_Scaf300_2.29	PY_T04041	225		Pca_68_19.15	PY_T18374	182
ctg272-8.29-1	CsqKR_Scaf130_21.19	3250		ctg219-8.18-1	Pca_12_49.56	75		ctg170-0.5-1	PY_T12235	228		CsqKR_Scaf307_7.10	Pca_34_21.28	579		###				###
ctg272-8.43-1	CsqKR_Scaf130_22.17	1030		ctg438-3.1-1	Pca_12_47.15	188		ctg370-4.1-1	PY_T12231	68		CsqKR_Scaf100_7.33	Pca_34_12.36	421		CsqKR_Scaf25_12.20	PY_T04062	558		Pca_41_21.55	PY_T18455	402
ctg272-8.34-1	CsqKR_Scaf130_22.19	256		###				###				CsqKR_Scaf307_7.8	Pca_34_21.44	193		CsqKR_Scaf25_12.10	PY_T04063	171		Pca_41_20.37	PY_T18474	220
ctg272-8.33-1	CsqKR_Scaf130_22.32	715		ctg7-19.41-1	Pca_12_54.47	119		ctg709-2.8-1	PY_T13248	131		CsqKR_Scaf195_7.21	Pca_34_26.18	50		CsqKR_Scaf25_13.18	PY_T04060	316		Pca_41_21.23	PY_T18475	863
ctg272-9.4-1	CsqKR_Scaf130_22.37	827		ctg7-17.3-1	Pca_12_54.44	61		ctg709-3.1-1	PY_T13247	285		CsqKR_Scaf195_8.30	Pca_34_22.48	133		CsqKR_Scaf25_13.61	PY_T04061	917		Pca_41_20.39	PY_T18471	126
ctg272-9.14-1	CsqKR_Scaf130_22.16	568		ctg7-17.1-1	Pca_12_54.57	150		ctg709-3.3-1	PY_T13230	987		CsqKR_Scaf195_8.29	Pca_34_22.32	128		###				Pca_41_18.33	PY_T18469	942
ctg204-7.30-1	CsqKR_Scaf130_23.4	514		ctg7-16.43-1	Pca_12_59.23	232		ctg333-2.0-1	PY_T13231	392		###				CsqKR_Scaf43_63.25	PY_T25611	250		###
ctg204-7.2-1	CsqKR_Scaf130_23.13	383		ctg7-16.35-1	Pca_12_60.40	288		ctg333-2.2-1	PY_T13086	354		CsqKR_Scaf61_14.14	Pca_133_6.109	147		CsqKR_Scaf43_63.5	PY_T03849	310		Pca_139_5.45	PY_T18097	2160
ctg204-9.62-1	CsqKR_Scaf130_23.17	248		###				ctg333-2.6-1	PY_T13087	389		CsqKR_Scaf127_14.35	Pca_188_1.51	201		CsqKR_Scaf43_63.26	PY_T03850	160		Pca_203_1.15	PY_T18095	708
ctg204-9.64-1	CsqKR_Scaf130_23.12	634		ctg32-3.13-1	Pca_28_6.44	577		ctg333-2.7-1	PY_T13089	55		CsqKR_Scaf127_14.17	Pca_188_1.59	213		CsqKR_Scaf43_63.22	PY_T03851	147		Pca_94_9.38	PY_T18047	1400
ctg204-9.70-1	CsqKR_Scaf228_22.21	310		ctg32-7.7-1	Pca_28_10.2	487		ctg333-3.0-1	PY_T13090	228		CsqKR_Scaf61_14.24	Pca_133_6.108	318		###				Pca_94_9.34	PY_T18046	359
ctg204-9.47-1	CsqKR_Scaf228_22.31	300		ctg32-8.9-1	Pca_28_6.48	49		###				CsqKR_Scaf127_15.13	Pca_188_1.45	134		CsqKR_Scaf64_12.25	PY_T04391	212		###
ctg204-9.72-1	CsqKR_Scaf228_22.32	525		ctg32-11.6-1	Pca_28_5.45	58		ctg17-6.0-1	PY_T12911	136		CsqKR_Scaf61_15.4	Pca_133_6.48	1800		CsqKR_Scaf64_12.35	PY_T04390	247		Pca_83_0.48	PY_T18069	87
ctg204-9.52-1	CsqKR_Scaf228_22.25	601		ctg32-11.7-1	Pca_28_5.45	55		ctg17-6.4-1	PY_T12912	55		CsqKR_Scaf61_15.24	Pca_133_6.107	96		CsqKR_Scaf44_12.18	PY_T04409	174		Pca_83_1.26	PY_T18070	231
ctg204-9.60-1	CsqKR_Scaf228_22.11	194		###				ctg17-12.8-1	PY_T12916	2170		CsqKR_Scaf127_16.23	Pca_133_6.43	1400		CsqKR_Scaf64_13.26	PY_T04389	379		Pca_83_1.13	PY_T26087	182
ctg204-9.61-1	CsqKR_Scaf228_22.29	449		ctg31-6.21-1	Pca_73_2.16	75		ctg17-12.7-1	PY_T12915	715		CsqKR_Scaf127_16.26	Pca_133_6.106	152		CsqKR_Scaf44_13.14	PY_T04401	63		Pca_83_2.30	PY_T18436	74
ctg204-9.79-1	CsqKR_Scaf165_18.13	253		ctg31-6.26-1	Pca_73_2.36	346		###				###				###				###
ctg950-2.32-1	CsqKR_Scaf165_18.10	1080		ctg31-8.17-1	Pca_73_2.38	658		ctg589-2.4-1	PY_T13278	544		CsqKR_Scaf27_17.12	Pca_26_36.65	326		CsqKR_Scaf101_2.31	PY_T04541	91		Pca_41_10.31	PY_T18160	136
ctg950-2.34-1	CsqKR_Scaf165_18.14	402		ctg31-8.25-1	Pca_73_4.47	218		ctg589-2.2-1	PY_T13277	199		CsqKR_Scaf27_17.33	Pca_26_36.56	231		CsqKR_Scaf169_2.26	PY_T04639	74		Pca_41_10.35	PY_T18159	85
ctg561-3.0-1	CsqKR_Scaf165_17.13	786		ctg31-9.1-1	Pca_73_3.10	879		ctg589-2.5-1	PY_T13276	191		CsqKR_Scaf27_17.20	Pca_26_36.43	757		CsqKR_Scaf101_2.17	PY_T04543	950		Pca_41_10.24	PY_T18158	474
ctg561-3.32-1	CsqKR_Scaf165_16.5	996		ctg31-23.14-1	Pca_73_4.43	552		ctg589-2.3-1	PY_T13275	145		CsqKR_Scaf61_18.12	Pca_26_34.27	825		CsqKR_Scaf101_2.37	PY_T04544	473		Pca_41_9.40	PY_T18157	389
ctg561-3.8-1	CsqKR_Scaf165_16.28	142		###				###				CsqKR_Scaf61_18.13	Pca_26_34.26	82		CsqKR_Scaf446_3.9	PY_T04845	490		###
ctg561-3.33-1	CsqKR_Scaf165_16.16	406		ctg31-18.10-1	Pca_4_53.37	77		ctg173-25.11-1	PY_T12681	52		CsqKR_Scaf61_19.26	Pca_26_36.54	172		CsqKR_Scaf446_3.20	PY_T04844	194		Pca_80_17.20	PY_T18484	75
ctg561-3.36-1	CsqKR_Scaf165_16.27	546		ctg82-0.4-1	Pca_4_51.44	226		ctg173-22.3-1	PY_T12681	66		###				###				Pca_171_3.64	PY_T18485	75
ctg561-3.11-1	CsqKR_Scaf165_16.8	1100		ctg82-0.2-1	Pca_4_51.35	209		ctg173-22.3-1	PY_T12672	122		CsqKR_Scaf218_4.15	Pca_17_25.31	405		CsqKR_Scaf19_37.19	PY_T03700	103		Pca_171_3.52	PY_T18502	1450
ctg561-3.2-1	CsqKR_Scaf165_16.30	726		ctg82-6.40-1	Pca_4_52.31	270		ctg173-22.4-1	PY_T12672	82		CsqKR_Scaf61_4.9	Pca_17_28.14	251		CsqKR_Scaf19_37.29	PY_T03701	234		Pca_171_2.45	PY_T18501	74
ctg561-3.3-1	CsqKR_Scaf130_19.14	334		ctg82-6.56-1	Pca_4_48.34	188		ctg173-20.11-1	PY_T12663	53		CsqKR_Scaf490_4.12	Pca_17_32.15	87		CsqKR_Scaf19_37.25	PY_T03702	77		###
ctg561-3.4-1	CsqKR_Scaf130_20.12	126		ctg82-6.33-1	Pca_4_49.35	50		ctg173-20.0-1	PY_T12637	288		CsqKR_Scaf127_4.47	Pca_17_27.58	141		CsqKR_Scaf44_38.17	PY_T03712	614		Pca_41_8.30	PY_T18880	307
ctg561-3.5-1	CsqKR_Scaf130_20.13	452		ctg82-7.0-1	Pca_4_49.27	142		###				CsqKR_Scaf490_4.13	Pca_17_32.4	185		###				Pca_41_4.39	PY_T18940	101
ctg561-3.6-1	CsqKR_Scaf130_20.16	576		###				ctg243-6.1-1	PY_T12312	487		CsqKR_Scaf61_4.10	Pca_17_28.14	353		CsqKR_Scaf44_30.7	PY_T03655	53		Pca_41_4.38	PY_T18941	496
ctg570-3.1-1	CsqKR_Scaf130_21.9	623		ctg93-4.8-1	Pca_12_5.40	66		ctg243-3.15-1	PY_T12313	438		###				CsqKR_Scaf44_30.3	PY_T03654	754		Pca_41_4.32	PY_T18942	166
###				ctg93-4.3-1	Pca_12_5.54	120		ctg460-5.4-1	PY_T12328	171		CsqKR_Scaf27_12.22	Pca_17_51.56	58		CsqKR_Scaf44_31.34	PY_T03652	553		Pca_41_3.43	PY_T18921	112
ctg238-4.4-1	CsqKR_Scaf192_12.8	1020		ctg700-3.1-1	Pca_12_12.20	212		ctg460-1.6-1	PY_T12334	506		CsqKR_Scaf27_12.23	Pca_90_11.40	323		CsqKR_Scaf44_31.29	PY_T03653	261		###
ctg238-8.7-1	CsqKR_Scaf192_12.7	327		ctg674-1.4-1	Pca_12_7.71	242		ctg460-0.1-1	PY_T12335	297		CsqKR_Scaf127_12.45	Pca_90_13.47	340		###				Pca_68_13.20	PY_T18149	225
ctg238-10.10-1	CsqKR_Scaf192_13.18	890		ctg297-5.5-1	Pca_12_7.61	82		###				CsqKR_Scaf127_12.42	Pca_90_13.11	432		CsqKR_Scaf25_17.36	PY_T04279	585		Pca_68_12.11	PY_T18151	310
ctg238-10.2-1	CsqKR_Scaf192_13.10	228		ctg297-5.1-1	Pca_12_7.57	443		ctg115-3.29-1	PY_T12673	71		CsqKR_Scaf127_13.28	Pca_90_13.53	338		CsqKR_Scaf19_17.20	PY_T04261	182		Pca_68_12.27	PY_T18153	248
ctg238-10.16-1	CsqKR_Scaf192_13.38	149		###				ctg115-3.29-1	PY_T12672	60		###				CsqKR_Scaf19_17.13	PY_T04260	914		Pca_68_12.29	PY_T18152	541
ctg523-5.0-1	CsqKR_Scaf192_13.39	217		ctg219-8.14-1	Pca_4_24.27	194		ctg115-3.27-1	PY_T12672	103		CsqKR_Scaf127_1.14	Pca_37_7.33	432		CsqKR_Scaf172_17.40	PY_T04254	88		###
ctg523-4.2-1	CsqKR_Scaf192_13.17	941		ctg219-8.19-1	Pca_4_23.43	75		ctg1585-0.1-1	PY_T12672	55		CsqKR_Scaf127_1.29	Pca_37_7.40	79		###				Pca_83_2.30	PY_T18832	63
ctg523-3.2-1	CsqKR_Scaf192_13.12	965		ctg219-8.15-1	Pca_4_20.25	398		ctg1104-1.12-1	PY_T12664	53		CsqKR_Scaf127_2.5	Pca_37_7.43	262		CsqKR_Scaf25_5.24	PY_T17797	169		Pca_83_2.33	PY_T18836	310
###				ctg438-0.5-1	Pca_4_20.23	446		ctg1104-1.12-1	PY_T12651	55		CsqKR_Scaf127_2.6	Pca_37_7.9	209		CsqKR_Scaf166_5.26	PY_T17786	1040		Pca_83_2.29	PY_T18837	321
ctg1042-3.26-1	CsqKR_Scaf116_4.21	724		ctg438-1.3-1	Pca_4_20.13	318		###				###				CsqKR_Scaf166_5.10	PY_T17776	262		Pca_83_3.49	PY_T18823	329
ctg1042-3.20-1	CsqKR_Scaf116_4.48	96		###				ctg173-17.3-1	PY_T12264	395		CsqKR_Scaf61_52.18	Pca_188_1.55	269		CsqKR_Scaf166_5.9	PY_T17777	98		Pca_83_9.12	PY_T18841	661
ctg792-2.29-1	CsqKR_Scaf116_4.46	672		ctg15-6.1-1	Pca_12_2.41	262		ctg173-16.4-1	PY_T12426	672		CsqKR_Scaf61_54.16	Pca_133_6.111	555		###				Pca_83_8.9	PY_T18842	50
ctg792-2.30-1	CsqKR_Scaf116_4.45	919		ctg15-5.10-1	Pca_12_6.11	194		ctg173-15.1-1	PY_T12439	1460		CsqKR_Scaf61_54.28	Pca_188_0.31	80		CsqKR_Scaf101_1.26	PY_T17749	231		###
ctg792-2.9-1	CsqKR_Scaf116_3.3	1220		ctg15-6.3-1	Pca_12_7.52	171		ctg173-11.8-1	PY_T12437	568		CsqKR_Scaf61_54.32	Pca_188_1.44	625		CsqKR_Scaf101_2.30	PY_T17750	319		Pca_83_5.24	PY_T17949	66
ctg792-2.27-1	CsqKR_Scaf116_3.40	931		ctg2913-0.1-1	Pca_12_9.26	94		ctg173-6.11-1	PY_T12454	348		###				CsqKR_Scaf101_2.34	PY_T17751	150		Pca_83_5.11	PY_T17868	438
ctg792-2.31-1	CsqKR_Scaf116_3.36	348		ctg1513-0.15-1	Pca_12_7.67	158		ctg173-6.6-1	PY_T12452	1170		CsqKR_Scaf61_44.1	Pca_30_23.20	82		CsqKR_Scaf186_2.10	PY_T17756	482		Pca_83_6.47	PY_T17870	1000
ctg3410-0.9-1	CsqKR_Scaf116_3.12	440		###				ctg173-4.12-1	PY_T12450	770		CsqKR_Scaf61_48.13	Pca_30_17.18	343		###				Pca_83_6.45	PY_T17871	580
ctg1881-0.11-1	CsqKR_Scaf116_3.39	152		ctg1223-0.10-1	Pca_4_54.32	623		ctg173-4.11-1	PY_T12448	462		CsqKR_Scaf61_49.8	Pca_30_20.29	196		CsqKR_Scaf43_7.8	PY_T17088	466		Pca_83_6.44	PY_T17872	392
ctg1881-0.8-1	CsqKR_Scaf116_3.33	582		ctg1223-0.12-1	Pca_4_54.19	299		###				CsqKR_Scaf61_51.16	Pca_30_21.26	131		CsqKR_Scaf172_7.27	PY_T16972	61		###
ctg1881-0.10-1	CsqKR_Scaf116_3.38	498		ctg31-2.11-1	Pca_4_52.23	179		ctg742-5.7-1	PY_T13212	447		CsqKR_Scaf61_51.20	Pca_30_21.27	183		CsqKR_Scaf135_7.23	PY_T17100	234		Pca_143_3.19	PY_T18527	187
ctg1881-0.4-1	CsqKR_Scaf116_3.37	153		ctg31-2.12-1	Pca_4_52.41	213		ctg2343-0.4-1	PY_T13215	266		###				CsqKR_Scaf135_7.18	PY_T17101	302		Pca_143_2.37	PY_T18525	94
ctg221-12.57-1	CsqKR_Scaf228_2.35	563		###				ctg906-0.5-1	PY_T13216	66		CsqKR_Scaf127_17.10	Pca_37_29.22	806		###				Pca_143_2.38	PY_T18524	114
ctg221-12.7-1	CsqKR_Scaf228_3.12	1890		ctg108-5.0-1	Pca_28_31.34	115		ctg906-3.7-1	PY_T13217	455		CsqKR_Scaf127_17.12	Pca_37_29.18	1000		CsqKR_Scaf64_33.16	PY_T17114	356		Pca_143_2.8	PY_T18523	394
ctg221-12.55-1	CsqKR_Scaf228_3.16	438		ctg54-0.2-1	Pca_28_24.24	353		###				CsqKR_Scaf127_17.13	Pca_37_30.39	335		CsqKR_Scaf44_34.7	PY_T17020	166		###
ctg221-12.1-1	CsqKR_Scaf228_3.15	557		ctg54-2.9-1	Pca_28_24.23	394		ctg294-2.3-1	PY_T12327	876		CsqKR_Scaf127_17.14	Pca_37_30.35	202		CsqKR_Scaf44_34.9	PY_T17021	267		Pca_139_0.18	PY_T18215	75
ctg221-12.59-1	CsqKR_Scaf228_3.14	743		ctg54-3.5-1	Pca_28_23.26	145		ctg294-2.7-1	PY_T12326	204		CsqKR_Scaf61_18.8	Pca_37_28.63	55		CsqKR_Scaf44_35.17	PY_T17023	275		Pca_139_1.37	PY_T18212	120
ctg221-8.84-1	CsqKR_Scaf228_4.11	115		ctg54-4.2-1	Pca_28_21.48	210		ctg294-3.0-1	PY_T12325	340		###				CsqKR_Scaf44_35.7	PY_T17024	2020		Pca_139_4.37	PY_T18218	1310
ctg221-8.19-1	CsqKR_Scaf228_4.10	125		###				ctg294-3.3-1	PY_T12324	471		CsqKR_Scaf61_23.9	Pca_26_39.43	857		CsqKR_Scaf44_35.14	PY_T17025	1380		Pca_139_4.57	PY_T18219	204
###				ctg131-7.5-1	Pca_28_9.9	749		ctg294-3.1-1	PY_T12323	383		CsqKR_Scaf27_24.33	Pca_26_36.48	169		CsqKR_Scaf43_35.53	PY_T17035	443		###
ctg280-4.8-1	CsqKR_Scaf192_7.13	909		ctg131-8.0-1	Pca_28_9.41	139		###				CsqKR_Scaf27_24.35	Pca_26_36.63	130		CsqKR_Scaf44_35.4	PY_T17049	215		Pca_2_66.43	PY_T12720	266
ctg280-4.0-1	CsqKR_Scaf192_7.31	969		ctg131-7.3-1	Pca_28_9.23	495		ctg2002-0.0-1	PY_T12773	688		CsqKR_Scaf27_24.32	Pca_26_36.21	411		CsqKR_Scaf43_36.28	PY_T17030	264		Pca_2_66.40	PY_T12721	204
ctg280-4.11-1	CsqKR_Scaf192_7.25	713		ctg131-9.10-1	Pca_28_9.37	533		ctg132-0.7-1	PY_T12774	441		CsqKR_Scaf61_26.17	Pca_26_33.31	743		CsqKR_Scaf43_36.17	PY_T17032	168		Pca_2_65.21	PY_T26030	628
ctg280-4.1-1	CsqKR_Scaf192_7.18	3930		###				ctg132-0.8-1	PY_T12776	394		CsqKR_Scaf27_25.25	Pca_26_35.48	234		###				Pca_2_64.27	PY_T12518	732
ctg1841-0.5-1	CsqKR_Scaf192_6.23	378		ctg8-1.7-1	Pca_12_21.38	94		ctg132-2.7-1	PY_T12775	232		CsqKR_Scaf61_28.36	Pca_26_32.69	213		CsqKR_Scaf43_3.31	PY_T17275	87		Pca_2_58.21	PY_T12505	232
###				ctg8-8.12-1	Pca_12_30.28	549		###				###				CsqKR_Scaf169_3.24	PY_T17135	126		Pca_2_58.19	PY_T12504	242
ctg327-2.2-1	CsqKR_Scaf165_13.9	174		ctg8-8.3-1	Pca_12_23.21	275		ctg1106-1.2-1	PY_T12894	702		CsqKR_Scaf100_7.46	Pca_17_19.36	387		CsqKR_Scaf169_3.17	PY_T17134	174		###
ctg327-2.3-1	CsqKR_Scaf165_14.7	308		ctg8-10.0-1	Pca_12_31.32	527		ctg1106-1.9-1	PY_T12893	126		CsqKR_Scaf127_7.6	Pca_17_18.20	245		CsqKR_Scaf43_3.12	PY_T17540	323		Pca_57_10.43	PY_T12309	133
ctg327-4.24-1	CsqKR_Scaf165_14.8	2190		ctg8-13.7-1	Pca_12_37.11	183		ctg1106-1.14-1	PY_T12895	56		CsqKR_Scaf307_8.41	Pca_17_19.28	248		CsqKR_Scaf19_3.19	PY_T17136	125		Pca_57_8.33	PY_T12313	517
ctg327-4.25-1	CsqKR_Scaf165_15.30	117		ctg8-15.6-1	Pca_12_27.13	313		ctg1106-1.10-1	PY_T12897	1430		CsqKR_Scaf307_8.23	Pca_17_19.38	501		###				Pca_57_4.49	PY_T12295	218
ctg327-4.23-1	CsqKR_Scaf165_15.26	609		###				###				CsqKR_Scaf127_8.44	Pca_17_17.24	326		CsqKR_Scaf64_31.12	PY_T17356	862		Pca_57_4.45	PY_T12296	368
ctg327-4.7-1	CsqKR_Scaf165_15.32	1010		ctg2906-0.19-1	Pca_4_10.38	94		ctg769-2.9-1	PY_T13094	187		CsqKR_Scaf127_8.45	Pca_17_20.23	261		CsqKR_Scaf64_32.10	PY_T17355	152		Pca_57_2.50	PY_T12284	1080
ctg1023-1.3-1	CsqKR_Scaf165_15.35	414		ctg320-2.11-1	Pca_4_7.43	596		ctg769-2.10-1	PY_T13095	248		CsqKR_Scaf61_8.25	Pca_17_12.52	96		CsqKR_Scaf43_33.15	PY_T17351	98		###
ctg1023-1.4-1	CsqKR_Scaf165_16.29	503		ctg320-2.13-1	Pca_4_8.31	131		ctg1106-1.15-1	PY_T13093	419		CsqKR_Scaf27_8.23	Pca_17_16.24	55		CsqKR_Scaf64_34.26	PY_T17676	80		Pca_55_1.41	PY_T12719	93
###				ctg320-2.17-1	Pca_4_8.43	75		ctg786-2.22-1	PY_T13092	522		CsqKR_Scaf27_8.21	Pca_17_16.23	691		CsqKR_Scaf43_34.14	PY_T17597	255		Pca_55_2.24	PY_T12718	7310
ctg175-7.15-1	CsqKR_Scaf394_1.5	463		ctg320-2.15-1	Pca_4_7.29	112		###				CsqKR_Scaf27_8.24	Pca_17_16.20	261		CsqKR_Scaf43_35.7	PY_T17667	732		Pca_55_2.26	PY_T12717	335
ctg175-7.1-1	CsqKR_Scaf394_1.16	682		ctg8-0.2-1	Pca_4_4.32	620		ctg432-2.8-1	PY_T13211	176		CsqKR_Scaf27_8.22	Pca_17_16.17	598		CsqKR_Scaf43_35.15	PY_T17665	773		Pca_55_4.48	PY_T12706	550
ctg175-7.14-1	CsqKR_Scaf394_1.6	648		ctg8-1.5-1	Pca_4_12.38	194		ctg432-1.11-1	PY_T13201	49		###				CsqKR_Scaf43_35.52	PY_T17664	612		###
ctg175-6.37-1	CsqKR_Scaf394_2.18	460		ctg8-5.14-1	Pca_131_1.22	96		ctg432-1.9-1	PY_T13199	346		CsqKR_Scaf245_3.15	Pca_142_3.21	735		CsqKR_Scaf43_35.55	PY_T17663	212		Pca_2_50.49	PY_T12887	346
ctg971-2.14-1	CsqKR_Scaf394_2.7	825		ctg8-15.3-1	Pca_4_5.17	307		ctg432-1.10-1	PY_T13200	150		CsqKR_Scaf245_3.27	Pca_142_3.29	240		CsqKR_Scaf43_36.31	PY_T17662	98		Pca_2_49.15	PY_T12888	201
ctg971-2.12-1	CsqKR_Scaf394_2.16	471		###				###				CsqKR_Scaf307_3.10	Pca_142_1.62	145		###				Pca_2_49.25	PY_T12889	634
ctg971-2.18-1	CsqKR_Scaf394_3.22	980		ctg131-1.6-1	Pca_73_9.25	164		ctg1540-1.2-1	PY_T13005	710		CsqKR_Scaf245_4.15	Pca_142_1.58	471		CsqKR_Scaf43_26.7	PY_T16968	99		Pca_2_49.41	PY_T12890	307
ctg272-5.73-1	CsqKR_Scaf562_1.23	753		ctg131-3.1-1	Pca_73_11.72	471		ctg1790-0.9-1	PY_T13017	498		CsqKR_Scaf232_3.44	Pca_142_4.34	291		CsqKR_Scaf64_26.7	PY_T16962	522		Pca_2_49.26	PY_T12892	71
ctg272-5.67-1	CsqKR_Scaf562_1.24	1340		ctg131-3.4-1	Pca_73_11.69	236		ctg134-2.5-1	PY_T13048	163		CsqKR_Scaf245_4.9	Pca_142_2.39	427		CsqKR_Scaf44_28.10	PY_T16993	133		###
ctg272-5.69-1	CsqKR_Scaf562_1.36	780		ctg131-9.8-1	Pca_73_17.52	180		ctg134-2.4-1	PY_T13053	555		CsqKR_Scaf403_4.56	Pca_142_3.22	712		CsqKR_Scaf44_29.7	PY_T16987	1930		Pca_132_5.47	PY_T12311	80
###				###				ctg134-2.10-1	PY_T13052	313		###				###				Pca_132_1.12	PY_T12308	93
ctg1076-1.10-1	CsqKR_Scaf285_7.15	433		ctg521-2.10-1	Pca_12_32.3	710		###				CsqKR_Scaf188_0.22	Pca_142_5.53	392		CsqKR_Scaf44_26.18	PY_T17147	740		Pca_132_1.41	PY_T12308	66
ctg1076-1.18-1	CsqKR_Scaf285_7.16	323		ctg521-3.8-1	Pca_12_33.15	550		ctg28-15.13-1	PY_T13621	1030		CsqKR_Scaf27_0.23	Pca_37_0.22	98		CsqKR_Scaf43_27.9	PY_T17118	179		Pca_132_0.21	PY_T12293	308
ctg1076-1.17-1	CsqKR_Scaf285_7.55	402		ctg297-3.16-1	Pca_12_37.40	85		ctg28-16.1-1	PY_T13620	922		CsqKR_Scaf232_0.30	Pca_142_4.38	705		CsqKR_Scaf64_28.8	PY_T17146	389		Pca_132_0.22	PY_T12294	732
ctg1076-1.15-1	CsqKR_Scaf285_7.58	639		ctg1507-4.14-1	Pca_12_31.37	262		ctg28-28.4-1	PY_T13636	438		CsqKR_Scaf397_0.22	Pca_142_2.43	1050		CsqKR_Scaf44_28.7	PY_T17144	169		###
ctg1076-1.14-1	CsqKR_Scaf285_7.59	398		ctg76-8.75-1	Pca_12_37.38	201		ctg28-30.0-1	PY_T13645	239		CsqKR_Scaf34_1.27	Pca_219_0.26	262		###				Pca_2_26.53	PY_T13091	768
ctg266-5.21-1	CsqKR_Scaf285_7.20	525		###				###				CsqKR_Scaf397_1.25	Pca_142_4.58	69		CsqKR_Scaf25_22.32	PY_T17842	266		Pca_2_25.25	PY_T13257	155
ctg266-5.9-1	CsqKR_Scaf285_8.23	1590		ctg108-8.23-1	Pca_12_54.17	60		ctg405-3.1-1	PY_T14052	149		CsqKR_Scaf325_0.12	Pca_142_1.50	63		CsqKR_Scaf64_23.3	PY_T17659	245		Pca_2_25.31	PY_T13258	345
ctg266-5.20-1	CsqKR_Scaf285_8.21	1050		ctg108-5.4-1	Pca_12_54.51	761		ctg405-3.0-1	PY_T14051	261		CsqKR_Scaf397_1.44	Pca_142_4.48	942		CsqKR_Scaf64_24.8	PY_T17653	199		Pca_2_24.23	PY_T13260	591
ctg266-4.6-1	CsqKR_Scaf285_8.14	302		ctg108-3.1-1	Pca_12_55.49	326		ctg405-3.2-1	PY_T14050	278		###				CsqKR_Scaf19_25.5	PY_T17638	343		Pca_2_20.35	PY_T13104	68
ctg266-4.2-1	CsqKR_Scaf285_8.18	1090		ctg108-3.3-1	Pca_12_56.22	272		ctg405-2.5-1	PY_T14049	250		CsqKR_Scaf307_2.21	Pca_34_36.37	351		###				Pca_2_20.35	PY_T13105	71
ctg266-4.1-1	CsqKR_Scaf285_8.15	1980		ctg54-3.6-1	Pca_12_55.35	851		ctg378-3.1-1	PY_T13858	80		CsqKR_Scaf232_2.64	Pca_53_2.54	79		CsqKR_Scaf25_3.38	PY_T17387	232		Pca_2_20.39	PY_T13241	414
###				###				###				CsqKR_Scaf520_1.13	Pca_53_0.22	198		CsqKR_Scaf25_3.42	PY_T17401	126		Pca_2_20.24	PY_T13093	579
ctg594-0.3-1	CsqKR_Scaf285_7.57	413		ctg1530-1.7-1	Pca_28_21.54	98		ctg171-6.6-1	PY_T13438	126		CsqKR_Scaf232_3.40	Pca_53_2.29	814		CsqKR_Scaf259_3.13	PY_T17407	201		Pca_2_20.21	PY_T13092	361
ctg594-1.13-1	CsqKR_Scaf285_7.53	718		ctg1530-1.38-1	Pca_28_21.40	213		ctg171-6.7-1	PY_T13439	191		CsqKR_Scaf232_3.34	Pca_53_2.55	700		CsqKR_Scaf166_3.41	PY_T17391	196		Pca_2_18.23	PY_T13097	74
ctg594-1.10-1	CsqKR_Scaf285_7.52	670		ctg1025-1.26-1	Pca_28_21.22	421		ctg171-5.1-1	PY_T13440	221		###				CsqKR_Scaf259_3.14	PY_T17406	199		###
ctg594-2.13-1	CsqKR_Scaf285_7.51	645		ctg50-8.2-1	Pca_28_23.20	492		ctg171-4.21-1	PY_T13441	253		CsqKR_Scaf27_19.18	Pca_37_12.39	234		###				Pca_2_80.15	PY_T12431	1640
ctg594-2.10-1	CsqKR_Scaf285_7.56	454		###				ctg171-4.22-1	PY_T13442	83		CsqKR_Scaf27_19.9	Pca_37_12.20	289		CsqKR_Scaf166_16.33	PY_T17213	206		Pca_2_77.25	PY_T12433	482
ctg594-2.14-1	CsqKR_Scaf285_7.50	1660		ctg4063-0.1-1	Pca_73_0.8	232		ctg79-13.3-1	PY_T13422	264		CsqKR_Scaf127_20.0	Pca_37_13.23	69		CsqKR_Scaf166_16.23	PY_T17214	588		Pca_2_76.31	PY_T12434	457
ctg594-2.11-1	CsqKR_Scaf285_6.15	713		ctg613-0.3-1	Pca_246_0.25	136		###				CsqKR_Scaf61_20.8	Pca_37_16.31	115		CsqKR_Scaf166_16.16	PY_T17215	803		Pca_2_71.14	PY_T12268	66
ctg594-2.15-1	CsqKR_Scaf285_6.33	470		ctg1530-1.27-1	Pca_3263_0.53	183		ctg891-3.18-1	PY_T13424	618		###				CsqKR_Scaf166_16.19	PY_T17216	136		###
ctg594-2.5-1	CsqKR_Scaf285_6.41	141		ctg1530-1.35-1	Pca_3263_0.54	368		ctg508-3.0-1	PY_T13413	293		CsqKR_Scaf100_5.11	Pca_215_0.16	111		###				Pca_57_0.18	PY_T13157	508
###				ctg1530-1.29-1	Pca_3263_0.58	150		ctg508-2.8-1	PY_T13416	142		CsqKR_Scaf100_5.19	Pca_26_43.11	180		CsqKR_Scaf43_2.22	PY_T17686	109		Pca_57_0.17	PY_T12956	55
ctg477-5.26-1	CsqKR_Scaf77_2.17	111		###				ctg508-2.31-1	PY_T13417	634		CsqKR_Scaf100_5.16	Pca_26_43.42	459		CsqKR_Scaf43_2.42	PY_T17681	1040		Pca_63_20.14	PY_T13190	1100
ctg477-5.29-1	CsqKR_Scaf77_2.13	1830		ctg21-20.175-1	Pca_4_67.0	308		ctg129-8.8-1	PY_T13420	207		CsqKR_Scaf100_5.20	Pca_26_43.38	316		CsqKR_Scaf300_2.28	PY_T17704	72		Pca_63_20.15	PY_T13191	206
ctg477-5.25-1	CsqKR_Scaf77_2.12	1400		ctg1114-3.4-1	Pca_4_61.39	571		###				###				CsqKR_Scaf25_2.18	PY_T17710	408		Pca_63_19.44	PY_T12963	756
ctg477-5.28-1	CsqKR_Scaf77_1.12	550		ctg1010-2.1-1	Pca_4_61.26	85		ctg474-4.2-1	PY_T13937	138		CsqKR_Scaf188_1.10	Pca_34_26.20	150		###				Pca_63_19.20	PY_T12961	161
ctg477-3.5-1	CsqKR_Scaf77_1.25	278		ctg1010-2.9-1	Pca_4_61.48	103		ctg474-4.0-1	PY_T13939	319		CsqKR_Scaf188_1.1	Pca_34_27.20	96		CsqKR_Scaf72_7.16	PY_T17596	258		###
ctg477-3.4-1	CsqKR_Scaf77_1.23	359		ctg1010-2.10-1	Pca_4_61.47	106		ctg474-4.5-1	PY_T13938	168		CsqKR_Scaf188_1.7	Pca_34_26.18	49		CsqKR_Scaf25_8.24	PY_T17608	591		Pca_2_19.23	PY_T12897	775
ctg2583-0.12-1	CsqKR_Scaf165_1.10	85		###				ctg28-5.0-1	PY_T13947	416		CsqKR_Scaf490_1.13	Pca_34_34.37	244		CsqKR_Scaf72_8.5	PY_T17340	451		Pca_2_19.26	PY_T12895	72
###				ctg1164-0.0-1	Pca_84_2.28	111		###				CsqKR_Scaf32_1.43	Pca_34_29.24	792		CsqKR_Scaf43_8.13	PY_T17610	56		Pca_2_18.30	PY_T12875	379
ctg179-12.2-1	CsqKR_Scaf192_10.30	740		ctg1199-0.12-1	Pca_84_1.13	457		ctg508-2.1-1	PY_T13926	620		CsqKR_Scaf490_1.14	Pca_34_34.37	289		CsqKR_Scaf43_8.18	PY_T17610	56		Pca_2_19.20	PY_T12874	885
ctg179-12.5-1	CsqKR_Scaf192_10.26	378		ctg1199-0.14-1	Pca_84_2.32	266		ctg508-2.6-1	PY_T13925	183		###				###				Pca_2_18.28	PY_T12894	953
ctg179-12.11-1	CsqKR_Scaf192_10.29	1100		ctg1199-0.15-1	Pca_84_1.5	776		ctg508-2.20-1	PY_T13924	310		CsqKR_Scaf27_25.25	Pca_37_32.34	277		CsqKR_Scaf44_26.19	PY_T16956	91		Pca_2_18.31	PY_T12893	160
ctg179-13.0-1	CsqKR_Scaf192_10.28	451		ctg383-4.5-1	Pca_84_0.14	357		ctg129-11.0-1	PY_T13919	63		CsqKR_Scaf61_28.21	Pca_17_0.25	495		CsqKR_Scaf44_26.12	PY_T16955	262		###
ctg179-13.5-1	CsqKR_Scaf192_10.27	237		ctg383-4.6-1	Pca_84_0.16	207		ctg129-10.7-1	PY_T13922	308		CsqKR_Scaf61_28.24	Pca_17_6.36	425		CsqKR_Scaf64_28.9	PY_T16953	258		Pca_2_6.21	PY_T13082	398
ctg1849-0.2-1	CsqKR_Scaf192_10.12	449		ctg383-2.0-1	Pca_84_4.35	226		ctg129-9.6-1	PY_T13917	267		CsqKR_Scaf61_29.7	Pca_17_7.44	117		CsqKR_Scaf44_30.4	PY_T17010	87		Pca_2_2.56	PY_T13276	74
ctg4451-0.4-1	CsqKR_Scaf192_10.24	577		###				###				###				###				Pca_2_2.52	PY_T13275	101
ctg1296-0.0-1	CsqKR_Scaf192_9.49	1160		ctg258-4.10-1	Pca_4_14.36	190		ctg148-9.6-1	PY_T13814	212		CsqKR_Scaf127_4.41	Pca_90_8.51	101		CsqKR_Scaf50_39.31	PY_T19548	63		Pca_2_0.11	PY_T13321	321
ctg1312-0.4-1	CsqKR_Scaf192_9.23	478		ctg258-6.15-1	Pca_4_14.30	58		ctg448-2.0-1	PY_T13823	555		CsqKR_Scaf140_3.16	Pca_90_6.18	79		CsqKR_Scaf50_39.35	PY_T19549	367		Pca_132_5.44	PY_T13227	198
ctg1312-0.8-1	CsqKR_Scaf192_9.45	632		ctg258-7.4-1	Pca_4_14.39	337		ctg448-2.6-1	PY_T13822	387		CsqKR_Scaf127_4.22	Pca_90_10.69	145		CsqKR_Scaf50_39.32	PY_T19182	69		Pca_132_5.42	PY_T13238	229
ctg1312-1.11-1	CsqKR_Scaf192_9.27	427		ctg1041-2.14-1	Pca_4_14.38	963		ctg448-3.12-1	PY_T13821	226		CsqKR_Scaf127_4.46	Pca_90_3.37	98		CsqKR_Scaf99_39.25	PY_T19192	111		Pca_132_3.16	PY_T13075	561
ctg1312-1.17-1	CsqKR_Scaf192_9.44	822		###				###				###				###				Pca_132_2.54	PY_T13231	147
ctg1267-0.11-1	CsqKR_Scaf192_9.46	922		ctg50-7.35-1	Pca_28_19.47	215		ctg349-4.27-1	PY_T13824	190		CsqKR_Scaf403_2.9	Pca_142_1.56	218		CsqKR_Scaf99_40.13	PY_T19874	157		Pca_132_0.30	PY_T13247	185
ctg1267-0.12-1	CsqKR_Scaf192_9.43	637		ctg50-7.28-1	Pca_28_19.37	75		ctg326-5.16-1	PY_T13843	278		CsqKR_Scaf32_1.46	Pca_142_1.48	217		CsqKR_Scaf99_41.14	PY_T19878	119		###
ctg1592-1.12-1	CsqKR_Scaf192_9.25	1880		ctg50-7.26-1	Pca_28_16.29	364		ctg904-1.15-1	PY_T13836	169		CsqKR_Scaf195_2.36	Pca_188_2.46	324		CsqKR_Scaf99_42.1	PY_T19501	285		Pca_184_1.38	PY_T12571	694
ctg1592-1.0-1	CsqKR_Scaf192_9.41	147		ctg718-2.11-1	Pca_28_16.36	253		ctg1005-2.25-1	PY_T13755	64		CsqKR_Scaf195_2.15	Pca_188_2.45	285		CsqKR_Scaf99_43.20	PY_T19502	204		Pca_184_1.33	PY_T12543	553
ctg280-1.4-1	CsqKR_Scaf192_8.4	508		###				###				CsqKR_Scaf245_2.17	Pca_219_0.24	817		###				Pca_184_1.30	PY_T12542	215
ctg280-1.3-1	CsqKR_Scaf192_8.22	511		ctg1041-1.0-1	Pca_131_5.40	449		ctg106-6.11-1	PY_T13454	240		###				CsqKR_Scaf7_30.11	PY_T19702	460		Pca_184_2.39	PY_T12539	123
ctg280-4.5-1	CsqKR_Scaf192_8.8	1610		ctg1041-2.2-1	Pca_131_5.43	392		ctg106-6.14-1	PY_T13455	1570		CsqKR_Scaf127_21.27	Pca_30_10.44	304		CsqKR_Scaf7_30.9	PY_T19697	346		Pca_57_22.86	PY_T12556	210
ctg280-4.6-1	CsqKR_Scaf192_7.12	365		ctg1041-2.0-1	Pca_131_5.42	598		ctg106-7.4-1	PY_T13456	225		CsqKR_Scaf127_21.17	Pca_30_10.41	1220		CsqKR_Scaf7_31.31	PY_T19695	142		###
###				ctg450-4.38-1	Pca_131_4.30	278		ctg106-7.5-1	PY_T13457	699		CsqKR_Scaf61_22.9	Pca_30_15.52	525		CsqKR_Scaf7_31.39	PY_T19694	136		Pca_57_8.30	PY_T12994	478
ctg2134-0.2-1	CsqKR_Scaf165_7.12	429		ctg450-6.0-1	Pca_131_4.8	370		ctg309-0.0-1	PY_T13359	136		CsqKR_Scaf27_24.12	Pca_30_14.62	512		CsqKR_Scaf7_31.34	PY_T19693	315		Pca_57_6.36	PY_T13012	250
ctg1533-0.9-1	CsqKR_Scaf165_7.1	201		###				ctg309-5.9-1	PY_T13368	387		CsqKR_Scaf27_24.34	Pca_30_14.43	117		###				Pca_57_6.37	PY_T13152	278
ctg1533-0.9-1	CsqKR_Scaf165_8.0	174		ctg117-4.6-1	Pca_4_71.41	231		ctg891-3.26-1	PY_T13980	160		###				CsqKR_Scaf14_32.9	PY_T19249	289		Pca_57_6.39	PY_T13151	68
ctg358-4.0-1	CsqKR_Scaf165_9.18	1620		ctg117-4.4-1	Pca_4_72.16	912		ctg891-3.13-1	PY_T13470	852		CsqKR_Scaf127_9.7	Pca_17_5.28	648		CsqKR_Scaf14_32.31	PY_T19248	64		###
ctg358-3.51-1	CsqKR_Scaf165_9.26	609		ctg985-3.3-1	Pca_4_73.20	210		ctg891-3.16-1	PY_T13476	77		CsqKR_Scaf61_9.71	Pca_17_8.47	50		CsqKR_Scaf14_32.32	PY_T19248	50		Pca_107_1.58	PY_T12162	166
###				ctg985-3.1-1	Pca_4_74.33	511		###				CsqKR_Scaf61_9.35	Pca_17_8.42	202		CsqKR_Scaf14_32.38	PY_T19244	356		Pca_107_2.16	PY_T12166	56
ctg678-2.21-1	CsqKR_Scaf77_0.6	882		###				ctg97-4.0-1	PY_T14346	104		CsqKR_Scaf61_9.16	Pca_17_8.54	119		CsqKR_Scaf14_32.33	PY_T19243	277		Pca_107_2.39	PY_T12167	1820
ctg1105-2.27-1	CsqKR_Scaf371_0.26	45		ctg687-3.20-1	Pca_12_19.50	210		ctg97-5.6-1	PY_T14347	161		CsqKR_Scaf127_10.7	Pca_17_4.15	569		###				Pca_107_5.58	PY_T12175	242
ctg636-3.29-1	CsqKR_Scaf67_0.10	470		ctg687-3.23-1	Pca_12_19.49	372		ctg97-5.5-1	PY_T14348	403		###				CsqKR_Scaf21_1.20	PY_T19593	141		###
ctg636-3.28-1	CsqKR_Scaf67_0.17	522		ctg687-3.38-1	Pca_12_19.52	410		ctg97-5.7-1	PY_T14349	50		CsqKR_Scaf127_20.14	Pca_17_43.36	732		CsqKR_Scaf21_2.56	PY_T19601	1220		Pca_2_80.17	PY_T12768	157
ctg636-3.23-1	CsqKR_Scaf67_0.19	1470		ctg687-7.8-1	Pca_12_25.27	283		ctg97-10.0-1	PY_T14350	188		CsqKR_Scaf127_20.31	Pca_17_44.40	354		CsqKR_Scaf281_2.25	PY_T19581	88		Pca_2_75.29	PY_T12750	204
ctg2086-0.1-1	CsqKR_Scaf192_0.16	313		###				###				CsqKR_Scaf127_20.15	Pca_17_44.32	1500		CsqKR_Scaf21_2.57	PY_T19599	136		Pca_2_75.25	PY_T12749	291
ctg2086-0.2-1	CsqKR_Scaf192_0.17	446		ctg1041-3.0-1	Pca_73_6.53	1030		ctg129-8.6-1	PY_T14501	700		CsqKR_Scaf127_20.16	Pca_17_44.33	392		###				Pca_2_72.25	PY_T12731	1010
ctg2086-0.0-1	CsqKR_Scaf192_0.15	376		ctg450-1.0-1	Pca_73_7.51	161		ctg129-7.8-1	PY_T14509	321		###				CsqKR_Scaf50_45.12	PY_T19890	169		###
###				ctg450-8.2-1	Pca_73_9.15	153		ctg129-2.14-1	PY_T14503	53		CsqKR_Scaf194_10.19	Pca_51_22.27	83		CsqKR_Scaf50_45.32	PY_T19882	115		Pca_63_1.46	PY_T13217	255
ctg1373-1.7-1	CsqKR_Scaf285_6.37	45		ctg219-5.0-1	Pca_73_6.44	348		ctg129-2.14-1	PY_T14522	49		CsqKR_Scaf70_10.10	Pca_51_21.19	218		CsqKR_Scaf50_45.30	PY_T19883	721		Pca_63_1.32	PY_T13220	822
ctg1105-1.6-1	CsqKR_Scaf165_6.16	1330		###				ctg129-2.14-1	PY_T14529	69		CsqKR_Scaf70_10.6	Pca_51_21.15	525		CsqKR_Scaf50_45.33	PY_T19884	49		Pca_63_0.19	PY_T13219	455
ctg1105-1.5-1	CsqKR_Scaf165_6.22	356		ctg108-3.0-1	Pca_4_51.47	1110		ctg129-2.14-1	PY_T14535	49		CsqKR_Scaf246_10.5	Pca_51_22.24	381		CsqKR_Scaf50_46.6	PY_T19885	128		Pca_63_1.10	PY_T13218	145
ctg1105-2.1-1	CsqKR_Scaf165_6.25	604		ctg108-1.8-1	Pca_4_50.23	258		ctg129-2.13-1	PY_T14503	56		CsqKR_Scaf70_11.14	Pca_51_20.50	724		###				###
###				ctg108-1.2-1	Pca_4_50.25	198		ctg129-2.13-1	PY_T14529	64		CsqKR_Scaf336_12.27	Pca_51_22.26	277		CsqKR_Scaf99_10.11	PY_T19637	335		Pca_2_95.35	PY_T13154	1090
ctg301-1.1-1	CsqKR_Scaf116_1.13	316		ctg54-6.21-1	Pca_4_54.38	191		ctg129-2.11-1	PY_T14536	63		###				CsqKR_Scaf256_10.40	PY_T19803	207		Pca_2_95.44	PY_T13155	305
ctg384-4.15-1	CsqKR_Scaf228_1.12	280		ctg54-6.23-1	Pca_4_48.43	160		ctg882-1.7-1	PY_T14529	58		CsqKR_Scaf54_5.6	Pca_29_28.29	182		CsqKR_Scaf256_10.5	PY_T25207	221		Pca_2_92.11	PY_T13002	710
ctg384-4.8-1	CsqKR_Scaf228_1.14	1280		###				###				CsqKR_Scaf54_6.10	Pca_29_28.30	349		CsqKR_Scaf256_10.37	PY_T19801	572		Pca_2_93.51	PY_T13003	256
ctg384-4.14-1	CsqKR_Scaf228_1.34	563		ctg1287-0.9-1	Pca_8_72.13	351		ctg326-2.0-1	PY_T14505	55		CsqKR_Scaf336_6.12	Pca_29_29.21	47		###				###
ctg384-4.6-1	CsqKR_Scaf228_1.13	637		ctg1287-0.10-1	Pca_8_71.86	174		ctg326-2.0-1	PY_T14506	66		CsqKR_Scaf142_6.9	Pca_29_24.50	194		CsqKR_Scaf99_7.22	PY_T19148	259		Pca_2_34.51	PY_T12527	125
###				ctg1245-2.18-1	Pca_209_0.70	115		ctg326-2.0-1	PY_T14528	77		CsqKR_Scaf54_6.4	Pca_29_25.39	538		CsqKR_Scaf21_7.20	PY_T19343	82		Pca_2_33.18	PY_T12526	275
ctg2635-0.2-1	CsqKR_Scaf130_28.24	1890		ctg1245-2.22-1	Pca_8_73.26	161		ctg1746-0.4-1	PY_T14513	614		CsqKR_Scaf246_6.17	Pca_29_34.27	359		CsqKR_Scaf21_7.21	PY_T19341	223		Pca_2_33.29	PY_T12566	245
ctg831-1.12-1	CsqKR_Scaf130_28.25	2660		ctg818-0.0-1	Pca_8_73.25	389		ctg349-4.24-1	PY_T14514	117		CsqKR_Scaf193_6.23	Pca_29_25.47	106		CsqKR_Scaf99_7.16	PY_T19149	130		Pca_2_33.35	PY_T12541	373
ctg831-1.9-1	CsqKR_Scaf130_28.0	659		ctg818-2.0-1	Pca_8_75.51	519		ctg349-4.19-1	PY_T14515	433		###				###				Pca_2_27.35	PY_T12520	244
ctg831-0.0-1	CsqKR_Scaf130_29.13	327		###				###				CsqKR_Scaf194_20.15	Pca_66_1.46	520		CsqKR_Scaf21_32.19	PY_T18942	221		Pca_2_27.32	PY_T12552	82
ctg919-4.8-1	CsqKR_Scaf130_29.40	2130		ctg531-3.14-1	Pca_8_76.48	217		ctg309-7.0-1	PY_T13610	310		CsqKR_Scaf194_20.14	Pca_66_1.21	163		CsqKR_Scaf21_32.31	PY_T18941	696		###
ctg919-4.11-1	CsqKR_Scaf130_29.15	659		ctg531-3.15-1	Pca_8_76.50	158		ctg309-8.4-1	PY_T13609	304		CsqKR_Scaf194_20.22	Pca_66_1.57	93		CsqKR_Scaf7_33.22	PY_T18880	274		Pca_107_5.26	PY_T12709	82
ctg650-2.6-1	CsqKR_Scaf130_29.14	569		ctg531-2.5-1	Pca_8_75.49	1290		ctg309-9.13-1	PY_T13608	742		CsqKR_Scaf194_22.15	Pca_66_1.60	757		CsqKR_Scaf7_34.16	PY_T18879	392		Pca_107_6.19	PY_T12708	1490
ctg650-2.0-1	CsqKR_Scaf130_30.8	677		ctg469-0.6-1	Pca_8_75.50	56		ctg309-9.12-1	PY_T13607	180		CsqKR_Scaf194_23.25	Pca_221_0.37	479		###				Pca_107_6.16	PY_T12704	300
ctg650-2.1-1	CsqKR_Scaf130_30.10	916		###				###				CsqKR_Scaf194_24.12	Pca_221_0.34	389		CsqKR_Scaf50_48.27	PY_T18043	93		Pca_107_7.54	PY_T12703	64
ctg650-2.3-1	CsqKR_Scaf130_31.22	998		ctg311-14.16-1	Pca_46_12.6	329		ctg298-5.16-1	PY_T13466	172		###				CsqKR_Scaf50_48.12	PY_T18042	125		Pca_107_7.10	PY_T12701	134
ctg650-2.9-1	CsqKR_Scaf130_31.37	441		ctg311-14.23-1	Pca_46_11.53	75		ctg1568-1.22-1	PY_T13468	88		CsqKR_Scaf194_1.5	Pca_66_20.51	172		CsqKR_Scaf50_49.17	PY_T18047	2500		Pca_107_7.53	PY_T12702	316
ctg1941-0.9-1	CsqKR_Scaf130_31.10	726		ctg6-4.6-1	Pca_46_11.44	55		ctg1568-1.18-1	PY_T13469	1690		CsqKR_Scaf690_1.37	Pca_66_17.51	61		CsqKR_Scaf50_49.25	PY_T18048	153		Pca_107_8.32	PY_T12700	218
ctg1941-0.8-1	CsqKR_Scaf130_31.24	637		ctg6-4.6-1	Pca_46_11.51	49		ctg375-1.7-1	PY_T13371	242		CsqKR_Scaf284_1.9	Pca_66_18.41	300		CsqKR_Scaf50_49.13	PY_T18049	112		Pca_107_8.33	PY_T12698	410
###				ctg6-4.6-1	Pca_46_11.49	53		###				CsqKR_Scaf194_2.6	Pca_66_20.49	1850		###				Pca_107_9.59	PY_T12707	202
ctg1012-3.13-1	CsqKR_Scaf285_0.4	749		ctg6-4.7-1	Pca_46_11.44	68		ctg28-26.2-1	PY_T13792	478		###				CsqKR_Scaf16_8.16	PY_T18591	168		###
ctg1012-3.19-1	CsqKR_Scaf285_0.7	381		ctg6-4.7-1	Pca_46_11.51	55		ctg28-30.7-1	PY_T13706	68		CsqKR_Scaf194_24.17	Pca_66_20.59	253		CsqKR_Scaf50_9.13	PY_T18445	144		Pca_148_2.81	PY_T12881	517
ctg1012-3.5-1	CsqKR_Scaf285_1.5	710		ctg6-4.7-1	Pca_46_11.49	60		ctg164-13.5-1	PY_T13789	1710		CsqKR_Scaf194_27.11	Pca_66_20.62	53		CsqKR_Scaf50_9.20	PY_T18446	522		Pca_148_2.87	PY_T12879	697
ctg1012-2.5-1	CsqKR_Scaf192_1.7	694		ctg6-4.8-1	Pca_46_11.51	47		ctg164-13.19-1	PY_T13788	343		CsqKR_Scaf194_29.24	Pca_66_19.38	50		CsqKR_Scaf50_9.9	PY_T18447	563		Pca_148_1.5	PY_T12880	330
ctg1012-0.5-1	CsqKR_Scaf285_2.14	158		ctg6-4.8-1	Pca_46_11.49	60		ctg164-13.4-1	PY_T13775	1120		CsqKR_Scaf194_29.9	Pca_66_19.36	840		CsqKR_Scaf16_9.9	PY_T18451	94		Pca_148_0.16	PY_T12868	446
ctg1012-0.4-1	CsqKR_Scaf285_2.25	236		ctg6-4.10-1	Pca_46_11.44	60		ctg164-13.3-1	PY_T13774	413		###				###				###
ctg1012-1.5-1	CsqKR_Scaf285_2.17	253		ctg6-4.10-1	Pca_46_11.51	56		ctg164-13.7-1	PY_T13773	145		CsqKR_Scaf193_9.22	Pca_49_18.29	1350		CsqKR_Scaf7_27.38	PY_T17969	523		Pca_63_19.49	PY_T12325	304
ctg1415-0.12-1	CsqKR_Scaf285_1.14	626		ctg6-4.10-1	Pca_46_11.49	50		###				CsqKR_Scaf246_9.7	Pca_49_12.34	345		CsqKR_Scaf7_27.11	PY_T17967	283		Pca_63_19.61	PY_T12326	236
ctg1415-0.10-1	CsqKR_Scaf285_1.21	411		ctg6-15.13-1	Pca_46_14.33	310		ctg164-9.0-1	PY_T14210	634		CsqKR_Scaf246_9.14	Pca_49_12.43	168		CsqKR_Scaf7_27.39	PY_T17966	357		Pca_63_19.57	PY_T12327	1430
ctg1415-0.14-1	CsqKR_Scaf285_1.4	615		ctg6-15.14-1	Pca_46_13.28	349		ctg164-9.1-1	PY_T14211	979		CsqKR_Scaf70_9.5	Pca_49_9.7	906		CsqKR_Scaf50_28.16	PY_T18003	152		Pca_63_16.56	PY_T12306	316
ctg2234-0.8-1	CsqKR_Scaf285_1.13	712		ctg6-16.8-1	Pca_46_13.24	109		ctg164-8.3-1	PY_T14212	560		###				CsqKR_Scaf14_28.15	PY_T17995	66		Pca_63_15.32	PY_T12305	145
ctg2234-0.9-1	CsqKR_Scaf285_1.12	482		###				ctg164-8.0-1	PY_T14213	152		CsqKR_Scaf70_17.9	Pca_49_16.29	400		CsqKR_Scaf99_29.16	PY_T17972	248		###
ctg805-2.3-1	CsqKR_Scaf192_1.62	443		ctg1084-2.16-1	Pca_46_9.35	591		###				CsqKR_Scaf70_18.19	Pca_49_15.26	558		###				Pca_2_111.73	PY_T12223	125
ctg805-2.4-1	CsqKR_Scaf192_1.21	182		ctg133-6.5-1	Pca_46_10.37	85		ctg713-3.0-1	PY_T14454	236		CsqKR_Scaf70_18.17	Pca_49_14.29	417		CsqKR_Scaf7_6.26	PY_T18485	138		Pca_2_111.75	PY_T12221	80
ctg805-2.28-1	CsqKR_Scaf192_1.24	531		ctg133-6.2-1	Pca_46_10.11	528		ctg713-3.26-1	PY_T13498	229		CsqKR_Scaf194_19.10	Pca_49_16.32	411		CsqKR_Scaf7_6.25	PY_T18484	96		Pca_2_110.7	PY_T12225	49
ctg425-4.15-1	CsqKR_Scaf192_1.22	1110		ctg133-6.4-1	Pca_46_10.44	160		ctg713-3.22-1	PY_T13499	123		CsqKR_Scaf70_18.20	Pca_49_14.38	288		CsqKR_Scaf7_6.16	PY_T18508	623		Pca_2_110.20	PY_T12224	229
ctg425-3.21-1	CsqKR_Scaf192_1.65	539		ctg133-6.1-1	Pca_46_10.36	275		ctg713-3.28-1	PY_T13500	166		CsqKR_Scaf70_18.18	Pca_49_14.46	108		CsqKR_Scaf50_6.21	PY_T18106	172		###
ctg425-4.2-1	CsqKR_Scaf192_1.23	482		ctg133-6.14-1	Pca_46_9.34	392		###				###				CsqKR_Scaf256_6.21	PY_T18502	691		Pca_2_41.51	PY_T12942	158
###				ctg133-5.1-1	Pca_46_9.37	642		ctg97-10.3-1	PY_T14127	438		CsqKR_Scaf299_0.28	Pca_4_43.15	508		CsqKR_Scaf50_6.50	PY_T18105	106		Pca_2_41.47	PY_T12941	451
ctg2368-0.0-1	CsqKR_Scaf301_3.18	296		ctg133-5.0-1	Pca_46_9.36	278		ctg97-10.10-1	PY_T14128	1040		CsqKR_Scaf87_0.12	Pca_4_48.50	293		CsqKR_Scaf16_7.16	PY_T18403	446		Pca_2_41.43	PY_T12940	196
ctg2368-0.1-1	CsqKR_Scaf301_3.21	485		ctg133-4.6-1	Pca_46_9.32	1240		ctg97-10.4-1	PY_T14129	153		CsqKR_Scaf841_0.13	Pca_4_52.13	47		CsqKR_Scaf50_7.15	PY_T18107	305		Pca_2_41.39	PY_T12939	375
ctg2368-0.15-1	CsqKR_Scaf301_3.16	221		###				ctg97-10.11-1	PY_T14130	144		CsqKR_Scaf398_0.10	Pca_4_56.13	1050		CsqKR_Scaf7_7.15	PY_T18413	103		###
ctg2368-0.15-1	CsqKR_Scaf301_3.26	239		ctg406-3.17-1	Pca_19_13.26	462		###				CsqKR_Scaf398_1.14	Pca_4_56.30	359		CsqKR_Scaf7_7.24	PY_T18412	659		Pca_7_38.40	PY_T09194	648
ctg3267-0.7-1	CsqKR_Scaf301_3.17	120		ctg406-3.11-1	Pca_19_13.47	91		ctg1099-2.7-1	PY_T14196	187		CsqKR_Scaf398_1.21	Pca_4_56.28	447		CsqKR_Scaf7_7.25	PY_T18410	180		Pca_7_38.60	PY_T09196	517
ctg1265-1.24-1	CsqKR_Scaf301_2.7	621		ctg406-3.24-1	Pca_19_13.43	367		ctg1014-2.9-1	PY_T14193	892		CsqKR_Scaf398_1.13	Pca_4_57.27	149		###				Pca_7_39.25	PY_T09197	757
ctg1265-1.20-1	CsqKR_Scaf301_2.13	644		ctg3277-0.7-1	Pca_19_14.20	91		ctg1014-2.8-1	PY_T14194	479		CsqKR_Scaf87_1.23	Pca_4_56.34	387		CsqKR_Scaf21_13.15	PY_T18383	99		Pca_7_39.15	PY_T09198	188
ctg681-5.15-1	CsqKR_Scaf33_1.11	1310		ctg569-2.9-1	Pca_19_15.28	120		ctg1014-2.11-1	PY_T14195	267		CsqKR_Scaf87_1.39	Pca_4_56.29	391		CsqKR_Scaf7_13.7	PY_T18388	226		Pca_7_39.24	PY_T09199	438
ctg681-5.12-1	CsqKR_Scaf33_1.20	275		ctg569-2.3-1	Pca_19_15.26	91		###				CsqKR_Scaf38_2.17	Pca_4_54.38	225		CsqKR_Scaf21_13.11	PY_T18384	90		Pca_7_40.24	PY_T09270	957
ctg681-5.72-1	CsqKR_Scaf33_2.8	361		ctg569-2.11-1	Pca_19_15.10	746		ctg672-1.10-1	PY_T13977	191		###				CsqKR_Scaf21_14.13	PY_T18385	519		Pca_7_41.22	PY_T09269	169
ctg681-5.10-1	CsqKR_Scaf33_2.24	296		ctg1674-0.6-1	Pca_19_17.29	87		ctg672-2.21-1	PY_T13976	101		CsqKR_Scaf84_6.12	Pca_73_6.54	626		###				Pca_7_41.21	PY_T09266	232
ctg681-5.4-1	CsqKR_Scaf33_2.7	950		###				ctg672-2.18-1	PY_T13975	262		CsqKR_Scaf84_6.9	Pca_73_5.26	310		CsqKR_Scaf14_17.14	PY_T18300	237		Pca_7_48.14	PY_T09261	890
ctg681-5.71-1	CsqKR_Scaf33_3.11	1210		ctg259-5.4-1	Pca_32_28.24	984		ctg672-2.22-1	PY_T13974	950		CsqKR_Scaf4_7.15	Pca_73_5.25	50		CsqKR_Scaf14_17.16	PY_T18301	493		###
ctg628-3.2-1	CsqKR_Scaf33_3.10	1050		ctg259-6.0-1	Pca_32_28.7	376		ctg672-2.19-1	PY_T13973	109		CsqKR_Scaf36_7.14	Pca_73_4.37	685		CsqKR_Scaf14_17.32	PY_T18302	179		Pca_6_44.43	PY_T08802	623
ctg628-3.8-1	CsqKR_Scaf33_3.13	1040		ctg259-6.8-1	Pca_32_28.28	419		###				CsqKR_Scaf4_7.26	Pca_73_5.29	715		CsqKR_Scaf14_17.8	PY_T18303	1030		Pca_6_44.20	PY_T08801	1890
ctg628-3.29-1	CsqKR_Scaf33_3.9	1570		ctg1098-1.5-1	Pca_32_29.11	109		ctg1579-0.17-1	PY_T14378	99		CsqKR_Scaf36_7.19	Pca_73_4.45	694		###				Pca_6_44.36	PY_T25258	220
ctg1340-1.6-1	CsqKR_Scaf301_4.33	370		ctg1098-0.6-1	Pca_32_30.40	960		ctg970-1.21-1	PY_T14377	126		CsqKR_Scaf59_7.21	Pca_73_9.15	164		CsqKR_Scaf7_3.5	PY_T18258	217		Pca_6_44.41	PY_T08800	153
ctg1340-1.14-1	CsqKR_Scaf301_4.19	2580		ctg2441-0.1-1	Pca_32_30.43	368		ctg474-2.5-1	PY_T14386	228		###				CsqKR_Scaf14_3.7	PY_T18267	157		###
###				ctg2441-0.4-1	Pca_32_29.14	50		ctg474-2.6-1	PY_T14387	174		CsqKR_Scaf38_15.22	Pca_28_26.75	91		CsqKR_Scaf256_3.13	PY_T18270	323		Pca_6_45.33	PY_T08176	182
ctg1554-1.0-1	CsqKR_Scaf130_16.11	1070		ctg666-1.6-1	Pca_32_32.50	185		ctg474-3.5-1	PY_T14388	438		CsqKR_Scaf38_15.23	Pca_28_33.24	134		CsqKR_Scaf14_4.12	PY_T18266	743		Pca_6_48.37	PY_T08038	552
ctg1956-0.5-1	CsqKR_Scaf130_16.12	911		###				###				CsqKR_Scaf38_15.26	Pca_28_32.20	56		###				Pca_6_48.41	PY_T08037	580
ctg1956-0.7-1	CsqKR_Scaf130_17.24	80		ctg323-5.4-1	Pca_88_6.65	596		ctg632-0.3-1	PY_T13436	520		CsqKR_Scaf59_15.14	Pca_28_31.34	160		CsqKR_Scaf99_30.30	PY_T18314	1090		Pca_6_49.38	PY_T08027	583
ctg990-2.21-1	CsqKR_Scaf130_18.31	1370		ctg323-5.3-1	Pca_88_5.42	120		ctg632-2.23-1	PY_T13435	291		CsqKR_Scaf36_16.8	Pca_28_32.21	772		CsqKR_Scaf99_30.32	PY_T18313	80		###
ctg990-2.4-1	CsqKR_Scaf130_17.14	719		ctg323-4.1-1	Pca_88_6.59	240		ctg632-2.26-1	PY_T13431	210		CsqKR_Scaf59_17.14	Pca_28_33.33	361		CsqKR_Scaf99_30.39	PY_T18312	324		Pca_7_65.16	PY_T08271	661
ctg990-2.15-1	CsqKR_Scaf130_18.19	180		ctg323-4.7-1	Pca_88_6.67	187		ctg632-2.22-1	PY_T13430	484		###				CsqKR_Scaf99_30.33	PY_T18311	410		Pca_7_66.16	PY_T08270	150
ctg990-2.13-1	CsqKR_Scaf130_18.8	337		###				###				CsqKR_Scaf36_23.21	Pca_4_6.18	212		###				Pca_7_66.21	PY_T08269	191
###				ctg837-0.6-1	Pca_18_12.13	99		ctg713-3.30-1	PY_T14512	126		CsqKR_Scaf36_23.19	Pca_4_6.6	66		CsqKR_Scaf50_6.56	PY_T00507	258		Pca_7_66.17	PY_T08268	324
ctg4092-0.0-1	CsqKR_Scaf77_6.57	541		ctg3208-0.5-1	Pca_18_12.14	130		ctg140-10.11-1	PY_T14502	138		CsqKR_Scaf36_23.17	Pca_4_9.13	919		CsqKR_Scaf50_6.48	PY_T00508	157		Pca_7_70.38	PY_T08262	846
ctg5387-0.0-1	CsqKR_Scaf77_6.4	155		ctg3208-0.4-1	Pca_18_12.1	61		ctg140-7.11-1	PY_T14408	596		CsqKR_Scaf36_23.20	Pca_4_9.16	651		CsqKR_Scaf256_6.23	PY_T00518	226		Pca_7_70.52	PY_T08288	139
ctg578-0.0-1	CsqKR_Scaf77_6.64	1120		ctg1872-0.9-1	Pca_18_15.19	266		ctg140-6.1-1	PY_T14516	144		CsqKR_Scaf36_26.11	Pca_4_8.62	153		CsqKR_Scaf60_7.30	PY_T00503	591		Pca_7_72.50	PY_T08261	838
ctg578-1.0-1	CsqKR_Scaf77_6.60	430		ctg1872-0.12-1	Pca_18_14.35	169		###				CsqKR_Scaf59_28.27	Pca_4_8.51	430		###				###
ctg578-1.2-1	CsqKR_Scaf77_6.66	881		ctg865-2.15-1	Pca_18_15.33	259		ctg554-3.3-1	PY_T14363	242		CsqKR_Scaf59_30.2	Pca_4_12.38	180		CsqKR_Scaf99_36.12	PY_T18157	465		Pca_20_7.37	PY_T08425	185
ctg578-1.8-1	CsqKR_Scaf77_7.21	1660		###				ctg554-3.8-1	PY_T14364	188		###				CsqKR_Scaf99_37.15	PY_T18158	493		Pca_20_2.34	PY_T08603	337
###				ctg388-3.2-1	Pca_168_0.32	916		ctg554-3.0-1	PY_T14365	267		CsqKR_Scaf59_2.16	Pca_131_3.29	82		CsqKR_Scaf99_37.18	PY_T18159	145		Pca_105_2.42	PY_T08424	198
ctg384-2.6-1	CsqKR_Scaf165_11.8	194		ctg279-4.15-1	Pca_168_3.60	136		ctg148-1.5-1	PY_T13551	106		CsqKR_Scaf59_2.11	Pca_131_4.8	460		CsqKR_Scaf99_37.11	PY_T18160	147		Pca_105_9.21	PY_T08589	80
ctg384-2.23-1	CsqKR_Scaf165_11.15	689		ctg279-4.10-1	Pca_168_3.53	463		###				CsqKR_Scaf59_2.23	Pca_131_4.30	278		CsqKR_Scaf99_38.16	PY_T18154	174		Pca_116_7.88	PY_T08604	656
ctg384-2.20-1	CsqKR_Scaf165_12.0	618		ctg279-4.11-1	Pca_168_3.52	188		ctg28-8.12-1	PY_T14184	88		CsqKR_Scaf4_2.36	Pca_131_3.51	383		###				Pca_116_7.79	PY_T08595	269
ctg1081-1.2-1	CsqKR_Scaf165_12.11	1120		###				ctg28-8.14-1	PY_T14185	187		CsqKR_Scaf4_2.31	Pca_131_3.58	126		CsqKR_Scaf7_18.36	PY_T18934	193		Pca_116_7.93	PY_T08421	190
ctg327-0.4-1	CsqKR_Scaf165_11.20	321		ctg582-2.0-1	Pca_8_45.30	49		ctg28-10.5-1	PY_T14186	577		CsqKR_Scaf398_2.36	Pca_73_18.70	237		CsqKR_Scaf7_18.13	PY_T18935	443		Pca_116_6.16	PY_T08600	115
ctg327-0.5-1	CsqKR_Scaf165_11.16	267		ctg497-0.3-1	Pca_8_46.37	187		ctg28-14.17-1	PY_T14163	294		CsqKR_Scaf38_2.44	Pca_131_3.40	354		CsqKR_Scaf7_18.37	PY_T18931	272		###
###				ctg837-2.9-1	Pca_8_46.38	94		ctg28-14.20-1	PY_T14164	473		CsqKR_Scaf38_2.41	Pca_131_3.56	259		CsqKR_Scaf7_18.34	PY_T18932	387		Pca_7_11.37	PY_T08369	258
ctg952-1.2-1	CsqKR_Scaf228_11.11	1030		ctg837-2.8-1	Pca_8_46.33	131		###				###				###				Pca_7_12.37	PY_T08459	470
ctg275-4.28-1	CsqKR_Scaf228_10.12	644		###				ctg112-7.26-1	PY_T14241	55		CsqKR_Scaf84_4.21	Pca_73_11.65	1010		CsqKR_Scaf14_5.26	PY_T18130	340		Pca_7_12.22	PY_T08458	160
ctg275-4.30-1	CsqKR_Scaf228_10.7	4310		ctg67-18.6-1	Pca_18_39.31	191		ctg112-3.35-1	PY_T14253	158		CsqKR_Scaf59_4.10	Pca_73_7.51	149		CsqKR_Scaf31_5.46	PY_T18123	315		Pca_7_12.19	PY_T08457	359
ctg275-4.29-1	CsqKR_Scaf228_9.12	560		ctg67-18.9-1	Pca_18_39.36	498		ctg112-3.33-1	PY_T14251	174		CsqKR_Scaf59_5.13	Pca_73_6.53	1470		CsqKR_Scaf256_6.20	PY_T18430	281		###
ctg275-4.26-1	CsqKR_Scaf228_9.6	1040		ctg67-14.17-1	Pca_18_42.22	117		ctg49-4.13-1	PY_T14235	280		CsqKR_Scaf398_5.18	Pca_73_11.69	223		CsqKR_Scaf256_6.43	PY_T18429	1490		Pca_20_48.80	PY_T08522	337
ctg977-1.0-1	CsqKR_Scaf228_13.8	327		ctg67-13.2-1	Pca_18_43.34	410		###				CsqKR_Scaf398_5.23	Pca_73_11.72	275		CsqKR_Scaf256_6.38	PY_T18428	550		Pca_20_48.99	PY_T08523	153
ctg977-1.13-1	CsqKR_Scaf228_13.17	1350		ctg67-14.12-1	Pca_18_42.16	365		ctg1059-3.22-1	PY_T13714	742		###				CsqKR_Scaf50_6.21	PY_T18434	161		Pca_20_48.79	PY_T08550	419
ctg977-1.15-1	CsqKR_Scaf228_13.28	508		ctg67-13.6-1	Pca_18_43.18	104		ctg1059-3.23-1	PY_T13699	53		CsqKR_Scaf4_10.19	Pca_84_1.5	765		###				Pca_20_47.85	PY_T08534	405
###				ctg67-12.5-1	Pca_18_42.24	408		ctg1456-0.10-1	PY_T13712	58		CsqKR_Scaf84_10.7	Pca_12_60.40	152		CsqKR_Scaf99_4.10	PY_T18552	598		###
ctg1558-0.0-1	CsqKR_Scaf130_15.11	1040		ctg67-12.1-1	Pca_18_43.19	326		ctg1456-0.2-1	PY_T14205	71		CsqKR_Scaf4_10.58	Pca_84_2.32	293		CsqKR_Scaf256_4.31	PY_T18537	541		Pca_35_13.41	PY_T08365	79
ctg1546-0.16-1	CsqKR_Scaf130_15.12	457		ctg67-12.4-1	Pca_18_43.40	302		ctg1456-0.11-1	PY_T14204	122		CsqKR_Scaf4_10.12	Pca_84_1.13	468		CsqKR_Scaf256_4.22	PY_T18536	183		Pca_35_13.33	PY_T08363	577
ctg1546-0.14-1	CsqKR_Scaf130_15.13	1580		ctg67-6.3-1	Pca_18_47.38	158		###				CsqKR_Scaf84_10.6	Pca_12_59.23	239		CsqKR_Scaf256_4.32	PY_T18535	470		Pca_35_12.14	PY_T08364	217
ctg1546-0.15-1	CsqKR_Scaf130_14.17	297		ctg67-1.8-1	Pca_1310_1.106	149		ctg889-5.62-1	PY_T14068	383		CsqKR_Scaf4_10.60	Pca_84_2.28	90		###				Pca_35_13.12	PY_T08455	99
ctg1546-0.12-1	CsqKR_Scaf130_14.23	433		###				ctg713-3.0-1	PY_T14081	169		CsqKR_Scaf4_10.64	Pca_84_5.39	183		CsqKR_Scaf50_7.16	PY_T18913	141		###
ctg414-0.4-1	CsqKR_Scaf130_14.22	274		ctg161-2.10-1	Pca_85_2.19	669		ctg692-1.12-1	PY_T14084	119		###				CsqKR_Scaf50_8.11	PY_T18899	508		Pca_7_82.60	PY_T08934	288
ctg414-0.3-1	CsqKR_Scaf130_14.9	280		ctg161-4.1-1	Pca_85_2.36	466		ctg692-1.15-1	PY_T14082	678		CsqKR_Scaf6_0.7	Pca_12_34.28	286		CsqKR_Scaf50_8.10	PY_T18896	300		Pca_7_81.16	PY_T08936	79
ctg414-3.8-1	CsqKR_Scaf130_14.11	1290		ctg161-5.1-1	Pca_85_2.45	261		###				CsqKR_Scaf87_1.6	Pca_12_32.17	193		CsqKR_Scaf50_8.12	PY_T18895	177		Pca_7_82.61	PY_T08937	168
ctg414-3.10-1	CsqKR_Scaf130_14.12	781		ctg161-6.7-1	Pca_85_2.49	139		ctg375-0.8-1	PY_T13638	71		CsqKR_Scaf6_1.15	Pca_12_33.15	591		CsqKR_Scaf50_8.21	PY_T18894	190		Pca_7_82.53	PY_T08938	514
ctg414-3.9-1	CsqKR_Scaf130_12.12	408		ctg161-6.6-1	Pca_3256_2.40	677		ctg375-0.7-1	PY_T13639	199		CsqKR_Scaf6_1.12	Pca_12_32.3	686		###				###
ctg444-10.3-1	CsqKR_Scaf228_13.29	82		###				ctg375-1.5-1	PY_T13628	291		CsqKR_Scaf87_1.19	Pca_12_37.38	147		CsqKR_Scaf7_31.17	PY_T17963	1360		Pca_6_11.52	PY_T08547	47
###				ctg67-17.0-1	Pca_103_8.32	410		ctg375-4.11-1	PY_T13634	210		CsqKR_Scaf87_1.23	Pca_12_30.28	324		CsqKR_Scaf7_31.40	PY_T17962	72		Pca_6_16.54	PY_T08530	93
ctg221-8.3-1	CsqKR_Scaf130_25.8	1010		ctg67-17.15-1	Pca_103_8.38	149		###				CsqKR_Scaf59_2.13	Pca_12_30.25	359		CsqKR_Scaf7_31.36	PY_T17961	163		Pca_6_16.61	PY_T08529	346
ctg221-8.10-1	CsqKR_Scaf130_25.9	2380		ctg67-9.1-1	Pca_103_8.25	80		ctg28-18.6-1	PY_T14137	501		CsqKR_Scaf398_2.32	Pca_12_28.55	169		CsqKR_Scaf7_32.16	PY_T17960	174		Pca_6_16.48	PY_T08528	1380
ctg221-8.0-1	CsqKR_Scaf130_26.9	3360		ctg67-9.1-1	Pca_103_8.36	64		ctg28-19.10-1	PY_T14138	177		CsqKR_Scaf398_2.35	Pca_12_28.56	202						Pca_6_16.52	PY_T08527	119
ctg221-8.7-1	CsqKR_Scaf130_27.9	484		ctg67-1.7-1	Pca_103_5.48	541		ctg28-19.1-1	PY_T14139	781		CsqKR_Scaf398_2.26	Pca_12_28.46	606						###
ctg221-8.59-1	CsqKR_Scaf130_27.5	612		ctg323-7.5-1	Pca_103_6.31	527		ctg28-19.11-1	PY_T14140	183		###								Pca_6_22.32	PY_T08215	52
ctg1694-0.9-1	CsqKR_Scaf130_24.22	335		###				###				CsqKR_Scaf59_23.8	Pca_4_71.43	47						Pca_6_22.49	PY_T08213	234
ctg1694-0.10-1	CsqKR_Scaf130_24.19	595		ctg388-1.9-1	Pca_46_19.16	168		ctg272-8.39-1	PY_T21571	319		CsqKR_Scaf59_24.4	Pca_4_65.16	99						Pca_6_23.20	PY_T08212	688
ctg1694-0.8-1	CsqKR_Scaf130_24.21	387		ctg279-3.6-1	Pca_46_22.31	179		ctg204-7.2-1	PY_T21556	128		CsqKR_Scaf36_27.20	Pca_4_75.50	985						Pca_6_23.28	PY_T08210	103
ctg275-4.19-1	CsqKR_Scaf130_25.15	177		ctg200-7.23-1	Pca_46_18.15	327		ctg204-9.47-1	PY_T21552	327		CsqKR_Scaf36_27.15	Pca_4_70.50	481						Pca_6_23.26	PY_T08211	117
ctg275-2.2-1	CsqKR_Scaf130_25.17	417		ctg200-7.22-1	Pca_46_19.48	566		ctg561-3.0-1	PY_T21538	161		CsqKR_Scaf59_28.30	Pca_4_71.41	234						###
ctg275-0.2-1	CsqKR_Scaf130_24.20	449		###				ctg1042-3.14-1	PY_T21527	103		CsqKR_Scaf59_28.8	Pca_4_72.16	560						Pca_20_10.15	PY_T08412	164
###				ctg232-1.6-1	Pca_19_27.38	234		ctg1042-3.29-1	PY_T21626	64		CsqKR_Scaf59_29.13	Pca_4_73.20	185						Pca_20_10.33	PY_T08410	250
ctg2609-0.3-1	CsqKR_Scaf301_5.7	395		ctg232-1.4-1	Pca_19_27.56	294		ctg221-12.7-1	PY_T21533	109		CsqKR_Scaf59_29.12	Pca_4_74.33	731						Pca_20_10.36	PY_T08409	372
ctg2609-0.8-1	CsqKR_Scaf301_5.12	302		ctg1187-1.5-1	Pca_19_23.13	677		###				###								Pca_20_10.40	PY_T08405	455
ctg1874-1.21-1	CsqKR_Scaf301_5.9	304		ctg1080-1.4-1	Pca_19_30.15	712		ctg919-4.15-1	PY_T21172	963		CsqKR_Scaf6_3.8	Pca_4_61.47	63						###
ctg1874-1.16-1	CsqKR_Scaf301_4.30	226		ctg1287-0.8-1	Pca_19_29.15	221		ctg1941-0.9-1	PY_T21175	283		CsqKR_Scaf84_3.6	Pca_4_58.37	122						Pca_7_54.32	PY_T08372	239
ctg1335-1.2-1	CsqKR_Scaf301_4.36	452		ctg1287-0.11-1	Pca_19_29.42	275		ctg747-3.0-1	PY_T20977	204		CsqKR_Scaf6_3.13	Pca_4_61.48	117						Pca_7_54.27	PY_T08373	682
ctg1335-1.0-1	CsqKR_Scaf301_4.29	387		###				ctg4092-0.0-1	PY_T20968	267		CsqKR_Scaf6_4.21	Pca_4_61.26	91						Pca_7_55.26	PY_T08374	134
###				ctg1556-1.7-1	Pca_19_29.11	576		ctg2319-0.9-1	PY_T20968	210		CsqKR_Scaf6_4.23	Pca_4_61.39	190						Pca_7_55.28	PY_T08377	152
ctg3584-0.1-1	CsqKR_Scaf165_15.20	68		ctg259-2.2-1	Pca_19_17.31	490		###				CsqKR_Scaf4_4.6	Pca_4_58.49	122						###
ctg977-1.17-1	CsqKR_Scaf228_17.4	577		ctg259-2.0-1	Pca_19_17.44	447		ctg392-2.22-1	PY_T21056	82		CsqKR_Scaf6_5.12	Pca_4_59.30	163						Pca_35_16.36	PY_T08187	126
ctg776-2.9-1	CsqKR_Scaf228_16.8	1300		ctg259-2.1-1	Pca_19_17.43	187		ctg392-2.17-1	PY_T21049	571		###								Pca_35_16.43	PY_T08189	169
ctg776-2.6-1	CsqKR_Scaf228_16.16	666		ctg259-2.3-1	Pca_19_13.39	223		ctg392-2.21-1	PY_T21048	207		CsqKR_Scaf38_11.56	Pca_4_7.66	403						Pca_35_16.39	PY_T08190	527
ctg1064-1.6-1	CsqKR_Scaf228_16.4	206		ctg259-3.3-1	Pca_19_13.34	1070		ctg392-0.1-1	PY_T21047	300		CsqKR_Scaf38_11.60	Pca_4_7.49	55						Pca_35_16.42	PY_T08191	732
ctg1064-1.9-1	CsqKR_Scaf228_17.17	1280		ctg259-4.13-1	Pca_19_13.28	389		ctg2006-0.0-1	PY_T21046	66		CsqKR_Scaf38_11.61	Pca_4_7.55	71						Pca_35_16.38	PY_T08192	236
ctg1064-1.10-1	CsqKR_Scaf228_17.4	579		###				###				CsqKR_Scaf38_11.62	Pca_4_7.48	221						Pca_35_16.41	PY_T08193	114
ctg1064-1.7-1	CsqKR_Scaf228_17.22	299		ctg137-8.19-1	Pca_8_40.26	881		ctg1546-0.16-1	PY_T21732	158		CsqKR_Scaf38_11.26	Pca_4_8.45	742						Pca_35_15.37	PY_T08185	289
ctg1064-1.11-1	CsqKR_Scaf228_17.13	490		ctg137-8.15-1	Pca_8_40.30	169		ctg1546-0.14-1	PY_T21733	881		###								Pca_35_15.37	PY_T08197	299
ctg467-3.15-1	CsqKR_Scaf228_18.8	735		ctg137-8.20-1	Pca_8_40.32	111		ctg1546-0.15-1	PY_T21734	98		CsqKR_Scaf59_17.40	Pca_12_10.13	1150						Pca_35_15.42	PY_T08198	310
ctg467-3.16-1	CsqKR_Scaf228_18.9	991		ctg137-8.16-1	Pca_8_41.34	66		ctg444-7.44-1	PY_T21588	294		CsqKR_Scaf36_17.10	Pca_12_5.54	93						###
ctg301-4.11-1	CsqKR_Scaf228_20.4	606		ctg137-8.11-1	Pca_8_41.44	632		ctg266-4.6-1	PY_T21722	74		CsqKR_Scaf59_18.13	Pca_12_11.34	149						Pca_7_77.52	PY_T08540	274
ctg301-4.9-1	CsqKR_Scaf228_20.10	885		ctg1309-0.11-1	Pca_8_41.14	512		ctg1265-1.20-1	PY_T21719	253		CsqKR_Scaf59_19.15	Pca_12_7.41	2200						Pca_7_78.54	PY_T08541	256
ctg301-4.12-1	CsqKR_Scaf228_21.18	778		###				###				###								Pca_7_80.19	PY_T08520	244
ctg301-3.10-1	CsqKR_Scaf228_21.16	462		ctg812-2.7-1	Pca_18_28.49	106		ctg204-9.72-1	PY_T21176	131		CsqKR_Scaf87_3.28	Pca_28_13.41	82						Pca_7_82.44	PY_T08526	819
ctg301-3.3-1	CsqKR_Scaf228_21.17	323		ctg812-2.5-1	Pca_18_28.44	130		ctg204-9.61-1	PY_T21170	240		CsqKR_Scaf398_3.6	Pca_28_9.37	270						###
###				ctg812-1.7-1	Pca_18_27.21	198		ctg204-9.79-1	PY_T21169	202		CsqKR_Scaf87_3.22	Pca_28_13.41	141						Pca_20_15.61	PY_T08771	209
ctg266-4.0-1	CsqKR_Scaf130_5.14	66		ctg812-1.6-1	Pca_18_27.31	58		ctg561-3.36-1	PY_T20963	213		CsqKR_Scaf398_3.15	Pca_28_9.41	160						Pca_20_12.19	PY_T08769	590
ctg1265-1.7-1	CsqKR_Scaf285_5.2	432		###				ctg561-3.3-1	PY_T20964	85		CsqKR_Scaf398_3.25	Pca_28_9.9	993						Pca_20_11.34	PY_T08770	440
ctg681-5.69-1	CsqKR_Scaf285_5.16	250		ctg212-5.1-1	Pca_8_30.50	280		ctg561-3.6-1	PY_T20959	188		CsqKR_Scaf87_3.19	Pca_28_13.41	144						Pca_20_10.42	PY_T08882	61
ctg681-5.68-1	CsqKR_Scaf285_4.17	538		ctg212-5.13-1	Pca_8_30.47	72		###				CsqKR_Scaf84_4.32	Pca_28_13.32	69						Pca_20_10.42	PY_T08883	53
ctg681-5.17-1	CsqKR_Scaf285_4.40	324		ctg212-5.0-1	Pca_8_30.60	349		ctg175-7.13-1	PY_T21119	408		CsqKR_Scaf84_4.32	Pca_28_14.60	90						###
ctg681-5.19-1	CsqKR_Scaf285_4.46	311		ctg3788-0.5-1	Pca_8_32.29	270		ctg175-7.16-1	PY_T21131	248		###								Pca_20_29.41	PY_T09048	275
ctg681-5.75-1	CsqKR_Scaf285_4.45	353		ctg2466-0.6-1	Pca_8_32.20	340		ctg175-7.12-1	PY_T21127	231		CsqKR_Scaf4_12.28	Pca_12_9.26	99						Pca_20_29.12	PY_T09047	278
###				ctg2820-0.1-1	Pca_8_29.72	141		ctg175-7.15-1	PY_T21129	141		CsqKR_Scaf4_12.15	Pca_12_7.57	675						Pca_20_29.38	PY_T09046	185
ctg221-8.79-1	CsqKR_Scaf228_6.11	405		ctg1168-1.2-1	Pca_8_29.73	1600		###				CsqKR_Scaf4_12.13	Pca_12_7.71	240						Pca_20_29.40	PY_T09045	269
ctg221-8.16-1	CsqKR_Scaf228_7.20	765		###				ctg792-2.30-1	PY_T21198	598		CsqKR_Scaf4_13.30	Pca_12_12.20	176						Pca_20_29.32	PY_T09044	536
ctg221-8.5-1	CsqKR_Scaf228_7.5	406		ctg137-4.18-1	Pca_18_16.31	74		ctg792-2.27-1	PY_T21197	362		###								###
ctg221-8.15-1	CsqKR_Scaf228_7.25	985		ctg137-4.20-1	Pca_18_14.23	512		ctg792-2.31-1	PY_T21195	138		CsqKR_Scaf59_17.18	Pca_4_49.27	319						Pca_20_17.42	PY_T09064	408
ctg221-8.14-1	CsqKR_Scaf228_7.18	153		ctg137-4.36-1	Pca_18_13.2	324		ctg221-12.17-1	PY_T21209	141		CsqKR_Scaf36_17.23	Pca_4_48.46	64						Pca_20_17.49	PY_T09065	168
ctg221-8.12-1	CsqKR_Scaf228_7.12	541		ctg137-6.4-1	Pca_18_14.37	459		ctg221-8.3-1	PY_T21219	686		CsqKR_Scaf59_17.39	Pca_4_49.35	61						Pca_20_17.47	PY_T09067	672
###				###				ctg221-8.10-1	PY_T21218	732		CsqKR_Scaf59_17.37	Pca_4_48.34	158						Pca_20_17.55	PY_T09068	74
ctg852-2.16-1	CsqKR_Scaf130_5.20	508		ctg2747-0.7-1	Pca_88_1.33	308		###				###								###
ctg852-2.32-1	CsqKR_Scaf130_5.13	1320		ctg741-7.17-1	Pca_88_1.31	72		ctg425-4.15-1	PY_T21182	759		CsqKR_Scaf59_30.18	Pca_4_24.24	185						Pca_6_4.31	PY_T08610	142
ctg852-2.24-1	CsqKR_Scaf130_5.12	895		ctg741-7.16-1	Pca_88_1.52	753		ctg179-6.0-1	PY_T21080	405		CsqKR_Scaf90_32.1	Pca_4_25.23	71						Pca_6_3.4	PY_T08609	566
ctg852-2.18-1	CsqKR_Scaf130_5.14	58		ctg741-7.15-1	Pca_88_0.19	1290		ctg179-12.6-1	PY_T21193	792		CsqKR_Scaf59_33.0	Pca_4_21.36	96						Pca_6_6.35	PY_T08625	247
###				###				ctg1296-0.0-1	PY_T21211	585		CsqKR_Scaf59_34.17	Pca_4_20.34	120						Pca_6_7.55	PY_T08611	457
ctg425-4.19-1	CsqKR_Scaf192_4.12	574		ctg3191-0.4-1	Pca_18_17.26	174		###				###								###
ctg425-4.9-1	CsqKR_Scaf192_4.11	236		ctg2515-0.0-1	Pca_18_17.28	259		ctg681-5.70-1	PY_T21698	60		CsqKR_Scaf4_11.13	Pca_73_6.57	508						Pca_35_15.44	PY_T08117	308
ctg425-4.24-1	CsqKR_Scaf192_3.1	119		ctg4960-0.1-1	Pca_18_18.35	296		ctg681-5.69-1	PY_T21698	47		CsqKR_Scaf87_11.31	Pca_73_2.36	354						Pca_35_15.54	PY_T08118	280
ctg179-0.6-1	CsqKR_Scaf192_3.10	580		ctg1678-0.0-1	Pca_18_18.44	228		ctg681-5.4-1	PY_T21694	215		CsqKR_Scaf87_12.38	Pca_73_2.38	682						Pca_35_15.50	PY_T08119	207
ctg179-6.0-1	CsqKR_Scaf192_3.9	914		ctg1678-0.1-1	Pca_18_18.45	142		ctg681-5.71-1	PY_T21692	430		CsqKR_Scaf87_12.23	Pca_73_4.47	421						Pca_35_15.21	PY_T08120	354
###				ctg1678-0.2-1	Pca_18_18.22	114		ctg628-3.2-1	PY_T21691	787		CsqKR_Scaf87_12.27	Pca_73_3.10	893						###
ctg2583-0.14-1	CsqKR_Scaf301_6.31	1550		###				###				###								Pca_3258_1.27	PY_T08808	188
ctg1875-0.14-1	CsqKR_Scaf301_6.30	318		ctg316-4.0-1	Pca_18_16.54	169		ctg831-0.0-1	PY_T21206	112		CsqKR_Scaf36_18.6	Pca_4_53.31	112						Pca_3258_1.22	PY_T08809	293
ctg2840-0.9-1	CsqKR_Scaf301_6.51	808		ctg316-4.8-1	Pca_18_17.9	451		ctg650-2.1-1	PY_T21200	266		CsqKR_Scaf36_19.23	Pca_4_53.45	424						Pca_3258_2.37	PY_T08811	319
ctg502-3.18-1	CsqKR_Scaf301_6.29	500		ctg2150-0.13-1	Pca_18_19.22	547		ctg747-3.0-1	PY_T21220	283		CsqKR_Scaf59_19.21	Pca_4_52.31	367						Pca_6_4.53	PY_T08804	285
###				ctg2150-0.12-1	Pca_18_19.60	210		ctg578-1.8-1	PY_T21204	778		CsqKR_Scaf59_19.22	Pca_4_51.35	111						###
ctg1457-2.9-1	CsqKR_Scaf522_2.24	822		ctg2150-0.14-1	Pca_18_19.49	201		###				CsqKR_Scaf59_20.22	Pca_4_51.44	221						Pca_120_6.18	PY_T11450	68
ctg1457-2.14-1	CsqKR_Scaf522_2.0	109		###				ctg615-3.1-1	PY_T21042	83		###								Pca_120_6.20	PY_T11452	210
ctg1457-2.16-1	CsqKR_Scaf522_2.32	391		ctg119-7.0-1	Pca_30_38.79	152		ctg615-3.3-1	PY_T21041	190		CsqKR_Scaf4_7.24	Pca_28_11.38	176						Pca_120_6.5	PY_T11451	99
ctg1457-2.17-1	CsqKR_Scaf642_1.26	1450		ctg119-7.5-1	Pca_30_38.58	413		ctg615-1.6-1	PY_T21050	191		CsqKR_Scaf36_8.8	Pca_28_16.29	433						Pca_120_5.15	PY_T11454	903
ctg1269-0.5-1	CsqKR_Scaf522_2.5	114		ctg119-7.1-1	Pca_30_38.66	1170		ctg615-1.3-1	PY_T21051	269		CsqKR_Scaf36_8.19	Pca_28_19.37	91						###
ctg1269-0.0-1	CsqKR_Scaf522_2.25	1060		ctg119-7.7-1	Pca_30_38.72	168		###				CsqKR_Scaf36_9.13	Pca_28_19.47	231						Pca_3_53.48	PY_T10934	517
ctg1759-0.6-1	CsqKR_Scaf522_2.34	487		###				ctg467-3.15-1	PY_T21671	342		###								Pca_3_52.22	PY_T10931	163
ctg1759-0.5-1	CsqKR_Scaf522_2.1	109		ctg1556-1.2-1	Pca_30_34.8	368		ctg301-1.1-1	PY_T21666	72		CsqKR_Scaf6_2.27	Pca_84_2.37	503						Pca_3_52.20	PY_T10930	354
ctg444-7.0-1	CsqKR_Scaf33_4.8	675		ctg1556-1.6-1	Pca_30_34.12	169		ctg384-4.10-1	PY_T21667	49		CsqKR_Scaf398_2.23	Pca_84_5.42	150						Pca_3_52.15	PY_T10929	368
###				ctg259-0.8-1	Pca_30_34.34	541		ctg1081-1.2-1	PY_T21699	188		CsqKR_Scaf398_2.17	Pca_84_5.29	699						###
ctg615-3.0-1	CsqKR_Scaf130_12.15	155		ctg259-4.12-1	Pca_30_34.43	164		###				CsqKR_Scaf6_2.18	Pca_84_3.25	361						Pca_3_37.8	PY_T11773	1160
ctg615-2.0-1	CsqKR_Scaf130_11.9	1790		ctg259-4.5-1	Pca_30_34.31	427		ctg594-2.11-1	PY_T21764	606		###								Pca_3_36.28	PY_T11775	598
ctg1068-4.5-1	CsqKR_Scaf130_11.2	677		ctg259-5.2-1	Pca_30_32.40	432		ctg238-4.4-1	PY_T21806	384		CsqKR_Scaf4_7.20	Pca_84_4.27	430						Pca_3_35.32	PY_T11793	94
ctg1068-4.2-1	CsqKR_Scaf130_11.15	180		###				ctg238-10.10-1	PY_T21793	553		CsqKR_Scaf4_7.21	Pca_84_4.35	251						Pca_3_35.36	PY_T11795	251
ctg771-2.0-1	CsqKR_Scaf130_12.11	490		ctg332-6.2-1	Pca_109_9.38	104		ctg523-3.2-1	PY_T21794	392		CsqKR_Scaf398_7.22	Pca_12_56.26	258						Pca_3_34.42	PY_T11777	115
ctg771-0.3-1	CsqKR_Scaf130_12.20	305		ctg332-8.0-1	Pca_109_7.43	503		###				CsqKR_Scaf4_8.9	Pca_84_0.16	169						###
###				ctg332-8.1-1	Pca_109_7.46	119		ctg414-0.4-1	PY_T21549	161		###								Pca_149_2.5	PY_T11495	346
ctg1254-0.9-1	CsqKR_Scaf285_3.12	441		ctg80-9.2-1	Pca_109_7.38	198		ctg414-0.3-1	PY_T21550	99		CsqKR_Scaf4_1.5	Pca_12_15.27	500						Pca_149_4.66	PY_T11497	1180
ctg1373-1.6-1	CsqKR_Scaf285_2.27	1180		ctg80-9.14-1	Pca_109_7.42	310		ctg444-7.41-1	PY_T21561	343		CsqKR_Scaf84_1.10	Pca_12_19.52	408						Pca_149_4.60	PY_T11496	4690
ctg1304-1.0-1	CsqKR_Scaf285_2.30	229		###				ctg444-6.1-1	PY_T21543	274		CsqKR_Scaf84_2.14	Pca_12_19.49	525						Pca_149_4.62	PY_T11566	201
ctg1861-0.12-1	CsqKR_Scaf165_3.17	683		ctg67-14.14-1	Pca_3256_4.30	120		###				CsqKR_Scaf84_2.1	Pca_12_19.53	56						###
ctg1345-0.2-1	CsqKR_Scaf67_1.45	465		ctg67-9.1-1	Pca_3256_2.44	61		ctg281-5.1-1	PY_T19371	188		CsqKR_Scaf6_2.14	Pca_12_23.34	193						Pca_13_58.11	PY_T11465	296
###				ctg67-9.1-1	Pca_32_37.52	83		ctg281-5.2-1	PY_T19374	93		###								Pca_13_54.39	PY_T11483	830
ctg179-6.4-1	CsqKR_Scaf192_4.23	470		ctg67-1.7-1	Pca_32_35.33	568		ctg281-4.4-1	PY_T19370	240		CsqKR_Scaf4_2.20	Pca_4_7.43	1430						Pca_13_53.2	PY_T11482	166
ctg179-8.14-1	CsqKR_Scaf192_5.1	849		ctg67-1.7-1	Pca_32_32.39	520		ctg281-3.1-1	PY_T19012	544		CsqKR_Scaf4_3.10	Pca_4_8.31	199						Pca_13_51.25	PY_T11480	612
ctg179-8.15-1	CsqKR_Scaf192_5.8	123		ctg323-7.1-1	Pca_3256_7.27	392		###				CsqKR_Scaf4_3.14	Pca_4_8.43	106						###
ctg179-8.8-1	CsqKR_Scaf192_5.7	324		###				ctg63-3.38-1	PY_T19249	289		CsqKR_Scaf4_3.3	Pca_4_7.29	221						Pca_40_10.40	PY_T11223	349
###				ctg279-1.0-1	Pca_18_32.17	324		ctg63-3.6-1	PY_T19248	49		###								Pca_40_10.44	PY_T11224	394
ctg392-2.22-1	CsqKR_Scaf116_4.47	270		ctg279-2.5-1	Pca_18_33.66	421		ctg63-4.9-1	PY_T19244	498		CsqKR_Scaf65_18.13	Pca_27_29.11	534						Pca_40_10.35	PY_T11225	749
ctg392-2.18-1	CsqKR_Scaf116_4.18	372		ctg279-2.1-1	Pca_18_33.76	262		ctg63-4.8-1	PY_T19243	191		CsqKR_Scaf65_18.16	Pca_27_29.27	776						Pca_40_10.34	PY_T11226	183
ctg392-2.17-1	CsqKR_Scaf116_5.30	1220		ctg279-2.4-1	Pca_18_32.10	672		###				CsqKR_Scaf65_18.29	Pca_27_29.39	549						###
ctg392-2.21-1	CsqKR_Scaf116_5.27	330		ctg279-3.0-1	Pca_18_33.77	169		ctg5-1.2-1	PY_T19884	68		CsqKR_Scaf95_19.25	Pca_27_32.40	228						Pca_120_4.27	PY_T10898	310
ctg392-0.1-1	CsqKR_Scaf116_5.31	501		ctg279-4.13-1	Pca_18_33.78	72		ctg5-1.0-1	PY_T19883	794		###								Pca_120_2.18	PY_T10881	274
ctg2006-0.0-1	CsqKR_Scaf116_5.28	253		###				ctg5-0.0-1	PY_T19882	114		CsqKR_Scaf41_27.23	Pca_6_16.61	421						Pca_120_2.24	PY_T10883	422
###				ctg65-14.20-1	Pca_8_52.34	87		ctg87-7.4-1	PY_T19876	435		CsqKR_Scaf41_27.16	Pca_6_16.48	1560						Pca_120_2.27	PY_T10884	585
ctg179-10.2-1	CsqKR_Scaf192_6.20	851		ctg1993-0.11-1	Pca_8_53.50	509		###				CsqKR_Scaf41_27.13	Pca_6_16.52	114						###
ctg179-10.5-1	CsqKR_Scaf192_6.25	911		ctg1993-0.9-1	Pca_8_53.41	204		ctg779-1.6-1	PY_T19511	144		CsqKR_Scaf41_28.14	Pca_6_16.53	112						Pca_1_8.38	PY_T11027	53
ctg179-12.6-1	CsqKR_Scaf192_6.15	1990		ctg1993-0.10-1	Pca_8_53.47	74		ctg782-4.13-1	PY_T19526	2710		###								Pca_1_9.20	PY_T11026	226
ctg179-12.4-1	CsqKR_Scaf192_6.16	789		###				ctg782-4.11-1	PY_T19527	398		CsqKR_Scaf95_8.15	Pca_27_38.7	289						Pca_1_8.37	PY_T11025	498
###				ctg639-2.15-1	Pca_8_70.35	133		ctg111-5.5-1	PY_T19512	473		CsqKR_Scaf95_8.34	Pca_27_38.19	1110						Pca_1_9.21	PY_T11024	471
ctg2093-0.7-1	CsqKR_Scaf116_5.33	345		ctg639-2.3-1	Pca_8_71.77	145		###				CsqKR_Scaf95_8.36	Pca_27_38.6	288						###
ctg495-3.0-1	CsqKR_Scaf116_7.11	182		ctg639-3.13-1	Pca_8_70.32	1060		ctg423-5.2-1	PY_T19693	194		CsqKR_Scaf95_8.37	Pca_27_38.27	419						Pca_3_43.49	PY_T11881	115
ctg495-3.21-1	CsqKR_Scaf116_6.33	364		ctg639-3.17-1	Pca_8_70.34	141		ctg423-5.0-1	PY_T19694	169		###								Pca_3_43.43	PY_T11882	683
ctg384-3.1-1	CsqKR_Scaf116_6.26	914		ctg639-3.14-1	Pca_8_70.33	495		ctg423-5.3-1	PY_T19695	161		CsqKR_Scaf95_3.14	Pca_6_20.35	988						Pca_3_43.56	PY_T11883	111
ctg384-2.3-1	CsqKR_Scaf116_6.30	171		ctg4223-0.2-1	Pca_8_67.24	55		ctg423-6.18-1	PY_T19697	262		CsqKR_Scaf302_3.30	Pca_6_20.58	109						Pca_3_41.36	PY_T11695	60
ctg384-2.9-1	CsqKR_Scaf116_6.27	1310		ctg812-2.6-1	Pca_8_67.24	58		ctg423-6.15-1	PY_T19702	716		CsqKR_Scaf144_3.23	Pca_6_17.40	1450						Pca_3_40.17	PY_T11875	117
ctg384-2.1-1	CsqKR_Scaf116_6.31	340		###				ctg423-6.19-1	PY_T19701	811		CsqKR_Scaf302_3.11	Pca_6_20.16	255						###
ctg384-2.8-1	CsqKR_Scaf116_6.28	500		ctg94-2.1-1	Pca_8_24.34	685		ctg423-6.16-1	PY_T19700	177		CsqKR_Scaf41_3.13	Pca_6_14.37	90						Pca_40_25.55	PY_T11016	180
ctg384-2.7-1	CsqKR_Scaf116_6.29	517		ctg94-0.0-1	Pca_8_26.25	522		###				CsqKR_Scaf144_3.15	Pca_6_17.42	202						Pca_40_24.8	PY_T11017	185
###				ctg587-4.3-1	Pca_8_21.26	479		ctg1364-0.10-1	PY_T19095	289		CsqKR_Scaf302_3.15	Pca_6_20.57	201						Pca_40_25.14	PY_T11018	651
ctg771-5.3-1	CsqKR_Scaf130_7.16	185		ctg530-3.4-1	Pca_8_19.67	245		ctg87-9.5-1	PY_T18997	318		CsqKR_Scaf144_3.24	Pca_6_17.12	144						Pca_40_24.20	PY_T11022	223
ctg771-5.2-1	CsqKR_Scaf33_6.60	354		###				ctg87-8.10-1	PY_T19266	112		###								###
ctg771-5.1-1	CsqKR_Scaf33_6.26	710		ctg6-5.3-1	Pca_8_45.25	991		ctg87-0.6-1	PY_T19268	394		CsqKR_Scaf103_47.44	Pca_105_2.34	2230						Pca_81_8.43	PY_T11694	52
ctg771-4.7-1	CsqKR_Scaf33_6.22	756		ctg6-11.4-1	Pca_8_41.29	196		###				CsqKR_Scaf103_47.50	Pca_116_7.93	139						Pca_81_8.43	PY_T11695	68
###				ctg6-12.6-1	Pca_8_41.45	158		ctg423-4.6-1	PY_T17960	126		CsqKR_Scaf41_49.28	Pca_105_6.30	357						Pca_81_9.14	PY_T11695	64
ctg941-1.23-1	CsqKR_Scaf285_4.6	640		ctg6-13.2-1	Pca_8_39.45	305		ctg423-4.10-1	PY_T17961	206		CsqKR_Scaf41_49.16	Pca_105_7.34	644						Pca_81_12.18	PY_T11684	342
ctg2740-0.4-1	CsqKR_Scaf285_4.22	430		ctg6-13.8-1	Pca_8_39.34	447		ctg423-4.7-1	PY_T17962	68		CsqKR_Scaf41_50.20	Pca_105_9.21	63						Pca_81_13.7	PY_T11685	99
ctg2740-0.3-1	CsqKR_Scaf285_4.44	621		###				ctg423-5.1-1	PY_T17963	270		###								###
ctg295-2.3-1	CsqKR_Scaf285_4.0	460		ctg366-6.25-1	Pca_140_5.78	775		###				CsqKR_Scaf17_0.14	Pca_7_10.47	82						Pca_120_7.67	PY_T11171	1690
ctg295-2.0-1	CsqKR_Scaf285_4.38	305		ctg366-6.19-1	Pca_140_5.85	199		ctg684-2.7-1	PY_T18514	114		CsqKR_Scaf45_0.27	Pca_7_12.22	158						Pca_120_7.36	PY_T11172	478
###				ctg366-6.18-1	Pca_140_5.84	277		ctg684-2.4-1	PY_T18515	356		CsqKR_Scaf45_0.25	Pca_7_12.19	368						Pca_120_7.78	PY_T11175	270
ctg523-5.1-1	CsqKR_Scaf285_6.34	120		ctg366-6.23-1	Pca_140_5.114	161		ctg896-0.4-1	PY_T18492	94		CsqKR_Scaf41_1.13	Pca_7_14.21	343						Pca_120_7.84	PY_T11174	133
ctg523-5.1-1	CsqKR_Scaf285_6.36	114		###				ctg144-2.6-1	PY_T18511	218		CsqKR_Scaf45_1.25	Pca_7_12.39	176						###
ctg523-4.6-1	CsqKR_Scaf285_6.31	266		ctg119-7.3-1	Pca_18_33.55	158		ctg144-6.7-1	PY_T18112	158		CsqKR_Scaf45_1.28	Pca_7_12.44	582						Pca_8_10.36	PY_T12064	101
ctg523-0.1-1	CsqKR_Scaf285_6.40	489		ctg582-1.6-1	Pca_18_36.35	217		###				CsqKR_Scaf45_1.29	Pca_7_13.17	677						Pca_8_10.38	PY_T12063	305
ctg2541-0.0-1	CsqKR_Scaf285_6.39	564		ctg802-1.10-1	Pca_18_35.52	712		ctg2-12.1-1	PY_T18946	166		###								Pca_8_10.34	PY_T11976	868
###				ctg802-1.7-1	Pca_18_35.42	571		ctg2-9.8-1	PY_T18934	99		CsqKR_Scaf65_20.29	Pca_35_19.48	94						Pca_8_9.28	PY_T11975	682
ctg499-1.3-1	CsqKR_Scaf29_9.16	617		###				ctg2-9.2-1	PY_T18935	462		CsqKR_Scaf75_20.44	Pca_35_16.38	327						Pca_8_8.50	PY_T11963	553
ctg499-1.2-1	CsqKR_Scaf29_9.29	209		ctg1049-1.6-1	Pca_46_26.41	93		ctg2-9.7-1	PY_T18931	305		CsqKR_Scaf75_20.22	Pca_35_16.42	737						Pca_8_8.28	PY_T11964	256
ctg499-1.1-1	CsqKR_Scaf29_9.30	421		ctg1049-2.5-1	Pca_46_26.107	794		ctg2-8.6-1	PY_T18932	324		CsqKR_Scaf75_21.12	Pca_35_16.43	174						###
ctg499-1.0-1	CsqKR_Scaf29_9.31	1540		ctg1049-2.15-1	Pca_46_26.40	231		###				CsqKR_Scaf41_21.20	Pca_35_15.54	304						Pca_3_59.12	PY_T11055	617
ctg1410-0.0-1	CsqKR_Scaf29_9.13	304		ctg1049-2.10-1	Pca_46_26.85	126		ctg2-18.1-1	PY_T18249	58		CsqKR_Scaf41_22.29	Pca_35_17.48	362						Pca_3_57.45	PY_T10885	77
ctg588-4.3-1	CsqKR_Scaf29_10.12	198		ctg1049-2.7-1	Pca_46_26.110	446		ctg2-17.1-1	PY_T18269	370		CsqKR_Scaf41_22.39	Pca_35_17.53	82						Pca_3_57.45	PY_T10886	69
ctg588-4.54-1	CsqKR_Scaf112_9.54	389		###				ctg2-17.3-1	PY_T18259	370		###								Pca_3_57.50	PY_T10885	66
ctg588-4.11-1	CsqKR_Scaf112_9.31	375		ctg83-12.0-1	Pca_166_0.38	83		ctg2-9.10-1	PY_T18257	372		CsqKR_Scaf41_4.9	Pca_7_82.58	479						Pca_3_57.50	PY_T10886	52
ctg588-4.6-1	CsqKR_Scaf112_9.29	288		ctg83-12.33-1	Pca_166_1.60	636		###				CsqKR_Scaf103_4.16	Pca_7_81.11	258						Pca_3_56.15	PY_T11052	217
ctg588-4.9-1	CsqKR_Scaf112_9.27	232		ctg83-12.2-1	Pca_166_1.50	757		ctg1053-7.22-1	PY_T18046	500		CsqKR_Scaf41_4.22	Pca_7_82.52	77						###
ctg588-4.66-1	CsqKR_Scaf112_9.44	680		ctg83-12.40-1	Pca_166_1.51	365		ctg1053-7.19-1	PY_T18047	1390		CsqKR_Scaf41_4.21	Pca_7_82.29	625						Pca_81_13.9	PY_T12051	188
ctg588-4.67-1	CsqKR_Scaf112_9.43	193		ctg83-12.3-1	Pca_166_1.59	351		ctg1053-7.23-1	PY_T18048	158		###								Pca_81_14.21	PY_T12055	323
ctg588-4.57-1	CsqKR_Scaf112_9.51	685		###				ctg3155-0.3-1	PY_T18049	122		CsqKR_Scaf264_6.7	Pca_35_28.39	112						Pca_81_16.15	PY_T12052	305
ctg588-4.58-1	CsqKR_Scaf112_9.50	169		ctg84-19.3-1	Pca_21_39.18	512		###				CsqKR_Scaf264_6.60	Pca_35_27.58	82						Pca_81_16.16	PY_T11985	69
ctg588-4.60-1	CsqKR_Scaf112_9.49	357		ctg84-18.8-1	Pca_21_39.25	958		ctg37-7.0-1	PY_T18525	93		CsqKR_Scaf264_6.27	Pca_35_27.52	321						Pca_81_17.54	PY_T11974	215
ctg588-4.22-1	CsqKR_Scaf112_8.8	775		ctg84-17.4-1	Pca_21_38.73	319		ctg37-6.7-1	PY_T18524	141		CsqKR_Scaf264_6.14	Pca_35_27.48	131						###
ctg588-4.21-1	CsqKR_Scaf112_8.12	814		ctg84-15.8-1	Pca_21_37.20	479		ctg37-6.6-1	PY_T18523	452		CsqKR_Scaf264_6.66	Pca_35_27.47	136						Pca_160_1.30	PY_T11035	66
ctg1709-0.11-1	CsqKR_Scaf112_8.11	209		ctg84-14.13-1	Pca_21_38.72	104		ctg37-5.5-1	PY_T18522	400		CsqKR_Scaf264_6.67	Pca_35_27.20	289						Pca_160_2.4	PY_T11033	335
ctg1709-0.10-1	CsqKR_Scaf112_8.34	375		###				ctg37-2.7-1	PY_T18521	342		CsqKR_Scaf264_6.62	Pca_35_27.38	286						Pca_160_2.15	PY_T11032	206
ctg1709-0.13-1	CsqKR_Scaf112_7.9	261		ctg84-12.15-1	Pca_39_3.21	196		###				CsqKR_Scaf264_6.22	Pca_35_26.15	286						Pca_160_3.41	PY_T11029	101
ctg1709-0.12-1	CsqKR_Scaf112_7.40	229		ctg84-12.11-1	Pca_39_3.24	572		ctg706-0.3-1	PY_T17949	96		###								###
ctg1789-0.14-1	CsqKR_Scaf112_7.39	1380		ctg84-10.4-1	Pca_39_3.10	776		ctg706-2.7-1	PY_T17868	484		CsqKR_Scaf65_15.41	Pca_20_35.10	1240						Pca_81_1.66	PY_T10858	275
ctg1789-0.22-1	CsqKR_Scaf112_6.16	870		ctg84-10.1-1	Pca_39_2.56	245		ctg706-2.6-1	PY_T17870	1040		CsqKR_Scaf65_15.38	Pca_20_36.9	530						Pca_81_2.14	PY_T10847	329
ctg1789-0.18-1	CsqKR_Scaf112_6.14	511		###				ctg706-2.5-1	PY_T17871	664		CsqKR_Scaf65_15.18	Pca_20_34.6	408						Pca_81_3.32	PY_T10846	231
ctg1789-0.11-1	CsqKR_Scaf112_6.21	218		ctg1-9.2-1	Pca_48_20.64	242		ctg706-3.0-1	PY_T17872	432		CsqKR_Scaf65_16.13	Pca_20_34.18	150						Pca_81_3.41	PY_T10845	413
ctg1789-0.12-1	CsqKR_Scaf112_6.20	157		ctg1-9.1-1	Pca_48_19.46	136		ctg489-3.3-1	PY_T17942	375		###								Pca_81_3.17	PY_T10848	281
ctg1789-0.23-1	CsqKR_Scaf112_6.8	180		ctg1-8.20-1	Pca_48_20.63	221		###				CsqKR_Scaf103_0.10	Pca_27_39.33	354						###
ctg149-0.3-1	CsqKR_Scaf112_6.3	296		ctg1-8.24-1	Pca_48_20.50	384		ctg903-0.0-1	PY_T18657	332		CsqKR_Scaf103_1.25	Pca_27_39.34	177						Pca_13_27.25	PY_T12098	259
ctg149-2.8-1	CsqKR_Scaf112_5.94	342		ctg1-7.19-1	Pca_48_20.62	346		ctg484-1.8-1	PY_T18653	440		CsqKR_Scaf103_1.40	Pca_27_39.43	231						Pca_13_22.69	PY_T12091	430
ctg149-2.9-1	CsqKR_Scaf112_5.92	1660		###				ctg484-2.3-1	PY_T18742	982		CsqKR_Scaf103_1.44	Pca_27_39.37	234						Pca_13_22.51	PY_T12090	1360
ctg149-2.10-1	CsqKR_Scaf112_5.16	2140		ctg57-10.20-1	Pca_21_9.15	74		ctg484-3.3-1	PY_T18743	109		###								Pca_13_21.13	PY_T12092	52
ctg149-3.4-1	CsqKR_Scaf112_5.91	1730		ctg57-13.0-1	Pca_21_12.17	285		###				CsqKR_Scaf75_38.25	Pca_7_37.15	112						###
ctg149-8.3-1	CsqKR_Scaf200_6.40	229		ctg57-14.9-1	Pca_21_11.28	158		ctg25-21.2-1	PY_T18272	247		CsqKR_Scaf75_39.7	Pca_7_37.20	349						Pca_3_69.25	PY_T11994	1230
ctg149-8.36-1	CsqKR_Scaf200_6.38	259		ctg57-14.10-1	Pca_21_11.7	244		ctg25-20.2-1	PY_T18273	237		CsqKR_Scaf75_39.17	Pca_7_35.23	572						Pca_3_69.30	PY_T11990	220
ctg149-8.16-1	CsqKR_Scaf200_6.36	183		ctg57-15.3-1	Pca_21_11.29	972		ctg25-20.9-1	PY_T18252	94		CsqKR_Scaf75_39.37	Pca_7_35.32	82						Pca_3_68.39	PY_T11988	239
ctg149-8.21-1	CsqKR_Scaf200_6.35	637		###				ctg25-20.7-1	PY_T18252	69		CsqKR_Scaf75_39.16	Pca_7_36.40	813						Pca_3_68.10	PY_T11987	264
ctg373-4.7-1	CsqKR_Scaf143_6.8	520		ctg84-8.7-1	Pca_39_31.40	172		ctg25-15.1-1	PY_T18244	598		CsqKR_Scaf75_39.13	Pca_7_36.47	302
ctg373-4.11-1	CsqKR_Scaf143_5.20	884		ctg84-7.19-1	Pca_39_31.36	83		###				CsqKR_Scaf75_39.15	Pca_7_36.43	150
###				ctg84-7.18-1	Pca_39_31.39	125		ctg806-0.12-1	PY_T18797	422		###
ctg754-3.11-1	CsqKR_Scaf29_1.5	157		ctg84-4.13-1	Pca_39_31.33	310		ctg806-0.11-1	PY_T18798	199		CsqKR_Scaf103_36.5	Pca_105_2.36	825
ctg754-4.8-1	CsqKR_Scaf29_1.7	795		ctg84-4.0-1	Pca_39_31.16	813		ctg138-3.0-1	PY_T18813	136		CsqKR_Scaf103_37.24	Pca_105_2.42	321
ctg754-4.9-1	CsqKR_Scaf29_1.8	726		ctg84-4.3-1	Pca_39_31.29	329		ctg590-2.0-1	PY_T18796	297		CsqKR_Scaf103_37.38	Pca_20_2.43	389
ctg3984-0.1-1	CsqKR_Scaf451_2.13	637		###				ctg590-3.16-1	PY_T18795	889		CsqKR_Scaf103_37.33	Pca_20_2.32	500
ctg130-14.80-1	CsqKR_Scaf451_2.41	389		ctg74-8.0-1	Pca_104_8.18	94		ctg590-3.13-1	PY_T18794	433		CsqKR_Scaf41_38.19	Pca_20_2.34	87
ctg130-14.4-1	CsqKR_Scaf451_2.42	177		ctg74-10.24-1	Pca_104_8.35	83		###				###
ctg130-14.11-1	CsqKR_Scaf451_2.14	269		ctg57-3.2-1	Pca_104_4.39	141		ctg2722-0.0-1	PY_T18154	264		CsqKR_Scaf103_38.3	Pca_27_34.39	889
ctg130-5.8-1	CsqKR_Scaf112_2.1	402		ctg57-3.0-1	Pca_104_4.37	166		ctg60-1.2-1	PY_T18160	187		CsqKR_Scaf41_38.12	Pca_27_32.45	138
ctg130-5.4-1	CsqKR_Scaf112_2.7	335		ctg57-10.18-1	Pca_104_9.63	52		ctg60-1.3-1	PY_T18159	155		CsqKR_Scaf103_38.18	Pca_27_34.40	593
ctg918-1.12-1	CsqKR_Scaf153_2.35	101		###				ctg60-2.1-1	PY_T18158	446		CsqKR_Scaf103_39.15	Pca_27_34.30	61
ctg918-1.14-1	CsqKR_Scaf153_2.36	87		ctg84-10.2-1	Pca_21_24.56	83		ctg60-2.0-1	PY_T18157	468		###
ctg2099-0.14-1	CsqKR_Scaf153_2.33	778		ctg84-8.8-1	Pca_21_24.51	215		###				CsqKR_Scaf41_29.8	Pca_7_12.43	52
###				ctg84-8.9-1	Pca_21_25.77	120		ctg441-3.5-1	PY_T18519	568		CsqKR_Scaf95_29.59	Pca_7_11.44	523
ctg261-8.15-1	CsqKR_Scaf200_6.10	515		ctg84-2.3-1	Pca_21_27.44	179		ctg485-2.4-1	PY_T18537	432		CsqKR_Scaf95_29.29	Pca_7_11.52	387
ctg261-6.0-1	CsqKR_Scaf200_6.42	293		###				ctg485-2.0-1	PY_T18536	258		CsqKR_Scaf95_29.36	Pca_7_11.37	242
ctg261-5.6-1	CsqKR_Scaf200_6.43	903		ctg239-9.0-1	Pca_21_1.25	685		ctg485-2.12-1	PY_T18535	527		###
ctg261-5.3-1	CsqKR_Scaf200_6.23	539		ctg239-9.3-1	Pca_21_1.33	694		###				CsqKR_Scaf41_9.41	Pca_6_4.78	998
ctg261-3.27-1	CsqKR_Scaf200_7.10	1220		ctg239-11.7-1	Pca_74_15.30	125		ctg661-1.0-1	PY_T18311	487		CsqKR_Scaf41_9.12	Pca_6_4.65	416
ctg261-3.26-1	CsqKR_Scaf200_7.13	745		ctg239-11.5-1	Pca_74_14.8	419		ctg661-1.2-1	PY_T18312	313		CsqKR_Scaf41_9.49	Pca_6_4.56	617
ctg261-3.25-1	CsqKR_Scaf200_7.14	234		ctg239-11.17-1	Pca_74_15.55	215		ctg661-0.1-1	PY_T18313	266		CsqKR_Scaf264_9.8	Pca_6_2.37	908
ctg261-3.29-1	CsqKR_Scaf200_8.27	435		ctg239-14.4-1	Pca_74_18.42	90		ctg661-0.0-1	PY_T18314	530		###
ctg261-3.1-1	CsqKR_Scaf146_6.12	1070		ctg239-14.2-1	Pca_74_18.43	177		###				CsqKR_Scaf103_23.7	Pca_6_15.16	447
ctg685-1.2-1	CsqKR_Scaf146_5.20	293		ctg239-16.6-1	Pca_74_18.49	50		ctg441-9.1-1	PY_T18099	152		CsqKR_Scaf65_23.14	Pca_6_11.52	60
ctg685-2.3-1	CsqKR_Scaf146_5.13	316		###				ctg441-9.17-1	PY_T18100	96		CsqKR_Scaf65_23.12	Pca_6_11.17	478
ctg685-2.4-1	CsqKR_Scaf146_5.14	315		ctg1696-0.13-1	Pca_21_21.37	55		ctg441-9.0-1	PY_T18101	201		CsqKR_Scaf65_23.11	Pca_6_11.53	324
ctg1578-1.32-1	CsqKR_Scaf201_5.43	164		ctg237-9.18-1	Pca_21_23.49	193		ctg441-7.1-1	PY_T18102	104		CsqKR_Scaf65_24.11	Pca_6_12.0	659
###				ctg237-9.21-1	Pca_21_23.25	930		###				###
ctg1360-0.13-1	CsqKR_Scaf20_19.1	221		ctg237-7.3-1	Pca_21_23.48	147		ctg1062-1.3-1	PY_T18894	72		CsqKR_Scaf264_5.10	Pca_6_6.40	66
ctg1360-0.2-1	CsqKR_Scaf20_19.25	258		###				ctg1062-2.6-1	PY_T18896	291		CsqKR_Scaf264_5.23	Pca_6_6.35	193
ctg1360-0.0-1	CsqKR_Scaf20_19.27	424		ctg51-9.4-1	Pca_39_8.29	212		ctg1062-2.5-1	PY_T18899	504		CsqKR_Scaf264_5.26	Pca_6_6.31	370
ctg1360-0.20-1	CsqKR_Scaf20_19.14	655		ctg51-9.1-1	Pca_39_8.27	414		ctg152-1.3-1	PY_T18913	126		CsqKR_Scaf264_5.16	Pca_6_6.29	207
ctg875-1.14-1	CsqKR_Scaf29_16.30	999		ctg12-11.2-1	Pca_39_15.23	528						CsqKR_Scaf95_5.12	Pca_6_5.24	544
ctg875-1.35-1	CsqKR_Scaf29_16.31	411		ctg12-9.7-1	Pca_39_18.27	778						###
ctg875-1.15-1	CsqKR_Scaf29_16.33	1100		ctg12-9.6-1	Pca_39_18.24	199						CsqKR_Scaf103_24.15	Pca_6_44.43	119
ctg875-1.16-1	CsqKR_Scaf29_16.45	316		ctg12-8.6-1	Pca_39_18.23	400						CsqKR_Scaf75_25.31	Pca_6_45.29	188
###				ctg12-7.0-1	Pca_39_18.25	580						CsqKR_Scaf75_25.27	Pca_6_45.7	319
ctg1924-0.5-1	CsqKR_Scaf89_2.6	299		ctg12-6.28-1	Pca_39_17.30	256						CsqKR_Scaf103_25.17	Pca_6_44.20	1920
ctg193-6.40-1	CsqKR_Scaf379_3.13	361		###								CsqKR_Scaf75_25.28	Pca_6_45.23	990
ctg193-6.1-1	CsqKR_Scaf379_2.17	629		ctg869-1.7-1	Pca_21_13.41	508						CsqKR_Scaf103_25.40	Pca_6_44.36	277
ctg193-6.7-1	CsqKR_Scaf379_2.15	576		ctg869-4.4-1	Pca_21_6.47	429						CsqKR_Scaf103_26.21	Pca_6_42.9	56
ctg193-6.0-1	CsqKR_Scaf379_2.16	1150		ctg869-5.3-1	Pca_21_6.65	109						###
ctg193-6.6-1	CsqKR_Scaf379_2.21	621		ctg869-5.4-1	Pca_21_6.46	737						CsqKR_Scaf95_13.14	Pca_20_43.67	242
ctg193-2.12-1	CsqKR_Scaf379_1.11	1050		###								CsqKR_Scaf95_13.13	Pca_20_43.55	632
ctg193-2.2-1	CsqKR_Scaf143_3.26	237		ctg33-6.2-1	Pca_79_17.19	361						CsqKR_Scaf264_13.34	Pca_20_47.74	49
ctg193-2.1-1	CsqKR_Scaf143_2.11	508		ctg33-5.2-1	Pca_79_17.50	658						CsqKR_Scaf95_13.2	Pca_20_47.90	61
ctg193-2.5-1	CsqKR_Scaf143_2.17	644		ctg33-5.0-1	Pca_79_17.63	168						###
###				ctg33-4.2-1	Pca_79_17.68	364						CsqKR_Scaf65_30.2	Pca_7_73.12	177
ctg436-5.42-1	CsqKR_Scaf146_6.13	1230		ctg33-3.3-1	Pca_79_17.62	368						CsqKR_Scaf65_30.9	Pca_7_74.24	111
ctg436-5.19-1	CsqKR_Scaf29_6.11	1140		ctg33-3.0-1	Pca_79_17.75	334						CsqKR_Scaf65_31.29	Pca_7_76.52	64
ctg436-5.18-1	CsqKR_Scaf29_6.10	370		###								CsqKR_Scaf75_31.16	Pca_7_70.59	925
ctg436-5.28-1	CsqKR_Scaf29_7.20	285		ctg218-2.2-1	Pca_36_29.39	207						###
ctg436-4.11-1	CsqKR_Scaf29_7.31	636		ctg218-2.0-1	Pca_36_29.46	183						CsqKR_Scaf75_42.55	Pca_7_47.44	225
ctg3528-0.4-1	CsqKR_Scaf29_7.22	729		ctg218-2.12-1	Pca_36_29.34	242						CsqKR_Scaf75_42.48	Pca_7_47.58	433
ctg2244-0.15-1	CsqKR_Scaf29_7.37	504		ctg218-4.4-1	Pca_36_31.37	269						CsqKR_Scaf75_42.35	Pca_7_48.14	1030
ctg2244-0.13-1	CsqKR_Scaf29_7.39	1050		ctg218-6.5-1	Pca_36_31.35	356						CsqKR_Scaf75_42.50	Pca_7_48.13	319
ctg499-3.7-1	CsqKR_Scaf29_7.34	346		###								CsqKR_Scaf103_46.5	Pca_7_49.9	122
###				ctg30-5.9-1	Pca_23_9.45	168						###
ctg2007-0.9-1	CsqKR_Scaf153_2.31	112		ctg30-5.7-1	Pca_34_0.24	80						CsqKR_Scaf75_22.30	Pca_7_54.32	253
ctg2968-0.6-1	CsqKR_Scaf89_3.8	520		ctg30-6.3-1	Pca_34_1.34	75						CsqKR_Scaf75_22.19	Pca_7_54.27	726
ctg417-3.2-1	CsqKR_Scaf379_3.12	338		ctg30-7.6-1	Pca_34_1.25	443						CsqKR_Scaf75_22.31	Pca_7_55.28	305
ctg417-3.0-1	CsqKR_Scaf379_3.14	365		###								CsqKR_Scaf75_23.8	Pca_7_55.37	49
ctg193-2.7-1	CsqKR_Scaf143_3.30	688		ctg249-5.6-1	Pca_36_21.39	583						CsqKR_Scaf75_23.9	Pca_7_56.17	593
###				ctg142-0.3-1	Pca_36_21.11	264						###
ctg3283-0.0-1	CsqKR_Scaf451_2.14	264		ctg142-0.4-1	Pca_36_21.37	108						CsqKR_Scaf75_40.23	Pca_27_28.50	212
ctg520-7.15-1	CsqKR_Scaf505_2.21	637		ctg142-1.3-1	Pca_36_21.35	225						CsqKR_Scaf75_40.16	Pca_27_28.45	365
ctg520-4.7-1	CsqKR_Scaf153_2.16	183		###								CsqKR_Scaf75_40.24	Pca_27_28.44	210
ctg520-4.15-1	CsqKR_Scaf153_2.17	288		ctg393-6.1-1	Pca_135_4.22	98						CsqKR_Scaf75_40.11	Pca_27_28.49	196
###				ctg393-5.5-1	Pca_135_3.37	138						###
ctg592-2.0-1	CsqKR_Scaf20_15.19	231		ctg393-5.3-1	Pca_135_3.32	206						CsqKR_Scaf95_25.27	Pca_20_28.23	410
ctg592-2.1-1	CsqKR_Scaf20_15.18	381		ctg393-5.4-1	Pca_135_3.11	327						CsqKR_Scaf95_25.9	Pca_20_27.12	482
ctg592-2.2-1	CsqKR_Scaf20_15.17	248		ctg393-5.2-1	Pca_135_3.27	136						CsqKR_Scaf95_25.11	Pca_20_24.35	155
ctg592-2.4-1	CsqKR_Scaf20_15.16	585		ctg393-5.1-1	Pca_135_3.26	101						CsqKR_Scaf103_25.42	Pca_20_30.53	247
ctg592-4.7-1	CsqKR_Scaf20_13.11	572		###								CsqKR_Scaf95_26.4	Pca_20_24.43	141
ctg1611-0.1-1	CsqKR_Scaf20_13.10	424		ctg59-9.15-1	Pca_21_12.19	274						###
ctg983-1.4-1	CsqKR_Scaf29_16.29	519		ctg59-8.0-1	Pca_21_16.36	800						CsqKR_Scaf65_33.14	Pca_7_41.21	172
ctg983-1.2-1	CsqKR_Scaf29_16.47	408		ctg59-7.2-1	Pca_21_16.38	182						CsqKR_Scaf65_33.27	Pca_7_41.22	141
ctg983-2.4-1	CsqKR_Scaf29_15.15	251		ctg59-7.0-1	Pca_21_15.38	286						CsqKR_Scaf65_33.13	Pca_7_40.24	1730
ctg983-2.5-1	CsqKR_Scaf29_15.8	993		ctg59-2.4-1	Pca_21_13.39	213						CsqKR_Scaf65_33.11	Pca_7_40.14	93
ctg983-3.14-1	CsqKR_Scaf29_15.13	561		ctg33-22.8-1	Pca_21_19.14	161						CsqKR_Scaf65_34.22	Pca_7_40.29	207
ctg927-1.8-1	CsqKR_Scaf20_15.13	674		ctg33-22.7-1	Pca_21_18.20	49						###
ctg927-1.6-1	CsqKR_Scaf20_16.17	674		ctg33-21.2-1	Pca_21_18.29	359						CsqKR_Scaf41_14.23	Pca_6_22.49	259
ctg927-1.16-1	CsqKR_Scaf20_16.2	449		ctg33-21.1-1	Pca_21_18.28	544						CsqKR_Scaf41_15.15	Pca_6_23.20	792
ctg927-1.11-1	CsqKR_Scaf89_11.29	185		###								CsqKR_Scaf95_15.12	Pca_6_26.26	332
ctg927-1.10-1	CsqKR_Scaf89_11.24	202		ctg1665-0.7-1	Pca_36_6.39	242						CsqKR_Scaf41_15.27	Pca_6_23.26	122
ctg927-1.9-1	CsqKR_Scaf89_11.26	338		ctg673-1.0-1	Pca_36_7.29	217						###
ctg1322-1.6-1	CsqKR_Scaf89_11.32	1070		ctg673-1.6-1	Pca_36_7.34	699						CsqKR_Scaf41_47.9	Pca_35_14.47	83
ctg1682-0.0-1	CsqKR_Scaf89_10.19	416		ctg673-1.1-1	Pca_36_7.31	476						CsqKR_Scaf103_47.45	Pca_35_8.20	395
###				###								CsqKR_Scaf103_47.47	Pca_35_8.7	193
ctg910-4.35-1	CsqKR_Scaf146_2.14	1680		ctg653-1.3-1	Pca_79_5.32	501						CsqKR_Scaf103_47.48	Pca_35_9.17	367
ctg910-4.27-1	CsqKR_Scaf146_2.13	340		ctg653-1.0-1	Pca_79_5.15	71						###
ctg910-4.20-1	CsqKR_Scaf146_3.12	1590		ctg653-1.0-1	Pca_79_8.50	50						CsqKR_Scaf144_4.44	Pca_20_32.32	182
ctg910-4.21-1	CsqKR_Scaf146_3.11	201		ctg653-1.9-1	Pca_79_5.12	522						CsqKR_Scaf144_4.51	Pca_20_33.54	69
ctg3629-0.0-1	CsqKR_Scaf146_3.9	689		ctg653-2.15-1	Pca_79_5.31	180						CsqKR_Scaf144_4.45	Pca_20_32.13	534
###				ctg653-2.17-1	Pca_79_5.33	150						CsqKR_Scaf144_4.53	Pca_20_33.42	218
ctg3283-0.0-1	CsqKR_Scaf389_0.12	274		ctg653-2.18-1	Pca_79_5.44	490						###
ctg863-0.7-1	CsqKR_Scaf153_1.8	370		###								CsqKR_Scaf41_51.10	Pca_7_38.40	663
ctg1630-0.17-1	CsqKR_Scaf384_1.17	384		ctg119-1.15-1	Pca_36_4.20	383						CsqKR_Scaf41_51.24	Pca_7_38.60	169
ctg520-7.10-1	CsqKR_Scaf289_1.25	1020		ctg119-1.13-1	Pca_36_5.12	999						CsqKR_Scaf41_52.5	Pca_7_39.25	330
ctg520-5.4-1	CsqKR_Scaf289_2.10	985		ctg119-1.16-1	Pca_36_5.10	258						CsqKR_Scaf41_52.10	Pca_7_39.15	466
ctg520-4.7-1	CsqKR_Scaf289_2.4	171		ctg119-2.3-1	Pca_36_6.30	164						###
ctg520-4.15-1	CsqKR_Scaf289_2.6	372		ctg119-2.2-1	Pca_36_5.14	308						CsqKR_Scaf95_27.8	Pca_20_39.33	172
ctg520-4.0-1	CsqKR_Scaf289_2.3	176		ctg119-2.1-1	Pca_36_6.41	272						CsqKR_Scaf95_28.14	Pca_20_39.32	955
ctg520-0.6-1	CsqKR_Scaf20_2.1	446		###								CsqKR_Scaf95_28.28	Pca_20_40.15	196
###				ctg57-3.6-1	Pca_23_8.20	391						CsqKR_Scaf95_28.31	Pca_20_40.17	593
ctg1027-2.5-1	CsqKR_Scaf143_18.33	188		ctg57-3.3-1	Pca_23_7.32	145						CsqKR_Scaf65_29.14	Pca_20_43.53	251
ctg1027-2.4-1	CsqKR_Scaf143_18.18	1450		ctg57-4.4-1	Pca_23_8.21	419						###
ctg1027-2.6-1	CsqKR_Scaf143_18.29	220		ctg57-4.6-1	Pca_23_3.32	386						CsqKR_Scaf65_20.24	Pca_20_44.30	338
ctg2193-0.5-1	CsqKR_Scaf143_17.13	160		ctg57-5.13-1	Pca_23_2.35	566						CsqKR_Scaf65_20.17	Pca_20_43.58	198
ctg1302-1.0-1	CsqKR_Scaf143_17.22	427		ctg57-5.12-1	Pca_23_3.29	112						CsqKR_Scaf65_20.33	Pca_20_43.31	194
###				###								CsqKR_Scaf65_20.18	Pca_20_43.68	849
ctg1032-2.0-1	CsqKR_Scaf384_1.14	77		ctg71-21.0-1	Pca_21_41.45	183						###
ctg1032-4.14-1	CsqKR_Scaf379_1.12	210		ctg71-17.5-1	Pca_21_44.46	79						CsqKR_Scaf41_15.9	Pca_7_59.40	237
ctg1032-4.10-1	CsqKR_Scaf379_1.20	157		ctg71-17.6-1	Pca_21_44.42	403						CsqKR_Scaf41_15.31	Pca_7_59.6	427
ctg1032-4.15-1	CsqKR_Scaf379_1.13	566		ctg71-16.2-1	Pca_21_44.40	229						CsqKR_Scaf41_15.17	Pca_7_59.31	280
ctg191-17.56-1	CsqKR_Scaf615_0.26	441		###								CsqKR_Scaf41_16.15	Pca_7_59.26	664
ctg191-17.86-1	CsqKR_Scaf615_0.23	527		ctg194-5.5-1	Pca_36_1.20	63						###
ctg2007-0.16-1	CsqKR_Scaf115_0.12	66		ctg194-5.3-1	Pca_36_1.26	482						CsqKR_Scaf119_11.30	Pca_20_17.42	455
ctg2007-0.9-1	CsqKR_Scaf772_0.15	94		ctg194-5.9-1	Pca_36_1.24	77						CsqKR_Scaf119_11.28	Pca_20_17.49	88
ctg2007-0.14-1	CsqKR_Scaf115_0.12	55		ctg194-8.0-1	Pca_77_2.22	375						CsqKR_Scaf119_11.31	Pca_20_17.47	606
ctg1299-2.13-1	CsqKR_Scaf200_1.21	588		###								CsqKR_Scaf119_11.29	Pca_20_17.55	87
###				ctg1811-0.13-1	Pca_36_34.42	1140						CsqKR_Scaf119_11.33	Pca_20_17.52	239
ctg960-1.5-1	CsqKR_Scaf143_15.14	1080		ctg1811-0.9-1	Pca_36_34.39	160						CsqKR_Scaf119_11.35	Pca_20_17.52	330
ctg960-1.0-1	CsqKR_Scaf143_15.7	2350		ctg1811-0.14-1	Pca_36_34.40	278						###
ctg960-1.9-1	CsqKR_Scaf143_15.22	364		ctg1811-0.6-1	Pca_36_33.22	229						CsqKR_Scaf95_29.34	Pca_20_29.32	558
ctg960-1.2-1	CsqKR_Scaf143_15.21	161		ctg1665-0.16-1	Pca_36_33.28	109						CsqKR_Scaf95_29.48	Pca_20_29.40	307
ctg960-1.14-1	CsqKR_Scaf143_14.15	593		ctg1665-0.18-1	Pca_36_33.29	315						CsqKR_Scaf95_29.25	Pca_20_29.38	354
ctg960-1.4-1	CsqKR_Scaf143_14.31	182		###								CsqKR_Scaf95_29.57	Pca_20_29.12	315
ctg191-17.82-1	CsqKR_Scaf89_11.30	215		ctg198-5.2-1	Pca_135_6.41	125						CsqKR_Scaf75_30.17	Pca_20_29.41	248
ctg2305-0.9-1	CsqKR_Scaf20_13.14	111		ctg198-5.0-1	Pca_135_6.45	218						###
###				ctg198-4.5-1	Pca_135_6.42	55						CsqKR_Scaf65_26.13	Pca_35_13.41	83
ctg1266-0.23-1	CsqKR_Scaf201_1.18	213		ctg198-4.4-1	Pca_135_6.46	191						CsqKR_Scaf65_26.14	Pca_35_13.16	82
ctg3695-0.5-1	CsqKR_Scaf392_0.28	90		###								CsqKR_Scaf65_26.10	Pca_35_13.43	61
ctg4249-0.1-1	CsqKR_Scaf537_0.13	47		ctg912-1.19-1	Pca_36_19.44	288						CsqKR_Scaf65_27.1	Pca_35_12.20	93
ctg908-1.23-1	CsqKR_Scaf537_0.13	53		ctg325-2.9-1	Pca_36_22.20	291						###
ctg908-1.20-1	CsqKR_Scaf201_0.4	680		ctg260-2.6-1	Pca_36_26.26	1050						CsqKR_Scaf45_11.33	Pca_35_5.24	90
###				ctg260-1.8-1	Pca_36_26.8	88						CsqKR_Scaf45_11.29	Pca_35_5.27	202
ctg1682-0.2-1	CsqKR_Scaf384_0.19	527		###								CsqKR_Scaf95_11.25	Pca_35_13.33	651
ctg4249-0.1-1	CsqKR_Scaf541_0.29	58		ctg216-7.21-1	Pca_21_33.22	215						CsqKR_Scaf95_12.14	Pca_35_12.14	291
ctg908-1.11-1	CsqKR_Scaf541_0.29	52		ctg216-7.22-1	Pca_21_35.48	261						CsqKR_Scaf95_12.0	Pca_35_13.13	103
ctg908-1.22-1	CsqKR_Scaf541_0.29	60		ctg216-7.3-1	Pca_21_35.50	72						###
ctg957-5.21-1	CsqKR_Scaf933_0.0	103		ctg216-7.10-1	Pca_21_35.12	204						CsqKR_Scaf75_32.45	Pca_2_5.19	262
ctg1786-0.19-1	CsqKR_Scaf700_0.22	63		ctg216-7.23-1	Pca_21_35.47	117						CsqKR_Scaf75_32.46	Pca_2_5.11	55
ctg1786-0.19-1	CsqKR_Scaf201_0.1	55		###								CsqKR_Scaf75_33.17	Pca_2_1.25	190
###				ctg1666-0.0-1	Pca_39_23.36	207						CsqKR_Scaf75_33.9	Pca_2_0.11	270
ctg2480-0.10-1	CsqKR_Scaf153_0.21	218		ctg607-0.3-1	Pca_39_23.43	133						CsqKR_Scaf75_33.13	Pca_132_6.21	459
ctg1602-1.21-1	CsqKR_Scaf928_0.21	66		ctg607-1.4-1	Pca_39_23.27	778						CsqKR_Scaf75_34.17	Pca_132_6.51	697
ctg1786-0.19-1	CsqKR_Scaf898_0.5	53		ctg607-3.2-1	Pca_39_27.31	429						###
ctg1786-0.19-1	CsqKR_Scaf448_0.25	56		ctg607-3.0-1	Pca_39_27.32	710						CsqKR_Scaf17_6.8	Pca_148_2.81	552
ctg1786-0.19-1	CsqKR_Scaf929_0.12	56		###								CsqKR_Scaf302_6.14	Pca_148_2.82	264
ctg1786-0.19-1	CsqKR_Scaf537_0.5	53		ctg1-11.5-1	Pca_138_5.52	519						CsqKR_Scaf17_7.20	Pca_148_2.88	50
ctg1786-0.7-1	CsqKR_Scaf898_0.5	45		ctg1-11.3-1	Pca_138_4.19	737						CsqKR_Scaf17_7.23	Pca_148_1.5	386
ctg1786-0.7-1	CsqKR_Scaf550_0.9	49		ctg1-10.9-1	Pca_138_4.25	335						CsqKR_Scaf17_7.12	Pca_148_2.87	713
###				ctg1-10.10-1	Pca_138_4.20	645						###
ctg957-5.21-1	CsqKR_Scaf289_4.15	82		ctg1-9.6-1	Pca_138_5.60	281						CsqKR_Scaf261_1.18	Pca_63_19.61	96
ctg957-0.3-1	CsqKR_Scaf20_5.13	168		ctg1-7.12-1	Pca_138_5.53	171						CsqKR_Scaf261_1.25	Pca_63_19.49	281
ctg1602-1.5-1	CsqKR_Scaf20_5.14	308		ctg1-6.17-1	Pca_138_5.45	874						CsqKR_Scaf95_1.26	Pca_63_16.10	242
ctg1602-1.21-1	CsqKR_Scaf201_5.33	60		###								CsqKR_Scaf180_1.20	Pca_63_12.74	264
ctg1602-1.21-1	CsqKR_Scaf201_5.34	58		ctg240-2.17-1	Pca_42_14.45	83						CsqKR_Scaf95_1.29	Pca_63_15.30	225
ctg1823-0.0-1	CsqKR_Scaf29_4.22	403		ctg627-0.6-1	Pca_42_14.52	588						###
ctg1823-0.8-1	CsqKR_Scaf29_4.11	879		ctg627-0.8-1	Pca_42_14.34	604						CsqKR_Scaf65_11.25	Pca_2_20.21	365
ctg1692-2.5-1	CsqKR_Scaf29_5.8	1200		ctg627-0.7-1	Pca_42_14.40	274						CsqKR_Scaf65_11.18	Pca_2_20.24	742
ctg1692-1.1-1	CsqKR_Scaf29_6.13	1250		ctg627-1.3-1	Pca_42_14.43	637						CsqKR_Scaf65_11.16	Pca_2_19.23	773
###				ctg627-1.6-1	Pca_42_14.50	248						CsqKR_Scaf65_12.16	Pca_2_19.26	63
ctg579-2.1-1	CsqKR_Scaf29_15.12	628		ctg627-2.1-1	Pca_42_14.37	96						CsqKR_Scaf53_12.11	Pca_2_16.27	889
ctg579-2.3-1	CsqKR_Scaf29_15.11	539		###								CsqKR_Scaf65_12.19	Pca_2_18.31	169
ctg1435-2.7-1	CsqKR_Scaf29_14.3	942		ctg869-6.1-1	Pca_36_10.31	49						CsqKR_Scaf65_12.17	Pca_2_18.28	1140
ctg1435-2.6-1	CsqKR_Scaf29_13.6	675		ctg292-4.8-1	Pca_36_17.32	125						CsqKR_Scaf65_12.14	Pca_2_20.39	413
ctg1435-2.9-1	CsqKR_Scaf29_13.8	629		ctg292-4.1-1	Pca_36_18.31	441						CsqKR_Scaf261_12.15	Pca_2_17.38	99
ctg1211-0.5-1	CsqKR_Scaf29_12.15	606		ctg292-3.1-1	Pca_36_19.45	94						###
ctg1211-0.1-1	CsqKR_Scaf29_12.10	580		###								CsqKR_Scaf75_34.23	Pca_2_38.10	351
ctg910-0.2-1	CsqKR_Scaf29_11.14	546		ctg194-5.10-1	Pca_48_25.47	379						CsqKR_Scaf41_36.25	Pca_2_38.12	669
ctg910-4.22-1	CsqKR_Scaf29_11.17	1020		ctg194-6.2-1	Pca_48_25.48	253						CsqKR_Scaf41_36.3	Pca_2_38.11	693
ctg910-2.2-1	CsqKR_Scaf29_11.13	844		ctg194-6.0-1	Pca_48_25.46	191						CsqKR_Scaf41_37.3	Pca_2_39.32	890
ctg910-2.5-1	CsqKR_Scaf29_11.31	536		ctg194-6.3-1	Pca_48_23.8	534						CsqKR_Scaf41_38.14	Pca_2_41.39	626
ctg910-2.6-1	CsqKR_Scaf29_11.15	1170		ctg194-6.1-1	Pca_48_23.29	117						CsqKR_Scaf41_38.15	Pca_2_41.43	176
ctg910-4.31-1	CsqKR_Scaf29_11.20	639		ctg107-11.6-1	Pca_152_4.51	427						CsqKR_Scaf41_38.17	Pca_2_41.47	471
ctg910-4.17-1	CsqKR_Scaf29_10.8	558		###								CsqKR_Scaf41_38.18	Pca_2_41.51	106
ctg910-4.25-1	CsqKR_Scaf29_10.7	185		ctg147-4.1-1	Pca_23_5.43	212						CsqKR_Scaf41_39.11	Pca_2_41.48	522
###				ctg147-4.5-1	Pca_23_5.40	299						###
ctg1094-1.0-1	CsqKR_Scaf200_5.13	952		ctg147-4.0-1	Pca_23_5.35	468						CsqKR_Scaf442_1.60	Pca_55_22.63	311
ctg376-5.8-1	CsqKR_Scaf200_4.8	272		ctg147-4.3-1	Pca_23_5.22	549						CsqKR_Scaf442_1.11	Pca_55_22.63	340
ctg2642-0.0-1	CsqKR_Scaf200_5.22	547		ctg147-3.6-1	Pca_23_4.17	449						CsqKR_Scaf91_2.8	Pca_55_19.20	103
ctg1510-0.0-1	CsqKR_Scaf29_4.25	83		ctg147-3.5-1	Pca_23_4.19	949						CsqKR_Scaf129_2.33	Pca_55_18.38	68
###				###								CsqKR_Scaf129_2.33	Pca_55_19.32	94
ctg130-3.0-1	CsqKR_Scaf143_16.30	2740		ctg1-6.16-1	Pca_77_12.28	454						###
ctg3502-0.0-1	CsqKR_Scaf143_16.33	123		ctg1-6.14-1	Pca_77_12.30	1450						CsqKR_Scaf180_5.7	Pca_63_16.56	316
ctg1101-1.0-1	CsqKR_Scaf143_16.32	427		ctg1-4.3-1	Pca_77_7.45	569						CsqKR_Scaf302_5.20	Pca_63_20.14	346
ctg1101-1.13-1	CsqKR_Scaf143_16.10	354		ctg1-3.12-1	Pca_77_8.29	157						CsqKR_Scaf302_5.26	Pca_63_20.15	176
ctg1101-1.16-1	CsqKR_Scaf143_16.19	354		ctg1-3.11-1	Pca_77_8.31	123						CsqKR_Scaf180_5.10	Pca_63_15.32	77
###				ctg1-2.1-1	Pca_77_9.28	164						###
ctg2007-0.16-1	CsqKR_Scaf481_0.9	60		ctg1-2.2-1	Pca_77_8.9	867						CsqKR_Scaf261_8.6	Pca_107_9.60	514
ctg2007-0.16-1	CsqKR_Scaf407_0.8	82		ctg1-2.0-1	Pca_77_9.27	776						CsqKR_Scaf302_8.57	Pca_148_4.56	430
ctg2007-0.9-1	CsqKR_Scaf481_0.10	93		###								CsqKR_Scaf302_8.41	Pca_148_4.52	1120
ctg2007-0.9-1	CsqKR_Scaf125_0.15	122		ctg1481-0.5-1	Pca_74_1.13	221						CsqKR_Scaf261_8.26	Pca_107_9.59	180
ctg1299-2.14-1	CsqKR_Scaf200_1.11	316		ctg74-6.8-1	Pca_74_3.28	128						###
ctg1299-2.9-1	CsqKR_Scaf200_0.7	528		ctg74-6.9-1	Pca_74_3.18	346						CsqKR_Scaf103_8.34	Pca_2_66.43	508
ctg1299-2.15-1	CsqKR_Scaf200_0.11	493		ctg74-7.1-1	Pca_74_3.20	316						CsqKR_Scaf180_8.9	Pca_2_70.15	93
ctg417-3.23-1	CsqKR_Scaf89_0.26	324		ctg74-7.0-1	Pca_74_2.35	1080						CsqKR_Scaf103_8.36	Pca_2_67.32	87
###				ctg74-7.2-1	Pca_74_2.32	349						CsqKR_Scaf103_8.16	Pca_2_67.31	158
ctg149-8.7-1	CsqKR_Scaf112_3.11	1220		###								###
ctg149-8.0-1	CsqKR_Scaf112_3.36	498		ctg51-3.17-1	Pca_36_17.33	217						CsqKR_Scaf75_16.8	Pca_1302_4.57	305
ctg149-8.27-1	CsqKR_Scaf112_3.33	392		ctg51-3.20-1	Pca_36_16.61	370						CsqKR_Scaf75_16.19	Pca_1302_3.26	49
ctg149-8.11-1	CsqKR_Scaf112_3.32	307		ctg51-5.18-1	Pca_36_15.46	74						CsqKR_Scaf75_16.4	Pca_1302_4.52	149
ctg149-8.30-1	CsqKR_Scaf112_3.35	534		ctg51-5.19-1	Pca_36_15.46	60						CsqKR_Scaf75_17.11	Pca_1302_4.39	688
ctg928-2.25-1	CsqKR_Scaf143_2.17	601		ctg51-5.20-1	Pca_36_15.46	66						CsqKR_Scaf75_17.10	Pca_1302_4.55	694
ctg373-4.40-1	CsqKR_Scaf289_3.3	2150		ctg51-6.3-1	Pca_36_14.32	748						CsqKR_Scaf75_18.5	Pca_1302_3.23	313
###				ctg51-7.0-1	Pca_36_14.41	236						CsqKR_Scaf75_18.6	Pca_1302_3.28	356
ctg957-3.11-1	CsqKR_Scaf143_12.12	772		ctg51-7.2-1	Pca_36_14.15	128						###
ctg957-3.15-1	CsqKR_Scaf143_12.19	976		###								CsqKR_Scaf147_7.25	Pca_132_2.43	49
ctg957-3.14-1	CsqKR_Scaf143_12.25	455		ctg210-9.2-1	Pca_42_17.27	1230						CsqKR_Scaf147_7.13	Pca_132_2.55	364
ctg957-2.2-1	CsqKR_Scaf143_12.17	185		ctg249-0.2-1	Pca_42_16.34	196						CsqKR_Scaf147_7.16	Pca_132_2.60	164
###				ctg249-2.14-1	Pca_42_16.35	182						CsqKR_Scaf75_7.34	Pca_132_5.45	147
ctg1363-0.10-1	CsqKR_Scaf112_9.25	370		ctg249-2.17-1	Pca_42_17.34	357						CsqKR_Scaf75_7.18	Pca_132_5.48	618
ctg1363-0.11-1	CsqKR_Scaf112_9.22	1150		ctg249-2.4-1	Pca_42_17.25	432						CsqKR_Scaf17_7.11	Pca_132_4.31	397
[truncated: 7,657 more rows]

## Sheet: Figure 6a
	Annotation	Gene family	Gigantopelta aegis	Chrysomallon squamiferum	Lottia gigantea	Aplysia californica	Radix auricularia	Lanistes nyassanus	Pomacea canaliculata	Marisa cornuarietis	Modiolus philippinarum	Bathymodiolus platifrons	Crassotrea gigas	Pinctada fucata	Azumapecten farreri	Mizuhopecten yessoensis	Octopus bimaculoides	Euprymna scolopes	Lingula anatina	Phoronis australis
OG0002203	Ankyrin repeat protein	ANK	16	5	0	0	0	0	0	0	0	0	0	0	0	0	0	0	0	0
OG0000095	BTB/POZ domain-containing protein 6	BTBD6	72	5	0	4	0	2	2	2	26	37	8	30	16	21	0	0	2	0
OG0000013	Carcinoembryonic antigen-related cell adhesion molecule 5	CEACAM5	130	101	59	5	9	4	1	3	31	103	17	16	9	23	0	0	6	0
OG0000185	E3 ubiquitin-protein ligase	E3	43	15	2	0	0	16	4	7	15	41	9	12	7	5	0	0	6	0
OG0000016	Fucolectin	FUCL	96	49	52	5	3	12	10	31	29	26	87	36	19	5	4	1	10	16
OG0000223	Galectin	Gal	39	9	2	0	0	0	0	1	8	7	14	8	6	5	1	4	1	0
OG0000907	5-hydroxytryptamine receptor 4	HTR4	24	12	1	3	1	1	1	1	3	3	1	1	1	3	1	1	0	1
OG0000027	Inhibitor of apoptosis protein	IAP	263	10	17	0	0	0	1	2	37	54	17	14	4	5	3	2	10	0
OG0000624	KRAB-A domain-containing protein 2	KRBA2	61	1	0	2	0	0	0	0	6	4	0	0	0	0	2	2	2	2
OG0000012	Multiple epidermal growth factor-like domains protein	MEGF	86	41	42	12	25	26	27	25	8	40	162	26	12	19	19	11	1	4
OG0002202	Thyrotropin-releasing hormone receptor	TRHR	32	1	2	0	0	0	0	0	0	0	0	0	0	0	0	0	0	0
OG0000114	Tripartite motif-containing protein	TRIM	46	14	0	0	0	0	0	0	17	1	1	3	3	5	0	0	0	0
OG0001827	Tripartite motif-containing protein	TRIM	35	3	0	0	0	0	0	0	0	0	0	1	0	0	0	0	0	0
OG0000138	RNA-directed DNA polymerase from mobile element jockey	jockey	36	0	23	19	0	0	0	1	0	0	0	2	0	0	0	88	6	0
OG0000487	RNA-directed DNA polymerase from mobile element jockey	jockey	28	0	0	12	0	0	0	0	0	0	0	3	0	0	0	40	5	0
OG0000001	Retrovirus-related Pol polyprotein from transposon	Pol	519	0	37	75	0	34	25	125	96	83	16	315	5	11	30	1200	180	153
OG0000320	Reverse transcriptase	RT	63	2	2	2	1	1	1	1	12	5	2	8	2	1	3	1	9	1
OG0001496	Reverse transcriptase	RT	28	0	0	0	0	0	0	0	4	1	0	1	0	0	0	0	0	0
OG0000007	Transposase	Transposase	368	0	10	13	1	2	1	1	36	109	10	16	62	5	20	182	12	3
OG0000110	Transposon	Transposon	127	0	1	0	1	6	9	41	2	0	2	3	0	0	1	72	7	3
OG0000062	Atrial natriuretic peptide receptor	NPRA	47	18	21	20	23	19	13	18	22	22	22	27	17	15	16	14	7	24
OG0000328	Receptor-type tyrosine-protein phosphatase kappa	PTPRK	34	10	1	0	1	0	0	0	1	0	3	1	0	0	0	0	0	0
OG0000220	Zinc finger homeobox protein 4	ZFHX4	65	0	6	0	0	0	0	0	43	1	3	28	0	2	0	0	0	0
using STANDARDIZE function to normalize each row of above table
	Annotation	Gene family	Gigantopelta aegis	Chrysomallon squamiferum	Lottia gigantea	Aplysia californica	Radix auricularia	Lanistes nyassanus	Pomacea canaliculata	Marisa cornuarietis	Modiolus philippinarum	Bathymodiolus platifrons	Crassotrea gigas	Pinctada fucata	Azumapecten farreri	Mizuhopecten yessoensis	Octopus bimaculoides	Euprymna scolopes	Lingula anatina	Phoronis australis
OG0002203	Ankyrin repeat protein	ANK	3.81874	0.986864	-0.30035	-0.30035	-0.30035	-0.30035	-0.30035	-0.30035	-0.30035	-0.30035	-0.30035	-0.30035	-0.30035	-0.30035	-0.30035	-0.30035	-0.30035	-0.30035
OG0000095	BTB/POZ domain-containing protein 6	BTBD6	3.13924	-0.402317	-0.666612	-0.455176	-0.666612	-0.560894	-0.560894	-0.560894	0.707725	1.28918	-0.243739	0.919161	0.179134	0.443429	-0.666612	-0.666612	-0.560894	-0.666612
OG0000013	Carcinoembryonic antigen-related cell adhesion molecule 5	CEACAM5	2.46809	1.76138	0.737855	-0.578099	-0.480621	-0.602469	-0.675577	-0.626838	0.0555084	1.81011	-0.285665	-0.310035	-0.480621	-0.139448	-0.699947	-0.699947	-0.55373	-0.699947
OG0000185	E3 ubiquitin-protein ligase	E3	2.56278	0.380954	-0.632038	-0.787883	-0.787883	0.458877	-0.476193	-0.242425	0.380954	2.40694	-0.0865805	0.147187	-0.242425	-0.39827	-0.787883	-0.787883	-0.320348	-0.787883
OG0000016	Fucolectin	FUCL	2.45624	0.776388	0.883613	-0.796244	-0.867727	-0.546053	-0.617536	0.133038	0.061555	-0.0456699	2.13457	0.311746	-0.295861	-0.796244	-0.831986	-0.939211	-0.617536	-0.403086
OG0000223	Galectin	Gal	3.59556	0.343295	-0.415568	-0.632386	-0.632386	-0.632386	-0.632386	-0.523977	0.234886	0.126477	0.88534	0.234886	0.0180682	-0.0903408	-0.523977	-0.19875	-0.523977	-0.632386
OG0000907	5-hydroxytryptamine receptor 4	HTR4	3.5674	1.50156	-0.392127	-0.0478204	-0.392127	-0.392127	-0.392127	-0.392127	-0.0478204	-0.0478204	-0.392127	-0.392127	-0.392127	-0.0478204	-0.392127	-0.392127	-0.564281	-0.392127
OG0000027	Inhibitor of apoptosis protein	IAP	3.89558	-0.234914	-0.120631	-0.398174	-0.398174	-0.398174	-0.381848	-0.365522	0.20589	0.483433	-0.120631	-0.16961	-0.33287	-0.316544	-0.349196	-0.365522	-0.234914	-0.398174
OG0000624	KRAB-A domain-containing protein 2	KRBA2	3.97928	-0.250663	-0.321162	-0.180164	-0.321162	-0.321162	-0.321162	-0.321162	0.101832	-0.0391661	-0.321162	-0.321162	-0.321162	-0.321162	-0.180164	-0.180164	-0.180164	-0.180164
OG0000012	Multiple epidermal growth factor-like domains protein	MEGF	1.41796	0.224044	0.250575	-0.54537	-0.20046	-0.173929	-0.147397	-0.20046	-0.651496	0.197512	3.43436	-0.173929	-0.54537	-0.359649	-0.359649	-0.571901	-0.837216	-0.757622
OG0002202	Thyrotropin-releasing hormone receptor	TRHR	3.99761	-0.125618	0.00738929	-0.258625	-0.258625	-0.258625	-0.258625	-0.258625	-0.258625	-0.258625	-0.258625	-0.258625	-0.258625	-0.258625	-0.258625	-0.258625	-0.258625	-0.258625
OG0000114	Tripartite motif-containing protein	TRIM	3.60738	0.791864	-0.439925	-0.439925	-0.439925	-0.439925	-0.439925	-0.439925	1.05582	-0.35194	-0.35194	-0.17597	-0.17597	0	-0.439925	-0.439925	-0.439925	-0.439925
OG0001827	Tripartite motif-containing protein	TRIM	3.99113	0.101298	-0.263374	-0.263374	-0.263374	-0.263374	-0.263374	-0.263374	-0.263374	-0.263374	-0.263374	-0.141817	-0.263374	-0.263374	-0.263374	-0.263374	-0.263374	-0.263374
OG0000138	RNA-directed DNA polymerase from mobile element jockey	jockey	1.19144	-0.440806	0.602015	0.420655	-0.440806	-0.440806	-0.440806	-0.395466	-0.440806	-0.440806	-0.440806	-0.350126	-0.440806	-0.440806	-0.440806	3.54912	-0.168766	-0.440806
OG0000487	RNA-directed DNA polymerase from mobile element jockey	jockey	2.06383	-0.43658	-0.43658	0.635025	-0.43658	-0.43658	-0.43658	-0.43658	-0.43658	-0.43658	-0.43658	-0.168679	-0.43658	-0.43658	-0.43658	3.13544	0.00992227	-0.43658
OG0000001	Retrovirus-related Pol polyprotein from transposon	Pol	1.2299	-0.554774	-0.427543	-0.296873	-0.554774	-0.437859	-0.468807	-0.124939	-0.22466	-0.269363	-0.499755	0.528411	-0.53758	-0.516948	-0.451613	3.57164	0.0641887	-0.0286557
OG0000320	Reverse transcriptase	RT	3.90517	-0.311031	-0.311031	-0.311031	-0.380149	-0.380149	-0.380149	-0.380149	0.380149	-0.103677	-0.311031	0.103677	-0.311031	-0.380149	-0.241913	-0.380149	0.172795	-0.380149
OG0001496	Reverse transcriptase	RT	3.96357	-0.286727	-0.286727	-0.286727	-0.286727	-0.286727	-0.286727	-0.286727	0.320459	-0.13493	-0.286727	-0.13493	-0.286727	-0.286727	-0.286727	-0.286727	-0.286727	-0.286727
OG0000007	Transposase	Transposase	3.45436	-0.509208	-0.401502	-0.369191	-0.498437	-0.487667	-0.498437	-0.498437	-0.121468	0.664783	-0.401502	-0.336879	0.158566	-0.455355	-0.293797	1.45103	-0.379961	-0.476896
OG0000110	Transposon	Transposon	3.34294	-0.45714	-0.427218	-0.45714	-0.427218	-0.277609	-0.187843	0.769658	-0.397296	-0.45714	-0.397296	-0.367375	-0.45714	-0.45714	-0.427218	1.69724	-0.247687	-0.367375
OG0000062	Atrial natriuretic peptide receptor	NPRA	3.28108	-0.279677	0.0886779	-0.0341069	0.334248	-0.156892	-0.893601	-0.279677	0.211463	0.211463	0.211463	0.825387	-0.402461	-0.648031	-0.525246	-0.770816	-1.63031	0.457033
OG0000328	Receptor-type tyrosine-protein phosphatase kappa	PTPRK	3.83208	0.881175	-0.225417	-0.348371	-0.225417	-0.348371	-0.348371	-0.348371	-0.225417	-0.348371	0.0204924	-0.225417	-0.348371	-0.348371	-0.348371	-0.348371	-0.348371	-0.348371
OG0000220	Zinc finger homeobox protein 4	ZFHX4	3.10316	-0.449381	-0.121454	-0.449381	-0.449381	-0.449381	-0.449381	-0.449381	1.90076	-0.394727	-0.285418	1.08094	-0.449381	-0.340072	-0.449381	-0.449381	-0.449381	-0.449381

## Sheet: Figure 6b
Expanded gene family group	OG0000056	OG0000059	OG0000000	OG0000182	OG0000011	OG0000006	OG0000017	OG0000015	OG0000025	OG0000002	OG0000033	OG0000012	OG0000260	OG0001048	OG0001046	OG0000003	OG0000101
Annotation	Hypothetical protein	Hypothetical protein	Integrase catalytic region	N-6 DNA methylase	IS3 family transposase	IS66 family transposase	IS66 family transposase	IS1595 family transposase	TnpB	Transposase	Hypothetical transposase	IS3 family transposase	IS4 family transposase	IS4/IS5 family transposase	IS4/IS5 family transposase	IS5 family transposase	IS630 family transposase
Gigantopelta aegis SOB	62	58	308	40	156	126	83	93	77	196	1	0	0	5	3	6	1
Chrysomallon squamiferum SOB	0	0	29	0	0	0	0	0	0	1	0	0	0	0	0	0	0
Alviniconcha strummeri Gamma-Lau SOB	0	0	3	0	0	0	0	0	0	0	0	1	0	0	0	6	0
Alviniconcha kojimai/strummeri Gamma-1 SOB	0	0	3	0	1	9	0	0	1	2	1	1	7	0	0	4	0
Ifremeria nautilei SOB	1	0	4	1	0	5	0	1	1	1	2	2	0	0	0	5	0
Phreagena okutanii SOB	0	0	0	0	0	0	0	0	0	0	0	0	0	0	0	0	0
Turneroconcha magnifica SOB	0	0	0	0	0	0	0	0	0	0	0	0	0	0	0	0	0
Bathymodiolus septemdierum SOB	0	0	4	0	0	0	0	0	0	0	0	0	0	0	0	4	0
Bathymodiolus puteoserpentis SOB	0	0	14	0	0	0	0	2	0	2	0	0	0	0	0	5	0
Bathymodiolus azoricus SOB	0	0	5	0	0	0	0	1	0	0	0	0	0	0	0	1	0
Bathymodiolus heckerae SOB	0	0	3	0	0	0	0	0	0	2	0	0	0	0	0	4	0
Bathymodiolus brooksi SOB	0	0	1	0	0	0	0	1	0	0	0	0	0	0	0	4	1
Bathymodiolus thermophilus SOB	0	0	10	0	0	0	0	0	0	1	0	0	0	0	0	5	0
Osedax rubiplumus SOB	0	0	2	0	0	7	18	1	1	1	2	2	0	0	0	5	0
Galathealinum brachiosum SOB	1	0	0	0	0	0	0	0	0	1	0	0	0	0	0	0	0
Ridgeia piscesae SOB	1	0	1	0	0	2	0	0	1	0	0	1	0	0	0	1	0
Riftia pachyptila SOB	1	0	4	0	0	0	0	0	0	0	0	0	0	0	0	0	0
Tevnia jerichonana SOB	1	0	3	0	0	0	0	0	1	0	0	0	0	0	0	1	0
Paraescarpia echinospica SOB	1	0	0	0	0	1	1	11	0	1	1	0	0	1	0	1	0
Seepiophila jonesi SOB	1	0	113	0	1	35	0	2	2	91	14	42	0	0	0	0	0
Lamellibrachia luymesi SOB	1	0	114	0	1	34	0	2	2	93	15	45	0	0	0	0	0
Escarpia spicata SOB	1	0	2	0	0	0	0	1	0	0	0	1	0	0	0	0	0
Gigantopelta aegis MOB	0	3	0	0	0	2	6	0	0	0	41	57	25	20	22	190	43
Ifremeria nautilei MOB	0	0	1	0	0	2	0	0	2	0	0	0	0	0	0	6	0
Bathymodiolus azoricus MOB	0	3	9	0	0	1	2	1	0	1	0	0	2	0	0	4	0
Bathymodiolus puteoserpentis MOB	0	3	2	0	0	3	3	0	2	0	2	2	2	0	0	2	1
Bathymodiolus platifrons MOB	0	0	7	0	2	15	0	0	3	3	1	0	0	0	1	10	1
Bathymodiolus sp. MOB	0	3	14	0	4	0	1	1	0	6	6	5	0	0	0	5	7
Iophon methanophila MOB	0	0	1	0	0	0	1	5	0	0	0	0	0	0	0	4	0
Iophon methanophila MOB	0	0	2	0	0	0	1	8	0	0	0	0	0	0	0	6	0
Hymedesmia (Stylopus) methanophila MOB	0	0	1	0	0	0	0	2	0	0	0	0	0	0	0	4	0
Hymedesmia (Stylopus) methanophila MOB	0	0	0	0	0	0	0	1	0	0	0	0	0	0	0	4	0
using STANDARDIZE function to normalize each column of above table
Expanded gene family group	OG0000056	OG0000059	OG0000000	OG0000182	OG0000011	OG0000006	OG0000017	OG0000015	OG0000025	OG0000002	OG0000033	OG0000012	OG0000260	OG0001048	OG0001046	OG0000003	OG0000101
Annotation	Hypothetical protein	Hypothetical protein	Integrase catalytic region	N-6 DNA methylase	IS3 family transposase	IS66 family transposase	IS66 family transposase	IS1595 family transposase	TnpB	Transposase	Hypothetical transposase	IS3 family transposase	IS4 family transposase	IS4/IS5 family transposase	IS4/IS5 family transposase	IS5 family transposase	IS630 family transposase
Gigantopelta aegis SOB	5.47534	5.45355	4.85507	5.47836	5.4777	5.08311	5.34148	5.41975	5.4696	4.55121	-0.214264	-0.34885	-0.247306	1.15871	0.560087	-0.0896019	-0.0899517
Chrysomallon squamiferum SOB	-0.203214	-0.213745	0.141492	-0.181286	-0.187243	-0.324568	-0.243942	-0.253545	-0.214539	-0.286873	-0.341235	-0.34885	-0.247306	-0.224825	-0.208032	-0.270692	-0.220791
Alviniconcha strummeri Gamma-Lau SOB	-0.203214	-0.213745	-0.297767	-0.181286	-0.187243	-0.324568	-0.243942	-0.253545	-0.214539	-0.311684	-0.341235	-0.278641	-0.247306	-0.224825	-0.208032	-0.0896019	-0.220791
Alviniconcha kojimai/strummeri Gamma-1 SOB	-0.203214	-0.213745	-0.297767	-0.181286	-0.150929	0.0616948	-0.243942	-0.253545	-0.140719	-0.262063	-0.214264	-0.278641	1.29149	-0.224825	-0.208032	-0.149965	-0.220791
Ifremeria nautilei SOB	-0.111625	-0.213745	-0.280872	-0.0397944	-0.187243	-0.109978	-0.243942	-0.192541	-0.140719	-0.286873	-0.0872927	-0.208432	-0.247306	-0.224825	-0.208032	-0.119784	-0.220791
Phreagena okutanii SOB	-0.203214	-0.213745	-0.34845	-0.181286	-0.187243	-0.324568	-0.243942	-0.253545	-0.214539	-0.311684	-0.341235	-0.34885	-0.247306	-0.224825	-0.208032	-0.270692	-0.220791
Turneroconcha magnifica SOB	-0.203214	-0.213745	-0.34845	-0.181286	-0.187243	-0.324568	-0.243942	-0.253545	-0.214539	-0.311684	-0.341235	-0.34885	-0.247306	-0.224825	-0.208032	-0.270692	-0.220791
Bathymodiolus septemdierum SOB	-0.203214	-0.213745	-0.280872	-0.181286	-0.187243	-0.324568	-0.243942	-0.253545	-0.214539	-0.311684	-0.341235	-0.34885	-0.247306	-0.224825	-0.208032	-0.149965	-0.220791
Bathymodiolus puteoserpentis SOB	-0.203214	-0.213745	-0.111926	-0.181286	-0.187243	-0.324568	-0.243942	-0.131538	-0.214539	-0.262063	-0.341235	-0.34885	-0.247306	-0.224825	-0.208032	-0.119784	-0.220791
Bathymodiolus azoricus SOB	-0.203214	-0.213745	-0.263978	-0.181286	-0.187243	-0.324568	-0.243942	-0.192541	-0.214539	-0.311684	-0.341235	-0.34885	-0.247306	-0.224825	-0.208032	-0.24051	-0.220791
Bathymodiolus heckerae SOB	-0.203214	-0.213745	-0.297767	-0.181286	-0.187243	-0.324568	-0.243942	-0.253545	-0.214539	-0.262063	-0.341235	-0.34885	-0.247306	-0.224825	-0.208032	-0.149965	-0.220791
Bathymodiolus brooksi SOB	-0.203214	-0.213745	-0.331556	-0.181286	-0.187243	-0.324568	-0.243942	-0.192541	-0.214539	-0.311684	-0.341235	-0.34885	-0.247306	-0.224825	-0.208032	-0.149965	-0.0899517
Bathymodiolus thermophilus SOB	-0.203214	-0.213745	-0.179505	-0.181286	-0.187243	-0.324568	-0.243942	-0.253545	-0.214539	-0.286873	-0.341235	-0.34885	-0.247306	-0.224825	-0.208032	-0.119784	-0.220791
Osedax rubiplumus SOB	-0.203214	-0.213745	-0.314661	-0.181286	-0.187243	-0.0241414	0.967356	-0.192541	-0.140719	-0.286873	-0.0872927	-0.208432	-0.247306	-0.224825	-0.208032	-0.119784	-0.220791
Galathealinum brachiosum SOB	-0.111625	-0.213745	-0.34845	-0.181286	-0.187243	-0.324568	-0.243942	-0.253545	-0.214539	-0.286873	-0.341235	-0.34885	-0.247306	-0.224825	-0.208032	-0.270692	-0.220791
Ridgeia piscesae SOB	-0.111625	-0.213745	-0.331556	-0.181286	-0.187243	-0.238732	-0.243942	-0.253545	-0.140719	-0.311684	-0.341235	-0.278641	-0.247306	-0.224825	-0.208032	-0.24051	-0.220791
Riftia pachyptila SOB	-0.111625	-0.213745	-0.280872	-0.181286	-0.187243	-0.324568	-0.243942	-0.253545	-0.214539	-0.311684	-0.341235	-0.34885	-0.247306	-0.224825	-0.208032	-0.270692	-0.220791
Tevnia jerichonana SOB	-0.111625	-0.213745	-0.297767	-0.181286	-0.187243	-0.324568	-0.243942	-0.253545	-0.140719	-0.311684	-0.341235	-0.34885	-0.247306	-0.224825	-0.208032	-0.24051	-0.220791
Paraescarpia echinospica SOB	-0.111625	-0.213745	-0.34845	-0.181286	-0.187243	-0.28165	-0.176648	0.417491	-0.214539	-0.286873	-0.214264	-0.34885	-0.247306	0.0518826	-0.208032	-0.24051	-0.220791
Seepiophila jonesi SOB	-0.111625	-0.213745	1.56064	-0.181286	-0.150929	1.17757	-0.243942	-0.131538	-0.0668993	1.94609	1.43636	2.59992	-0.247306	-0.224825	-0.208032	-0.270692	-0.220791
Lamellibrachia luymesi SOB	-0.111625	-0.213745	1.57753	-0.181286	-0.150929	1.13465	-0.243942	-0.131538	-0.0668993	1.99571	1.56333	2.81054	-0.247306	-0.224825	-0.208032	-0.270692	-0.220791
Escarpia spicata SOB	-0.111625	-0.213745	-0.314661	-0.181286	-0.187243	-0.324568	-0.243942	-0.192541	-0.214539	-0.311684	-0.341235	-0.278641	-0.247306	-0.224825	-0.208032	-0.270692	-0.220791
Gigantopelta aegis MOB	-0.203214	0.079391	-0.34845	-0.181286	-0.187243	-0.238732	0.159824	-0.253545	-0.214539	-0.311684	4.86459	3.65305	5.24839	5.30932	5.42485	5.46383	5.40528
Ifremeria nautilei MOB	-0.203214	-0.213745	-0.331556	-0.181286	-0.187243	-0.238732	-0.243942	-0.253545	-0.0668993	-0.311684	-0.341235	-0.34885	-0.247306	-0.224825	-0.208032	-0.0896019	-0.220791
Bathymodiolus azoricus MOB	-0.203214	0.079391	-0.196399	-0.181286	-0.187243	-0.28165	-0.109353	-0.192541	-0.214539	-0.286873	-0.341235	-0.34885	0.192349	-0.224825	-0.208032	-0.149965	-0.220791
Bathymodiolus puteoserpentis MOB	-0.203214	0.079391	-0.314661	-0.181286	-0.187243	-0.195814	-0.0420589	-0.253545	-0.0668993	-0.311684	-0.0872927	-0.208432	0.192349	-0.224825	-0.208032	-0.210329	-0.0899517
Bathymodiolus platifrons MOB	-0.203214	-0.213745	-0.230188	-0.181286	-0.114615	0.319203	-0.243942	-0.253545	0.00692062	-0.237252	-0.214264	-0.34885	-0.247306	-0.224825	0.0480075	0.0311249	-0.0899517
Bathymodiolus sp. MOB	-0.203214	0.079391	-0.111926	-0.181286	-0.0419878	-0.324568	-0.176648	-0.192541	-0.214539	-0.16282	0.420592	0.00219402	-0.247306	-0.224825	-0.208032	-0.119784	0.695081
Iophon methanophila MOB	-0.203214	-0.213745	-0.331556	-0.181286	-0.187243	-0.324568	-0.176648	0.0514715	-0.214539	-0.311684	-0.341235	-0.34885	-0.247306	-0.224825	-0.208032	-0.149965	-0.220791
Iophon methanophila MOB	-0.203214	-0.213745	-0.314661	-0.181286	-0.187243	-0.324568	-0.176648	0.234481	-0.214539	-0.311684	-0.341235	-0.34885	-0.247306	-0.224825	-0.208032	-0.0896019	-0.220791
Hymedesmia (Stylopus) methanophila MOB	-0.203214	-0.213745	-0.331556	-0.181286	-0.187243	-0.324568	-0.243942	-0.131538	-0.214539	-0.311684	-0.341235	-0.34885	-0.247306	-0.224825	-0.208032	-0.149965	-0.220791
Hymedesmia (Stylopus) methanophila MOB	-0.203214	-0.213745	-0.34845	-0.181286	-0.187243	-0.324568	-0.243942	-0.192541	-0.214539	-0.311684	-0.341235	-0.34885	-0.247306	-0.224825	-0.208032	-0.149965	-0.220791

## Sheet: Figure 7
Pattern Recognition Receptors of Gigantopelta aegis	Annotation	Annotation	FI_average_CPM	Ct_average_CPM	M_average_CPM	OsG_average_CPM	FI normalized data	Ct normalized data	M normalized data	OsG normalized data		Pattern Recognition Receptors of Chrysomallon squamiferum	Annotation	Annotation	FI_average_CPM	Ct_average_CPM	M_average_CPM	OsG_average_CPM	FI normalized data	Ct normalized data	M normalized data	OsG normalized data
ctg223-5.5-1	peptidoglycan-recognition protein SC2-like isoform X2	PGRP	0.531146	0.34971	0.792232	4.53301	-0.511228	-0.60213	-0.380419	1.49378		CsqKR_Scaf112_9.55	peptidoglycan recognition	PGRP	11.8923	2.33058	11.2238	109.8	-0.431093	-0.619145	-0.44424	1.49448
ctg2020-0.3-1	peptidoglycan-recognition protein SC2-like	PGRP	1.94144	0.452605	0.0952473	28.1665	-0.417954	-0.526693	-0.552794	1.49744		CsqKR_Scaf112_9.56	peptidoglycan-recognition SC2-like	PGRP	0.931034	0.330308	0.0579719	19.8116	-0.448962	-0.510939	-0.539036	1.49894
ctg5-17.0-1	peptidoglycan-recognition protein SC2-like	PGRP	14.7116	17.0749	36.2476	129.788	-0.638484	-0.595053	-0.24272	1.47626		CsqKR_Scaf14_32.12	peptidoglycan-recognition SC2-like	PGRP	2.75314	0.055909	1.82122	5.12197	0.14932	-1.12892	-0.292327	1.27192
ctg5-17.1-1	peptidoglycan-recognition protein SC2-like	PGRP	1.04866	0.338527	1.15619	4.06525	-0.365949	-0.796563	-0.300745	1.46326		CsqKR_Scaf14_32.19	peptidoglycan-recognition SC2-like	PGRP	3.76885	0.626389	0.50327	89.5706	-0.451154	-0.522581	-0.52538	1.49911
ctg5-23.17-1	peptidoglycan-recognition protein SC2-like	PGRP	0	0.012368	0	0.770157	-0.510705	-0.478417	-0.510705	1.49983		CsqKR_Scaf36_17.18	peptidoglycan-recognition SC2-like	PGRP	452.326	45.8996	23.0164	3818.4	-0.345115	-0.566847	-0.579331	1.49129
ctg63-5.10-1	peptidoglycan-recognition protein SC2-like	PGRP	0.0417066	0	0	0.625211	-0.40819	-0.544358	-0.544358	1.49691		CsqKR_Scaf25_0.14	peptidoglycan-recognition SC2-like	PGRP	0.744864	0.579562	0.462868	0.248989	1.13121	0.338182	-0.221657	-1.24774
ctg828-1.0-1	peptidoglycan-recognition protein SC2-like	PGRP	0	0	0	11.8931	-0.5	-0.5	-0.5	1.5		CsqKR_Scaf173_3.0	toll-like receptor 13	TLR13	3.03496	1.39065	2.02496	4.248	0.288607	-1.02846	-0.520381	1.26023
ctg91-3.9-1	peptidoglycan-recognition protein SC2-like	PGRP	0.0737363	0	0	0.0714527	0.893047	-0.865811	-0.865811	0.838575		CsqKR_Scaf173_3.1	toll-like receptor 13	TLR13	1.91947	3.03623	9.87517	5.54811	-0.899568	-0.583188	1.35432	0.12844
ctg1174-0.1-1	toll-like receptor 4	TLR4	11.4473	13.7791	12.6803	16.4662	-1.00322	0.0868918	-0.426762	1.34309		CsqKR_Scaf173_3.2	toll-like receptor 13	TLR13	34.0161	41.8633	49.1037	35.1467	-0.863283	0.262709	1.30163	-0.701058
ctg2646-0.5-1	toll-like receptor 4	TLR4	0.452478	0.571077	0.333381	3.45622	-0.49885	-0.42005	-0.577979	1.49688		CsqKR_Scaf69_75.11	toll-like receptor 13	TLR13	10.9685	5.57459	11.919	7.57701	0.663406	-1.16345	0.985297	-0.485257
ctg4119-0.7-1	toll-like receptor 4	TLR4	1.87832	1.87865	3.23805	6.64821	-0.680678	-0.680529	-0.0767317	1.43794		CsqKR_Scaf69_66.11	toll-like receptor 13	TLR13	0.882711	15.1091	11.2337	9.41058	-1.37768	0.990445	0.345358	0.0418738
ctg178-1.5-1	toll-like receptor 13	TLR13	0.16243	0.197938	0.19614	0.925651	-0.5618	-0.465944	-0.470798	1.49854		CsqKR_Scaf106_6.9	toll-like receptor 7	TLR7	12.8436	0.202634	0.243667	0.359672	1.49992	-0.510472	-0.503946	-0.485497
ctg980-3.25-1	toll-like receptor 6	TLR6	27.9694	27.6288	26.0064	35.8349	-0.315954	-0.393356	-0.762011	1.47132		CsqKR_Scaf73_12.12	toll-like receptor Tollo	Tollo	6.11349	1.08526	10.1364	3.79226	0.216939	-1.0947	1.26633	-0.388565
ctg5374-0.3-1	Toll-like receptor 1	TLR1	3.90034	0.686098	5.12247	6.20441	-0.0326556	-1.37859	0.479098	0.932146		CsqKR_Scaf195_7.28	toll-like receptor 3	TLR3	40.7885	26.7638	45.6264	10.8761	0.625482	-0.271946	0.93506	-1.2886
ctg79-9.0-1	toll-like receptor 3	TLR3	31.4634	22.7182	32.3096	29.276	0.580815	-1.43352	0.775726	0.0769775		CsqKR_Scaf129_8.11	toll-like receptor 4	TLR4	0	0	11.8967	0	-0.5	-0.5	1.5	-0.5
ctg199-6.5-1	toll-like receptor 13	TLR13	3.7839	2.79709	3.94501	3.88954	0.332138	-1.48856	0.629379	0.527038		CsqKR_Scaf138_0.2	toll-like receptor 4	TLR4	6.47542	47.7268	30.0069	14.3252	-0.995485	1.26604	0.294581	-0.565135
ctg160-10.10-1	toll-like receptor 13	TLR13	1.30556	0.225606	2.47453	1.51688	-0.0813603	-1.25161	1.18535	0.147622		CsqKR_Scaf144_8.15	toll-like receptor 4	TLR4	0.194719	9.24169	1.58377	0.200734	-0.60144	1.48291	-0.281413	-0.600054
ctg3537-0.0-1	toll-like receptor Tollo	Tollo	1.45282	6.02213	36.0097	1.30191	-0.583937	-0.310103	1.48702	-0.592981		CsqKR_Scaf65_12.18	toll-like receptor 4	TLR4	11.9908	49.6589	56.6453	15.6948	-0.938185	0.705011	1.00978	-0.776605
ctg3408-0.1-1	toll-like receptor 13	TLR13	3.0969	1.0455	9.12445	1.13551	-0.13247	-0.67199	1.45278	-0.648318		CsqKR_Scaf666_0.43	toll-like receptor 4	TLR4	0.491738	16.1328	10.9965	0.360338	-0.826354	1.16101	0.508394	-0.84305
ctg742-4.14-1	toll-like receptor 13	TLR13	0	0	0.0565474	0	-0.5	-0.5	1.5	-0.5		CsqKR_Scaf69_66.10	toll-like receptor 4	TLR4	5.99691	44.9767	22.7357	16.8621	-1.01347	1.35977	0.00565492	-0.351956
ctg742-4.17-1	toll-like receptor 13	TLR13	0.557552	0.667167	1.33454	0.403713	-0.446429	-0.179301	1.44706	-0.821328		CsqKR_Scaf613_0.6	scavenger receptor class A member 5-like	SCARA5	9.04306	27.9902	19.8073	5.35447	-0.630728	1.2062	0.412868	-0.988337
ctg630-3.12-1	toll-like receptor 4	TLR4	0.0837781	0.140654	0.148652	0.0178632	-0.230429	0.708467	0.840498	-1.31854		CsqKR_Scaf3_106.26	scavenger receptor class B member 1	SCARB1	0.217693	0.281855	0.414138	0.0449594	-0.143188	0.275016	1.13724	-1.26907
ctg104-18.32-1	toll-like receptor 4	TLR4	0.949489	0.820669	1.81008	0.327888	-0.0446691	-0.253591	1.35105	-1.05279		CsqKR_Scaf149_0.55	scavenger receptor class F member 1-like isoform X1	SCARF1	0.129813	1.338	0.173916	0.28528	-0.612528	1.49025	-0.53577	-0.341948
ctg980-3.31-1	toll-like receptor 4	TLR4	0.454376	0.251326	0.532954	0	0.60774	-0.244999	0.937744	-1.30049		CsqKR_Scaf149_0.56	scavenger receptor class F member 1-like isoform X1	SCARF1	0	0.742725	0.190884	0	-0.664454	1.44995	-0.121041	-0.664454
ctg104-18.30-1	toll-like receptor 4	TLR4	2.35924	5.84125	4.9978	1.31546	-0.593221	1.03426	0.640037	-1.08108		CsqKR_Scaf472_0.1	scavenger receptor cysteine-rich type 1 M130 isoform X1	SRCR1	0	0.0724453	0	0	-0.5	1.5	-0.5	-0.5
ctg4119-0.6-1	toll-like receptor 4	TLR4	3.24579	5.27745	3.76355	1.2531	-0.083731	1.13851	0.227754	-1.28254		CsqKR_Scaf64_13.27	scavenger receptor cysteine-rich type 1	SRCR1	0.142277	0	0.0579719	0	1.37067	-0.744121	0.117568	-0.744121
ctg550-10.8-1	toll-like receptor 4	TLR4	8.35778	15.9636	7.11199	0.962979	0.0419979	1.27682	-0.160258	-1.15856		CsqKR_Scaf208_5.18	fibrinogen 1	FBG1	0.0773709	0.12158	0	0	0.459011	1.19337	-0.82619	-0.82619
ctg178-1.12-1	toll-like receptor 13	TLR13	14.6149	28.8494	23.2182	7.79546	-0.430994	1.10099	0.494941	-1.16494		CsqKR_Scaf25_11.21	fibrinogen 1	FBG1	1.40248	0.603553	2.55873	3.29295	-0.470151	-1.13856	0.497218	1.11149
ctg178-1.4-1	toll-like receptor 13	TLR13	0.0834132	0.233748	0.191841	0	-0.414051	1.00589	0.610064	-1.2019		CsqKR_Scaf69_31.20	fibrinogen 1	FBG1	6.14866	3.10443	2.90259	2.71059	1.49268	-0.375692	-0.499572	-0.617413
ctg2958-0.7-1	toll-like receptor 6	TLR6	0.115443	0.115228	0.0582165	0	0.783474	0.779587	-0.253879	-1.30918		CsqKR_Scaf127_1.14	fibrinogen 1	FBG1	183.166	36.3231	237.85	6.45342	0.599561	-0.710225	1.08732	-0.976652
ctg980-3.32-1	Toll-like receptor 1	TLR1	28.2961	24.2269	6.97642	10.8066	1.04227	0.646627	-1.03066	-0.658241		CsqKR_Scaf87_1.39	Fibrinogen 1	FBG1	5.19038	0.0724453	3.1117	0	1.22746	-0.801142	0.403534	-0.829857
ctg630-3.14-1	toll-like receptor 4	TLR4	7.12841	0.683392	1.03763	3.35828	1.37473	-0.798753	-0.67929	0.103312		CsqKR_Scaf69_31.19	fibrinogen A	FBGA	4.70443	2.16705	1.73275	2.58295	1.44707	-0.4777	-0.807148	-0.162218
ctg5828-0.0-1	toll-like receptor 4	TLR4	3.36078	0.234993	1.78684	2.56032	1.03204	-1.31401	-0.149277	0.431252		CsqKR_Scaf246_0.0	fibrinogen A	FBGA	0	0.0724453	1.12268	0	-0.542917	-0.411276	1.49711	-0.542917
ctg630-3.31-1	toll-like receptor 4	TLR4	5.41292	1.02922	3.72814	0.075649	1.16348	-0.625215	0.476036	-1.0143		CsqKR_Scaf501_0.15	fibrinogen A	FBGA	0	0	0.298401	0	-0.5	-0.5	1.5	-0.5
ctg184-6.12-1	toll-like receptor 13	TLR13	30.1391	21.488	23.6945	9.47098	1.03522	0.0335596	0.289033	-1.35781		CsqKR_Scaf714_0.11	fibrinogen A	FBGA	0	0.0405268	1.12217	0	-0.524059	-0.450993	1.49911	-0.524059
ctg624-3.11-1	toll-like receptor 13	TLR13	2.16931	0.470213	0.439406	0	1.46178	-0.31283	-0.345007	-0.803939		CsqKR_Scaf738_0.2	fibrinogen C domain-containing 1-like	FIBCD1	0	0	0.32923	0	-0.5	-0.5	1.5	-0.5
ctg742-4.15-1	toll-like receptor 13	TLR13	4.46283	3.21239	3.67048	3.58011	1.38967	-0.986261	-0.115857	-0.287552		CsqKR_Scaf738_0.6	fibrinogen C domain-containing 1-like	FIBCD1	0.757022	0	1.90215	0	0.102616	-0.739656	1.37669	-0.739656
ctg742-4.16-1	toll-like receptor 13	TLR13	1.64481	0.661568	1.70303	0.718168	0.8134	-0.914282	0.91571	-0.814828		CsqKR_Scaf405_0.1	fibrinogen C domain-containing 1	FIBCD1	0	0.718679	1.77283	0	-0.743151	0.1143	1.372	-0.743151
ctg295-2.3-1	toll-like receptor 6	TLR6	0.190987	0	0.231497	0.0535895	0.654466	-1.08232	1.02285	-0.594995		CsqKR_Scaf284_0.6	fibrinogen C domain-containing 1-like	FIBCD1	0	0.497015	0.525504	0	-0.865354	0.817134	0.913574	-0.865354
ctg980-3.24-1	toll-like receptor 1	TLR1	0.749706	0.200433	0.697896	0.128101	0.94029	-0.74935	0.780915	-0.971855		CsqKR_Scaf738_0.9	fibrinogen C domain-containing 1-like	FIBCD1	0.152614	0.702594	2.06196	0.0542935	-0.638447	-0.0435599	1.4268	-0.744796
ctg5670-0.0-1	scavenger receptor class F member 1	SCARF1	0.998368	0	1.04218	0.189123	0.81611	-1.03167	0.897206	-0.681644		CsqKR_Scaf260_2.23	galectin-9-like isoform X9	Gal-9	0	0	0.377181	0	-0.5	-0.5	1.5	-0.5
ctg869-6.1-1	scavenger receptor class B member 1	SCARB1	1.11416	0.259828	1.03629	0.0524521	0.926045	-0.661091	0.781388	-1.04634		CsqKR_Scaf55_12.12	galectin 4 transcript variant	Gal-4	68.3947	120.529	98.8012	72.8858	-0.895995	1.2509	0.356143	-0.711052
ctg2805-0.1-1	putative macrophage scavenger receptor types I and II isoform X1	MSR1	1.4791	0	0.852288	0	1.24476	-0.809486	0.374211	-0.809486		CsqKR_Scaf55_12.13	galectin 4 transcript variant	Gal-4	156.177	369.855	168.742	300.863	-0.892966	1.16464	-0.771966	0.500289
ctg727-2.0-1	scavenger receptor class B member 1-like isoform X2	SCARB1	0.408081	0.286512	0.889983	2.55167	-0.599161	-0.715523	-0.137905	1.45259		CsqKR_Scaf524_0.14	galectin-4 isoform X1	Gal-4	8.50193	91.1475	62.89	64.8237	-1.39273	0.988442	0.174289	0.230002
ctg2305-0.9-1	soluble scavenger receptor cysteine-rich domain-containing protein SSC5D-like	SRCR	33.2463	24.7414	29.4638	39.9603	0.216771	-1.10636	-0.371691	1.26128		CsqKR_Scaf2_0.14	lectin C-type domain	CLEC	4.54602	44.8429	17.5386	0.119841	-0.606927	1.39517	0.0385937	-0.826835
ctg1527-2.11-1	scavenger receptor class A member 5	SCARA5	0.516154	0.0609056	0.725163	2.61201	-0.411492	-0.816616	-0.225496	1.4536		CsqKR_Scaf175_5.23	C-type lectin domain family member A	CLECA	0	0.401599	0	0	-0.5	1.5	-0.5	-0.5
ctg2914-0.4-1	fibrinogen-like protein A	FBGA	0.543256	0.160834	0.00730642	54.4539	-0.488691	-0.502797	-0.50846	1.49995		CsqKR_Scaf264_0.14	C-type lectin domain family 2 member B	CLEC2B	354.173	9.84821	9.14265	7.34278	1.49997	-0.493793	-0.497879	-0.5083
ctg1740-2.10-1	fibrinogen C domain-containing protein 1-like	FIBCD1	2.11162	0.94456	2.97944	37.7147	-0.493874	-0.559179	-0.445314	1.49837		CsqKR_Scaf95_29.32	C-type lectin domain family 2 member L	CLEC2L	240.812	13.4152	59.4919	37.6233	1.4751	-0.717609	-0.273309	-0.484179
ctg4320-0.0-1	fibrinogen C domain-containing protein 1-like	FIBCD1	0.122189	0.121811	0	6.5841	-0.487358	-0.487474	-0.524933	1.49977		CsqKR_Scaf2_7.0	salivary C-type lectin	CLEC	0.0629482	0	0	0	1.5	-0.5	-0.5	-0.5
ctg8244-0.0-1	fibrinogen C domain-containing protein 1-like	FIBCD1	0	0	0.0181741	1.5508	-0.507812	-0.507812	-0.484283	1.49991		CsqKR_Scaf525_0.11	lectin C-type domain	CLEC	2.78535	0.596779	0.984379	0.57094	1.47553	-0.606563	-0.237821	-0.631144
ctg2126-2.7-1	Fibrinogen C domain-containing protein 1	FIBCD1	0	0	0	0.105364	-0.5	-0.5	-0.5	1.5		CsqKR_Scaf165_13.9	C-type lectin	CLEC	32.4922	21.2597	22.9832	30.9092	0.994412	-1.00693	-0.699848	0.712361
ctg6-5.5-1	fibrinogen-like protein 1	FBG1	0	0	0	0.075649	-0.5	-0.5	-0.5	1.5		CsqKR_Scaf175_5.24	C-type lectin domain family 11 member A-like	CLEC11A	0	0	0.060749	0.217174	-0.677582	-0.677582	-0.0851527	1.44032
ctg868-1.12-1	fibrinogen C domain-containing protein 1	FIBCD1	0	0	0.0282737	0	-0.5	-0.5	1.5	-0.5		CsqKR_Scaf187_0.2	fucolectin-1-like isoform X5	CLEC4F	3.68527	1.18146	3.45631	46.063	-0.457291	-0.572813	-0.467855	1.49796
ctg1008-4.11-1	fibrinogen-like protein 1	FBG1	0.870736	0	2.32877	1.7524	-0.359997	-1.21356	1.06928	0.504278		CsqKR_Scaf41_48.11	C-type lectin domain family 4 member F	CLECA	0	0.055909	0.332132	0	-0.610327	-0.258582	1.47924	-0.610327
ctg955-1.0-1	fibrinogen-like protein 1	FBG1	0	0	0.0317232	0	-0.5	-0.5	1.5	-0.5		CsqKR_Scaf34_2.26	C-type lectin domain family member A-like	CLEC	0	0	0.450617	0	-0.5	-0.5	1.5	-0.5
ctg429-3.3-1	fibrinogen-like protein 1	FBG1	88.6664	244.839	77.5009	165.538	-0.713808	1.29589	-0.857491	0.275408		CsqKR_Scaf41_48.8	C-type lectin domain protein	CLEC	2.8378	0.867242	29.1108	0.044959	-0.384661	-0.52562	1.49472	-0.58444
ctg904-1.10-1	fibrinogen-like protein 1	FBG1	6.45119	32.9797	2.52	1.19893	-0.289817	1.48323	-0.552562	-0.640856		CsqKR_Scaf2_6.7	lectin subunit alpha-like	LEC	1.59257	1.15455	2.00806	0.0127669	0.465836	-0.0435353	0.949007	-1.37131
ctg2126-0.1-1	putative fibrinogen-like protein 1	FBG1	0.115443	0.348977	0.295685	0	-0.462245	0.985127	0.654843	-1.17772		CsqKR_Scaf187_0.14	fucolectin-3-like isoform X2	FUCL3	0.129813	0	3.11637	0	-0.443327	-0.527743	1.49881	-0.527743
ctg2126-1.4-1	fibrinogen beta chain	FGB	1.95417	1.58258	1.93377	0.657346	0.694965	0.0833066	0.661395	-1.43967		CsqKR_Scaf402_9.36	fucolectin-4	FUCL4	0.316065	0.254333	1.33138	0.250709	-0.419221	-0.535765	1.49759	-0.542608
ctg1695-0.12-1	fibrinogen C domain-containing protein 1	FIBCD1	0.281305	0	0.123521	0	1.34966	-0.758441	0.167225	-0.758441		CsqKR_Scaf307_8.0	fucolectin-3-like isoform X2	FUCL3	0.0629482	0	0	0.000745946	1.49991	-0.507899	-0.507899	-0.484107
ctg2256-0.4-1	fibrinogen-binding protein	FBP	3.20465	0.577874	2.74651	1.47772	1.00437	-1.18876	0.621862	-0.437469		CsqKR_Scaf52_5.25	Fucolectin-4	FUCL4	7.00447	1.42213	1.22574	0.222699	1.47787	-0.341022	-0.405012	-0.731833
ctg3666-0.3-1	fibrinogen C domain-containing protein 1	FIBCD1	14.5314	0.613597	13.6609	6.21619	0.876867	-1.23607	0.744718	-0.38551		CsqKR_Scaf402_8.10	fucolectin-6-like isoform X2	FUCL6	0.464226	0.153499	0	0	1.41563	-0.00425999	-0.705684	-0.705684
ctg2165-0.2-1	fibrinogen-like protein 1	FBG1	0.0417066	0	0	0	1.5	-0.5	-0.5	-0.5		CsqKR_Scaf69_42.18	fucolectin-like	FUCL	19.468	3.2924	6.29795	4.23405	1.47904	-0.667625	-0.268758	-0.542659
ctg2257-0.9-1	fibrinogen-like protein 1	FBG1	0.113977	0.0733673	0	0.0542142	1.13182	0.274097	-1.27548	-0.130432		CsqKR_Scaf10_10.27	fucolectin-like	FUCL	0.194719	0.875558	0.255517	0	-0.360994	1.43656	-0.200475	-0.875092
ctg951-3.27-1	galectin-3	Gal-3	0.70185	0	0.408226	0.446212	1.07739	-1.3402	0.0659766	0.196826		CsqKR_Scaf396_3.26	fucolectin-like	FUCL	0	0.728781	0.292637	0	-0.741343	1.37445	0.108238	-0.741343
ctg1632-0.1-1	galectin-9-like isoform X2	Gal-9	0.562609	0.107086	0.509213	2.14384	-0.298283	-0.805132	-0.357696	1.46111		CsqKR_Scaf10_10.25	fucolectin-like	FUCL	0	0.563151	0.568426	0	-0.866007	0.857932	0.874081	-0.866007
ctg3645-0.6-1	galectin-8-like isoform X2	Gal-8	2.26154	0.377909	2.87841	6.47482	-0.288856	-1.02749	-0.0469631	1.36331		CsqKR_Scaf10_10.28	fucolectin-like	FUCL	0	0.398663	1.68232	0	-0.652604	-0.152516	1.45772	-0.652604
ctg2076-0.2-1	galectin-4 isoform X1	Gal-4	8.20918	0.91712	4.25936	10.4814	0.529398	-1.19215	-0.403096	1.06585		CsqKR_Scaf10_11.12	fucolectin-like	FUCL	3.29517	3.56189	10.5044	0	-0.236623	-0.176241	1.39549	-0.982627
ctg841-10.27-1	galectin 4-like protein transcript variant	Gal-4	30.4912	54.9631	42.0161	123.26	-0.773763	-0.185547	-0.496747	1.45606		CsqKR_Scaf10_11.16	fucolectin-like	FUCL	0.297019	0	8.75264	0	-0.453998	-0.522608	1.49922	-0.522608
ctg2406-0.7-1	galectin-9 isoform X1	Gal-9	0.166826	0	0.301238	0	0.341551	-0.802382	1.26321	-0.802382		CsqKR_Scaf10_11.17	fucolectin-like	FUCL	0	0	0.0766513	0	-0.5	-0.5	1.5	-0.5
ctg2076-0.3-1	galectin-9-like isoform X4	Gal-9	0.0417066	0.0609056	0.0928956	0	-0.184673	0.309799	1.1337	-1.25883		CsqKR_Scaf18_1.13	fucolectin-like	FUCL	0.309484	0.273925	3.69156	0.168406	-0.465495	-0.486151	1.49909	-0.547445
ctg367-8.6-1	galectin	Gal	71.5508	176.249	224.671	101.87	-1.03361	0.468691	1.16348	-0.598563		CsqKR_Scaf187_0.13	fucolectin-like	FUCL	0	0	0.423137	0	-0.5	-0.5	1.5	-0.5
ctg841-10.7-1	tandem-repeat galectin	Gal	10.2154	5.79153	11.3863	1.70317	0.664413	-0.334895	0.928884	-1.2584		CsqKR_Scaf31_7.18	fucolectin-like	FUCL	2.51434	0.259162	5.85306	0.108587	0.123238	-0.71754	1.36798	-0.773678
ctg3027-0.0-1	galectin 3	Gal-3	0.430434	0	0.379735	0	0.97062	-0.862654	0.754687	-0.862654		CsqKR_Scaf402_7.16	fucolectin-like	FUCL	0.309484	0.223636	6.04972	0	-0.454668	-0.483879	1.49852	-0.559974
ctg1376-3.3-1	galectin-4-like isoform X2	Gal-4	0.890237	0	0.711706	0.151298	1.05216	-1.02045	0.636507	-0.668209		CsqKR_Scaf69_42.14	fucolectin-like	FUCL	0.890639	0.345217	7.79773	0.360338	-0.400322	-0.550094	1.49636	-0.545942
ctg1401-0.8-1	C-type lectin domain family 4 member G isoform X2	CLEC4G	5.59957	0.100912	6.16467	1.13377	0.763581	-1.02321	0.947213	-0.687583		CsqKR_Scaf187_0.1	fucolectin-like	FUCL	0.486362	0.116182	0.181002	0.619432	0.562447	-0.972802	-0.703975	1.11433
ctg54-2.5-1	C-type lectin	CLEC	2.84388	0.0576142	0.650752	0	1.46323	-0.621294	-0.177541	-0.664397
ctg749-1.10-1	C-type lectin domain family 17, member A-like	CLEC17A	0.612026	0	0	0.0535895	1.49461	-0.558115	-0.558115	-0.378377
ctg513-0.3-1	C-type lectin domain family 4 member E-like	CLEC4E	0.0737363	0	0	0	1.5	-0.5	-0.5	-0.5
ctg246-4.11-1	C-type lectin isoform 1	CLEC	10.9704	5.15821	8.09933	9.30328	1.05575	-1.31566	-0.11566	0.375564
ctg813-2.9-1	C-type lectin domain family 4 member E-like	CLEC4E	10.8729	0.0732736	2.53546	34.5667	-0.0724188	-0.758957	-0.602434	1.43381
ctg10-5.6-1	C-type lectin domain family 4 member M	CLEC4M	4.55618	15.4769	2.87183	44.6511	-0.637911	-0.073042	-0.725034	1.43599
ctg4502-0.0-1	salivary C-type lectin	CLEC	1.05175	0.0823503	0.103322	5.73454	-0.256093	-0.615242	-0.607472	1.47881
ctg1822-2.1-1	F-type lectin	FTL	1.56195	0.840439	0.0317232	10.9695	-0.349583	-0.490576	-0.648609	1.48877
ctg3093-0.3-1	fucolectin	FUCL	0.369306	0.0980097	0.183766	1.98024	-0.324606	-0.629827	-0.533347	1.48778
ctg1145-2.39-1	fucolectin-3-like isoform X2	FUCL3	0	0	0	0.257631	-0.5	-0.5	-0.5	1.5
ctg1992-0.2-1	fucolectin-like	FUCL	0.0737363	0	0.0363482	4.11137	-0.481766	-0.517955	-0.500116	1.49984
ctg3150-1.18-1	fucolectin	FUCL	0.469983	0.135114	0.425256	0.441654	0.652247	-1.48949	0.366183	0.471062
ctg2299-0.4-1	fucolectin-like	FUCL	1.19483	0.124664	0.517635	1.22723	0.796325	-1.19135	-0.461468	0.856497
ctg423-0.0-1	fucolectin-like	FUCL	56.3819	36.7588	40.7247	138.378	-0.245162	-0.657088	-0.573838	1.47609
ctg7321-0.0-1	fucolectin-related protein	FRP	4.66693	0	5.39624	23.9903	-0.36317	-0.803811	-0.294311	1.46129
ctg329-4.9-1	fucose binding lectin	FBL	5.18958	0.328437	5.27708	19.9306	-0.2936	-0.866359	-0.28329	1.44325
ctg604-5.13-1	RecName: Full=Fucolectin-1; Flags: Precursor	FUCL1	2.25317	1.92069	0.170727	33.3609	-0.448817	-0.46962	-0.579112	1.49755
ctg3030-0.1-1	RecName: Full=Fucolectin-5; Flags: Precursor	FUCL5	0.0417066	0.0494721	0.0848211	7.40757	-0.504609	-0.502496	-0.492876	1.49998
ctg2001-0.4-1	fucolectin-like isoform X1	FUCL	1.16496	0.261697	1.13576	5.76968	-0.36822	-0.730504	-0.379933	1.47866
ctg363-1.6-1	fucolectin-like isoform X3	FUCL	0.276717	0	0	0.544288	0.27385	-0.786506	-0.786506	1.29916
ctg3532-0.3-1	fucolectin-related molecule	FRP	3.56745	2.08139	5.11536	10.5624	-0.47673	-0.878297	-0.0584467	1.41347
ctg5584-0.1-1	fucolectin-like	FUCL	0.282269	0	0.346758	1.78434	-0.400539	-0.752669	-0.320089	1.4733
ctg3691-0.0-1	fucolectin-related protein	FRP	8.51991	0.341819	6.34716	31.5493	-0.231628	-0.829261	-0.390406	1.4513
ctg1145-2.37-1	fucolectin-related protein	FRP	0	0	0.0634464	0.0637721	-0.86602	-0.86602	0.861586	0.870453
ctg1145-2.42-1	fucolectin-related protein	FRP	4.82579	2.85339	5.2469	5.65125	0.146262	-1.44359	0.485701	0.81163
ctg2053-0.16-1	fucolectin-related protein	FRP	0.201205	0	0.177024	0.232044	0.466879	-1.46454	0.234757	0.762907
ctg7240-0.1-1	fucolectin-related protein	FRP	0.080482	0	0.182498	0	0.170192	-0.759271	1.34835	-0.759271
ctg426-0.0-1	fucolectin	FUCL	0	0	5.7267	0.0178632	-0.50208	-0.50208	1.49999	-0.495834
ctg9144-0.0-1	fucolectin	FUCL	0	0	0.0545223	0	-0.5	-0.5	1.5	-0.5
ctg3150-1.17-1	fucolectin-1	FUCL1	0	0	0.169642	0.0378245	-0.644177	-0.644177	1.46276	-0.174402
ctg3504-0.7-1	fucolectin-like	FUCL	20.6615	0.763651	32.578	3.11935	0.42296	-0.895975	1.21284	-0.739828
ctg482-2.22-1	fucolectin-like	FUCL	1.29347	0.0371041	1.26689	0.091414	0.884409	-0.904148	0.846572	-0.826833
ctg5192-0.0-1	fucolectin-like	FUCL	0	0.11852	0.204971	0	-0.810099	0.37711	1.24309	-0.810099
ctg159-3.0-1	F-type lectin 1	FTL1	3.78872	6.68727	3.42343	6.48249	-0.756097	0.921022	-0.967458	0.802533
ctg5650-0.1-1	fucolectin-like	FUCL	0.358168	0.472785	0.150775	0	0.534228	1.07737	-0.448555	-1.16304
ctg86-5.14-1	putative F-type lectin	FTL	0.476146	0.240349	0.434166	0.113474	0.943745	-0.446104	0.696302	-1.19394
ctg6492-0.1-1	fucolectin-3-like isoform X1	FUCL3	0.0417066	0	0	0	1.5	-0.5	-0.5	-0.5
ctg1635-1.15-1	fucolectin-3-like isoform X2	FUCL3	0.311368	0.0504562	0.0181741	0	1.48455	-0.305621	-0.527116	-0.651812
ctg2383-0.19-1	fucolectin-3-like isoform X2	FUCL3	0.040241	0	0	0	1.5	-0.5	-0.5	-0.5
ctg239-7.15-1	fucolectin-like	FUCL	0.262915	0	0.0306254	0	1.4903	-0.577038	-0.336227	-0.577038
ctg3021-0.3-1	fucolectin-like	FUCL	0.643865	0.0875603	0.250206	0	1.39736	-0.553559	0.0168275	-0.860627
ctg3150-1.6-1	fucolectin-like	FUCL	0.199357	0.012368	0	0	1.49733	-0.414795	-0.541269	-0.541269
ctg5194-0.3-1	fucolectin-like	FUCL	0.301691	0	0	0.0178632	1.49757	-0.539394	-0.539394	-0.418785
ctg7140-0.2-1	fucolectin-like	FUCL	0.0417066	0	0.0138343	0	1.41508	-0.706242	-0.00259078	-0.706242
ctg5401-0.2-1	fucolectin-related molecule	FRP	0.310212	0.107086	0.155323	0	1.29596	-0.279807	0.0943889	-1.11054
ctg2838-0.4-1	fucolectin-related protein	FRP	36.3027	0.915791	23.069	14.8509	1.18106	-1.20471	0.288854	-0.265209
ctg3512-0.9-1	fucolectin-related protein	FRP	15.0102	1.83266	3.27016	7.70462	1.35997	-0.864644	-0.621968	0.126647
ctg3563-0.3-1	fucolectin-related protein	FRP	1.91651	0.272771	1.11901	0.78598	1.29489	-1.08876	0.138402	-0.344535

## Sheet: Supplementary Figure 1
	Gigantopelta aegis	Chrysomallon squamiferum
Assembled genome size	1149607922	404615235
Exon	29056352	20972245
Intron	265381403	97607037
Repeat region	582861019	102033095
Intergenic region (Exclude repeats)	272309148	184002858

## Sheet: Supplementary Figure 10
Shared gene family numbers
	Aplysia californica	Bathymodiolus platifrons	Azumapecten farreri	Crassotrea gigas	Chrysomallon squamiferum	Euprymna scolopes	Gigantopelta aegis	Haliotis rufescens	Lanistes nyassanus	Lingula anatina	Lottia gigantea	Marisa cornuarietis	Modiolus philippinarum	Octopus bimaculoides	Phoronis australis	Pomacea canaliculata	Pinctada fucata	Mizuhopecten yessoensis	Radix auricularia
Aplysia californica	10932	9054	9366	8421	8302	8301	8689	9317	9541	9089	9216	9632	8860	8568	8707	9262	9073	9496	8708
Bathymodiolus platifrons	9054	12180	10026	9146	8142	8198	8573	9574	9097	9138	9176	9204	10835	8492	8659	8827	9785	10113	7930
Azumapecten farreri	9366	10026	13949	9424	8312	8413	8734	10408	9337	9398	9774	9467	9821	8698	8888	9052	10268	12939	8124
Crassotrea gigas	8421	9146	9424	10774	7527	7572	7919	8679	8469	8514	8479	8532	9124	7776	8051	8254	9517	9463	7335
Chrysomallon squamiferum	8302	8142	8312	7527	9657	7436	8846	8513	8357	8124	8261	8445	7946	7689	7823	8166	8083	8443	7384
Euprymna scolopes	8301	8198	8413	7572	7436	9838	7768	8313	8332	8251	8257	8388	7963	9025	7961	8096	8123	8548	7349
Gigantopelta aegis	8689	8573	8734	7919	8846	7768	10249	9025	8719	8554	8673	8794	8362	8007	8184	8479	8535	8892	7701
Haliotis rufescens	9317	9574	10408	8679	8513	8313	9025	12934	9389	9237	9968	9513	9283	8657	8703	9089	9490	10541	8181
Lanistes nyassanus	9541	9097	9337	8469	8357	8332	8719	9389	11949	9079	9288	11453	8920	8627	8687	10738	9071	9461	8273
Lingula anatina	9089	9138	9398	8514	8124	8251	8554	9237	9079	11005	9091	9161	8950	8505	9369	8826	9176	9535	7948
Lottia gigantea	9216	9176	9774	8479	8261	8257	8673	9968	9288	9091	11352	9415	8893	8602	8609	9042	9165	9927	8044
Marisa cornuarietis	9632	9204	9467	8532	8445	8388	8794	9513	11453	9161	9415	12526	9009	8694	8769	11325	9173	9585	8332
Modiolus philippinarum	8860	10835	9821	9124	7946	7963	8362	9283	8920	8950	8893	9009	12060	8241	8457	8656	9718	9892	7718
Octopus bimaculoides	8568	8492	8698	7776	7689	9025	8007	8657	8627	8505	8602	8694	8241	10362	8202	8376	8368	8854	7538
Phoronis australis	8707	8659	8888	8051	7823	7961	8184	8703	8687	9369	8609	8769	8457	8202	10110	8453	8664	9033	7645
Pomacea canaliculata	9262	8827	9052	8254	8166	8096	8479	9089	10738	8826	9042	11325	8656	8376	8453	11600	8798	9172	8089
Pinctada fucata	9073	9785	10268	9517	8083	8123	8535	9490	9071	9176	9165	9173	9718	8368	8664	8798	11872	10329	7860
Mizuhopecten yessoensis	9496	10113	12939	9463	8443	8548	8892	10541	9461	9535	9927	9585	9892	8854	9033	9172	10329	13946	8267
Radix auricularia	8708	7930	8124	7335	7384	7349	7701	8181	8273	7948	8044	8332	7718	7538	7645	8089	7860	8267	9339
	7335

## Sheet: Supplementary Figure 11
ID	NR description	KEGG	FI_average_CPM	Ct_average_CPM	M_average_CPM	OsG_average_CPM
ctg126-13.0-1	alpha-L-fucosidase-like	K01206	98.0907	107.226	80.6113	342.416
ctg114-0.4-1	beta-hexosaminidase subunit alpha-like	K12373	169.6	123.273	125.561	321.949
ctg420-3.2-1	beta-hexosaminidase subunit beta-like	K12373	0.154218	0	0.10442	13.931
ctg21-20.22-1	beta-mannosidase-like	K01192	1.65176	0.871188	1.88993	12.5354
ctg532-3.1-1	cathepsin B	K01363	349.713	957.856	388.194	3363.58
ctg2440-0.1-1	cathepsin L1-like	K01365	4.82439	1.53336	1.65699	1495.56
ctg2244-0.15-1	cathepsin L1-like	K01365	10.5686	3.79547	6.11882	3763.81
ctg140-1.8-1	cathepsin Z-like	K08568	128.757	172.364	133.161	4309.8
ctg275-0.2-1	cation-dependent mannose-6-phosphate receptor-like	K10089	80.6949	77.9515	74.4981	129.234
ctg101-1.1-1	ceroid-lipofuscinosis neuronal protein 5	K12390	0.080482	0.0504562	0.0181741	6.29308
ctg282-15.9-1	dipeptidyl peptidase 1	K01275	17.3807	55.3227	20.9733	188.518
ctg59-9.14-1	epididymal secretory protein E1	K13443	6.88357	10.3478	5.17254	40.1173
ctg1268-0.16-1	heparan-alpha-glucosaminide N-acetyltransferase-like	K10532	0	0.0504562	0.698548	12.1535
ctg185-5.11-1	legumain	K01369	163.384	298.676	192.283	2186.2
ctg1422-2.6-1	lysosomal alpha-glucosidase-like	K12316	58.5988	54.2361	55.1249	530.554
ctg638-3.7-1	lysosomal protective protein	K13289	281.14	273.204	137.831	806.282
ctg781-2.2-1	lysosome-associated membrane glycoprotein 1-like	K06528	614.566	759.693	399.68	1605.57
ctg120-2.3-1	N-sulphoglucosamine sulphohydrolase	K01565	0.040241	0	0	5.63214
ctg7-0.2-1	N(4)-(Beta-N-acetylglucosaminyl)-L-asparaginase-like	K01444	57.7414	28.6964	44.1193	98.8747
ctg276-4.0-1	proactivator polypeptide-like	K12382	1677.95	3050.5	1561.34	8533.26
ctg736-5.34-1	sortilin-like	K12388	29.1058	23.4986	18.6641	190.2
ctg197-12.41-1	sphingomyelin phosphodiesterase	K12350	0.340275	0.0371041	0.220114	16.599
ctg118-21.29-1	sphingomyelin phosphodiesterase-like	K12350	0.0834132	0.0609056	0.0306254	3.707
ctg511-0.3-1	tartrate-resistant acid phosphatase type 5	K14379	70.6386	74.8432	97.5882	2108.54
ctg2028-1.18-1	uncharacterized protein	K12373	0	0	0	1.60197
ctg38-16.1-1	V-type proton ATPase 21 kDa proteolipid subunit	K03661	183.256	289.568	159.933	347.974
using STANDARDIZE function to normalize each row of above table
ID	NR description	KEGG	FI	Ct	M	OsG
ctg126-13.0-1	alpha-L-fucosidase-like	K01206	-0.475594	-0.401947	-0.616504	1.49405
ctg114-0.4-1	beta-hexosaminidase subunit alpha-like	K12373	-0.165383	-0.659844	-0.635421	1.46065
ctg420-3.2-1	beta-hexosaminidase subunit beta-like	K12373	-0.490155	-0.512432	-0.497348	1.49994
ctg21-20.22-1	beta-mannosidase-like	K01192	-0.46588	-0.606542	-0.42296	1.49538
ctg532-3.1-1	cathepsin B	K01363	-0.641505	-0.215194	-0.61453	1.47123
ctg2440-0.1-1	cathepsin L1-like	K01365	-0.497115	-0.501524	-0.501358	1.5
ctg2244-0.15-1	cathepsin L1-like	K01365	-0.498008	-0.501614	-0.500377	1.5
ctg140-1.8-1	cathepsin Z-like	K08568	-0.507662	-0.486724	-0.505548	1.49993
ctg275-0.2-1	cation-dependent mannose-6-phosphate receptor-like	K10089	-0.382465	-0.488453	-0.621869	1.49279
ctg101-1.1-1	ceroid-lipofuscinosis neuronal protein 5	K12390	-0.490124	-0.499742	-0.510083	1.49995
ctg282-15.9-1	dipeptidyl peptidase 1	K01275	-0.660601	-0.189179	-0.615964	1.46574
ctg59-9.14-1	epididymal secretory protein E1	K13443	-0.531199	-0.320814	-0.635112	1.48712
ctg1268-0.16-1	heparan-alpha-glucosaminide N-acetyltransferase-like	K10532	-0.541175	-0.53271	-0.423977	1.49786
ctg185-5.11-1	legumain	K01369	-0.554649	-0.417404	-0.525333	1.49739
ctg1422-2.6-1	lysosomal alpha-glucosidase-like	K12316	-0.488976	-0.507361	-0.503616	1.49995
ctg638-3.7-1	lysosomal protective protein	K13289	-0.316651	-0.343532	-0.802118	1.4623
ctg781-2.2-1	lysosome-associated membrane glycoprotein 1-like	K06528	-0.435987	-0.161256	-0.842773	1.44002
ctg120-2.3-1	N-sulphoglucosamine sulphohydrolase	K01565	-0.49044	-0.504763	-0.504763	1.49997
ctg7-0.2-1	N(4)-(Beta-N-acetylglucosaminyl)-L-asparaginase-like	K01444	0.0127338	-0.951774	-0.439619	1.37866
ctg276-4.0-1	proactivator polypeptide-like	K12382	-0.616619	-0.199253	-0.652077	1.46795
ctg736-5.34-1	sortilin-like	K12388	-0.435147	-0.502435	-0.560451	1.49803
ctg197-12.41-1	sphingomyelin phosphodiesterase	K12350	-0.482735	-0.519704	-0.497388	1.49983
ctg118-21.29-1	sphingomyelin phosphodiesterase-like	K12350	-0.486208	-0.498545	-0.515142	1.49989
ctg511-0.3-1	tartrate-resistant acid phosphatase type 5	K14379	-0.510209	-0.506062	-0.483627	1.4999
ctg2028-1.18-1	uncharacterized protein	K12373	-0.5	-0.5	-0.5	1.5
ctg38-16.1-1	V-type proton ATPase 21 kDa proteolipid subunit	K03661	-0.697635	0.500023	-0.960382	1.15799

## Sheet: Supplementary Figure 12
ID	NR description	KEGG	FI_average_CPM	Ct_average_CPM	M_average_CPM	OsG_average_CPM
CsqKR_Scaf113_9.22	alpha-L-fucosidase-like	K01206	16.1577	51.8546	37.9636	85.4443
CsqKR_Scaf12_37.29	alpha-L-fucosidase-like	K01206	77.4871	157.837	129.22	785.257
CsqKR_Scaf69_83.16	alpha-L-fucosidase-like	K01206	17.9348	47.5553	27.3938	158.427
CsqKR_Scaf173_17.19	alpha-L-fucosidase-like	K01206	9.87335	47.0232	24.3848	337.792
CsqKR_Scaf44_42.6	alpha-L-iduronidase	K01217	13.2637	7.60912	17.5335	30.0512
CsqKR_Scaf41_43.16	alpha-N-acetylgalactosaminidase	K01204	39.5215	114.65	39.6561	176.166
CsqKR_Scaf442_1.11	alpha-N-acetylgalactosaminidase-like	K01204	3.1911	7.8973	2.23114	129.962
CsqKR_Scaf442_1.60	alpha-N-acetylgalactosaminidase-like	K01204	8.59435	21.1726	14.3517	43.8853
CsqKR_Scaf103_38.18	alpha-N-acetylglucosaminidase-like	K01205	28.349	47.4507	49.8614	162.158
CsqKR_Scaf75_35.15	AP-3 complex subunit delta-1-like	K12396	22.5491	65.5603	28.7835	83.2029
CsqKR_Scaf64_1.17	ATP-binding cassette sub-family A member 2	K05642	26.414	45.2794	51.1756	89.0867
CsqKR_Scaf175_8.17	battenin	K12389	15.0655	3.70258	8.80077	293.989
CsqKR_Scaf16_4.29	battenin-like	K12389	10.9498	16.8508	17.3583	109.547
CsqKR_Scaf21_1.49	beta-galactosidase	K12309	5.89041	19.9897	11.8691	36.3375
CsqKR_Scaf21_7.21	beta-galactosidase-like	K12309	19.0706	55.0357	19.502	70.0507
CsqKR_Scaf87_6.15	beta-hexosaminidase subunit alpha-like	K12373	30.3745	83.5578	23.7514	478.09
CsqKR_Scaf172_11.10	beta-hexosaminidase subunit beta-like	K12373	14.3019	4.83134	1.0084	437.254
CsqKR_Scaf36_24.7	beta-mannosidase-like	K01192	13.748	0.701143	0.115944	42.1889
CsqKR_Scaf107_5.15	cathepsin B	K01363	542.168	784.445	377.743	16507.9
CsqKR_Scaf35_4.10	cathepsin L-like	K01373	730.173	963.172	1012.19	9952.92
CsqKR_Scaf50_29.21	cathepsin L1-like	K01365	283.366	30.6042	10.6722	6276.28
CsqKR_Scaf55_30.13	cathepsin L1-like	K01365	83.4512	118.791	148.206	273.639
CsqKR_Scaf793_0.10	cathepsin L1-like	K01365	256.494	55.5964	6.9362	13667.3
CsqKR_Scaf75_7.34	cathepsin O-like	K01374	12.9849	20.1274	20.4048	65.424
CsqKR_Scaf34_4.39	cathepsin Z	K08568	44.9732	6.84275	1.94972	2276.33
CsqKR_Scaf130_24.20	cation-dependent mannose-6-phosphate receptor	K10089	22.8553	36.5502	34.7646	119.523
CsqKR_Scaf3_102.16	cation-independent mannose-6-phosphate receptor	K06564	39.7486	112.189	94.1536	207.035
CsqKR_Scaf70_10.10	CD63 antigen-like	K06497	163.863	387.106	352.573	1422.44
CsqKR_Scaf103_19.16	cystinosin	K12386	22.5167	39.2459	45.367	107.37
CsqKR_Scaf19_22.30	deoxyribonuclease-2-alpha-like	K01158	10.6683	17.213	18.9579	117.621
CsqKR_Scaf8_26.32	dipeptidyl peptidase 1-like	K01275	107.319	95.0327	114.839	1547.94
CsqKR_Scaf36_51.41	glucosylceramidase-like	K01201	13.9028	13.4508	14.2089	249.609
CsqKR_Scaf7_24.27	heparan-alpha-glucosaminide N-acetyltransferase-like	K10532	1.98334	2.61664	2.93604	54.6466
CsqKR_Scaf247_5.15	heparan-alpha-glucosaminide N-acetyltransferase-like	K10532	26.1224	60.2489	45.4071	248.768
CsqKR_Scaf5_14.45	legumain	K01369	126.561	93.129	68.5282	1285.46
CsqKR_Scaf113_9.20	lysosomal alpha-mannosidase-like	K12311	42.3506	55.4988	107.046	230.751
CsqKR_Scaf41_40.24	lysosomal-associated transmembrane 4A-like	K12387	395.103	685.085	643.815	1259.42
CsqKR_Scaf65_7.15	lysosome membrane 2-like	K12384	15.4438	9.24152	14.7995	57.6259
CsqKR_Scaf18_16.9	lysosome-associated membrane glyco 1-like	K06528	548.283	591.644	928.408	2630.12
CsqKR_Scaf14_17.13	N-acetylglucosamine-6-sulfatase-like	K01137	4.26378	5.00801	7.25889	54.8495
CsqKR_Scaf130_31.22	N,N -diacetylchitobiase	K12373	37.9944	118.924	169.695	496.83
CsqKR_Scaf261_6.17	N(4)-(Beta-N-acetylglucosaminyl)-L-asparaginase-like	K01444	22.3357	19.9198	22.9134	56.4987
CsqKR_Scaf36_48.32	N(4)-(Beta-N-acetylglucosaminyl)-L-asparaginase-like	K01444	5.64152	7.64841	3.3229	38.1187
CsqKR_Scaf5_5.45	NPC2 homolog	K13443	161.327	241.666	354.507	1328.07
CsqKR_Scaf12_47.16	prosaposin-like	K12382	850.533	1043.69	1357.85	6566.18
CsqKR_Scaf99_8.15	prostatic acid phosphatase-like	K14410	21.4931	49.0527	27.2479	367.305
CsqKR_Scaf69_62.25	sulfatase-modifying factor 1	K13444	26.4697	23.5623	42.7388	89.6815
CsqKR_Scaf162_3.12	tartrate-resistant acid phosphatase type 5	K14379	90.199	72.0271	86.2509	1010.05
CsqKR_Scaf143_3.20	V-type proton ATPase 116 kDa subunit a-like	K02154	26.5736	33.9833	27.0132	162.501
CsqKR_Scaf78_2.20	V-type proton ATPase 116 kDa subunit a-like	K02154	103.384	292.767	228.089	736.902
CsqKR_Scaf17_2.32	V-type proton ATPase 21 kDa proteolipid subunit	K03661	82.0969	184.871	159.182	354.388
CsqKR_Scaf127_14.30	V-type proton ATPase subunit d 1	K02146	88.3441	188.869	180.418	654.612
CsqKR_Scaf207_6.17	V-type proton ATPase subunit H	K02144	61.0084	157.411	113.85	392.948
using STANDARDIZE function to normalize each row of above table
ID	NR description	KEGG	FI	Ct	M	OsG
CsqKR_Scaf113_9.22	alpha-L-fucosidase-like	K01206	-0.646977	0.0816347	-0.201895	0.767237
CsqKR_Scaf12_37.29	alpha-L-fucosidase-like	K01206	-0.419533	-0.258984	-0.316164	0.994681
CsqKR_Scaf69_83.16	alpha-L-fucosidase-like	K01206	-0.451898	-0.153735	-0.356683	0.962316
CsqKR_Scaf173_17.19	alpha-L-fucosidase-like	K01206	-0.409253	-0.249037	-0.34667	1.00496
CsqKR_Scaf44_42.6	alpha-L-iduronidase	K01217	-0.324389	-0.80074	0.0353047	1.08982
CsqKR_Scaf41_43.16	alpha-N-acetylgalactosaminidase	K01204	-0.548289	0.229261	-0.546896	0.865924
CsqKR_Scaf442_1.11	alpha-N-acetylgalactosaminidase-like	K01204	-0.364001	-0.311501	-0.37471	1.05021
CsqKR_Scaf442_1.60	alpha-N-acetylgalactosaminidase-like	K01204	-0.537243	-0.0331974	-0.30653	0.876971
CsqKR_Scaf103_38.18	alpha-N-acetylglucosaminidase-like	K01205	-0.460865	-0.258981	-0.233503	0.953349
CsqKR_Scaf75_35.15	AP-3 complex subunit delta-1-like	K12396	-0.640608	0.362249	-0.495247	0.773606
CsqKR_Scaf64_1.17	ATP-binding cassette sub-family A member 2	K05642	-0.599665	-0.173966	-0.040917	0.814548
CsqKR_Scaf175_8.17	battenin	K12389	-0.331209	-0.388822	-0.362973	1.083
CsqKR_Scaf16_4.29	battenin-like	K12389	-0.397693	-0.313053	-0.305774	1.01652
CsqKR_Scaf21_1.49	beta-galactosidase	K12309	-0.586699	0.0681873	-0.309002	0.827514
CsqKR_Scaf21_7.21	beta-galactosidase-like	K12309	-0.605968	0.391723	-0.594	0.808246
CsqKR_Scaf87_6.15	beta-hexosaminidase subunit alpha-like	K12373	-0.390321	-0.222329	-0.411242	1.02389
CsqKR_Scaf172_11.10	beta-hexosaminidase subunit beta-like	K12373	-0.334524	-0.366191	-0.378974	1.07969
CsqKR_Scaf36_24.7	beta-mannosidase-like	K01192	-0.0219035	-0.670654	-0.699753	1.39231
CsqKR_Scaf107_5.15	cathepsin B	K01363	-0.355277	-0.333817	-0.369842	1.05894
CsqKR_Scaf35_4.10	cathepsin L-like	K01373	-0.373297	-0.337569	-0.330052	1.04092
CsqKR_Scaf50_29.21	cathepsin L1-like	K01365	-0.322554	-0.382201	-0.386905	1.09166
CsqKR_Scaf55_30.13	cathepsin L1-like	K01365	-0.539627	-0.276841	-0.0581186	0.874587
CsqKR_Scaf793_0.10	cathepsin L1-like	K01365	-0.341678	-0.362863	-0.367995	1.07254
CsqKR_Scaf75_7.34	cathepsin O-like	K01374	-0.451735	-0.259113	-0.25163	0.962478
CsqKR_Scaf34_4.39	cathepsin Z	K08568	-0.340695	-0.364861	-0.367963	1.07352
CsqKR_Scaf130_24.20	cation-dependent mannose-6-phosphate receptor	K10089	-0.447199	-0.246846	-0.27297	0.967015
CsqKR_Scaf3_102.16	cation-independent mannose-6-phosphate receptor	K06564	-0.621637	-0.00923473	-0.161705	0.792576
CsqKR_Scaf70_10.10	CD63 antigen-like	K06497	-0.469277	-0.218428	-0.257231	0.944936
CsqKR_Scaf103_19.16	cystinosin	K12386	-0.518467	-0.239649	-0.13763	0.895746
CsqKR_Scaf19_22.30	deoxyribonuclease-2-alpha-like	K01158	-0.402591	-0.316052	-0.29298	1.01162
CsqKR_Scaf8_26.32	dipeptidyl peptidase 1-like	K01275	-0.352384	-0.364445	-0.345001	1.06183
CsqKR_Scaf36_51.41	glucosylceramidase-like	K01201	-0.353335	-0.356047	-0.351498	1.06088
CsqKR_Scaf7_24.27	heparan-alpha-glucosaminide N-acetyltransferase-like	K10532	-0.364201	-0.347194	-0.338617	1.05001
CsqKR_Scaf247_5.15	heparan-alpha-glucosaminide N-acetyltransferase-like	K10532	-0.438368	-0.221602	-0.315875	0.975845
CsqKR_Scaf5_14.45	legumain	K01369	-0.325649	-0.366447	-0.396468	1.08856
CsqKR_Scaf113_9.20	lysosomal alpha-mannosidase-like	K12311	-0.499635	-0.400939	-0.0140048	0.914579
CsqKR_Scaf41_40.24	lysosomal-associated transmembrane 4A-like	K12387	-0.57391	-0.0994339	-0.16696	0.840304
CsqKR_Scaf65_7.15	lysosome membrane 2-like	K12384	-0.296169	-0.504107	-0.317769	1.11804
CsqKR_Scaf18_16.9	lysosome-associated membrane glyco 1-like	K06528	-0.425473	-0.396017	-0.16725	0.988741
CsqKR_Scaf14_17.13	N-acetylglucosamine-6-sulfatase-like	K01137	-0.379688	-0.358882	-0.295955	1.03453
CsqKR_Scaf130_31.22	N,N -diacetylchitobiase	K12373	-0.517395	-0.267955	-0.111469	0.896819
CsqKR_Scaf261_6.17	N(4)-(Beta-N-acetylglucosaminyl)-L-asparaginase-like	K01444	-0.334531	-0.434538	-0.310614	1.07968
CsqKR_Scaf36_48.32	N(4)-(Beta-N-acetylglucosaminyl)-L-asparaginase-like	K01444	-0.35016	-0.26277	-0.451124	1.06405
CsqKR_Scaf5_5.45	NPC2 homolog	K13443	-0.436437	-0.339057	-0.202282	0.977776
CsqKR_Scaf12_47.16	prosaposin-like	K12382	-0.396883	-0.349091	-0.271357	1.01733
CsqKR_Scaf99_8.15	prostatic acid phosphatase-like	K14410	-0.387614	-0.274907	-0.364079	1.0266
CsqKR_Scaf69_62.25	sulfatase-modifying factor 1	K13444	-0.428288	-0.493334	-0.0643048	0.985926
CsqKR_Scaf162_3.12	tartrate-resistant acid phosphatase type 5	K14379	-0.345051	-0.37299	-0.351121	1.06916
CsqKR_Scaf143_3.20	V-type proton ATPase 116 kDa subunit a-like	K02154	-0.37397	-0.296878	-0.369396	1.04024
CsqKR_Scaf78_2.20	V-type proton ATPase 116 kDa subunit a-like	K02154	-0.528839	-0.106077	-0.250459	0.885375
CsqKR_Scaf17_2.32	V-type proton ATPase 21 kDa proteolipid subunit	K03661	-0.587089	-0.0533077	-0.186727	0.827124
CsqKR_Scaf127_14.30	V-type proton ATPase subunit d 1	K02146	-0.473804	-0.22275	-0.243856	0.94041
CsqKR_Scaf207_6.17	V-type proton ATPase subunit H	K02144	-0.512516	-0.101797	-0.287385	0.901698

## Sheet: Supplementary Figure 13
ID	NR description	KEGG	FI average CPM	Ct average CPM	M average CPM	OsG average CPM
ctg240-2.20-1	globin-1-like		0	0	0.102995	0
ctg126-10.1-1	globin-like	K21894	51.9962	8.51819	37.7448	3.95492
ctg126-10.6-1	globin-like	K21894	0.786749	0	0.0317232	0.0178632
ctg546-4.6-1	globin-like		0	0	0.267412	0
ctg28-8.10-1	globin-like	K21892	3.46272	0.209947	0.317884	1.25951
ctg546-5.1-1	myoglobin		6.14075	18.2461	2.5534	145.229
ctg546-6.7-1	myoglobin		278.929	9874.74	250.87	177.599
ctg546-6.8-1	myoglobin		1.6633	0.622741	11.7863	0.0535895
ctg620-3.0-1	myoglobin-like	K00463	1.39762	0.461273	2.28998	0.0935122
ctg57-19.14-1	neuroglobin		1.91115	32.0815	0.848607	5.19844
ctg57-19.15-1	neuroglobin	K21893	0.343398	0.348947	0.64042	5.41651
ctg57-19.17-1	neuroglobin-1	K21893	4.12547	5.07269	3.64164	12.9359
ctg107-3.17-1	neuroglobin-like	K21893	0	0	0	0.0178632
ctg1157-0.3-1	neuroglobin-like		0.0417066	0	0.0181741	0.176356
ctg1192-1.1-1	neuroglobin-like	K21893	100.008	91.2418	62.8892	136.681
ctg1304-1.0-1	haemoglobin 1-like	K21894	1.17501	0.0504562	0.45093	0.553758
ctg6303-0.3-1	haemocyanin G-type		0.514658	0	0.176541	0
ctg6303-0.4-1	haemocyanin G-type		0.0788252	0	0.0848211	0.0357263
ctg6303-0.6-1	haemocyanin G-type		0.315301	0	0	0
ctg9817-0.0-1	haemocyanin		20.3182	0.012368	8.9928	0.857432
ctg11208-0.0-1	haemocyanin type 1		0	0	0.0282737	0.0535895
ctg1046-0.5-1	sialin-like		0	0	0	1.52245
ctg10589-0.1-1	sialin-like		6.47369	4.38534	3.81842	1.82922
ctg1365-0.7-1	sialin-like		18.8964	0.353173	6.4629	2.389
ctg2415-0.5-1	sialin-like		6.53241	4.76786	8.41005	13.0916
ctg3096-0.2-1	sialin-like	K12301	1.9374	0.100912	0.746771	0.0893159
ctg3616-0.2-1	sialin-like		10.9583	1.20767	3.90652	0.445324
ctg602-0.2-1	sialin-like		0.0932959	0.397143	0.627033	0.0368935
ctg1042-3.16-1	sialin-like		1.72837	0.483077	1.04243	17.5751
ctg739-4.20-1	sialin-like		0.262915	0.189437	0.430979	0
ctg1042-3.26-1	sialin-like	K12301	0.0737363	0.111362	0.0669736	1.80281
ctg523-5.0-1	sialin-like		0	0	0.0181741	0.216279
ctg1712-1.1-1	sialin-like		0.262915	2.33361	0.768787	0.302596
using STANDARDIZE function to normalize each row of above table
ID	NR description	KEGG	FI	Ct	M	OsG
ctg240-2.20-1	globin-1-like		-0.5	-0.5	1.5	-0.5
ctg126-10.1-1	globin-like	K21894	1.14338	-0.736606	0.527149	-0.933922
ctg126-10.6-1	globin-like	K21894	1.49915	-0.542611	-0.460284	-0.496253
ctg546-4.6-1	globin-like		-0.5	-0.5	1.5	-0.5
ctg28-8.10-1	globin-like	K21892	1.42493	-0.730668	-0.659138	-0.035125
ctg546-5.1-1	myoglobin		-0.539067	-0.362229	-0.591472	1.49277
ctg546-6.7-1	myoglobin		-0.491032	1.49994	-0.496853	-0.512056
ctg546-6.8-1	myoglobin		-0.33701	-0.524719	1.48912	-0.62739
ctg620-3.0-1	myoglobin-like	K00463	0.341645	-0.607539	1.24624	-0.980342
ctg57-19.14-1	neuroglobin		-0.546092	1.48826	-0.617738	-0.324433
ctg57-19.15-1	neuroglobin	K21893	-0.539728	-0.5375	-0.420442	1.49767
ctg57-19.17-1	neuroglobin-1	K21893	-0.530709	-0.313884	-0.64146	1.48605
ctg107-3.17-1	neuroglobin-like	K21893	-0.5	-0.5	-0.5	1.5
ctg1157-0.3-1	neuroglobin-like		-0.216799	-0.73787	-0.510808	1.46548
ctg1192-1.1-1	neuroglobin-like	K21893	0.0756715	-0.21238	-1.14405	1.28075
ctg1304-1.0-1	haemoglobin 1-like	K21894	1.32676	-1.08957	-0.229072	-0.00812415
ctg6303-0.3-1	haemocyanin G-type		1.409	-0.71221	0.0154205	-0.71221
ctg6303-0.4-1	haemocyanin G-type		0.728582	-1.25301	0.879312	-0.354884
ctg6303-0.6-1	haemocyanin G-type		1.5	-0.5	-0.5	-0.5
ctg9817-0.0-1	haemocyanin		1.35466	-0.798906	0.153528	-0.709281
ctg11208-0.0-1	haemocyanin type 1		-0.793462	-0.793462	0.302713	1.28421
ctg1046-0.5-1	sialin-like		-0.5	-0.5	-0.5	1.5
ctg10589-0.1-1	sialin-like		1.22856	0.135403	-0.161356	-1.20261
ctg1365-0.7-1	sialin-like		1.42824	-0.80275	-0.0676719	-0.557814
ctg2415-0.5-1	sialin-like		-0.465438	-0.957798	0.0584764	1.36476
ctg3096-0.2-1	sialin-like	K12301	1.40305	-0.711066	0.0324292	-0.724416
ctg3616-0.2-1	sialin-like		1.42606	-0.610152	-0.0465563	-0.769351
ctg602-0.2-1	sialin-like		-0.708693	0.393914	1.22815	-0.913368
ctg1042-3.16-1	sialin-like		-0.421122	-0.571868	-0.504157	1.49715
ctg739-4.20-1	sialin-like		0.235637	-0.175798	1.17668	-1.23652
ctg1042-3.26-1	sialin-like	K12301	-0.511839	-0.468068	-0.519706	1.49961
ctg523-5.0-1	sialin-like		-0.555792	-0.555792	-0.383458	1.49504
ctg1712-1.1-1	sialin-like		-0.672936	1.45751	-0.152467	-0.632111

## Sheet: Supplementary Figure 14
SOB	NR Description	Gene ID	Ga01_TPM	Ga03_TPM	Ga04_TPM	LOG10(Ga01_TPM)	LOG10(Ga03_TPM)	LOG10(Ga04_TPM)		MOB	NR Description	Gene ID	Ga01_TPM	Ga03_TPM	Ga04_TPM	LOG10(Ga01_TPM)	LOG10(Ga03_TPM)	LOG10(Ga04_TPM)
SOB|1_1_337	cold-shock protein	cspE	10394.5	45866.9	54714.4	4.0168	4.6615	4.7381		MOB|3_3_98	methane monooxygenase protein C	pmoC2	125199	36626.1	37952.7	5.0976	4.56379	4.57924
SOB|4_4_275	IS1595-like element ISSbe1 family transposase	IS1595	15464.7	11562.1	7299.3	4.18934	4.06304	3.86328		MOB|6_6_175	cold-shock protein	cspV	5081.82	87738.4	69120.3	3.70602	4.94319	4.83961
SOB|7_7_165	tRNA 2-thiouridine synthesizing protein A	tusA	9511.77	5579.96	7402.65	3.97826	3.74663	3.86939		MOB|1_1_222	Excinuclease ABC C subunit domain protein	yazA	1602.13	43892.7	72050.2	3.2047	4.64239	4.85764
SOB|2_2_902	30S ribosomal protein S17	rpsQ	2416.96	8508.17	7990.22	3.38327	3.92984	3.90256		MOB|3_3_99	methane monooxygenase/ammonia monooxygenase subunit A	pmoA	47479.5	26672	30165.8	4.67651	4.42606	4.47951
SOB|2_2_884	50S ribosomal protein L10	rplJ	5238.87	4897.09	7800.86	3.71924	3.68994	3.89214		MOB|3_3_100	methane monooxygenase/ammonia monooxygenase subunit B	pmoB2	42113.1	24462.2	28283.8	4.62442	4.3885	4.45154
SOB|8_8_201	TusE/DsrC/DsvC family sulfur relay protein	dsrC	1488.18	7794.95	7256.42	3.17266	3.89181	3.86072		MOB|4_4_308	cold-shock protein	cspA	5553.17	13909.5	16764.6	3.74454	4.14331	4.22439
SOB|9_9_16	sulfur globule protein	sgp	9124.29	2756.66	2687.14	3.9602	3.44038	3.42929		MOB|1_1_455	IS21 family transposase	tnpA	1483.11	15877.5	13403.2	3.17117	4.20078	4.12721
SOB|2_2_885	50S ribosomal protein L7/L12	rplL	2149.5	3955.58	5790.02	3.33234	3.59721	3.76268		MOB|8_8_10	cold-shock protein	cspA	2652.12	12613.2	10367.8	3.42359	4.10083	4.01569
SOB|2_2_915	30S ribosomal protein S13	rpsM	2066.46	3566.87	6219.04	3.31523	3.55229	3.79372		MOB|11_11_32	porin family protein	porin	13400.2	4962.3	4923.23	4.12711	3.69568	3.69225
SOB|2_2_246	DUF2282 domain-containing protein	DUF2282	1994.28	3623.55	4653.36	3.29979	3.55913	3.66777		MOB|5_5_224	acyl carrier protein	acpP	2375.66	9339.96	9030.9	3.37578	3.97035	3.95573
SOB|1_1_1235	Hsp20 family protein	ibpA	2900.04	3020.58	3948.92	3.4624	3.48009	3.59648		MOB|3_3_266	3-hexulose-6-phosphate synthase	rmpA	4452.6	6445.62	7339.76	3.64861	3.80926	3.86568
SOB|1_1_388	sulfur globule protein	sgp	6748.92	1247.95	1735.33	3.82923	3.0962	3.23938		MOB|1_1_460	IstB-like ATP binding protein	IstB	3677.15	6435.87	5624.91	3.56551	3.80861	3.75012
SOB|2_2_382	F0F1 ATP synthase subunit C	atpE	2904.65	2846.24	3599.34	3.46309	3.45427	3.55622		MOB|1_1_209	F0F1 ATP synthase subunit C	atpE	6513.28	4422.9	3281.64	3.8138	3.64571	3.51609
SOB|2_2_903	50S ribosomal protein L14	rplN	2032.6	3290.41	4001.24	3.30805	3.51725	3.60219		MOB|2_2_473	50S ribosomal protein L35	rpmI	1169.41	4917.47	7413.36	3.06797	3.69174	3.87002
SOB|3_3_277	SoxXA-binding protein SoxK	soxK	1427.18	2081.07	5736.28	3.15448	3.31829	3.75863		MOB|9_9_27	30S ribosomal protein S12	rpsL	5476.72	3132.9	4410.17	3.73852	3.49595	3.64446
SOB|2_2_904	50S ribosomal protein L24	rplX	1195.63	3761.58	4023.67	3.0776	3.57537	3.60462		MOB|3_3_344	insertion element IS1 protein InsB	InsB	252.818	7426.51	5073.26	2.40281	3.87078	3.70529
SOB|1_1_1101	RNA polymerase sigma factor RpoE	rpoE	3468.1	2698.09	2749.81	3.54009	3.43106	3.4393		MOB|1_1_569	PQQ-dependent dehydrogenase, methanol/ethanol family	mxaF	6407.3	3446.16	2677.84	3.80668	3.53734	3.42778
SOB|2_2_901	50S ribosomal protein L29	rpmC	1419.94	4115.32	3207.45	3.15227	3.6144	3.50616		MOB|10_10_38	DUF1264 domain-containing protein	DUF1264	5061.07	4130.1	2849.45	3.70424	3.61596	3.45476
SOB|9_9_27	molecular chaperone DnaK	dnaK	2282.06	3188.3	2878.8	3.35833	3.50356	3.45921		MOB|1_1_489	co-chaperone GroES	groS	562.725	5783.53	4788.04	2.7503	3.76219	3.68016
SOB|2_2_824	porin	porB	3480.11	2110.56	2488.23	3.54159	3.3244	3.39589		MOB|1_1_72	Uptake hydrogenase large subunit	hupB	9958.39	239.131	158.606	3.99819	2.37864	2.20032
SOB|2_2_912	50S ribosomal protein L15	rplO	1916.26	2926.83	2913.39	3.28245	3.4664	3.4644		MOB|5_5_219	50S ribosomal protein L32	rpmF	3498.4	3989.37	2322.95	3.54387	3.6009	3.36604
SOB|2_2_817	IS1595 family transposase	IS1595	2954.36	3325.28	1463.45	3.47046	3.52183	3.16538		MOB|1_1_90	DUF2892 domain-containing protein	DUF2892	2819.46	3115.54	3874.12	3.45017	3.49353	3.58817
SOB|4_4_324	glyoxalase	glo	1143.37	3912.84	2443.94	3.05819	3.59249	3.38809		MOB|3_3_17	carbonic anhydrase (help transport CO2)	cah	6442.42	1866.6	1493.49	3.80905	3.27105	3.1742
SOB|8_8_263	cold-shock protein	cspA	1732.99	2769.63	2993.32	3.2388	3.44242	3.47615		MOB|4_4_195	HU family DNA-binding protein	hupB	1450.79	4327.89	3673.51	3.1616	3.63628	3.56508
SOB|6_6_43	cold shock domain protein CspD	cspD	1590.9	2109.06	3316.62	3.20164	3.32409	3.5207		MOB|2_2_474	50S ribosomal protein L20	rplT	3706.32	2498.3	3047.84	3.56894	3.39764	3.48399
SOB|1_1_62	50S ribosomal protein L35	rpmI	2280.83	2071.09	2236.06	3.35809	3.3162	3.34948		MOB|1_1_45	peroxiredoxin C	ahpC	4524.82	2019.97	2462.35	3.6556	3.30534	3.39135
SOB|4_4_401	RNA polymerase sigma factor RpoH	rpoH	4081.98	959.095	1076.44	3.61087	2.98186	3.03199		MOB|9_9_94	30S ribosomal protein S16	rpsP	892.7	4387.05	3627.64	2.95071	3.64217	3.55962
SOB|1_1_1616	carbon storage regulator	csrA	736.087	2929.84	2208.45	2.86693	3.46684	3.34409		MOB|4_4_171	rubredoxin	rubA	1600.93	3075.37	3275.55	3.20437	3.4879	3.51528
SOB|2_2_994	co-chaperone GroES	groS	444.232	2524.01	2868.84	2.64761	3.40209	3.45771		MOB|4_4_4	cytochrome c	cycS	223.736	5205.26	2160.21	2.34974	3.71644	3.3345
SOB|2_2_888	30S ribosomal protein S12	rpsL	1032.17	1686.81	3003.25	3.01375	3.22707	3.47759		MOB|3_3_343	Insertion element protein	Isp	449.592	4535.49	2225.13	2.65282	3.65662	3.34736
SOB|2_2_900	50S ribosomal protein L16	rplP	1496.38	1922.02	2286.09	3.17504	3.28376	3.35909		MOB|3_3_80	50S ribosomal protein L31	rpmE	1773.92	2453.97	2775.28	3.24893	3.38987	3.44331
SOB|2_2_849	enoyl-CoA hydratase	ech	2083.43	1911.29	1635.12	3.31878	3.28133	3.21355		MOB|8_8_45	membrane protein	ykoJ	800.671	3224.21	2911.77	2.90345	3.50842	3.46416
SOB|4_4_462	ArsR family transcriptional regulator	bigR	1616.41	2071.62	1927.08	3.20855	3.31631	3.2849		MOB|1_1_584	carbon storage regulator CsrA	csrA	801.871	2561.61	3279.14	2.9041	3.40851	3.51576
SOB|5_5_167	acyl carrier protein	acpP	699.519	2229.36	2269.16	2.8448	3.34818	3.35587		MOB|9_9_19	preprotein translocase subunit SecE	secE	3034.49	1392.92	2177.41	3.48209	3.14393	3.33794
SOB|10_10_5	transposase	Tnp	247.954	2065.32	2844.72	2.39437	3.31499	3.45404		MOB|1_1_365	translation initiation factor IF-1	infA	1909.83	2670.51	1805.14	3.28099	3.42659	3.25651
SOB|11_11_13	transposase	Tnp	247.954	2065.32	2844.72	2.39437	3.31499	3.45404		MOB|28_28_1	transposase, IS66 family	IS66	3546.18	2440.5	387.225	3.54976	3.38748	2.58796
SOB|8_8_76	sulfur globule protein CV1	sgpA	2967.08	868.635	1215.4	3.47233	2.93884	3.08472		MOB|9_9_28	30S ribosomal protein S7	rpsG	2663.17	1377.63	2256.06	3.4254	3.13913	3.35335
SOB|1_1_319	Grx4 family monothiol glutaredoxin	grxD	685.635	1812.64	2449.21	2.83609	3.25831	3.38903		MOB|9_9_36	30S ribosomal protein S19	rpsS	1259.18	2135.09	2793.65	3.10009	3.32942	3.44617
SOB|7_7_166	long-chain fatty acid transporter	fadL	1620.28	1362.54	1802.81	3.20959	3.13435	3.25595		MOB|9_9_24	50S ribosomal protein L7/L12	rplL	1166.87	2324.11	2611	3.06702	3.36626	3.41681
SOB|1_1_679	transposase	Tnp	427.208	2023.59	2328.01	2.63064	3.30612	3.36698		MOB|9_9_23	50S ribosomal protein L10	rplJ	2107.78	1621.92	2314.49	3.32383	3.21003	3.36446
SOB|5_5_172	50S ribosomal protein L32	rpmF	1993.71	1274.19	1476.44	3.29966	3.10523	3.16922		MOB|6_6_71	superoxide dismutase [Fe]	sodB	1323.87	2329.68	2377.08	3.12185	3.3673	3.37604
SOB|2_2_898	50S ribosomal protein L22	rplV	854.034	1672.66	2152.43	2.93148	3.22341	3.33293		MOB|1_1_612	formaldehyde-activating enzyme	fae	2303.67	2223.42	1490.79	3.36242	3.34702	3.17342
SOB|2_2_224	cytochrome c5 family protein	cycB	1235.08	1162.73	2148.69	3.0917	3.06548	3.33217		MOB|14_14_10	dodecin domain-containing protein	ddcp	793.31	2377.33	2751.19	2.89944	3.37609	3.43952
SOB|2_2_909	50S ribosomal protein L18	rplR	1072.52	1885.75	1525.97	3.03041	3.27548	3.18355		MOB|9_9_45	30S ribosomal protein S14	rpsN	176.323	3081.56	2478.14	2.24631	3.48877	3.39413
SOB|2_2_906	30S ribosomal protein S14	rpsN	950.614	1634.54	1689.85	2.978	3.2134	3.22785		MOB|8_8_80	metal-binding protein	mbp	1936.27	1748.01	1937.74	3.28697	3.24254	3.2873
SOB|1_1_115	transcriptional regulator BolA	bolA	868.461	1658.29	1603.4	2.93875	3.21966	3.20504		MOB|9_9_30	elongation factor Tu	tuf	2686.44	1223.49	1706.17	3.42918	3.0876	3.23202
SOB|2_2_916	30S ribosomal protein S11	rpsK	733.984	1485.55	1692.52	2.86569	3.17189	3.22853		MOB|9_9_53	30S ribosomal protein S13	rpsM	1527.88	1838.45	2243.85	3.18409	3.26445	3.35099
SOB|2_2_907	30S ribosomal protein S8	rpsH	1061.35	1671.57	1123.21	3.02586	3.22312	3.05046		MOB|28_28_2	ISAzo13 family transposase	ISAzo13	1849.56	3083.87	633.083	3.26707	3.4891	2.80146
SOB|1_1_866	BAX inhibitor protein	yccA	2221.63	514.104	969.217	3.34667	2.71105	2.98642		MOB|9_9_48	50S ribosomal protein L18	rplR	1425.43	1850.72	2156.49	3.15395	3.26734	3.33375
SOB|7_7_160	sulfur oxidation c-type cytochrome SoxX	cytM	560.263	1327.7	1710.71	2.74839	3.1231	3.23318		MOB|3_3_262	3-hexulose-6-phosphate synthase	rmpA	4965.54	325.265	47.1927	3.69597	2.51224	1.67387

[truncated: 5 more sheets: Supplementary Figure 19, Supplementary Figure 21, Supplementary Figure 23, Supplementary Figure 25, Supplementary Figure 26]
